# Supplementary material for: C. elegans Cytoplasmic Isocitrate Dehydrogenase Neomorphic G98N and R133H Mutants Produce the Oncometabolite 2-Hydroxyglutarate
Source: Int J Mol Sci. 2025 Aug 25;26(17):8238. doi: 10.3390/ijms26178238 (PMC12427979; doi:10.3390/ijms26178238)
Supplement: Supplementary file 1 [file ijms-26-08238-s001.zip]

Archive with 11 entries (11 files):
- .DS_Store
- FigureS1.pdf
- FigureS2.pdf
- FigureS3.pdf
- FigureS4.pdf
- FigureS5.pdf
- StructureS1.cif
- StructureS2.pdb
- StructureS3.pdb
- StructureS4.pdb
- TableS1.pdf
