# Supplementary material for: C. elegans Cytoplasmic Isocitrate Dehydrogenase Neomorphic G98N and R133H Mutants Produce the Oncometabolite 2-Hydroxyglutarate
Source: Int J Mol Sci. 2025 Aug 25;26(17):8238. doi: 10.3390/ijms26178238 (PMC12427979; doi:10.3390/ijms26178238)
Supplement: Supplementary file 1 [file ijms-26-08238-s001.zip › StructureS1.cif]

# By using this file you agree to the legally binding terms of use found at alphafoldserver.com/output-terms
data_386d1023eddf6096
#
_entry.id 386d1023eddf6096
#
loop_
_atom_type.symbol
C  
MN 
N  
O  
P  
S  
#
loop_
_audit_author.name
_audit_author.pdbx_ordinal
"Google DeepMind" 1 
"Isomorphic Labs" 2 
#
_audit_conform.dict_location https://raw.githubusercontent.com/ihmwg/ModelCIF/master/dist/mmcif_ma.dic
_audit_conform.dict_name     mmcif_ma.dic
_audit_conform.dict_version  1.4.5
#
loop_
_chem_comp.formula
_chem_comp.formula_weight
_chem_comp.id
_chem_comp.mon_nstd_flag
_chem_comp.name
_chem_comp.pdbx_smiles
_chem_comp.pdbx_synonyms
_chem_comp.type
"C3 H7 N O2"        89.093  ALA y ALANINE                                            C[C@H](N)C(O)=O                                                                                                                           ?                                            "L-PEPTIDE LINKING" 
"C6 H15 N4 O2"      175.209 ARG y ARGININE                                           N[C@@H](CCCNC(N)=[NH2+])C(O)=O                                                                                                            ?                                            "L-PEPTIDE LINKING" 
"C4 H8 N2 O3"       132.118 ASN y ASPARAGINE                                         N[C@@H](CC(N)=O)C(O)=O                                                                                                                    ?                                            "L-PEPTIDE LINKING" 
"C4 H7 N O4"        133.103 ASP y "ASPARTIC ACID"                                    N[C@@H](CC(O)=O)C(O)=O                                                                                                                    ?                                            "L-PEPTIDE LINKING" 
"C3 H7 N O2 S"      121.158 CYS y CYSTEINE                                           N[C@@H](CS)C(O)=O                                                                                                                         ?                                            "L-PEPTIDE LINKING" 
"C5 H10 N2 O3"      146.144 GLN y GLUTAMINE                                          N[C@@H](CCC(N)=O)C(O)=O                                                                                                                   ?                                            "L-PEPTIDE LINKING" 
"C5 H9 N O4"        147.129 GLU y "GLUTAMIC ACID"                                    N[C@@H](CCC(O)=O)C(O)=O                                                                                                                   ?                                            "L-PEPTIDE LINKING" 
"C2 H5 N O2"        75.067  GLY y GLYCINE                                            NCC(O)=O                                                                                                                                  ?                                            "PEPTIDE LINKING"   
"C6 H10 N3 O2"      156.162 HIS y HISTIDINE                                          N[C@@H](Cc1c[nH]c[nH+]1)C(O)=O                                                                                                            ?                                            "L-PEPTIDE LINKING" 
"C6 H13 N O2"       131.173 ILE y ISOLEUCINE                                         CC[C@H](C)[C@H](N)C(O)=O                                                                                                                  ?                                            "L-PEPTIDE LINKING" 
"C6 H13 N O2"       131.173 LEU y LEUCINE                                            CC(C)C[C@H](N)C(O)=O                                                                                                                      ?                                            "L-PEPTIDE LINKING" 
"C6 H15 N2 O2"      147.195 LYS y LYSINE                                             N[C@@H](CCCC[NH3+])C(O)=O                                                                                                                 ?                                            "L-PEPTIDE LINKING" 
"C5 H11 N O2 S"     149.211 MET y METHIONINE                                         CSCC[C@H](N)C(O)=O                                                                                                                        ?                                            "L-PEPTIDE LINKING" 
Mn                  54.938  MN  . "MANGANESE (II) ION"                               "[Mn++]"                                                                                                                                  ?                                            NON-POLYMER         
"C21 H28 N7 O17 P3" 743.405 NAP . "NADP NICOTINAMIDE-ADENINE-DINUCLEOTIDE PHOSPHATE" NC(=O)c1ccc[n+](c1)[C@@H]2O[C@H](CO[P]([O-])(=O)O[P@@](O)(=O)OC[C@H]3O[C@H]([C@H](O[P](O)(O)=O)[C@@H]3O)n4cnc5c(N)ncnc45)[C@@H](O)[C@H]2O "2'-MONOPHOSPHOADENOSINE 5'-DIPHOSPHORIBOSE" NON-POLYMER         
"C9 H11 N O2"       165.189 PHE y PHENYLALANINE                                      N[C@@H](Cc1ccccc1)C(O)=O                                                                                                                  ?                                            "L-PEPTIDE LINKING" 
"C5 H9 N O2"        115.130 PRO y PROLINE                                            OC(=O)[C@@H]1CCCN1                                                                                                                        ?                                            "L-PEPTIDE LINKING" 
"C3 H7 N O3"        105.093 SER y SERINE                                             N[C@@H](CO)C(O)=O                                                                                                                         ?                                            "L-PEPTIDE LINKING" 
"C4 H9 N O3"        119.119 THR y THREONINE                                          C[C@@H](O)[C@H](N)C(O)=O                                                                                                                  ?                                            "L-PEPTIDE LINKING" 
"C11 H12 N2 O2"     204.225 TRP y TRYPTOPHAN                                         N[C@@H](Cc1c[nH]c2ccccc12)C(O)=O                                                                                                          ?                                            "L-PEPTIDE LINKING" 
"C9 H11 N O3"       181.189 TYR y TYROSINE                                           N[C@@H](Cc1ccc(O)cc1)C(O)=O                                                                                                               ?                                            "L-PEPTIDE LINKING" 
"C5 H11 N O2"       117.146 VAL y VALINE                                             CC(C)[C@H](N)C(O)=O                                                                                                                       ?                                            "L-PEPTIDE LINKING" 
#
_citation.book_publisher          ?
_citation.country                 UK
_citation.id                      primary
_citation.journal_full            Nature
_citation.journal_id_ASTM         NATUAS
_citation.journal_id_CSD          0006
_citation.journal_id_ISSN         0028-0836
_citation.journal_volume          ?
_citation.page_first              ?
_citation.page_last               ?
_citation.pdbx_database_id_DOI    ?
_citation.pdbx_database_id_PubMed ?
_citation.title                   "Accurate structure prediction of biomolecular interactions with AlphaFold 3"
_citation.year                    2024
#
loop_
_citation_author.citation_id
_citation_author.name
_citation_author.ordinal
primary "Google DeepMind" 1 
primary "Isomorphic Labs" 2 
#
loop_
_entity.id
_entity.pdbx_description
_entity.type
1 . polymer     
2 . polymer     
3 . non-polymer 
4 . non-polymer 
5 . non-polymer 
6 . non-polymer 
#
loop_
_entity_poly.entity_id
_entity_poly.pdbx_strand_id
_entity_poly.type
1 A polypeptide(L) 
2 B polypeptide(L) 
#
loop_
_entity_poly_seq.entity_id
_entity_poly_seq.hetero
_entity_poly_seq.mon_id
_entity_poly_seq.num
1 n MET 1   
1 n ALA 2   
1 n ALA 3   
1 n GLN 4   
1 n LYS 5   
1 n ILE 6   
1 n GLN 7   
1 n GLY 8   
1 n GLY 9   
1 n ASP 10  
1 n ILE 11  
1 n VAL 12  
1 n GLU 13  
1 n MET 14  
1 n GLN 15  
1 n GLY 16  
1 n ASP 17  
1 n GLU 18  
1 n MET 19  
1 n THR 20  
1 n ARG 21  
1 n ILE 22  
1 n ILE 23  
1 n TRP 24  
1 n ASP 25  
1 n LEU 26  
1 n ILE 27  
1 n LYS 28  
1 n GLU 29  
1 n LYS 30  
1 n LEU 31  
1 n ILE 32  
1 n LEU 33  
1 n PRO 34  
1 n TYR 35  
1 n VAL 36  
1 n ASP 37  
1 n LEU 38  
1 n ASN 39  
1 n VAL 40  
1 n HIS 41  
1 n PHE 42  
1 n PHE 43  
1 n ASP 44  
1 n LEU 45  
1 n GLY 46  
1 n ILE 47  
1 n GLU 48  
1 n HIS 49  
1 n ARG 50  
1 n ASP 51  
1 n ALA 52  
1 n THR 53  
1 n ASP 54  
1 n ASP 55  
1 n GLN 56  
1 n VAL 57  
1 n THR 58  
1 n ILE 59  
1 n ASP 60  
1 n ALA 61  
1 n ALA 62  
1 n ASN 63  
1 n ALA 64  
1 n THR 65  
1 n LEU 66  
1 n LYS 67  
1 n TYR 68  
1 n ASN 69  
1 n VAL 70  
1 n ALA 71  
1 n VAL 72  
1 n LYS 73  
1 n CYS 74  
1 n ALA 75  
1 n THR 76  
1 n ILE 77  
1 n THR 78  
1 n PRO 79  
1 n ASP 80  
1 n GLU 81  
1 n ALA 82  
1 n ARG 83  
1 n VAL 84  
1 n GLU 85  
1 n GLU 86  
1 n PHE 87  
1 n LYS 88  
1 n LEU 89  
1 n LYS 90  
1 n LYS 91  
1 n MET 92  
1 n TRP 93  
1 n LYS 94  
1 n SER 95  
1 n PRO 96  
1 n ASN 97  
1 n GLY 98  
1 n THR 99  
1 n ILE 100 
1 n ARG 101 
1 n ASN 102 
1 n ILE 103 
1 n LEU 104 
1 n GLY 105 
1 n GLY 106 
1 n THR 107 
1 n VAL 108 
1 n PHE 109 
1 n ARG 110 
1 n GLU 111 
1 n PRO 112 
1 n ILE 113 
1 n ILE 114 
1 n VAL 115 
1 n LYS 116 
1 n ASN 117 
1 n VAL 118 
1 n PRO 119 
1 n ARG 120 
1 n LEU 121 
1 n VAL 122 
1 n ASN 123 
1 n THR 124 
1 n TRP 125 
1 n SER 126 
1 n LYS 127 
1 n PRO 128 
1 n ILE 129 
1 n ILE 130 
1 n ILE 131 
1 n GLY 132 
1 n ARG 133 
1 n HIS 134 
1 n ALA 135 
1 n HIS 136 
1 n ALA 137 
1 n ASP 138 
1 n GLN 139 
1 n TYR 140 
1 n LYS 141 
1 n ALA 142 
1 n THR 143 
1 n ASP 144 
1 n PHE 145 
1 n VAL 146 
1 n VAL 147 
1 n PRO 148 
1 n GLY 149 
1 n ALA 150 
1 n GLY 151 
1 n LYS 152 
1 n LEU 153 
1 n GLU 154 
1 n ILE 155 
1 n LYS 156 
1 n PHE 157 
1 n VAL 158 
1 n SER 159 
1 n ALA 160 
1 n ASP 161 
1 n GLY 162 
1 n THR 163 
1 n GLN 164 
1 n THR 165 
1 n ILE 166 
1 n GLN 167 
1 n GLU 168 
1 n THR 169 
1 n VAL 170 
1 n PHE 171 
1 n ASP 172 
1 n PHE 173 
1 n LYS 174 
1 n GLY 175 
1 n PRO 176 
1 n GLY 177 
1 n VAL 178 
1 n SER 179 
1 n LEU 180 
1 n SER 181 
1 n MET 182 
1 n TYR 183 
1 n ASN 184 
1 n THR 185 
1 n ASP 186 
1 n ASP 187 
1 n SER 188 
1 n ILE 189 
1 n ARG 190 
1 n ASP 191 
1 n PHE 192 
1 n ALA 193 
1 n HIS 194 
1 n ALA 195 
1 n SER 196 
1 n PHE 197 
1 n LYS 198 
1 n TYR 199 
1 n ALA 200 
1 n LEU 201 
1 n GLN 202 
1 n ARG 203 
1 n LYS 204 
1 n PHE 205 
1 n PRO 206 
1 n LEU 207 
1 n TYR 208 
1 n LEU 209 
1 n SER 210 
1 n THR 211 
1 n LYS 212 
1 n ASN 213 
1 n THR 214 
1 n ILE 215 
1 n LEU 216 
1 n LYS 217 
1 n LYS 218 
1 n TYR 219 
1 n ASP 220 
1 n GLY 221 
1 n ARG 222 
1 n PHE 223 
1 n LYS 224 
1 n ASP 225 
1 n ILE 226 
1 n PHE 227 
1 n ALA 228 
1 n GLU 229 
1 n ILE 230 
1 n TYR 231 
1 n PRO 232 
1 n GLU 233 
1 n TYR 234 
1 n GLU 235 
1 n ALA 236 
1 n GLU 237 
1 n PHE 238 
1 n LYS 239 
1 n ALA 240 
1 n ALA 241 
1 n GLY 242 
1 n ILE 243 
1 n TRP 244 
1 n TYR 245 
1 n GLU 246 
1 n HIS 247 
1 n ARG 248 
1 n LEU 249 
1 n ILE 250 
1 n ASP 251 
1 n ASP 252 
1 n MET 253 
1 n VAL 254 
1 n ALA 255 
1 n GLN 256 
1 n ALA 257 
1 n MET 258 
1 n LYS 259 
1 n SER 260 
1 n ASP 261 
1 n GLY 262 
1 n GLY 263 
1 n PHE 264 
1 n VAL 265 
1 n TRP 266 
1 n ALA 267 
1 n CYS 268 
1 n LYS 269 
1 n ASN 270 
1 n TYR 271 
1 n ASP 272 
1 n GLY 273 
1 n ASP 274 
1 n VAL 275 
1 n GLN 276 
1 n SER 277 
1 n ASP 278 
1 n SER 279 
1 n VAL 280 
1 n ALA 281 
1 n GLN 282 
1 n GLY 283 
1 n TYR 284 
1 n GLY 285 
1 n SER 286 
1 n LEU 287 
1 n GLY 288 
1 n LEU 289 
1 n MET 290 
1 n THR 291 
1 n SER 292 
1 n VAL 293 
1 n LEU 294 
1 n VAL 295 
1 n CYS 296 
1 n PRO 297 
1 n ASP 298 
1 n GLY 299 
1 n LYS 300 
1 n THR 301 
1 n VAL 302 
1 n GLU 303 
1 n ALA 304 
1 n GLU 305 
1 n ALA 306 
1 n ALA 307 
1 n HIS 308 
1 n GLY 309 
1 n THR 310 
1 n VAL 311 
1 n THR 312 
1 n ARG 313 
1 n HIS 314 
1 n TYR 315 
1 n ARG 316 
1 n MET 317 
1 n HIS 318 
1 n GLN 319 
1 n LYS 320 
1 n GLY 321 
1 n GLN 322 
1 n GLU 323 
1 n THR 324 
1 n SER 325 
1 n THR 326 
1 n ASN 327 
1 n PRO 328 
1 n ILE 329 
1 n ALA 330 
1 n SER 331 
1 n ILE 332 
1 n PHE 333 
1 n ALA 334 
1 n TRP 335 
1 n SER 336 
1 n ARG 337 
1 n GLY 338 
1 n LEU 339 
1 n ALA 340 
1 n HIS 341 
1 n ARG 342 
1 n ALA 343 
1 n THR 344 
1 n LEU 345 
1 n ASP 346 
1 n LYS 347 
1 n ASN 348 
1 n SER 349 
1 n ALA 350 
1 n LEU 351 
1 n GLU 352 
1 n THR 353 
1 n PHE 354 
1 n ALA 355 
1 n ASN 356 
1 n ASN 357 
1 n LEU 358 
1 n GLU 359 
1 n ALA 360 
1 n VAL 361 
1 n CYS 362 
1 n ILE 363 
1 n GLU 364 
1 n THR 365 
1 n MET 366 
1 n GLU 367 
1 n ALA 368 
1 n GLY 369 
1 n PHE 370 
1 n LEU 371 
1 n THR 372 
1 n LYS 373 
1 n ASP 374 
1 n LEU 375 
1 n ALA 376 
1 n ILE 377 
1 n CYS 378 
1 n VAL 379 
1 n LYS 380 
1 n GLY 381 
1 n GLY 382 
1 n ASN 383 
1 n ALA 384 
1 n SER 385 
1 n ALA 386 
1 n VAL 387 
1 n THR 388 
1 n ARG 389 
1 n THR 390 
1 n ASP 391 
1 n TYR 392 
1 n LEU 393 
1 n ASN 394 
1 n THR 395 
1 n PHE 396 
1 n GLU 397 
1 n PHE 398 
1 n LEU 399 
1 n ASP 400 
1 n LYS 401 
1 n LEU 402 
1 n ALA 403 
1 n GLU 404 
1 n ASN 405 
1 n LEU 406 
1 n ALA 407 
1 n LYS 408 
1 n LYS 409 
1 n GLN 410 
1 n ALA 411 
1 n HIS 412 
2 n MET 1   
2 n ALA 2   
2 n ALA 3   
2 n GLN 4   
2 n LYS 5   
2 n ILE 6   
2 n GLN 7   
2 n GLY 8   
2 n GLY 9   
2 n ASP 10  
2 n ILE 11  
2 n VAL 12  
2 n GLU 13  
2 n MET 14  
2 n GLN 15  
2 n GLY 16  
2 n ASP 17  
2 n GLU 18  
2 n MET 19  
2 n THR 20  
2 n ARG 21  
2 n ILE 22  
2 n ILE 23  
2 n TRP 24  
2 n ASP 25  
2 n LEU 26  
2 n ILE 27  
2 n LYS 28  
2 n GLU 29  
2 n LYS 30  
2 n LEU 31  
2 n ILE 32  
2 n LEU 33  
2 n PRO 34  
2 n TYR 35  
2 n VAL 36  
2 n ASP 37  
2 n LEU 38  
2 n ASN 39  
2 n VAL 40  
2 n HIS 41  
2 n PHE 42  
2 n PHE 43  
2 n ASP 44  
2 n LEU 45  
2 n GLY 46  
2 n ILE 47  
2 n GLU 48  
2 n HIS 49  
2 n ARG 50  
2 n ASP 51  
2 n ALA 52  
2 n THR 53  
2 n ASP 54  
2 n ASP 55  
2 n GLN 56  
2 n VAL 57  
2 n THR 58  
2 n ILE 59  
2 n ASP 60  
2 n ALA 61  
2 n ALA 62  
2 n ASN 63  
2 n ALA 64  
2 n THR 65  
2 n LEU 66  
2 n LYS 67  
2 n TYR 68  
2 n ASN 69  
2 n VAL 70  
2 n ALA 71  
2 n VAL 72  
2 n LYS 73  
2 n CYS 74  
2 n ALA 75  
2 n THR 76  
2 n ILE 77  
2 n THR 78  
2 n PRO 79  
2 n ASP 80  
2 n GLU 81  
2 n ALA 82  
2 n ARG 83  
2 n VAL 84  
2 n GLU 85  
2 n GLU 86  
2 n PHE 87  
2 n LYS 88  
2 n LEU 89  
2 n LYS 90  
2 n LYS 91  
2 n MET 92  
2 n TRP 93  
2 n LYS 94  
2 n SER 95  
2 n PRO 96  
2 n ASN 97  
2 n GLY 98  
2 n THR 99  
2 n ILE 100 
2 n ARG 101 
2 n ASN 102 
2 n ILE 103 
2 n LEU 104 
2 n GLY 105 
2 n GLY 106 
2 n THR 107 
2 n VAL 108 
2 n PHE 109 
2 n ARG 110 
2 n GLU 111 
2 n PRO 112 
2 n ILE 113 
2 n ILE 114 
2 n VAL 115 
2 n LYS 116 
2 n ASN 117 
2 n VAL 118 
2 n PRO 119 
2 n ARG 120 
2 n LEU 121 
2 n VAL 122 
2 n ASN 123 
2 n THR 124 
2 n TRP 125 
2 n SER 126 
2 n LYS 127 
2 n PRO 128 
2 n ILE 129 
2 n ILE 130 
2 n ILE 131 
2 n GLY 132 
2 n ARG 133 
2 n HIS 134 
2 n ALA 135 
2 n HIS 136 
2 n ALA 137 
2 n ASP 138 
2 n GLN 139 
2 n TYR 140 
2 n LYS 141 
2 n ALA 142 
2 n THR 143 
2 n ASP 144 
2 n PHE 145 
2 n VAL 146 
2 n VAL 147 
2 n PRO 148 
2 n GLY 149 
2 n ALA 150 
2 n GLY 151 
2 n LYS 152 
2 n LEU 153 
2 n GLU 154 
2 n ILE 155 
2 n LYS 156 
2 n PHE 157 
2 n VAL 158 
2 n SER 159 
2 n ALA 160 
2 n ASP 161 
2 n GLY 162 
2 n THR 163 
2 n GLN 164 
2 n THR 165 
2 n ILE 166 
2 n GLN 167 
2 n GLU 168 
2 n THR 169 
2 n VAL 170 
2 n PHE 171 
2 n ASP 172 
2 n PHE 173 
2 n LYS 174 
2 n GLY 175 
2 n PRO 176 
2 n GLY 177 
2 n VAL 178 
2 n SER 179 
2 n LEU 180 
2 n SER 181 
2 n MET 182 
2 n TYR 183 
2 n ASN 184 
2 n THR 185 
2 n ASP 186 
2 n ASP 187 
2 n SER 188 
2 n ILE 189 
2 n ARG 190 
2 n ASP 191 
2 n PHE 192 
2 n ALA 193 
2 n HIS 194 
2 n ALA 195 
2 n SER 196 
2 n PHE 197 
2 n LYS 198 
2 n TYR 199 
2 n ALA 200 
2 n LEU 201 
2 n GLN 202 
2 n ARG 203 
2 n LYS 204 
2 n PHE 205 
2 n PRO 206 
2 n LEU 207 
2 n TYR 208 
2 n LEU 209 
2 n SER 210 
2 n THR 211 
2 n LYS 212 
2 n ASN 213 
2 n THR 214 
2 n ILE 215 
2 n LEU 216 
2 n LYS 217 
2 n LYS 218 
2 n TYR 219 
2 n ASP 220 
2 n GLY 221 
2 n ARG 222 
2 n PHE 223 
2 n LYS 224 
2 n ASP 225 
2 n ILE 226 
2 n PHE 227 
2 n ALA 228 
2 n GLU 229 
2 n ILE 230 
2 n TYR 231 
2 n PRO 232 
2 n GLU 233 
2 n TYR 234 
2 n GLU 235 
2 n ALA 236 
2 n GLU 237 
2 n PHE 238 
2 n LYS 239 
2 n ALA 240 
2 n ALA 241 
2 n GLY 242 
2 n ILE 243 
2 n TRP 244 
2 n TYR 245 
2 n GLU 246 
2 n HIS 247 
2 n ARG 248 
2 n LEU 249 
2 n ILE 250 
2 n ASP 251 
2 n ASP 252 
2 n MET 253 
2 n VAL 254 
2 n ALA 255 
2 n GLN 256 
2 n ALA 257 
2 n MET 258 
2 n LYS 259 
2 n SER 260 
2 n ASP 261 
2 n GLY 262 
2 n GLY 263 
2 n PHE 264 
2 n VAL 265 
2 n TRP 266 
2 n ALA 267 
2 n CYS 268 
2 n LYS 269 
2 n ASN 270 
2 n TYR 271 
2 n ASP 272 
2 n GLY 273 
2 n ASP 274 
2 n VAL 275 
2 n GLN 276 
2 n SER 277 
2 n ASP 278 
2 n SER 279 
2 n VAL 280 
2 n ALA 281 
2 n GLN 282 
2 n GLY 283 
2 n TYR 284 
2 n GLY 285 
2 n SER 286 
2 n LEU 287 
2 n GLY 288 
2 n LEU 289 
2 n MET 290 
2 n THR 291 
2 n SER 292 
2 n VAL 293 
2 n LEU 294 
2 n VAL 295 
2 n CYS 296 
2 n PRO 297 
2 n ASP 298 
2 n GLY 299 
2 n LYS 300 
2 n THR 301 
2 n VAL 302 
2 n GLU 303 
2 n ALA 304 
2 n GLU 305 
2 n ALA 306 
2 n ALA 307 
2 n HIS 308 
2 n GLY 309 
2 n THR 310 
2 n VAL 311 
2 n THR 312 
2 n ARG 313 
2 n HIS 314 
2 n TYR 315 
2 n ARG 316 
2 n MET 317 
2 n HIS 318 
2 n GLN 319 
2 n LYS 320 
2 n GLY 321 
2 n GLN 322 
2 n GLU 323 
2 n THR 324 
2 n SER 325 
2 n THR 326 
2 n ASN 327 
2 n PRO 328 
2 n ILE 329 
2 n ALA 330 
2 n SER 331 
2 n ILE 332 
2 n PHE 333 
2 n ALA 334 
2 n TRP 335 
2 n SER 336 
2 n ARG 337 
2 n GLY 338 
2 n LEU 339 
2 n ALA 340 
2 n HIS 341 
2 n ARG 342 
2 n ALA 343 
2 n THR 344 
2 n LEU 345 
2 n ASP 346 
2 n LYS 347 
2 n ASN 348 
2 n SER 349 
2 n ALA 350 
2 n LEU 351 
2 n GLU 352 
2 n THR 353 
2 n PHE 354 
2 n ALA 355 
2 n ASN 356 
2 n ASN 357 
2 n LEU 358 
2 n GLU 359 
2 n ALA 360 
2 n VAL 361 
2 n CYS 362 
2 n ILE 363 
2 n GLU 364 
2 n THR 365 
2 n MET 366 
2 n GLU 367 
2 n ALA 368 
2 n GLY 369 
2 n PHE 370 
2 n LEU 371 
2 n THR 372 
2 n LYS 373 
2 n ASP 374 
2 n LEU 375 
2 n ALA 376 
2 n ILE 377 
2 n CYS 378 
2 n VAL 379 
2 n LYS 380 
2 n GLY 381 
2 n GLY 382 
2 n ASN 383 
2 n ALA 384 
2 n SER 385 
2 n ALA 386 
2 n VAL 387 
2 n THR 388 
2 n ARG 389 
2 n THR 390 
2 n ASP 391 
2 n TYR 392 
2 n LEU 393 
2 n ASN 394 
2 n THR 395 
2 n PHE 396 
2 n GLU 397 
2 n PHE 398 
2 n LEU 399 
2 n ASP 400 
2 n LYS 401 
2 n LEU 402 
2 n ALA 403 
2 n GLU 404 
2 n ASN 405 
2 n LEU 406 
2 n ALA 407 
2 n LYS 408 
2 n LYS 409 
2 n GLN 410 
2 n ALA 411 
2 n HIS 412 
#
_ma_data.content_type "model coordinates"
_ma_data.id           1
_ma_data.name         Model
#
_ma_model_list.data_id          1
_ma_model_list.model_group_id   1
_ma_model_list.model_group_name "AlphaFold-beta-20231127 (927599d6-1efe-4fa9-85d2-a29f909d212e @ 2025-01-02 13:37:39)"
_ma_model_list.model_id         1
_ma_model_list.model_name       "Top ranked model"
_ma_model_list.model_type       "Ab initio model"
_ma_model_list.ordinal_id       1
#
loop_
_ma_protocol_step.method_type
_ma_protocol_step.ordinal_id
_ma_protocol_step.protocol_id
_ma_protocol_step.step_id
"coevolution MSA" 1 1 1 
"template search" 2 1 2 
modeling          3 1 3 
#
loop_
_ma_qa_metric.id
_ma_qa_metric.mode
_ma_qa_metric.name
_ma_qa_metric.software_group_id
_ma_qa_metric.type
1 global pLDDT 1 pLDDT 
2 local  pLDDT 1 pLDDT 
#
_ma_qa_metric_global.metric_id    1
_ma_qa_metric_global.metric_value 93.82
_ma_qa_metric_global.model_id     1
_ma_qa_metric_global.ordinal_id   1
#
_ma_software_group.group_id    1
_ma_software_group.ordinal_id  1
_ma_software_group.software_id 1
#
loop_
_ma_target_entity.data_id
_ma_target_entity.entity_id
_ma_target_entity.origin
1 1 . 
1 2 . 
1 3 . 
1 4 . 
1 5 . 
1 6 . 
#
loop_
_ma_target_entity_instance.asym_id
_ma_target_entity_instance.details
_ma_target_entity_instance.entity_id
A . 1 
B . 2 
C . 3 
D . 4 
E . 5 
F . 6 
#
loop_
_pdbx_data_usage.details
_pdbx_data_usage.id
_pdbx_data_usage.type
_pdbx_data_usage.url
;NON-COMMERCIAL USE ONLY, BY USING THIS FILE YOU AGREE TO THE TERMS OF USE FOUND
AT alphafoldserver.com/output-terms.
;
1 license    ? 
;THE INFORMATION IS NOT INTENDED FOR, HAS NOT BEEN VALIDATED FOR, AND IS NOT
APPROVED FOR CLINICAL USE. IT SHOULD NOT BE USED FOR CLINICAL PURPOSE OR RELIED
ON FOR MEDICAL OR OTHER PROFESSIONAL ADVICE. IT IS THEORETICAL MODELLING ONLY
AND CAUTION SHOULD BE EXERCISED IN ITS USE. IT IS PROVIDED "AS-IS" WITHOUT ANY
WARRANTY OF ANY KIND, WHETHER EXPRESSED OR IMPLIED. NO WARRANTY IS GIVEN THAT
USE OF THE INFORMATION SHALL NOT INFRINGE THE RIGHTS OF ANY THIRD PARTY.
;
2 disclaimer ? 
#
loop_
_pdbx_nonpoly_scheme.asym_id
_pdbx_nonpoly_scheme.auth_seq_num
_pdbx_nonpoly_scheme.entity_id
_pdbx_nonpoly_scheme.mon_id
_pdbx_nonpoly_scheme.pdb_ins_code
_pdbx_nonpoly_scheme.pdb_seq_num
_pdbx_nonpoly_scheme.pdb_strand_id
C 1 3 NAP . 1 C 
D 1 4 NAP . 1 D 
E 1 5 MN  . 1 E 
F 1 6 MN  . 1 F 
#
loop_
_pdbx_poly_seq_scheme.asym_id
_pdbx_poly_seq_scheme.auth_seq_num
_pdbx_poly_seq_scheme.entity_id
_pdbx_poly_seq_scheme.hetero
_pdbx_poly_seq_scheme.mon_id
_pdbx_poly_seq_scheme.pdb_ins_code
_pdbx_poly_seq_scheme.pdb_seq_num
_pdbx_poly_seq_scheme.pdb_strand_id
_pdbx_poly_seq_scheme.seq_id
A 1   1 n MET . 1   A 1   
A 2   1 n ALA . 2   A 2   
A 3   1 n ALA . 3   A 3   
A 4   1 n GLN . 4   A 4   
A 5   1 n LYS . 5   A 5   
A 6   1 n ILE . 6   A 6   
A 7   1 n GLN . 7   A 7   
A 8   1 n GLY . 8   A 8   
A 9   1 n GLY . 9   A 9   
A 10  1 n ASP . 10  A 10  
A 11  1 n ILE . 11  A 11  
A 12  1 n VAL . 12  A 12  
A 13  1 n GLU . 13  A 13  
A 14  1 n MET . 14  A 14  
A 15  1 n GLN . 15  A 15  
A 16  1 n GLY . 16  A 16  
A 17  1 n ASP . 17  A 17  
A 18  1 n GLU . 18  A 18  
A 19  1 n MET . 19  A 19  
A 20  1 n THR . 20  A 20  
A 21  1 n ARG . 21  A 21  
A 22  1 n ILE . 22  A 22  
A 23  1 n ILE . 23  A 23  
A 24  1 n TRP . 24  A 24  
A 25  1 n ASP . 25  A 25  
A 26  1 n LEU . 26  A 26  
A 27  1 n ILE . 27  A 27  
A 28  1 n LYS . 28  A 28  
A 29  1 n GLU . 29  A 29  
A 30  1 n LYS . 30  A 30  
A 31  1 n LEU . 31  A 31  
A 32  1 n ILE . 32  A 32  
A 33  1 n LEU . 33  A 33  
A 34  1 n PRO . 34  A 34  
A 35  1 n TYR . 35  A 35  
A 36  1 n VAL . 36  A 36  
A 37  1 n ASP . 37  A 37  
A 38  1 n LEU . 38  A 38  
A 39  1 n ASN . 39  A 39  
A 40  1 n VAL . 40  A 40  
A 41  1 n HIS . 41  A 41  
A 42  1 n PHE . 42  A 42  
A 43  1 n PHE . 43  A 43  
A 44  1 n ASP . 44  A 44  
A 45  1 n LEU . 45  A 45  
A 46  1 n GLY . 46  A 46  
A 47  1 n ILE . 47  A 47  
A 48  1 n GLU . 48  A 48  
A 49  1 n HIS . 49  A 49  
A 50  1 n ARG . 50  A 50  
A 51  1 n ASP . 51  A 51  
A 52  1 n ALA . 52  A 52  
A 53  1 n THR . 53  A 53  
A 54  1 n ASP . 54  A 54  
A 55  1 n ASP . 55  A 55  
A 56  1 n GLN . 56  A 56  
A 57  1 n VAL . 57  A 57  
A 58  1 n THR . 58  A 58  
A 59  1 n ILE . 59  A 59  
A 60  1 n ASP . 60  A 60  
A 61  1 n ALA . 61  A 61  
A 62  1 n ALA . 62  A 62  
A 63  1 n ASN . 63  A 63  
A 64  1 n ALA . 64  A 64  
A 65  1 n THR . 65  A 65  
A 66  1 n LEU . 66  A 66  
A 67  1 n LYS . 67  A 67  
A 68  1 n TYR . 68  A 68  
A 69  1 n ASN . 69  A 69  
A 70  1 n VAL . 70  A 70  
A 71  1 n ALA . 71  A 71  
A 72  1 n VAL . 72  A 72  
A 73  1 n LYS . 73  A 73  
A 74  1 n CYS . 74  A 74  
A 75  1 n ALA . 75  A 75  
A 76  1 n THR . 76  A 76  
A 77  1 n ILE . 77  A 77  
A 78  1 n THR . 78  A 78  
A 79  1 n PRO . 79  A 79  
A 80  1 n ASP . 80  A 80  
A 81  1 n GLU . 81  A 81  
A 82  1 n ALA . 82  A 82  
A 83  1 n ARG . 83  A 83  
A 84  1 n VAL . 84  A 84  
A 85  1 n GLU . 85  A 85  
A 86  1 n GLU . 86  A 86  
A 87  1 n PHE . 87  A 87  
A 88  1 n LYS . 88  A 88  
A 89  1 n LEU . 89  A 89  
A 90  1 n LYS . 90  A 90  
A 91  1 n LYS . 91  A 91  
A 92  1 n MET . 92  A 92  
A 93  1 n TRP . 93  A 93  
A 94  1 n LYS . 94  A 94  
A 95  1 n SER . 95  A 95  
A 96  1 n PRO . 96  A 96  
A 97  1 n ASN . 97  A 97  
A 98  1 n GLY . 98  A 98  
A 99  1 n THR . 99  A 99  
A 100 1 n ILE . 100 A 100 
A 101 1 n ARG . 101 A 101 
A 102 1 n ASN . 102 A 102 
A 103 1 n ILE . 103 A 103 
A 104 1 n LEU . 104 A 104 
A 105 1 n GLY . 105 A 105 
A 106 1 n GLY . 106 A 106 
A 107 1 n THR . 107 A 107 
A 108 1 n VAL . 108 A 108 
A 109 1 n PHE . 109 A 109 
A 110 1 n ARG . 110 A 110 
A 111 1 n GLU . 111 A 111 
A 112 1 n PRO . 112 A 112 
A 113 1 n ILE . 113 A 113 
A 114 1 n ILE . 114 A 114 
A 115 1 n VAL . 115 A 115 
A 116 1 n LYS . 116 A 116 
A 117 1 n ASN . 117 A 117 
A 118 1 n VAL . 118 A 118 
A 119 1 n PRO . 119 A 119 
A 120 1 n ARG . 120 A 120 
A 121 1 n LEU . 121 A 121 
A 122 1 n VAL . 122 A 122 
A 123 1 n ASN . 123 A 123 
A 124 1 n THR . 124 A 124 
A 125 1 n TRP . 125 A 125 
A 126 1 n SER . 126 A 126 
A 127 1 n LYS . 127 A 127 
A 128 1 n PRO . 128 A 128 
A 129 1 n ILE . 129 A 129 
A 130 1 n ILE . 130 A 130 
A 131 1 n ILE . 131 A 131 
A 132 1 n GLY . 132 A 132 
A 133 1 n ARG . 133 A 133 
A 134 1 n HIS . 134 A 134 
A 135 1 n ALA . 135 A 135 
A 136 1 n HIS . 136 A 136 
A 137 1 n ALA . 137 A 137 
A 138 1 n ASP . 138 A 138 
A 139 1 n GLN . 139 A 139 
A 140 1 n TYR . 140 A 140 
A 141 1 n LYS . 141 A 141 
A 142 1 n ALA . 142 A 142 
A 143 1 n THR . 143 A 143 
A 144 1 n ASP . 144 A 144 
A 145 1 n PHE . 145 A 145 
A 146 1 n VAL . 146 A 146 
A 147 1 n VAL . 147 A 147 
A 148 1 n PRO . 148 A 148 
A 149 1 n GLY . 149 A 149 
A 150 1 n ALA . 150 A 150 
A 151 1 n GLY . 151 A 151 
A 152 1 n LYS . 152 A 152 
A 153 1 n LEU . 153 A 153 
A 154 1 n GLU . 154 A 154 
A 155 1 n ILE . 155 A 155 
A 156 1 n LYS . 156 A 156 
A 157 1 n PHE . 157 A 157 
A 158 1 n VAL . 158 A 158 
A 159 1 n SER . 159 A 159 
A 160 1 n ALA . 160 A 160 
A 161 1 n ASP . 161 A 161 
A 162 1 n GLY . 162 A 162 
A 163 1 n THR . 163 A 163 
A 164 1 n GLN . 164 A 164 
A 165 1 n THR . 165 A 165 
A 166 1 n ILE . 166 A 166 
A 167 1 n GLN . 167 A 167 
A 168 1 n GLU . 168 A 168 
A 169 1 n THR . 169 A 169 
A 170 1 n VAL . 170 A 170 
A 171 1 n PHE . 171 A 171 
A 172 1 n ASP . 172 A 172 
A 173 1 n PHE . 173 A 173 
A 174 1 n LYS . 174 A 174 
A 175 1 n GLY . 175 A 175 
A 176 1 n PRO . 176 A 176 
A 177 1 n GLY . 177 A 177 
A 178 1 n VAL . 178 A 178 
A 179 1 n SER . 179 A 179 
A 180 1 n LEU . 180 A 180 
A 181 1 n SER . 181 A 181 
A 182 1 n MET . 182 A 182 
A 183 1 n TYR . 183 A 183 
A 184 1 n ASN . 184 A 184 
A 185 1 n THR . 185 A 185 
A 186 1 n ASP . 186 A 186 
A 187 1 n ASP . 187 A 187 
A 188 1 n SER . 188 A 188 
A 189 1 n ILE . 189 A 189 
A 190 1 n ARG . 190 A 190 
A 191 1 n ASP . 191 A 191 
A 192 1 n PHE . 192 A 192 
A 193 1 n ALA . 193 A 193 
A 194 1 n HIS . 194 A 194 
A 195 1 n ALA . 195 A 195 
A 196 1 n SER . 196 A 196 
A 197 1 n PHE . 197 A 197 
A 198 1 n LYS . 198 A 198 
A 199 1 n TYR . 199 A 199 
A 200 1 n ALA . 200 A 200 
A 201 1 n LEU . 201 A 201 
A 202 1 n GLN . 202 A 202 
A 203 1 n ARG . 203 A 203 
A 204 1 n LYS . 204 A 204 
A 205 1 n PHE . 205 A 205 
A 206 1 n PRO . 206 A 206 
A 207 1 n LEU . 207 A 207 
A 208 1 n TYR . 208 A 208 
A 209 1 n LEU . 209 A 209 
A 210 1 n SER . 210 A 210 
A 211 1 n THR . 211 A 211 
A 212 1 n LYS . 212 A 212 
A 213 1 n ASN . 213 A 213 
A 214 1 n THR . 214 A 214 
A 215 1 n ILE . 215 A 215 
A 216 1 n LEU . 216 A 216 
A 217 1 n LYS . 217 A 217 
A 218 1 n LYS . 218 A 218 
A 219 1 n TYR . 219 A 219 
A 220 1 n ASP . 220 A 220 
A 221 1 n GLY . 221 A 221 
A 222 1 n ARG . 222 A 222 
A 223 1 n PHE . 223 A 223 
A 224 1 n LYS . 224 A 224 
A 225 1 n ASP . 225 A 225 
A 226 1 n ILE . 226 A 226 
A 227 1 n PHE . 227 A 227 
A 228 1 n ALA . 228 A 228 
A 229 1 n GLU . 229 A 229 
A 230 1 n ILE . 230 A 230 
A 231 1 n TYR . 231 A 231 
A 232 1 n PRO . 232 A 232 
A 233 1 n GLU . 233 A 233 
A 234 1 n TYR . 234 A 234 
A 235 1 n GLU . 235 A 235 
A 236 1 n ALA . 236 A 236 
A 237 1 n GLU . 237 A 237 
A 238 1 n PHE . 238 A 238 
A 239 1 n LYS . 239 A 239 
A 240 1 n ALA . 240 A 240 
A 241 1 n ALA . 241 A 241 
A 242 1 n GLY . 242 A 242 
A 243 1 n ILE . 243 A 243 
A 244 1 n TRP . 244 A 244 
A 245 1 n TYR . 245 A 245 
A 246 1 n GLU . 246 A 246 
A 247 1 n HIS . 247 A 247 
A 248 1 n ARG . 248 A 248 
A 249 1 n LEU . 249 A 249 
A 250 1 n ILE . 250 A 250 
A 251 1 n ASP . 251 A 251 
A 252 1 n ASP . 252 A 252 
A 253 1 n MET . 253 A 253 
A 254 1 n VAL . 254 A 254 
A 255 1 n ALA . 255 A 255 
A 256 1 n GLN . 256 A 256 
A 257 1 n ALA . 257 A 257 
A 258 1 n MET . 258 A 258 
A 259 1 n LYS . 259 A 259 
A 260 1 n SER . 260 A 260 
A 261 1 n ASP . 261 A 261 
A 262 1 n GLY . 262 A 262 
A 263 1 n GLY . 263 A 263 
A 264 1 n PHE . 264 A 264 
A 265 1 n VAL . 265 A 265 
A 266 1 n TRP . 266 A 266 
A 267 1 n ALA . 267 A 267 
A 268 1 n CYS . 268 A 268 
A 269 1 n LYS . 269 A 269 
A 270 1 n ASN . 270 A 270 
A 271 1 n TYR . 271 A 271 
A 272 1 n ASP . 272 A 272 
A 273 1 n GLY . 273 A 273 
A 274 1 n ASP . 274 A 274 
A 275 1 n VAL . 275 A 275 
A 276 1 n GLN . 276 A 276 
A 277 1 n SER . 277 A 277 
A 278 1 n ASP . 278 A 278 
A 279 1 n SER . 279 A 279 
A 280 1 n VAL . 280 A 280 
A 281 1 n ALA . 281 A 281 
A 282 1 n GLN . 282 A 282 
A 283 1 n GLY . 283 A 283 
A 284 1 n TYR . 284 A 284 
A 285 1 n GLY . 285 A 285 
A 286 1 n SER . 286 A 286 
A 287 1 n LEU . 287 A 287 
A 288 1 n GLY . 288 A 288 
A 289 1 n LEU . 289 A 289 
A 290 1 n MET . 290 A 290 
A 291 1 n THR . 291 A 291 
A 292 1 n SER . 292 A 292 
A 293 1 n VAL . 293 A 293 
A 294 1 n LEU . 294 A 294 
A 295 1 n VAL . 295 A 295 
A 296 1 n CYS . 296 A 296 
A 297 1 n PRO . 297 A 297 
A 298 1 n ASP . 298 A 298 
A 299 1 n GLY . 299 A 299 
A 300 1 n LYS . 300 A 300 
A 301 1 n THR . 301 A 301 
A 302 1 n VAL . 302 A 302 
A 303 1 n GLU . 303 A 303 
A 304 1 n ALA . 304 A 304 
A 305 1 n GLU . 305 A 305 
A 306 1 n ALA . 306 A 306 
A 307 1 n ALA . 307 A 307 
A 308 1 n HIS . 308 A 308 
A 309 1 n GLY . 309 A 309 
A 310 1 n THR . 310 A 310 
A 311 1 n VAL . 311 A 311 
A 312 1 n THR . 312 A 312 
A 313 1 n ARG . 313 A 313 
A 314 1 n HIS . 314 A 314 
A 315 1 n TYR . 315 A 315 
A 316 1 n ARG . 316 A 316 
A 317 1 n MET . 317 A 317 
A 318 1 n HIS . 318 A 318 
A 319 1 n GLN . 319 A 319 
A 320 1 n LYS . 320 A 320 
A 321 1 n GLY . 321 A 321 
A 322 1 n GLN . 322 A 322 
A 323 1 n GLU . 323 A 323 
A 324 1 n THR . 324 A 324 
A 325 1 n SER . 325 A 325 
A 326 1 n THR . 326 A 326 
A 327 1 n ASN . 327 A 327 
A 328 1 n PRO . 328 A 328 
A 329 1 n ILE . 329 A 329 
A 330 1 n ALA . 330 A 330 
A 331 1 n SER . 331 A 331 
A 332 1 n ILE . 332 A 332 
A 333 1 n PHE . 333 A 333 
A 334 1 n ALA . 334 A 334 
A 335 1 n TRP . 335 A 335 
A 336 1 n SER . 336 A 336 
A 337 1 n ARG . 337 A 337 
A 338 1 n GLY . 338 A 338 
A 339 1 n LEU . 339 A 339 
A 340 1 n ALA . 340 A 340 
A 341 1 n HIS . 341 A 341 
A 342 1 n ARG . 342 A 342 
A 343 1 n ALA . 343 A 343 
A 344 1 n THR . 344 A 344 
A 345 1 n LEU . 345 A 345 
A 346 1 n ASP . 346 A 346 
A 347 1 n LYS . 347 A 347 
A 348 1 n ASN . 348 A 348 
A 349 1 n SER . 349 A 349 
A 350 1 n ALA . 350 A 350 
A 351 1 n LEU . 351 A 351 
A 352 1 n GLU . 352 A 352 
A 353 1 n THR . 353 A 353 
A 354 1 n PHE . 354 A 354 
A 355 1 n ALA . 355 A 355 
A 356 1 n ASN . 356 A 356 
A 357 1 n ASN . 357 A 357 
A 358 1 n LEU . 358 A 358 
A 359 1 n GLU . 359 A 359 
A 360 1 n ALA . 360 A 360 
A 361 1 n VAL . 361 A 361 
A 362 1 n CYS . 362 A 362 
A 363 1 n ILE . 363 A 363 
A 364 1 n GLU . 364 A 364 
A 365 1 n THR . 365 A 365 
A 366 1 n MET . 366 A 366 
A 367 1 n GLU . 367 A 367 
A 368 1 n ALA . 368 A 368 
A 369 1 n GLY . 369 A 369 
A 370 1 n PHE . 370 A 370 
A 371 1 n LEU . 371 A 371 
A 372 1 n THR . 372 A 372 
A 373 1 n LYS . 373 A 373 
A 374 1 n ASP . 374 A 374 
A 375 1 n LEU . 375 A 375 
A 376 1 n ALA . 376 A 376 
A 377 1 n ILE . 377 A 377 
A 378 1 n CYS . 378 A 378 
A 379 1 n VAL . 379 A 379 
A 380 1 n LYS . 380 A 380 
A 381 1 n GLY . 381 A 381 
A 382 1 n GLY . 382 A 382 
A 383 1 n ASN . 383 A 383 
A 384 1 n ALA . 384 A 384 
A 385 1 n SER . 385 A 385 
A 386 1 n ALA . 386 A 386 
A 387 1 n VAL . 387 A 387 
A 388 1 n THR . 388 A 388 
A 389 1 n ARG . 389 A 389 
A 390 1 n THR . 390 A 390 
A 391 1 n ASP . 391 A 391 
A 392 1 n TYR . 392 A 392 
A 393 1 n LEU . 393 A 393 
A 394 1 n ASN . 394 A 394 
A 395 1 n THR . 395 A 395 
A 396 1 n PHE . 396 A 396 
A 397 1 n GLU . 397 A 397 
A 398 1 n PHE . 398 A 398 
A 399 1 n LEU . 399 A 399 
A 400 1 n ASP . 400 A 400 
A 401 1 n LYS . 401 A 401 
A 402 1 n LEU . 402 A 402 
A 403 1 n ALA . 403 A 403 
A 404 1 n GLU . 404 A 404 
A 405 1 n ASN . 405 A 405 
A 406 1 n LEU . 406 A 406 
A 407 1 n ALA . 407 A 407 
A 408 1 n LYS . 408 A 408 
A 409 1 n LYS . 409 A 409 
A 410 1 n GLN . 410 A 410 
A 411 1 n ALA . 411 A 411 
A 412 1 n HIS . 412 A 412 
B 1   2 n MET . 1   B 1   
B 2   2 n ALA . 2   B 2   
B 3   2 n ALA . 3   B 3   
B 4   2 n GLN . 4   B 4   
B 5   2 n LYS . 5   B 5   
B 6   2 n ILE . 6   B 6   
B 7   2 n GLN . 7   B 7   
B 8   2 n GLY . 8   B 8   
B 9   2 n GLY . 9   B 9   
B 10  2 n ASP . 10  B 10  
B 11  2 n ILE . 11  B 11  
B 12  2 n VAL . 12  B 12  
B 13  2 n GLU . 13  B 13  
B 14  2 n MET . 14  B 14  
B 15  2 n GLN . 15  B 15  
B 16  2 n GLY . 16  B 16  
B 17  2 n ASP . 17  B 17  
B 18  2 n GLU . 18  B 18  
B 19  2 n MET . 19  B 19  
B 20  2 n THR . 20  B 20  
B 21  2 n ARG . 21  B 21  
B 22  2 n ILE . 22  B 22  
B 23  2 n ILE . 23  B 23  
B 24  2 n TRP . 24  B 24  
B 25  2 n ASP . 25  B 25  
B 26  2 n LEU . 26  B 26  
B 27  2 n ILE . 27  B 27  
B 28  2 n LYS . 28  B 28  
B 29  2 n GLU . 29  B 29  
B 30  2 n LYS . 30  B 30  
B 31  2 n LEU . 31  B 31  
B 32  2 n ILE . 32  B 32  
B 33  2 n LEU . 33  B 33  
B 34  2 n PRO . 34  B 34  
B 35  2 n TYR . 35  B 35  
B 36  2 n VAL . 36  B 36  
B 37  2 n ASP . 37  B 37  
B 38  2 n LEU . 38  B 38  
B 39  2 n ASN . 39  B 39  
B 40  2 n VAL . 40  B 40  
B 41  2 n HIS . 41  B 41  
B 42  2 n PHE . 42  B 42  
B 43  2 n PHE . 43  B 43  
B 44  2 n ASP . 44  B 44  
B 45  2 n LEU . 45  B 45  
B 46  2 n GLY . 46  B 46  
B 47  2 n ILE . 47  B 47  
B 48  2 n GLU . 48  B 48  
B 49  2 n HIS . 49  B 49  
B 50  2 n ARG . 50  B 50  
B 51  2 n ASP . 51  B 51  
B 52  2 n ALA . 52  B 52  
B 53  2 n THR . 53  B 53  
B 54  2 n ASP . 54  B 54  
B 55  2 n ASP . 55  B 55  
B 56  2 n GLN . 56  B 56  
B 57  2 n VAL . 57  B 57  
B 58  2 n THR . 58  B 58  
B 59  2 n ILE . 59  B 59  
B 60  2 n ASP . 60  B 60  
B 61  2 n ALA . 61  B 61  
B 62  2 n ALA . 62  B 62  
B 63  2 n ASN . 63  B 63  
B 64  2 n ALA . 64  B 64  
B 65  2 n THR . 65  B 65  
B 66  2 n LEU . 66  B 66  
B 67  2 n LYS . 67  B 67  
B 68  2 n TYR . 68  B 68  
B 69  2 n ASN . 69  B 69  
B 70  2 n VAL . 70  B 70  
B 71  2 n ALA . 71  B 71  
B 72  2 n VAL . 72  B 72  
B 73  2 n LYS . 73  B 73  
B 74  2 n CYS . 74  B 74  
B 75  2 n ALA . 75  B 75  
B 76  2 n THR . 76  B 76  
B 77  2 n ILE . 77  B 77  
B 78  2 n THR . 78  B 78  
B 79  2 n PRO . 79  B 79  
B 80  2 n ASP . 80  B 80  
B 81  2 n GLU . 81  B 81  
B 82  2 n ALA . 82  B 82  
B 83  2 n ARG . 83  B 83  
B 84  2 n VAL . 84  B 84  
B 85  2 n GLU . 85  B 85  
B 86  2 n GLU . 86  B 86  
B 87  2 n PHE . 87  B 87  
B 88  2 n LYS . 88  B 88  
B 89  2 n LEU . 89  B 89  
B 90  2 n LYS . 90  B 90  
B 91  2 n LYS . 91  B 91  
B 92  2 n MET . 92  B 92  
B 93  2 n TRP . 93  B 93  
B 94  2 n LYS . 94  B 94  
B 95  2 n SER . 95  B 95  
B 96  2 n PRO . 96  B 96  
B 97  2 n ASN . 97  B 97  
B 98  2 n GLY . 98  B 98  
B 99  2 n THR . 99  B 99  
B 100 2 n ILE . 100 B 100 
B 101 2 n ARG . 101 B 101 
B 102 2 n ASN . 102 B 102 
B 103 2 n ILE . 103 B 103 
B 104 2 n LEU . 104 B 104 
B 105 2 n GLY . 105 B 105 
B 106 2 n GLY . 106 B 106 
B 107 2 n THR . 107 B 107 
B 108 2 n VAL . 108 B 108 
B 109 2 n PHE . 109 B 109 
B 110 2 n ARG . 110 B 110 
B 111 2 n GLU . 111 B 111 
B 112 2 n PRO . 112 B 112 
B 113 2 n ILE . 113 B 113 
B 114 2 n ILE . 114 B 114 
B 115 2 n VAL . 115 B 115 
B 116 2 n LYS . 116 B 116 
B 117 2 n ASN . 117 B 117 
B 118 2 n VAL . 118 B 118 
B 119 2 n PRO . 119 B 119 
B 120 2 n ARG . 120 B 120 
B 121 2 n LEU . 121 B 121 
B 122 2 n VAL . 122 B 122 
B 123 2 n ASN . 123 B 123 
B 124 2 n THR . 124 B 124 
B 125 2 n TRP . 125 B 125 
B 126 2 n SER . 126 B 126 
B 127 2 n LYS . 127 B 127 
B 128 2 n PRO . 128 B 128 
B 129 2 n ILE . 129 B 129 
B 130 2 n ILE . 130 B 130 
B 131 2 n ILE . 131 B 131 
B 132 2 n GLY . 132 B 132 
B 133 2 n ARG . 133 B 133 
B 134 2 n HIS . 134 B 134 
B 135 2 n ALA . 135 B 135 
B 136 2 n HIS . 136 B 136 
B 137 2 n ALA . 137 B 137 
B 138 2 n ASP . 138 B 138 
B 139 2 n GLN . 139 B 139 
B 140 2 n TYR . 140 B 140 
B 141 2 n LYS . 141 B 141 
B 142 2 n ALA . 142 B 142 
B 143 2 n THR . 143 B 143 
B 144 2 n ASP . 144 B 144 
B 145 2 n PHE . 145 B 145 
B 146 2 n VAL . 146 B 146 
B 147 2 n VAL . 147 B 147 
B 148 2 n PRO . 148 B 148 
B 149 2 n GLY . 149 B 149 
B 150 2 n ALA . 150 B 150 
B 151 2 n GLY . 151 B 151 
B 152 2 n LYS . 152 B 152 
B 153 2 n LEU . 153 B 153 
B 154 2 n GLU . 154 B 154 
B 155 2 n ILE . 155 B 155 
B 156 2 n LYS . 156 B 156 
B 157 2 n PHE . 157 B 157 
B 158 2 n VAL . 158 B 158 
B 159 2 n SER . 159 B 159 
B 160 2 n ALA . 160 B 160 
B 161 2 n ASP . 161 B 161 
B 162 2 n GLY . 162 B 162 
B 163 2 n THR . 163 B 163 
B 164 2 n GLN . 164 B 164 
B 165 2 n THR . 165 B 165 
B 166 2 n ILE . 166 B 166 
B 167 2 n GLN . 167 B 167 
B 168 2 n GLU . 168 B 168 
B 169 2 n THR . 169 B 169 
B 170 2 n VAL . 170 B 170 
B 171 2 n PHE . 171 B 171 
B 172 2 n ASP . 172 B 172 
B 173 2 n PHE . 173 B 173 
B 174 2 n LYS . 174 B 174 
B 175 2 n GLY . 175 B 175 
B 176 2 n PRO . 176 B 176 
B 177 2 n GLY . 177 B 177 
B 178 2 n VAL . 178 B 178 
B 179 2 n SER . 179 B 179 
B 180 2 n LEU . 180 B 180 
B 181 2 n SER . 181 B 181 
B 182 2 n MET . 182 B 182 
B 183 2 n TYR . 183 B 183 
B 184 2 n ASN . 184 B 184 
B 185 2 n THR . 185 B 185 
B 186 2 n ASP . 186 B 186 
B 187 2 n ASP . 187 B 187 
B 188 2 n SER . 188 B 188 
B 189 2 n ILE . 189 B 189 
B 190 2 n ARG . 190 B 190 
B 191 2 n ASP . 191 B 191 
B 192 2 n PHE . 192 B 192 
B 193 2 n ALA . 193 B 193 
B 194 2 n HIS . 194 B 194 
B 195 2 n ALA . 195 B 195 
B 196 2 n SER . 196 B 196 
B 197 2 n PHE . 197 B 197 
B 198 2 n LYS . 198 B 198 
B 199 2 n TYR . 199 B 199 
B 200 2 n ALA . 200 B 200 
B 201 2 n LEU . 201 B 201 
B 202 2 n GLN . 202 B 202 
B 203 2 n ARG . 203 B 203 
B 204 2 n LYS . 204 B 204 
B 205 2 n PHE . 205 B 205 
B 206 2 n PRO . 206 B 206 
B 207 2 n LEU . 207 B 207 
B 208 2 n TYR . 208 B 208 
B 209 2 n LEU . 209 B 209 
B 210 2 n SER . 210 B 210 
B 211 2 n THR . 211 B 211 
B 212 2 n LYS . 212 B 212 
B 213 2 n ASN . 213 B 213 
B 214 2 n THR . 214 B 214 
B 215 2 n ILE . 215 B 215 
B 216 2 n LEU . 216 B 216 
B 217 2 n LYS . 217 B 217 
B 218 2 n LYS . 218 B 218 
B 219 2 n TYR . 219 B 219 
B 220 2 n ASP . 220 B 220 
B 221 2 n GLY . 221 B 221 
B 222 2 n ARG . 222 B 222 
B 223 2 n PHE . 223 B 223 
B 224 2 n LYS . 224 B 224 
B 225 2 n ASP . 225 B 225 
B 226 2 n ILE . 226 B 226 
B 227 2 n PHE . 227 B 227 
B 228 2 n ALA . 228 B 228 
B 229 2 n GLU . 229 B 229 
B 230 2 n ILE . 230 B 230 
B 231 2 n TYR . 231 B 231 
B 232 2 n PRO . 232 B 232 
B 233 2 n GLU . 233 B 233 
B 234 2 n TYR . 234 B 234 
B 235 2 n GLU . 235 B 235 
B 236 2 n ALA . 236 B 236 
B 237 2 n GLU . 237 B 237 
B 238 2 n PHE . 238 B 238 
B 239 2 n LYS . 239 B 239 
B 240 2 n ALA . 240 B 240 
B 241 2 n ALA . 241 B 241 
B 242 2 n GLY . 242 B 242 
B 243 2 n ILE . 243 B 243 
B 244 2 n TRP . 244 B 244 
B 245 2 n TYR . 245 B 245 
B 246 2 n GLU . 246 B 246 
B 247 2 n HIS . 247 B 247 
B 248 2 n ARG . 248 B 248 
B 249 2 n LEU . 249 B 249 
B 250 2 n ILE . 250 B 250 
B 251 2 n ASP . 251 B 251 
B 252 2 n ASP . 252 B 252 
B 253 2 n MET . 253 B 253 
B 254 2 n VAL . 254 B 254 
B 255 2 n ALA . 255 B 255 
B 256 2 n GLN . 256 B 256 
B 257 2 n ALA . 257 B 257 
B 258 2 n MET . 258 B 258 
B 259 2 n LYS . 259 B 259 
B 260 2 n SER . 260 B 260 
B 261 2 n ASP . 261 B 261 
B 262 2 n GLY . 262 B 262 
B 263 2 n GLY . 263 B 263 
B 264 2 n PHE . 264 B 264 
B 265 2 n VAL . 265 B 265 
B 266 2 n TRP . 266 B 266 
B 267 2 n ALA . 267 B 267 
B 268 2 n CYS . 268 B 268 
B 269 2 n LYS . 269 B 269 
B 270 2 n ASN . 270 B 270 
B 271 2 n TYR . 271 B 271 
B 272 2 n ASP . 272 B 272 
B 273 2 n GLY . 273 B 273 
B 274 2 n ASP . 274 B 274 
B 275 2 n VAL . 275 B 275 
B 276 2 n GLN . 276 B 276 
B 277 2 n SER . 277 B 277 
B 278 2 n ASP . 278 B 278 
B 279 2 n SER . 279 B 279 
B 280 2 n VAL . 280 B 280 
B 281 2 n ALA . 281 B 281 
B 282 2 n GLN . 282 B 282 
B 283 2 n GLY . 283 B 283 
B 284 2 n TYR . 284 B 284 
B 285 2 n GLY . 285 B 285 
B 286 2 n SER . 286 B 286 
B 287 2 n LEU . 287 B 287 
B 288 2 n GLY . 288 B 288 
B 289 2 n LEU . 289 B 289 
B 290 2 n MET . 290 B 290 
B 291 2 n THR . 291 B 291 
B 292 2 n SER . 292 B 292 
B 293 2 n VAL . 293 B 293 
B 294 2 n LEU . 294 B 294 
B 295 2 n VAL . 295 B 295 
B 296 2 n CYS . 296 B 296 
B 297 2 n PRO . 297 B 297 
B 298 2 n ASP . 298 B 298 
B 299 2 n GLY . 299 B 299 
B 300 2 n LYS . 300 B 300 
B 301 2 n THR . 301 B 301 
B 302 2 n VAL . 302 B 302 
B 303 2 n GLU . 303 B 303 
B 304 2 n ALA . 304 B 304 
B 305 2 n GLU . 305 B 305 
B 306 2 n ALA . 306 B 306 
B 307 2 n ALA . 307 B 307 
B 308 2 n HIS . 308 B 308 
B 309 2 n GLY . 309 B 309 
B 310 2 n THR . 310 B 310 
B 311 2 n VAL . 311 B 311 
B 312 2 n THR . 312 B 312 
B 313 2 n ARG . 313 B 313 
B 314 2 n HIS . 314 B 314 
B 315 2 n TYR . 315 B 315 
B 316 2 n ARG . 316 B 316 
B 317 2 n MET . 317 B 317 
B 318 2 n HIS . 318 B 318 
B 319 2 n GLN . 319 B 319 
B 320 2 n LYS . 320 B 320 
B 321 2 n GLY . 321 B 321 
B 322 2 n GLN . 322 B 322 
B 323 2 n GLU . 323 B 323 
B 324 2 n THR . 324 B 324 
B 325 2 n SER . 325 B 325 
B 326 2 n THR . 326 B 326 
B 327 2 n ASN . 327 B 327 
B 328 2 n PRO . 328 B 328 
B 329 2 n ILE . 329 B 329 
B 330 2 n ALA . 330 B 330 
B 331 2 n SER . 331 B 331 
B 332 2 n ILE . 332 B 332 
B 333 2 n PHE . 333 B 333 
B 334 2 n ALA . 334 B 334 
B 335 2 n TRP . 335 B 335 
B 336 2 n SER . 336 B 336 
B 337 2 n ARG . 337 B 337 
B 338 2 n GLY . 338 B 338 
B 339 2 n LEU . 339 B 339 
B 340 2 n ALA . 340 B 340 
B 341 2 n HIS . 341 B 341 
B 342 2 n ARG . 342 B 342 
B 343 2 n ALA . 343 B 343 
B 344 2 n THR . 344 B 344 
B 345 2 n LEU . 345 B 345 
B 346 2 n ASP . 346 B 346 
B 347 2 n LYS . 347 B 347 
B 348 2 n ASN . 348 B 348 
B 349 2 n SER . 349 B 349 
B 350 2 n ALA . 350 B 350 
B 351 2 n LEU . 351 B 351 
B 352 2 n GLU . 352 B 352 
B 353 2 n THR . 353 B 353 
B 354 2 n PHE . 354 B 354 
B 355 2 n ALA . 355 B 355 
B 356 2 n ASN . 356 B 356 
B 357 2 n ASN . 357 B 357 
B 358 2 n LEU . 358 B 358 
B 359 2 n GLU . 359 B 359 
B 360 2 n ALA . 360 B 360 
B 361 2 n VAL . 361 B 361 
B 362 2 n CYS . 362 B 362 
B 363 2 n ILE . 363 B 363 
B 364 2 n GLU . 364 B 364 
B 365 2 n THR . 365 B 365 
B 366 2 n MET . 366 B 366 
B 367 2 n GLU . 367 B 367 
B 368 2 n ALA . 368 B 368 
B 369 2 n GLY . 369 B 369 
B 370 2 n PHE . 370 B 370 
B 371 2 n LEU . 371 B 371 
B 372 2 n THR . 372 B 372 
B 373 2 n LYS . 373 B 373 
B 374 2 n ASP . 374 B 374 
B 375 2 n LEU . 375 B 375 
B 376 2 n ALA . 376 B 376 
B 377 2 n ILE . 377 B 377 
B 378 2 n CYS . 378 B 378 
B 379 2 n VAL . 379 B 379 
B 380 2 n LYS . 380 B 380 
B 381 2 n GLY . 381 B 381 
B 382 2 n GLY . 382 B 382 
B 383 2 n ASN . 383 B 383 
B 384 2 n ALA . 384 B 384 
B 385 2 n SER . 385 B 385 
B 386 2 n ALA . 386 B 386 
B 387 2 n VAL . 387 B 387 
B 388 2 n THR . 388 B 388 
B 389 2 n ARG . 389 B 389 
B 390 2 n THR . 390 B 390 
B 391 2 n ASP . 391 B 391 
B 392 2 n TYR . 392 B 392 
B 393 2 n LEU . 393 B 393 
B 394 2 n ASN . 394 B 394 
B 395 2 n THR . 395 B 395 
B 396 2 n PHE . 396 B 396 
B 397 2 n GLU . 397 B 397 
B 398 2 n PHE . 398 B 398 
B 399 2 n LEU . 399 B 399 
B 400 2 n ASP . 400 B 400 
B 401 2 n LYS . 401 B 401 
B 402 2 n LEU . 402 B 402 
B 403 2 n ALA . 403 B 403 
B 404 2 n GLU . 404 B 404 
B 405 2 n ASN . 405 B 405 
B 406 2 n LEU . 406 B 406 
B 407 2 n ALA . 407 B 407 
B 408 2 n LYS . 408 B 408 
B 409 2 n LYS . 409 B 409 
B 410 2 n GLN . 410 B 410 
B 411 2 n ALA . 411 B 411 
B 412 2 n HIS . 412 B 412 
#
_software.classification other
_software.date           ?
_software.description    "Structure prediction"
_software.name           AlphaFold
_software.pdbx_ordinal   1
_software.type           package
_software.version        "AlphaFold-beta-20231127 (927599d6-1efe-4fa9-85d2-a29f909d212e @ 2025-01-02 13:37:39)"
#
loop_
_struct_asym.entity_id
_struct_asym.id
1 A 
2 B 
3 C 
4 D 
5 E 
6 F 
#
loop_
_atom_site.group_PDB
_atom_site.id
_atom_site.type_symbol
_atom_site.label_atom_id
_atom_site.label_alt_id
_atom_site.label_comp_id
_atom_site.label_asym_id
_atom_site.label_entity_id
_atom_site.label_seq_id
_atom_site.pdbx_PDB_ins_code
_atom_site.Cartn_x
_atom_site.Cartn_y
_atom_site.Cartn_z
_atom_site.occupancy
_atom_site.B_iso_or_equiv
_atom_site.auth_seq_id
_atom_site.auth_asym_id
_atom_site.pdbx_PDB_model_num
ATOM   1    N  N   . MET A 1 1   ? -14.688 -26.020 -47.962 1.00 32.34 1   A 1 
ATOM   2    C  CA  . MET A 1 1   ? -15.885 -25.804 -47.126 1.00 36.71 1   A 1 
ATOM   3    C  C   . MET A 1 1   ? -15.511 -24.718 -46.143 1.00 38.88 1   A 1 
ATOM   4    O  O   . MET A 1 1   ? -14.386 -24.750 -45.671 1.00 37.13 1   A 1 
ATOM   5    C  CB  . MET A 1 1   ? -16.286 -27.088 -46.391 1.00 34.67 1   A 1 
ATOM   6    C  CG  . MET A 1 1   ? -16.840 -28.141 -47.351 1.00 30.47 1   A 1 
ATOM   7    S  SD  . MET A 1 1   ? -17.264 -29.707 -46.535 1.00 26.86 1   A 1 
ATOM   8    C  CE  . MET A 1 1   ? -16.635 -30.894 -47.745 1.00 22.58 1   A 1 
ATOM   9    N  N   . ALA A 1 2   ? -16.374 -23.733 -45.893 1.00 47.54 2   A 1 
ATOM   10   C  CA  . ALA A 1 2   ? -16.089 -22.753 -44.846 1.00 50.04 2   A 1 
ATOM   11   C  C   . ALA A 1 2   ? -15.888 -23.538 -43.542 1.00 53.02 2   A 1 
ATOM   12   O  O   . ALA A 1 2   ? -16.706 -24.408 -43.237 1.00 49.76 2   A 1 
ATOM   13   C  CB  . ALA A 1 2   ? -17.248 -21.754 -44.761 1.00 45.99 2   A 1 
ATOM   14   N  N   . ALA A 1 3   ? -14.781 -23.315 -42.839 1.00 61.87 3   A 1 
ATOM   15   C  CA  . ALA A 1 3   ? -14.500 -24.014 -41.590 1.00 65.35 3   A 1 
ATOM   16   C  C   . ALA A 1 3   ? -15.687 -23.779 -40.647 1.00 69.36 3   A 1 
ATOM   17   O  O   . ALA A 1 3   ? -16.160 -22.650 -40.510 1.00 63.81 3   A 1 
ATOM   18   C  CB  . ALA A 1 3   ? -13.175 -23.513 -41.016 1.00 58.23 3   A 1 
ATOM   19   N  N   . GLN A 1 4   ? -16.205 -24.851 -40.085 1.00 79.29 4   A 1 
ATOM   20   C  CA  . GLN A 1 4   ? -17.435 -24.790 -39.312 1.00 84.88 4   A 1 
ATOM   21   C  C   . GLN A 1 4   ? -17.159 -23.989 -38.045 1.00 89.89 4   A 1 
ATOM   22   O  O   . GLN A 1 4   ? -16.267 -24.340 -37.278 1.00 85.56 4   A 1 
ATOM   23   C  CB  . GLN A 1 4   ? -17.927 -26.222 -39.064 1.00 74.51 4   A 1 
ATOM   24   C  CG  . GLN A 1 4   ? -19.458 -26.312 -38.949 1.00 61.30 4   A 1 
ATOM   25   C  CD  . GLN A 1 4   ? -19.952 -27.771 -38.907 1.00 52.67 4   A 1 
ATOM   26   O  OE1 . GLN A 1 4   ? -19.197 -28.723 -38.966 1.00 46.37 4   A 1 
ATOM   27   N  NE2 . GLN A 1 4   ? -21.244 -27.982 -38.835 1.00 43.86 4   A 1 
ATOM   28   N  N   . LYS A 1 5   ? -17.887 -22.895 -37.824 1.00 92.32 5   A 1 
ATOM   29   C  CA  . LYS A 1 5   ? -17.708 -22.056 -36.641 1.00 95.16 5   A 1 
ATOM   30   C  C   . LYS A 1 5   ? -17.970 -22.871 -35.377 1.00 96.26 5   A 1 
ATOM   31   O  O   . LYS A 1 5   ? -18.855 -23.722 -35.356 1.00 94.85 5   A 1 
ATOM   32   C  CB  . LYS A 1 5   ? -18.619 -20.824 -36.682 1.00 93.53 5   A 1 
ATOM   33   C  CG  . LYS A 1 5   ? -18.222 -19.802 -37.753 1.00 91.70 5   A 1 
ATOM   34   C  CD  . LYS A 1 5   ? -19.090 -18.544 -37.579 1.00 90.46 5   A 1 
ATOM   35   C  CE  . LYS A 1 5   ? -18.719 -17.454 -38.579 1.00 87.55 5   A 1 
ATOM   36   N  NZ  . LYS A 1 5   ? -19.459 -16.212 -38.251 1.00 84.93 5   A 1 
ATOM   37   N  N   . ILE A 1 6   ? -17.229 -22.569 -34.331 1.00 97.13 6   A 1 
ATOM   38   C  CA  . ILE A 1 6   ? -17.445 -23.139 -33.007 1.00 97.31 6   A 1 
ATOM   39   C  C   . ILE A 1 6   ? -18.794 -22.641 -32.488 1.00 97.50 6   A 1 
ATOM   40   O  O   . ILE A 1 6   ? -19.044 -21.441 -32.494 1.00 96.82 6   A 1 
ATOM   41   C  CB  . ILE A 1 6   ? -16.286 -22.751 -32.066 1.00 96.88 6   A 1 
ATOM   42   C  CG1 . ILE A 1 6   ? -14.943 -23.327 -32.572 1.00 94.80 6   A 1 
ATOM   43   C  CG2 . ILE A 1 6   ? -16.564 -23.224 -30.630 1.00 94.59 6   A 1 
ATOM   44   C  CD1 . ILE A 1 6   ? -13.715 -22.632 -31.978 1.00 90.57 6   A 1 
ATOM   45   N  N   . GLN A 1 7   ? -19.651 -23.551 -32.032 1.00 97.81 7   A 1 
ATOM   46   C  CA  . GLN A 1 7   ? -20.903 -23.172 -31.383 1.00 97.62 7   A 1 
ATOM   47   C  C   . GLN A 1 7   ? -20.603 -22.684 -29.962 1.00 97.76 7   A 1 
ATOM   48   O  O   . GLN A 1 7   ? -20.209 -23.477 -29.109 1.00 96.59 7   A 1 
ATOM   49   C  CB  . GLN A 1 7   ? -21.881 -24.359 -31.406 1.00 96.77 7   A 1 
ATOM   50   C  CG  . GLN A 1 7   ? -22.372 -24.676 -32.825 1.00 90.26 7   A 1 
ATOM   51   C  CD  . GLN A 1 7   ? -23.235 -23.543 -33.403 1.00 83.94 7   A 1 
ATOM   52   O  OE1 . GLN A 1 7   ? -24.072 -22.977 -32.724 1.00 73.62 7   A 1 
ATOM   53   N  NE2 . GLN A 1 7   ? -23.056 -23.178 -34.651 1.00 71.06 7   A 1 
ATOM   54   N  N   . GLY A 1 8   ? -20.745 -21.387 -29.709 1.00 97.47 8   A 1 
ATOM   55   C  CA  . GLY A 1 8   ? -20.365 -20.750 -28.442 1.00 97.35 8   A 1 
ATOM   56   C  C   . GLY A 1 8   ? -21.464 -20.721 -27.384 1.00 97.75 8   A 1 
ATOM   57   O  O   . GLY A 1 8   ? -21.155 -20.639 -26.198 1.00 95.28 8   A 1 
ATOM   58   N  N   . GLY A 1 9   ? -22.725 -20.783 -27.776 1.00 97.99 9   A 1 
ATOM   59   C  CA  . GLY A 1 9   ? -23.862 -20.685 -26.862 1.00 97.95 9   A 1 
ATOM   60   C  C   . GLY A 1 9   ? -24.241 -19.245 -26.492 1.00 98.31 9   A 1 
ATOM   61   O  O   . GLY A 1 9   ? -23.924 -18.294 -27.217 1.00 97.59 9   A 1 
ATOM   62   N  N   . ASP A 1 10  ? -24.938 -19.091 -25.366 1.00 98.50 10  A 1 
ATOM   63   C  CA  . ASP A 1 10  ? -25.470 -17.804 -24.919 1.00 98.68 10  A 1 
ATOM   64   C  C   . ASP A 1 10  ? -24.407 -16.938 -24.223 1.00 98.71 10  A 1 
ATOM   65   O  O   . ASP A 1 10  ? -23.759 -17.379 -23.276 1.00 98.30 10  A 1 
ATOM   66   C  CB  . ASP A 1 10  ? -26.652 -18.029 -23.956 1.00 98.40 10  A 1 
ATOM   67   C  CG  . ASP A 1 10  ? -27.829 -18.710 -24.645 1.00 98.01 10  A 1 
ATOM   68   O  OD1 . ASP A 1 10  ? -28.499 -18.018 -25.438 1.00 94.83 10  A 1 
ATOM   69   O  OD2 . ASP A 1 10  ? -28.061 -19.911 -24.377 1.00 94.88 10  A 1 
ATOM   70   N  N   . ILE A 1 11  ? -24.283 -15.677 -24.631 1.00 98.77 11  A 1 
ATOM   71   C  CA  . ILE A 1 11  ? -23.454 -14.683 -23.942 1.00 98.71 11  A 1 
ATOM   72   C  C   . ILE A 1 11  ? -24.172 -13.330 -23.909 1.00 98.81 11  A 1 
ATOM   73   O  O   . ILE A 1 11  ? -24.766 -12.902 -24.899 1.00 98.64 11  A 1 
ATOM   74   C  CB  . ILE A 1 11  ? -22.045 -14.629 -24.572 1.00 97.55 11  A 1 
ATOM   75   C  CG1 . ILE A 1 11  ? -21.018 -14.066 -23.566 1.00 79.44 11  A 1 
ATOM   76   C  CG2 . ILE A 1 11  ? -22.008 -13.840 -25.894 1.00 78.42 11  A 1 
ATOM   77   C  CD1 . ILE A 1 11  ? -19.564 -14.384 -23.953 1.00 73.74 11  A 1 
ATOM   78   N  N   . VAL A 1 12  ? -24.112 -12.655 -22.769 1.00 98.87 12  A 1 
ATOM   79   C  CA  . VAL A 1 12  ? -24.580 -11.272 -22.647 1.00 98.90 12  A 1 
ATOM   80   C  C   . VAL A 1 12  ? -23.439 -10.340 -23.038 1.00 98.95 12  A 1 
ATOM   81   O  O   . VAL A 1 12  ? -22.357 -10.408 -22.461 1.00 98.82 12  A 1 
ATOM   82   C  CB  . VAL A 1 12  ? -25.102 -10.967 -21.232 1.00 98.84 12  A 1 
ATOM   83   C  CG1 . VAL A 1 12  ? -25.562 -9.515  -21.100 1.00 98.34 12  A 1 
ATOM   84   C  CG2 . VAL A 1 12  ? -26.289 -11.871 -20.889 1.00 98.04 12  A 1 
ATOM   85   N  N   . GLU A 1 13  ? -23.671 -9.477  -24.010 1.00 98.88 13  A 1 
ATOM   86   C  CA  . GLU A 1 13  ? -22.727 -8.441  -24.418 1.00 98.85 13  A 1 
ATOM   87   C  C   . GLU A 1 13  ? -23.253 -7.068  -24.006 1.00 98.81 13  A 1 
ATOM   88   O  O   . GLU A 1 13  ? -24.355 -6.665  -24.394 1.00 98.79 13  A 1 
ATOM   89   C  CB  . GLU A 1 13  ? -22.493 -8.518  -25.933 1.00 98.73 13  A 1 
ATOM   90   C  CG  . GLU A 1 13  ? -21.539 -7.437  -26.462 1.00 98.32 13  A 1 
ATOM   91   C  CD  . GLU A 1 13  ? -21.463 -7.401  -27.994 1.00 98.33 13  A 1 
ATOM   92   O  OE1 . GLU A 1 13  ? -20.834 -6.474  -28.561 1.00 96.40 13  A 1 
ATOM   93   O  OE2 . GLU A 1 13  ? -22.066 -8.260  -28.665 1.00 96.61 13  A 1 
ATOM   94   N  N   . MET A 1 14  ? -22.449 -6.343  -23.247 1.00 98.86 14  A 1 
ATOM   95   C  CA  . MET A 1 14  ? -22.739 -4.975  -22.845 1.00 98.86 14  A 1 
ATOM   96   C  C   . MET A 1 14  ? -21.804 -4.021  -23.592 1.00 98.88 14  A 1 
ATOM   97   O  O   . MET A 1 14  ? -20.613 -3.925  -23.278 1.00 98.63 14  A 1 
ATOM   98   C  CB  . MET A 1 14  ? -22.621 -4.819  -21.322 1.00 98.78 14  A 1 
ATOM   99   C  CG  . MET A 1 14  ? -23.452 -5.837  -20.545 1.00 98.47 14  A 1 
ATOM   100  S  SD  . MET A 1 14  ? -23.385 -5.549  -18.749 1.00 98.18 14  A 1 
ATOM   101  C  CE  . MET A 1 14  ? -24.057 -7.108  -18.142 1.00 94.95 14  A 1 
ATOM   102  N  N   . GLN A 1 15  ? -22.337 -3.333  -24.595 1.00 98.71 15  A 1 
ATOM   103  C  CA  . GLN A 1 15  ? -21.586 -2.324  -25.355 1.00 98.65 15  A 1 
ATOM   104  C  C   . GLN A 1 15  ? -21.343 -1.074  -24.485 1.00 98.73 15  A 1 
ATOM   105  O  O   . GLN A 1 15  ? -22.134 -0.748  -23.608 1.00 98.40 15  A 1 
ATOM   106  C  CB  . GLN A 1 15  ? -22.339 -2.030  -26.666 1.00 97.95 15  A 1 
ATOM   107  C  CG  . GLN A 1 15  ? -21.700 -0.986  -27.572 1.00 93.90 15  A 1 
ATOM   108  C  CD  . GLN A 1 15  ? -20.260 -1.318  -27.966 1.00 89.26 15  A 1 
ATOM   109  O  OE1 . GLN A 1 15  ? -19.343 -1.173  -27.171 1.00 81.65 15  A 1 
ATOM   110  N  NE2 . GLN A 1 15  ? -20.013 -1.744  -29.165 1.00 76.71 15  A 1 
ATOM   111  N  N   . GLY A 1 16  ? -20.233 -0.382  -24.727 1.00 98.56 16  A 1 
ATOM   112  C  CA  . GLY A 1 16  ? -19.802 0.762   -23.932 1.00 98.61 16  A 1 
ATOM   113  C  C   . GLY A 1 16  ? -19.658 2.067   -24.711 1.00 98.73 16  A 1 
ATOM   114  O  O   . GLY A 1 16  ? -20.382 2.329   -25.676 1.00 98.46 16  A 1 
ATOM   115  N  N   . ASP A 1 17  ? -18.684 2.879   -24.284 1.00 98.34 17  A 1 
ATOM   116  C  CA  . ASP A 1 17  ? -18.507 4.259   -24.744 1.00 98.44 17  A 1 
ATOM   117  C  C   . ASP A 1 17  ? -17.120 4.535   -25.346 1.00 98.48 17  A 1 
ATOM   118  O  O   . ASP A 1 17  ? -16.126 3.846   -25.073 1.00 98.22 17  A 1 
ATOM   119  C  CB  . ASP A 1 17  ? -18.781 5.207   -23.563 1.00 98.38 17  A 1 
ATOM   120  C  CG  . ASP A 1 17  ? -20.243 5.211   -23.088 1.00 98.37 17  A 1 
ATOM   121  O  OD1 . ASP A 1 17  ? -21.114 5.653   -23.861 1.00 96.57 17  A 1 
ATOM   122  O  OD2 . ASP A 1 17  ? -20.492 4.837   -21.918 1.00 96.85 17  A 1 
ATOM   123  N  N   . GLU A 1 18  ? -17.043 5.610   -26.121 1.00 98.20 18  A 1 
ATOM   124  C  CA  . GLU A 1 18  ? -15.810 6.262   -26.583 1.00 98.35 18  A 1 
ATOM   125  C  C   . GLU A 1 18  ? -14.812 5.315   -27.271 1.00 98.48 18  A 1 
ATOM   126  O  O   . GLU A 1 18  ? -15.187 4.534   -28.151 1.00 98.07 18  A 1 
ATOM   127  C  CB  . GLU A 1 18  ? -15.192 7.079   -25.439 1.00 98.10 18  A 1 
ATOM   128  C  CG  . GLU A 1 18  ? -16.100 8.223   -24.941 1.00 97.67 18  A 1 
ATOM   129  C  CD  . GLU A 1 18  ? -15.399 9.098   -23.879 1.00 98.09 18  A 1 
ATOM   130  O  OE1 . GLU A 1 18  ? -15.594 10.331  -23.907 1.00 95.59 18  A 1 
ATOM   131  O  OE2 . GLU A 1 18  ? -14.656 8.567   -23.024 1.00 96.07 18  A 1 
ATOM   132  N  N   . MET A 1 19  ? -13.530 5.405   -26.943 1.00 98.45 19  A 1 
ATOM   133  C  CA  . MET A 1 19  ? -12.468 4.651   -27.620 1.00 98.59 19  A 1 
ATOM   134  C  C   . MET A 1 19  ? -12.624 3.145   -27.424 1.00 98.52 19  A 1 
ATOM   135  O  O   . MET A 1 19  ? -12.365 2.369   -28.345 1.00 98.38 19  A 1 
ATOM   136  C  CB  . MET A 1 19  ? -11.098 5.128   -27.123 1.00 98.33 19  A 1 
ATOM   137  C  CG  . MET A 1 19  ? -9.966  4.681   -28.058 1.00 95.61 19  A 1 
ATOM   138  S  SD  . MET A 1 19  ? -10.013 5.537   -29.651 1.00 97.06 19  A 1 
ATOM   139  C  CE  . MET A 1 19  ? -9.122  4.355   -30.668 1.00 93.97 19  A 1 
ATOM   140  N  N   . THR A 1 20  ? -13.075 2.716   -26.242 1.00 98.46 20  A 1 
ATOM   141  C  CA  . THR A 1 20  ? -13.312 1.306   -25.962 1.00 98.58 20  A 1 
ATOM   142  C  C   . THR A 1 20  ? -14.481 0.745   -26.768 1.00 98.59 20  A 1 
ATOM   143  O  O   . THR A 1 20  ? -14.393 -0.413  -27.151 1.00 98.44 20  A 1 
ATOM   144  C  CB  . THR A 1 20  ? -13.516 1.035   -24.474 1.00 98.15 20  A 1 
ATOM   145  O  OG1 . THR A 1 20  ? -14.386 1.982   -23.909 1.00 93.64 20  A 1 
ATOM   146  C  CG2 . THR A 1 20  ? -12.193 1.133   -23.722 1.00 92.89 20  A 1 
ATOM   147  N  N   . ARG A 1 21  ? -15.509 1.541   -27.102 1.00 98.73 21  A 1 
ATOM   148  C  CA  . ARG A 1 21  ? -16.610 1.120   -27.992 1.00 98.73 21  A 1 
ATOM   149  C  C   . ARG A 1 21  ? -16.099 0.785   -29.390 1.00 98.77 21  A 1 
ATOM   150  O  O   . ARG A 1 21  ? -16.415 -0.272  -29.912 1.00 98.50 21  A 1 
ATOM   151  C  CB  . ARG A 1 21  ? -17.702 2.215   -28.027 1.00 98.60 21  A 1 
ATOM   152  C  CG  . ARG A 1 21  ? -18.918 1.802   -28.872 1.00 98.24 21  A 1 
ATOM   153  C  CD  . ARG A 1 21  ? -19.977 2.906   -28.888 1.00 97.57 21  A 1 
ATOM   154  N  NE  . ARG A 1 21  ? -21.202 2.467   -29.573 1.00 96.80 21  A 1 
ATOM   155  C  CZ  . ARG A 1 21  ? -22.402 2.289   -29.021 1.00 96.82 21  A 1 
ATOM   156  N  NH1 . ARG A 1 21  ? -22.637 2.480   -27.763 1.00 93.21 21  A 1 
ATOM   157  N  NH2 . ARG A 1 21  ? -23.412 1.924   -29.746 1.00 94.49 21  A 1 
ATOM   158  N  N   . ILE A 1 22  ? -15.249 1.637   -29.962 1.00 98.78 22  A 1 
ATOM   159  C  CA  . ILE A 1 22  ? -14.640 1.416   -31.279 1.00 98.51 22  A 1 
ATOM   160  C  C   . ILE A 1 22  ? -13.810 0.124   -31.277 1.00 98.67 22  A 1 
ATOM   161  O  O   . ILE A 1 22  ? -13.946 -0.716  -32.166 1.00 98.33 22  A 1 
ATOM   162  C  CB  . ILE A 1 22  ? -13.770 2.628   -31.682 1.00 98.24 22  A 1 
ATOM   163  C  CG1 . ILE A 1 22  ? -14.631 3.913   -31.791 1.00 96.72 22  A 1 
ATOM   164  C  CG2 . ILE A 1 22  ? -13.029 2.359   -33.008 1.00 97.14 22  A 1 
ATOM   165  C  CD1 . ILE A 1 22  ? -13.800 5.194   -31.958 1.00 92.38 22  A 1 
ATOM   166  N  N   . ILE A 1 23  ? -12.965 -0.053  -30.264 1.00 98.61 23  A 1 
ATOM   167  C  CA  . ILE A 1 23  ? -12.133 -1.253  -30.105 1.00 98.51 23  A 1 
ATOM   168  C  C   . ILE A 1 23  ? -12.997 -2.497  -29.916 1.00 98.67 23  A 1 
ATOM   169  O  O   . ILE A 1 23  ? -12.697 -3.539  -30.487 1.00 98.49 23  A 1 
ATOM   170  C  CB  . ILE A 1 23  ? -11.150 -1.039  -28.939 1.00 98.03 23  A 1 
ATOM   171  C  CG1 . ILE A 1 23  ? -10.079 0.006   -29.347 1.00 95.73 23  A 1 
ATOM   172  C  CG2 . ILE A 1 23  ? -10.474 -2.348  -28.500 1.00 96.08 23  A 1 
ATOM   173  C  CD1 . ILE A 1 23  ? -9.218  0.485   -28.177 1.00 92.82 23  A 1 
ATOM   174  N  N   . TRP A 1 24  ? -14.071 -2.399  -29.127 1.00 98.74 24  A 1 
ATOM   175  C  CA  . TRP A 1 24  ? -14.965 -3.511  -28.803 1.00 98.78 24  A 1 
ATOM   176  C  C   . TRP A 1 24  ? -15.631 -4.088  -30.043 1.00 98.71 24  A 1 
ATOM   177  O  O   . TRP A 1 24  ? -15.603 -5.298  -30.251 1.00 98.52 24  A 1 
ATOM   178  C  CB  . TRP A 1 24  ? -16.016 -3.016  -27.811 1.00 98.63 24  A 1 
ATOM   179  C  CG  . TRP A 1 24  ? -16.830 -4.088  -27.193 1.00 98.61 24  A 1 
ATOM   180  C  CD1 . TRP A 1 24  ? -18.055 -4.497  -27.582 1.00 98.10 24  A 1 
ATOM   181  C  CD2 . TRP A 1 24  ? -16.481 -4.898  -26.029 1.00 98.58 24  A 1 
ATOM   182  N  NE1 . TRP A 1 24  ? -18.506 -5.497  -26.732 1.00 98.21 24  A 1 
ATOM   183  C  CE2 . TRP A 1 24  ? -17.568 -5.766  -25.764 1.00 98.41 24  A 1 
ATOM   184  C  CE3 . TRP A 1 24  ? -15.355 -4.967  -25.163 1.00 98.41 24  A 1 
ATOM   185  C  CZ2 . TRP A 1 24  ? -17.546 -6.675  -24.683 1.00 98.07 24  A 1 
ATOM   186  C  CZ3 . TRP A 1 24  ? -15.338 -5.863  -24.101 1.00 97.85 24  A 1 
ATOM   187  C  CH2 . TRP A 1 24  ? -16.414 -6.712  -23.852 1.00 97.82 24  A 1 
ATOM   188  N  N   . ASP A 1 25  ? -16.164 -3.227  -30.900 1.00 98.56 25  A 1 
ATOM   189  C  CA  . ASP A 1 25  ? -16.785 -3.647  -32.160 1.00 98.37 25  A 1 
ATOM   190  C  C   . ASP A 1 25  ? -15.767 -4.332  -33.082 1.00 98.42 25  A 1 
ATOM   191  O  O   . ASP A 1 25  ? -16.038 -5.396  -33.635 1.00 97.99 25  A 1 
ATOM   192  C  CB  . ASP A 1 25  ? -17.435 -2.434  -32.850 1.00 97.71 25  A 1 
ATOM   193  C  CG  . ASP A 1 25  ? -18.709 -1.950  -32.144 1.00 95.81 25  A 1 
ATOM   194  O  OD1 . ASP A 1 25  ? -19.395 -2.771  -31.506 1.00 92.28 25  A 1 
ATOM   195  O  OD2 . ASP A 1 25  ? -19.017 -0.740  -32.244 1.00 91.55 25  A 1 
ATOM   196  N  N   . LEU A 1 26  ? -14.547 -3.792  -33.170 1.00 98.59 26  A 1 
ATOM   197  C  CA  . LEU A 1 26  ? -13.471 -4.396  -33.965 1.00 98.59 26  A 1 
ATOM   198  C  C   . LEU A 1 26  ? -13.010 -5.751  -33.413 1.00 98.62 26  A 1 
ATOM   199  O  O   . LEU A 1 26  ? -12.732 -6.666  -34.193 1.00 98.32 26  A 1 
ATOM   200  C  CB  . LEU A 1 26  ? -12.285 -3.424  -34.051 1.00 98.28 26  A 1 
ATOM   201  C  CG  . LEU A 1 26  ? -12.556 -2.159  -34.890 1.00 96.97 26  A 1 
ATOM   202  C  CD1 . LEU A 1 26  ? -11.379 -1.198  -34.728 1.00 94.21 26  A 1 
ATOM   203  C  CD2 . LEU A 1 26  ? -12.711 -2.475  -36.373 1.00 94.11 26  A 1 
ATOM   204  N  N   . ILE A 1 27  ? -12.937 -5.919  -32.080 1.00 98.73 27  A 1 
ATOM   205  C  CA  . ILE A 1 27  ? -12.630 -7.209  -31.453 1.00 98.76 27  A 1 
ATOM   206  C  C   . ILE A 1 27  ? -13.699 -8.240  -31.840 1.00 98.76 27  A 1 
ATOM   207  O  O   . ILE A 1 27  ? -13.367 -9.328  -32.300 1.00 98.57 27  A 1 
ATOM   208  C  CB  . ILE A 1 27  ? -12.525 -7.079  -29.916 1.00 98.71 27  A 1 
ATOM   209  C  CG1 . ILE A 1 27  ? -11.233 -6.318  -29.530 1.00 98.32 27  A 1 
ATOM   210  C  CG2 . ILE A 1 27  ? -12.543 -8.456  -29.219 1.00 98.26 27  A 1 
ATOM   211  C  CD1 . ILE A 1 27  ? -11.250 -5.796  -28.089 1.00 97.84 27  A 1 
ATOM   212  N  N   . LYS A 1 28  ? -14.975 -7.876  -31.687 1.00 98.66 28  A 1 
ATOM   213  C  CA  . LYS A 1 28  ? -16.101 -8.757  -32.016 1.00 98.45 28  A 1 
ATOM   214  C  C   . LYS A 1 28  ? -16.086 -9.155  -33.490 1.00 98.41 28  A 1 
ATOM   215  O  O   . LYS A 1 28  ? -16.229 -10.328 -33.811 1.00 98.04 28  A 1 
ATOM   216  C  CB  . LYS A 1 28  ? -17.393 -8.030  -31.617 1.00 97.94 28  A 1 
ATOM   217  C  CG  . LYS A 1 28  ? -18.641 -8.900  -31.800 1.00 93.93 28  A 1 
ATOM   218  C  CD  . LYS A 1 28  ? -19.861 -8.086  -31.369 1.00 92.46 28  A 1 
ATOM   219  C  CE  . LYS A 1 28  ? -21.156 -8.853  -31.607 1.00 87.41 28  A 1 
ATOM   220  N  NZ  . LYS A 1 28  ? -22.309 -8.035  -31.181 1.00 83.34 28  A 1 
ATOM   221  N  N   . GLU A 1 29  ? -15.871 -8.178  -34.379 1.00 98.31 29  A 1 
ATOM   222  C  CA  . GLU A 1 29  ? -15.918 -8.390  -35.826 1.00 98.02 29  A 1 
ATOM   223  C  C   . GLU A 1 29  ? -14.695 -9.158  -36.359 1.00 98.20 29  A 1 
ATOM   224  O  O   . GLU A 1 29  ? -14.845 -10.024 -37.226 1.00 97.64 29  A 1 
ATOM   225  C  CB  . GLU A 1 29  ? -16.052 -7.022  -36.506 1.00 97.11 29  A 1 
ATOM   226  C  CG  . GLU A 1 29  ? -16.385 -7.150  -38.001 1.00 80.99 29  A 1 
ATOM   227  C  CD  . GLU A 1 29  ? -16.530 -5.791  -38.706 1.00 70.71 29  A 1 
ATOM   228  O  OE1 . GLU A 1 29  ? -17.206 -5.768  -39.768 1.00 64.19 29  A 1 
ATOM   229  O  OE2 . GLU A 1 29  ? -15.945 -4.799  -38.226 1.00 64.44 29  A 1 
ATOM   230  N  N   . LYS A 1 30  ? -13.475 -8.883  -35.840 1.00 98.39 30  A 1 
ATOM   231  C  CA  . LYS A 1 30  ? -12.223 -9.429  -36.379 1.00 98.26 30  A 1 
ATOM   232  C  C   . LYS A 1 30  ? -11.687 -10.653 -35.637 1.00 98.35 30  A 1 
ATOM   233  O  O   . LYS A 1 30  ? -10.983 -11.453 -36.245 1.00 97.86 30  A 1 
ATOM   234  C  CB  . LYS A 1 30  ? -11.144 -8.342  -36.428 1.00 97.85 30  A 1 
ATOM   235  C  CG  . LYS A 1 30  ? -11.527 -7.156  -37.333 1.00 95.65 30  A 1 
ATOM   236  C  CD  . LYS A 1 30  ? -10.320 -6.247  -37.593 1.00 90.90 30  A 1 
ATOM   237  C  CE  . LYS A 1 30  ? -10.696 -5.131  -38.559 1.00 85.10 30  A 1 
ATOM   238  N  NZ  . LYS A 1 30  ? -9.508  -4.469  -39.139 1.00 75.35 30  A 1 
ATOM   239  N  N   . LEU A 1 31  ? -11.983 -10.794 -34.346 1.00 98.58 31  A 1 
ATOM   240  C  CA  . LEU A 1 31  ? -11.373 -11.826 -33.493 1.00 98.64 31  A 1 
ATOM   241  C  C   . LEU A 1 31  ? -12.375 -12.861 -32.975 1.00 98.68 31  A 1 
ATOM   242  O  O   . LEU A 1 31  ? -11.977 -13.989 -32.718 1.00 98.35 31  A 1 
ATOM   243  C  CB  . LEU A 1 31  ? -10.616 -11.180 -32.317 1.00 98.67 31  A 1 
ATOM   244  C  CG  . LEU A 1 31  ? -9.587  -10.096 -32.685 1.00 98.16 31  A 1 
ATOM   245  C  CD1 . LEU A 1 31  ? -8.953  -9.533  -31.415 1.00 97.32 31  A 1 
ATOM   246  C  CD2 . LEU A 1 31  ? -8.465  -10.636 -33.567 1.00 97.01 31  A 1 
ATOM   247  N  N   . ILE A 1 32  ? -13.660 -12.526 -32.830 1.00 98.68 32  A 1 
ATOM   248  C  CA  . ILE A 1 32  ? -14.659 -13.424 -32.236 1.00 98.67 32  A 1 
ATOM   249  C  C   . ILE A 1 32  ? -15.572 -14.042 -33.301 1.00 98.59 32  A 1 
ATOM   250  O  O   . ILE A 1 32  ? -15.504 -15.246 -33.556 1.00 98.24 32  A 1 
ATOM   251  C  CB  . ILE A 1 32  ? -15.446 -12.724 -31.104 1.00 98.60 32  A 1 
ATOM   252  C  CG1 . ILE A 1 32  ? -14.551 -12.003 -30.065 1.00 97.82 32  A 1 
ATOM   253  C  CG2 . ILE A 1 32  ? -16.383 -13.728 -30.408 1.00 98.14 32  A 1 
ATOM   254  C  CD1 . ILE A 1 32  ? -13.527 -12.896 -29.344 1.00 96.12 32  A 1 
ATOM   255  N  N   . LEU A 1 33  ? -16.368 -13.226 -33.969 1.00 98.31 33  A 1 
ATOM   256  C  CA  . LEU A 1 33  ? -17.391 -13.694 -34.919 1.00 98.04 33  A 1 
ATOM   257  C  C   . LEU A 1 33  ? -16.870 -14.464 -36.143 1.00 98.06 33  A 1 
ATOM   258  O  O   . LEU A 1 33  ? -17.637 -15.255 -36.696 1.00 97.30 33  A 1 
ATOM   259  C  CB  . LEU A 1 33  ? -18.259 -12.503 -35.392 1.00 97.53 33  A 1 
ATOM   260  C  CG  . LEU A 1 33  ? -19.086 -11.816 -34.301 1.00 96.16 33  A 1 
ATOM   261  C  CD1 . LEU A 1 33  ? -19.864 -10.659 -34.943 1.00 93.16 33  A 1 
ATOM   262  C  CD2 . LEU A 1 33  ? -20.091 -12.763 -33.646 1.00 92.81 33  A 1 
ATOM   263  N  N   . PRO A 1 34  ? -15.599 -14.308 -36.602 1.00 97.98 34  A 1 
ATOM   264  C  CA  . PRO A 1 34  ? -15.081 -15.163 -37.667 1.00 97.79 34  A 1 
ATOM   265  C  C   . PRO A 1 34  ? -14.974 -16.637 -37.273 1.00 97.78 34  A 1 
ATOM   266  O  O   . PRO A 1 34  ? -15.119 -17.509 -38.134 1.00 96.98 34  A 1 
ATOM   267  C  CB  . PRO A 1 34  ? -13.715 -14.577 -38.044 1.00 97.29 34  A 1 
ATOM   268  C  CG  . PRO A 1 34  ? -13.833 -13.113 -37.627 1.00 96.49 34  A 1 
ATOM   269  C  CD  . PRO A 1 34  ? -14.674 -13.213 -36.358 1.00 97.71 34  A 1 
ATOM   270  N  N   . TYR A 1 35  ? -14.777 -16.932 -35.984 1.00 98.13 35  A 1 
ATOM   271  C  CA  . TYR A 1 35  ? -14.446 -18.263 -35.469 1.00 98.13 35  A 1 
ATOM   272  C  C   . TYR A 1 35  ? -15.543 -18.893 -34.605 1.00 98.07 35  A 1 
ATOM   273  O  O   . TYR A 1 35  ? -15.635 -20.115 -34.529 1.00 97.30 35  A 1 
ATOM   274  C  CB  . TYR A 1 35  ? -13.144 -18.167 -34.673 1.00 98.07 35  A 1 
ATOM   275  C  CG  . TYR A 1 35  ? -12.009 -17.530 -35.445 1.00 98.16 35  A 1 
ATOM   276  C  CD1 . TYR A 1 35  ? -11.336 -18.247 -36.451 1.00 97.31 35  A 1 
ATOM   277  C  CD2 . TYR A 1 35  ? -11.642 -16.189 -35.194 1.00 97.33 35  A 1 
ATOM   278  C  CE1 . TYR A 1 35  ? -10.313 -17.646 -37.196 1.00 96.85 35  A 1 
ATOM   279  C  CE2 . TYR A 1 35  ? -10.620 -15.571 -35.938 1.00 96.94 35  A 1 
ATOM   280  C  CZ  . TYR A 1 35  ? -9.963  -16.311 -36.934 1.00 97.48 35  A 1 
ATOM   281  O  OH  . TYR A 1 35  ? -8.967  -15.702 -37.665 1.00 96.68 35  A 1 
ATOM   282  N  N   . VAL A 1 36  ? -16.361 -18.073 -33.951 1.00 98.32 36  A 1 
ATOM   283  C  CA  . VAL A 1 36  ? -17.388 -18.516 -33.008 1.00 98.38 36  A 1 
ATOM   284  C  C   . VAL A 1 36  ? -18.758 -18.018 -33.449 1.00 98.35 36  A 1 
ATOM   285  O  O   . VAL A 1 36  ? -18.935 -16.836 -33.749 1.00 97.79 36  A 1 
ATOM   286  C  CB  . VAL A 1 36  ? -17.074 -18.061 -31.570 1.00 97.98 36  A 1 
ATOM   287  C  CG1 . VAL A 1 36  ? -18.009 -18.736 -30.571 1.00 95.04 36  A 1 
ATOM   288  C  CG2 . VAL A 1 36  ? -15.639 -18.404 -31.150 1.00 94.00 36  A 1 
ATOM   289  N  N   . ASP A 1 37  ? -19.733 -18.917 -33.457 1.00 98.37 37  A 1 
ATOM   290  C  CA  . ASP A 1 37  ? -21.144 -18.594 -33.604 1.00 98.11 37  A 1 
ATOM   291  C  C   . ASP A 1 37  ? -21.764 -18.488 -32.210 1.00 98.25 37  A 1 
ATOM   292  O  O   . ASP A 1 37  ? -21.840 -19.468 -31.469 1.00 97.04 37  A 1 
ATOM   293  C  CB  . ASP A 1 37  ? -21.810 -19.652 -34.488 1.00 97.10 37  A 1 
ATOM   294  C  CG  . ASP A 1 37  ? -23.204 -19.259 -34.948 1.00 90.37 37  A 1 
ATOM   295  O  OD1 . ASP A 1 37  ? -23.575 -18.064 -34.804 1.00 84.27 37  A 1 
ATOM   296  O  OD2 . ASP A 1 37  ? -23.884 -20.162 -35.498 1.00 82.35 37  A 1 
ATOM   297  N  N   . LEU A 1 38  ? -22.124 -17.275 -31.822 1.00 98.07 38  A 1 
ATOM   298  C  CA  . LEU A 1 38  ? -22.601 -16.939 -30.487 1.00 98.09 38  A 1 
ATOM   299  C  C   . LEU A 1 38  ? -24.061 -16.502 -30.536 1.00 98.18 38  A 1 
ATOM   300  O  O   . LEU A 1 38  ? -24.429 -15.652 -31.354 1.00 97.26 38  A 1 
ATOM   301  C  CB  . LEU A 1 38  ? -21.742 -15.810 -29.891 1.00 97.14 38  A 1 
ATOM   302  C  CG  . LEU A 1 38  ? -20.372 -16.259 -29.355 1.00 95.10 38  A 1 
ATOM   303  C  CD1 . LEU A 1 38  ? -19.491 -15.042 -29.088 1.00 93.50 38  A 1 
ATOM   304  C  CD2 . LEU A 1 38  ? -20.508 -17.035 -28.039 1.00 93.51 38  A 1 
ATOM   305  N  N   . ASN A 1 39  ? -24.870 -16.991 -29.595 1.00 98.43 39  A 1 
ATOM   306  C  CA  . ASN A 1 39  ? -26.171 -16.410 -29.317 1.00 98.49 39  A 1 
ATOM   307  C  C   . ASN A 1 39  ? -25.989 -15.173 -28.418 1.00 98.51 39  A 1 
ATOM   308  O  O   . ASN A 1 39  ? -26.025 -15.258 -27.191 1.00 98.20 39  A 1 
ATOM   309  C  CB  . ASN A 1 39  ? -27.100 -17.476 -28.729 1.00 97.76 39  A 1 
ATOM   310  C  CG  . ASN A 1 39  ? -28.537 -16.981 -28.701 1.00 89.45 39  A 1 
ATOM   311  O  OD1 . ASN A 1 39  ? -28.963 -16.179 -29.511 1.00 81.72 39  A 1 
ATOM   312  N  ND2 . ASN A 1 39  ? -29.335 -17.484 -27.789 1.00 80.39 39  A 1 
ATOM   313  N  N   . VAL A 1 40  ? -25.719 -14.039 -29.050 1.00 98.53 40  A 1 
ATOM   314  C  CA  . VAL A 1 40  ? -25.406 -12.793 -28.341 1.00 98.53 40  A 1 
ATOM   315  C  C   . VAL A 1 40  ? -26.690 -12.111 -27.876 1.00 98.69 40  A 1 
ATOM   316  O  O   . VAL A 1 40  ? -27.500 -11.672 -28.694 1.00 98.39 40  A 1 
ATOM   317  C  CB  . VAL A 1 40  ? -24.559 -11.844 -29.209 1.00 97.99 40  A 1 
ATOM   318  C  CG1 . VAL A 1 40  ? -24.243 -10.553 -28.458 1.00 95.73 40  A 1 
ATOM   319  C  CG2 . VAL A 1 40  ? -23.228 -12.483 -29.610 1.00 95.70 40  A 1 
ATOM   320  N  N   . HIS A 1 41  ? -26.834 -11.936 -26.565 1.00 98.79 41  A 1 
ATOM   321  C  CA  . HIS A 1 41  ? -27.842 -11.078 -25.950 1.00 98.84 41  A 1 
ATOM   322  C  C   . HIS A 1 41  ? -27.253 -9.677  -25.789 1.00 98.88 41  A 1 
ATOM   323  O  O   . HIS A 1 41  ? -26.554 -9.396  -24.817 1.00 98.67 41  A 1 
ATOM   324  C  CB  . HIS A 1 41  ? -28.301 -11.689 -24.630 1.00 98.73 41  A 1 
ATOM   325  C  CG  . HIS A 1 41  ? -28.910 -13.052 -24.802 1.00 98.47 41  A 1 
ATOM   326  N  ND1 . HIS A 1 41  ? -30.221 -13.313 -25.166 1.00 90.57 41  A 1 
ATOM   327  C  CD2 . HIS A 1 41  ? -28.249 -14.243 -24.713 1.00 91.45 41  A 1 
ATOM   328  C  CE1 . HIS A 1 41  ? -30.336 -14.646 -25.291 1.00 93.66 41  A 1 
ATOM   329  N  NE2 . HIS A 1 41  ? -29.162 -15.239 -25.023 1.00 94.70 41  A 1 
ATOM   330  N  N   . PHE A 1 42  ? -27.490 -8.808  -26.770 1.00 98.88 42  A 1 
ATOM   331  C  CA  . PHE A 1 42  ? -26.856 -7.494  -26.871 1.00 98.71 42  A 1 
ATOM   332  C  C   . PHE A 1 42  ? -27.614 -6.419  -26.080 1.00 98.82 42  A 1 
ATOM   333  O  O   . PHE A 1 42  ? -28.823 -6.252  -26.249 1.00 98.62 42  A 1 
ATOM   334  C  CB  . PHE A 1 42  ? -26.737 -7.113  -28.350 1.00 98.58 42  A 1 
ATOM   335  C  CG  . PHE A 1 42  ? -26.075 -5.777  -28.573 1.00 98.42 42  A 1 
ATOM   336  C  CD1 . PHE A 1 42  ? -26.852 -4.609  -28.729 1.00 97.11 42  A 1 
ATOM   337  C  CD2 . PHE A 1 42  ? -24.669 -5.683  -28.616 1.00 97.15 42  A 1 
ATOM   338  C  CE1 . PHE A 1 42  ? -26.224 -3.359  -28.928 1.00 96.38 42  A 1 
ATOM   339  C  CE2 . PHE A 1 42  ? -24.043 -4.438  -28.818 1.00 96.48 42  A 1 
ATOM   340  C  CZ  . PHE A 1 42  ? -24.821 -3.276  -28.975 1.00 97.14 42  A 1 
ATOM   341  N  N   . PHE A 1 43  ? -26.869 -5.639  -25.286 1.00 98.83 43  A 1 
ATOM   342  C  CA  . PHE A 1 43  ? -27.362 -4.459  -24.578 1.00 98.88 43  A 1 
ATOM   343  C  C   . PHE A 1 43  ? -26.414 -3.288  -24.831 1.00 98.85 43  A 1 
ATOM   344  O  O   . PHE A 1 43  ? -25.225 -3.356  -24.481 1.00 98.62 43  A 1 
ATOM   345  C  CB  . PHE A 1 43  ? -27.490 -4.756  -23.082 1.00 98.85 43  A 1 
ATOM   346  C  CG  . PHE A 1 43  ? -28.473 -5.856  -22.748 1.00 98.86 43  A 1 
ATOM   347  C  CD1 . PHE A 1 43  ? -29.818 -5.561  -22.460 1.00 98.26 43  A 1 
ATOM   348  C  CD2 . PHE A 1 43  ? -28.057 -7.207  -22.769 1.00 98.18 43  A 1 
ATOM   349  C  CE1 . PHE A 1 43  ? -30.737 -6.582  -22.203 1.00 98.06 43  A 1 
ATOM   350  C  CE2 . PHE A 1 43  ? -28.977 -8.238  -22.517 1.00 97.96 43  A 1 
ATOM   351  C  CZ  . PHE A 1 43  ? -30.316 -7.921  -22.236 1.00 98.54 43  A 1 
ATOM   352  N  N   . ASP A 1 44  ? -26.911 -2.205  -25.420 1.00 98.83 44  A 1 
ATOM   353  C  CA  . ASP A 1 44  ? -26.117 -0.984  -25.582 1.00 98.87 44  A 1 
ATOM   354  C  C   . ASP A 1 44  ? -26.115 -0.187  -24.269 1.00 98.84 44  A 1 
ATOM   355  O  O   . ASP A 1 44  ? -27.080 0.499   -23.943 1.00 98.65 44  A 1 
ATOM   356  C  CB  . ASP A 1 44  ? -26.618 -0.154  -26.773 1.00 98.69 44  A 1 
ATOM   357  C  CG  . ASP A 1 44  ? -25.667 1.005   -27.129 1.00 98.45 44  A 1 
ATOM   358  O  OD1 . ASP A 1 44  ? -24.667 1.232   -26.404 1.00 97.05 44  A 1 
ATOM   359  O  OD2 . ASP A 1 44  ? -25.855 1.658   -28.174 1.00 96.50 44  A 1 
ATOM   360  N  N   . LEU A 1 45  ? -25.011 -0.271  -23.511 1.00 98.74 45  A 1 
ATOM   361  C  CA  . LEU A 1 45  ? -24.781 0.565   -22.324 1.00 98.84 45  A 1 
ATOM   362  C  C   . LEU A 1 45  ? -24.023 1.855   -22.649 1.00 98.73 45  A 1 
ATOM   363  O  O   . LEU A 1 45  ? -23.439 2.475   -21.754 1.00 98.40 45  A 1 
ATOM   364  C  CB  . LEU A 1 45  ? -24.101 -0.243  -21.192 1.00 98.73 45  A 1 
ATOM   365  C  CG  . LEU A 1 45  ? -24.827 -1.512  -20.725 1.00 97.63 45  A 1 
ATOM   366  C  CD1 . LEU A 1 45  ? -24.235 -1.935  -19.379 1.00 94.99 45  A 1 
ATOM   367  C  CD2 . LEU A 1 45  ? -26.333 -1.342  -20.528 1.00 94.76 45  A 1 
ATOM   368  N  N   . GLY A 1 46  ? -24.017 2.287   -23.916 1.00 98.64 46  A 1 
ATOM   369  C  CA  . GLY A 1 46  ? -23.558 3.615   -24.295 1.00 98.64 46  A 1 
ATOM   370  C  C   . GLY A 1 46  ? -24.365 4.697   -23.570 1.00 98.70 46  A 1 
ATOM   371  O  O   . GLY A 1 46  ? -25.563 4.532   -23.317 1.00 98.51 46  A 1 
ATOM   372  N  N   . ILE A 1 47  ? -23.708 5.811   -23.224 1.00 98.65 47  A 1 
ATOM   373  C  CA  . ILE A 1 47  ? -24.308 6.845   -22.378 1.00 98.54 47  A 1 
ATOM   374  C  C   . ILE A 1 47  ? -25.619 7.398   -22.950 1.00 98.67 47  A 1 
ATOM   375  O  O   . ILE A 1 47  ? -26.565 7.615   -22.202 1.00 98.46 47  A 1 
ATOM   376  C  CB  . ILE A 1 47  ? -23.272 7.961   -22.101 1.00 98.19 47  A 1 
ATOM   377  C  CG1 . ILE A 1 47  ? -23.752 8.992   -21.056 1.00 96.27 47  A 1 
ATOM   378  C  CG2 . ILE A 1 47  ? -22.844 8.706   -23.377 1.00 95.78 47  A 1 
ATOM   379  C  CD1 . ILE A 1 47  ? -24.026 8.398   -19.675 1.00 92.32 47  A 1 
ATOM   380  N  N   . GLU A 1 48  ? -25.699 7.561   -24.266 1.00 98.47 48  A 1 
ATOM   381  C  CA  . GLU A 1 48  ? -26.899 8.071   -24.944 1.00 98.29 48  A 1 
ATOM   382  C  C   . GLU A 1 48  ? -28.081 7.108   -24.809 1.00 98.43 48  A 1 
ATOM   383  O  O   . GLU A 1 48  ? -29.194 7.529   -24.520 1.00 98.04 48  A 1 
ATOM   384  C  CB  . GLU A 1 48  ? -26.589 8.310   -26.435 1.00 97.54 48  A 1 
ATOM   385  C  CG  . GLU A 1 48  ? -25.534 9.401   -26.657 1.00 93.37 48  A 1 
ATOM   386  C  CD  . GLU A 1 48  ? -25.261 9.673   -28.145 1.00 89.03 48  A 1 
ATOM   387  O  OE1 . GLU A 1 48  ? -24.831 10.814  -28.457 1.00 80.38 48  A 1 
ATOM   388  O  OE2 . GLU A 1 48  ? -25.469 8.759   -28.973 1.00 81.18 48  A 1 
ATOM   389  N  N   . HIS A 1 49  ? -27.827 5.806   -24.954 1.00 98.57 49  A 1 
ATOM   390  C  CA  . HIS A 1 49  ? -28.885 4.798   -24.840 1.00 98.69 49  A 1 
ATOM   391  C  C   . HIS A 1 49  ? -29.325 4.591   -23.386 1.00 98.77 49  A 1 
ATOM   392  O  O   . HIS A 1 49  ? -30.522 4.444   -23.126 1.00 98.49 49  A 1 
ATOM   393  C  CB  . HIS A 1 49  ? -28.447 3.490   -25.498 1.00 98.51 49  A 1 
ATOM   394  C  CG  . HIS A 1 49  ? -29.614 2.582   -25.772 1.00 97.74 49  A 1 
ATOM   395  N  ND1 . HIS A 1 49  ? -30.634 2.833   -26.670 1.00 85.47 49  A 1 
ATOM   396  C  CD2 . HIS A 1 49  ? -29.905 1.381   -25.171 1.00 87.51 49  A 1 
ATOM   397  C  CE1 . HIS A 1 49  ? -31.494 1.818   -26.616 1.00 90.82 49  A 1 
ATOM   398  N  NE2 . HIS A 1 49  ? -31.087 0.916   -25.717 1.00 92.45 49  A 1 
ATOM   399  N  N   . ARG A 1 50  ? -28.381 4.664   -22.431 1.00 98.68 50  A 1 
ATOM   400  C  CA  . ARG A 1 50  ? -28.718 4.694   -20.995 1.00 98.69 50  A 1 
ATOM   401  C  C   . ARG A 1 50  ? -29.617 5.883   -20.655 1.00 98.60 50  A 1 
ATOM   402  O  O   . ARG A 1 50  ? -30.617 5.699   -19.964 1.00 98.45 50  A 1 
ATOM   403  C  CB  . ARG A 1 50  ? -27.448 4.726   -20.137 1.00 98.56 50  A 1 
ATOM   404  C  CG  . ARG A 1 50  ? -26.785 3.352   -20.056 1.00 97.86 50  A 1 
ATOM   405  C  CD  . ARG A 1 50  ? -25.596 3.374   -19.080 1.00 97.57 50  A 1 
ATOM   406  N  NE  . ARG A 1 50  ? -24.429 4.020   -19.669 1.00 96.81 50  A 1 
ATOM   407  C  CZ  . ARG A 1 50  ? -23.529 4.802   -19.077 1.00 97.74 50  A 1 
ATOM   408  N  NH1 . ARG A 1 50  ? -23.639 5.179   -17.839 1.00 91.41 50  A 1 
ATOM   409  N  NH2 . ARG A 1 50  ? -22.491 5.192   -19.739 1.00 93.93 50  A 1 
ATOM   410  N  N   . ASP A 1 51  ? -29.313 7.056   -21.170 1.00 98.63 51  A 1 
ATOM   411  C  CA  . ASP A 1 51  ? -30.152 8.235   -20.959 1.00 98.59 51  A 1 
ATOM   412  C  C   . ASP A 1 51  ? -31.528 8.080   -21.626 1.00 98.59 51  A 1 
ATOM   413  O  O   . ASP A 1 51  ? -32.551 8.337   -20.998 1.00 98.19 51  A 1 
ATOM   414  C  CB  . ASP A 1 51  ? -29.430 9.483   -21.476 1.00 98.42 51  A 1 
ATOM   415  C  CG  . ASP A 1 51  ? -30.138 10.758  -20.984 1.00 98.36 51  A 1 
ATOM   416  O  OD1 . ASP A 1 51  ? -30.012 11.043  -19.772 1.00 95.93 51  A 1 
ATOM   417  O  OD2 . ASP A 1 51  ? -30.808 11.438  -21.781 1.00 96.34 51  A 1 
ATOM   418  N  N   . ALA A 1 52  ? -31.576 7.595   -22.870 1.00 98.52 52  A 1 
ATOM   419  C  CA  . ALA A 1 52  ? -32.833 7.385   -23.593 1.00 98.55 52  A 1 
ATOM   420  C  C   . ALA A 1 52  ? -33.791 6.429   -22.859 1.00 98.51 52  A 1 
ATOM   421  O  O   . ALA A 1 52  ? -34.989 6.690   -22.807 1.00 97.91 52  A 1 
ATOM   422  C  CB  . ALA A 1 52  ? -32.504 6.885   -25.007 1.00 98.25 52  A 1 
ATOM   423  N  N   . THR A 1 53  ? -33.225 5.368   -22.235 1.00 98.54 53  A 1 
ATOM   424  C  CA  . THR A 1 53  ? -33.976 4.330   -21.509 1.00 98.54 53  A 1 
ATOM   425  C  C   . THR A 1 53  ? -34.149 4.610   -20.014 1.00 98.54 53  A 1 
ATOM   426  O  O   . THR A 1 53  ? -34.586 3.727   -19.283 1.00 97.95 53  A 1 
ATOM   427  C  CB  . THR A 1 53  ? -33.353 2.946   -21.716 1.00 98.34 53  A 1 
ATOM   428  O  OG1 . THR A 1 53  ? -32.023 2.913   -21.235 1.00 97.21 53  A 1 
ATOM   429  C  CG2 . THR A 1 53  ? -33.334 2.530   -23.182 1.00 96.44 53  A 1 
ATOM   430  N  N   . ASP A 1 54  ? -33.779 5.799   -19.531 1.00 98.43 54  A 1 
ATOM   431  C  CA  . ASP A 1 54  ? -33.762 6.143   -18.098 1.00 98.46 54  A 1 
ATOM   432  C  C   . ASP A 1 54  ? -32.979 5.134   -17.238 1.00 98.44 54  A 1 
ATOM   433  O  O   . ASP A 1 54  ? -33.355 4.802   -16.114 1.00 97.38 54  A 1 
ATOM   434  C  CB  . ASP A 1 54  ? -35.189 6.451   -17.594 1.00 98.10 54  A 1 
ATOM   435  C  CG  . ASP A 1 54  ? -35.798 7.666   -18.301 1.00 97.23 54  A 1 
ATOM   436  O  OD1 . ASP A 1 54  ? -35.137 8.737   -18.302 1.00 92.81 54  A 1 
ATOM   437  O  OD2 . ASP A 1 54  ? -36.892 7.573   -18.876 1.00 92.73 54  A 1 
ATOM   438  N  N   . ASP A 1 55  ? -31.851 4.642   -17.792 1.00 98.31 55  A 1 
ATOM   439  C  CA  . ASP A 1 55  ? -30.945 3.612   -17.249 1.00 98.44 55  A 1 
ATOM   440  C  C   . ASP A 1 55  ? -31.549 2.190   -17.167 1.00 98.55 55  A 1 
ATOM   441  O  O   . ASP A 1 55  ? -30.908 1.269   -16.667 1.00 98.15 55  A 1 
ATOM   442  C  CB  . ASP A 1 55  ? -30.303 4.095   -15.938 1.00 98.08 55  A 1 
ATOM   443  C  CG  . ASP A 1 55  ? -28.933 3.499   -15.625 1.00 97.51 55  A 1 
ATOM   444  O  OD1 . ASP A 1 55  ? -28.097 3.368   -16.551 1.00 94.84 55  A 1 
ATOM   445  O  OD2 . ASP A 1 55  ? -28.647 3.242   -14.427 1.00 94.35 55  A 1 
ATOM   446  N  N   . GLN A 1 56  ? -32.748 1.970   -17.713 1.00 98.65 56  A 1 
ATOM   447  C  CA  . GLN A 1 56  ? -33.404 0.656   -17.689 1.00 98.64 56  A 1 
ATOM   448  C  C   . GLN A 1 56  ? -32.576 -0.420  -18.405 1.00 98.77 56  A 1 
ATOM   449  O  O   . GLN A 1 56  ? -32.476 -1.539  -17.912 1.00 98.57 56  A 1 
ATOM   450  C  CB  . GLN A 1 56  ? -34.813 0.777   -18.296 1.00 98.48 56  A 1 
ATOM   451  C  CG  . GLN A 1 56  ? -35.638 -0.522  -18.184 1.00 97.11 56  A 1 
ATOM   452  C  CD  . GLN A 1 56  ? -35.844 -0.972  -16.733 1.00 97.25 56  A 1 
ATOM   453  O  OE1 . GLN A 1 56  ? -36.199 -0.197  -15.866 1.00 93.05 56  A 1 
ATOM   454  N  NE2 . GLN A 1 56  ? -35.612 -2.228  -16.432 1.00 92.22 56  A 1 
ATOM   455  N  N   . VAL A 1 57  ? -31.906 -0.071  -19.505 1.00 98.72 57  A 1 
ATOM   456  C  CA  . VAL A 1 57  ? -31.033 -0.994  -20.246 1.00 98.71 57  A 1 
ATOM   457  C  C   . VAL A 1 57  ? -29.929 -1.601  -19.363 1.00 98.82 57  A 1 
ATOM   458  O  O   . VAL A 1 57  ? -29.568 -2.756  -19.547 1.00 98.73 57  A 1 
ATOM   459  C  CB  . VAL A 1 57  ? -30.440 -0.291  -21.488 1.00 98.65 57  A 1 
ATOM   460  C  CG1 . VAL A 1 57  ? -29.425 0.808   -21.148 1.00 97.33 57  A 1 
ATOM   461  C  CG2 . VAL A 1 57  ? -29.791 -1.300  -22.442 1.00 96.87 57  A 1 
ATOM   462  N  N   . THR A 1 58  ? -29.420 -0.869  -18.367 1.00 98.71 58  A 1 
ATOM   463  C  CA  . THR A 1 58  ? -28.402 -1.367  -17.426 1.00 98.60 58  A 1 
ATOM   464  C  C   . THR A 1 58  ? -28.986 -2.444  -16.509 1.00 98.69 58  A 1 
ATOM   465  O  O   . THR A 1 58  ? -28.353 -3.467  -16.267 1.00 98.55 58  A 1 
ATOM   466  C  CB  . THR A 1 58  ? -27.834 -0.219  -16.569 1.00 98.51 58  A 1 
ATOM   467  O  OG1 . THR A 1 58  ? -27.419 0.854   -17.374 1.00 97.36 58  A 1 
ATOM   468  C  CG2 . THR A 1 58  ? -26.616 -0.663  -15.763 1.00 96.98 58  A 1 
ATOM   469  N  N   . ILE A 1 59  ? -30.214 -2.235  -16.029 1.00 98.72 59  A 1 
ATOM   470  C  CA  . ILE A 1 59  ? -30.944 -3.195  -15.193 1.00 98.69 59  A 1 
ATOM   471  C  C   . ILE A 1 59  ? -31.266 -4.455  -16.001 1.00 98.62 59  A 1 
ATOM   472  O  O   . ILE A 1 59  ? -31.055 -5.571  -15.524 1.00 98.51 59  A 1 
ATOM   473  C  CB  . ILE A 1 59  ? -32.225 -2.535  -14.617 1.00 98.32 59  A 1 
ATOM   474  C  CG1 . ILE A 1 59  ? -31.854 -1.331  -13.716 1.00 97.06 59  A 1 
ATOM   475  C  CG2 . ILE A 1 59  ? -33.069 -3.556  -13.842 1.00 97.22 59  A 1 
ATOM   476  C  CD1 . ILE A 1 59  ? -33.060 -0.469  -13.284 1.00 92.14 59  A 1 
ATOM   477  N  N   . ASP A 1 60  ? -31.719 -4.286  -17.239 1.00 98.72 60  A 1 
ATOM   478  C  CA  . ASP A 1 60  ? -32.055 -5.393  -18.134 1.00 98.79 60  A 1 
ATOM   479  C  C   . ASP A 1 60  ? -30.814 -6.238  -18.470 1.00 98.89 60  A 1 
ATOM   480  O  O   . ASP A 1 60  ? -30.884 -7.472  -18.437 1.00 98.69 60  A 1 
ATOM   481  C  CB  . ASP A 1 60  ? -32.711 -4.846  -19.415 1.00 98.69 60  A 1 
ATOM   482  C  CG  . ASP A 1 60  ? -34.065 -4.165  -19.188 1.00 98.36 60  A 1 
ATOM   483  O  OD1 . ASP A 1 60  ? -34.666 -4.331  -18.102 1.00 96.58 60  A 1 
ATOM   484  O  OD2 . ASP A 1 60  ? -34.516 -3.464  -20.122 1.00 96.52 60  A 1 
ATOM   485  N  N   . ALA A 1 61  ? -29.664 -5.602  -18.693 1.00 98.86 61  A 1 
ATOM   486  C  CA  . ALA A 1 61  ? -28.396 -6.287  -18.921 1.00 98.88 61  A 1 
ATOM   487  C  C   . ALA A 1 61  ? -27.937 -7.102  -17.699 1.00 98.81 61  A 1 
ATOM   488  O  O   . ALA A 1 61  ? -27.499 -8.246  -17.842 1.00 98.69 61  A 1 
ATOM   489  C  CB  . ALA A 1 61  ? -27.340 -5.237  -19.314 1.00 98.78 61  A 1 
ATOM   490  N  N   . ALA A 1 62  ? -28.097 -6.563  -16.491 1.00 98.52 62  A 1 
ATOM   491  C  CA  . ALA A 1 62  ? -27.783 -7.294  -15.267 1.00 98.36 62  A 1 
ATOM   492  C  C   . ALA A 1 62  ? -28.715 -8.509  -15.065 1.00 98.29 62  A 1 
ATOM   493  O  O   . ALA A 1 62  ? -28.251 -9.604  -14.756 1.00 97.96 62  A 1 
ATOM   494  C  CB  . ALA A 1 62  ? -27.841 -6.320  -14.084 1.00 97.99 62  A 1 
ATOM   495  N  N   . ASN A 1 63  ? -30.002 -8.345  -15.306 1.00 98.59 63  A 1 
ATOM   496  C  CA  . ASN A 1 63  ? -30.973 -9.439  -15.228 1.00 98.53 63  A 1 
ATOM   497  C  C   . ASN A 1 63  ? -30.727 -10.523 -16.296 1.00 98.53 63  A 1 
ATOM   498  O  O   . ASN A 1 63  ? -30.844 -11.715 -16.010 1.00 98.29 63  A 1 
ATOM   499  C  CB  . ASN A 1 63  ? -32.389 -8.864  -15.349 1.00 98.34 63  A 1 
ATOM   500  C  CG  . ASN A 1 63  ? -32.841 -8.145  -14.083 1.00 97.64 63  A 1 
ATOM   501  O  OD1 . ASN A 1 63  ? -32.538 -8.540  -12.972 1.00 90.96 63  A 1 
ATOM   502  N  ND2 . ASN A 1 63  ? -33.616 -7.093  -14.218 1.00 90.42 63  A 1 
ATOM   503  N  N   . ALA A 1 64  ? -30.330 -10.130 -17.508 1.00 98.73 64  A 1 
ATOM   504  C  CA  . ALA A 1 64  ? -29.907 -11.073 -18.536 1.00 98.78 64  A 1 
ATOM   505  C  C   . ALA A 1 64  ? -28.655 -11.850 -18.101 1.00 98.78 64  A 1 
ATOM   506  O  O   . ALA A 1 64  ? -28.577 -13.057 -18.307 1.00 98.59 64  A 1 
ATOM   507  C  CB  . ALA A 1 64  ? -29.677 -10.311 -19.845 1.00 98.72 64  A 1 
ATOM   508  N  N   . THR A 1 65  ? -27.705 -11.192 -17.407 1.00 98.64 65  A 1 
ATOM   509  C  CA  . THR A 1 65  ? -26.505 -11.843 -16.862 1.00 98.53 65  A 1 
ATOM   510  C  C   . THR A 1 65  ? -26.860 -12.899 -15.821 1.00 98.45 65  A 1 
ATOM   511  O  O   . THR A 1 65  ? -26.345 -14.011 -15.889 1.00 98.10 65  A 1 
ATOM   512  C  CB  . THR A 1 65  ? -25.539 -10.811 -16.269 1.00 98.38 65  A 1 
ATOM   513  O  OG1 . THR A 1 65  ? -25.235 -9.844  -17.237 1.00 97.30 65  A 1 
ATOM   514  C  CG2 . THR A 1 65  ? -24.215 -11.448 -15.841 1.00 96.78 65  A 1 
ATOM   515  N  N   . LEU A 1 66  ? -27.803 -12.630 -14.915 1.00 98.38 66  A 1 
ATOM   516  C  CA  . LEU A 1 66  ? -28.321 -13.634 -13.979 1.00 97.92 66  A 1 
ATOM   517  C  C   . LEU A 1 66  ? -28.951 -14.835 -14.705 1.00 98.03 66  A 1 
ATOM   518  O  O   . LEU A 1 66  ? -28.788 -15.974 -14.278 1.00 97.50 66  A 1 
ATOM   519  C  CB  . LEU A 1 66  ? -29.366 -12.991 -13.055 1.00 97.17 66  A 1 
ATOM   520  C  CG  . LEU A 1 66  ? -28.791 -12.043 -11.988 1.00 95.61 66  A 1 
ATOM   521  C  CD1 . LEU A 1 66  ? -29.947 -11.345 -11.257 1.00 93.34 66  A 1 
ATOM   522  C  CD2 . LEU A 1 66  ? -27.970 -12.791 -10.946 1.00 93.26 66  A 1 
ATOM   523  N  N   . LYS A 1 67  ? -29.646 -14.590 -15.833 1.00 98.35 67  A 1 
ATOM   524  C  CA  . LYS A 1 67  ? -30.329 -15.624 -16.606 1.00 98.39 67  A 1 
ATOM   525  C  C   . LYS A 1 67  ? -29.367 -16.507 -17.402 1.00 98.30 67  A 1 
ATOM   526  O  O   . LYS A 1 67  ? -29.563 -17.720 -17.456 1.00 98.00 67  A 1 
ATOM   527  C  CB  . LYS A 1 67  ? -31.362 -14.937 -17.518 1.00 98.07 67  A 1 
ATOM   528  C  CG  . LYS A 1 67  ? -32.189 -15.952 -18.313 1.00 94.88 67  A 1 
ATOM   529  C  CD  . LYS A 1 67  ? -33.201 -15.219 -19.199 1.00 91.95 67  A 1 
ATOM   530  C  CE  . LYS A 1 67  ? -33.945 -16.253 -20.061 1.00 85.81 67  A 1 
ATOM   531  N  NZ  . LYS A 1 67  ? -34.759 -15.576 -21.095 1.00 76.59 67  A 1 
ATOM   532  N  N   . TYR A 1 68  ? -28.367 -15.905 -18.046 1.00 98.63 68  A 1 
ATOM   533  C  CA  . TYR A 1 68  ? -27.453 -16.592 -18.965 1.00 98.68 68  A 1 
ATOM   534  C  C   . TYR A 1 68  ? -26.072 -16.896 -18.365 1.00 98.69 68  A 1 
ATOM   535  O  O   . TYR A 1 68  ? -25.259 -17.561 -19.011 1.00 98.33 68  A 1 
ATOM   536  C  CB  . TYR A 1 68  ? -27.352 -15.790 -20.268 1.00 98.67 68  A 1 
ATOM   537  C  CG  . TYR A 1 68  ? -28.668 -15.662 -21.013 1.00 98.63 68  A 1 
ATOM   538  C  CD1 . TYR A 1 68  ? -29.270 -16.790 -21.593 1.00 97.83 68  A 1 
ATOM   539  C  CD2 . TYR A 1 68  ? -29.299 -14.405 -21.135 1.00 97.92 68  A 1 
ATOM   540  C  CE1 . TYR A 1 68  ? -30.479 -16.675 -22.288 1.00 97.48 68  A 1 
ATOM   541  C  CE2 . TYR A 1 68  ? -30.515 -14.279 -21.825 1.00 97.41 68  A 1 
ATOM   542  C  CZ  . TYR A 1 68  ? -31.103 -15.416 -22.399 1.00 97.78 68  A 1 
ATOM   543  O  OH  . TYR A 1 68  ? -32.295 -15.297 -23.069 1.00 96.66 68  A 1 
ATOM   544  N  N   . ASN A 1 69  ? -25.794 -16.450 -17.149 1.00 98.67 69  A 1 
ATOM   545  C  CA  . ASN A 1 69  ? -24.598 -16.693 -16.322 1.00 98.61 69  A 1 
ATOM   546  C  C   . ASN A 1 69  ? -23.273 -16.098 -16.834 1.00 98.64 69  A 1 
ATOM   547  O  O   . ASN A 1 69  ? -22.305 -16.101 -16.075 1.00 98.16 69  A 1 
ATOM   548  C  CB  . ASN A 1 69  ? -24.457 -18.193 -16.012 1.00 98.29 69  A 1 
ATOM   549  C  CG  . ASN A 1 69  ? -25.690 -18.785 -15.367 1.00 97.34 69  A 1 
ATOM   550  O  OD1 . ASN A 1 69  ? -26.356 -19.643 -15.925 1.00 85.04 69  A 1 
ATOM   551  N  ND2 . ASN A 1 69  ? -26.034 -18.345 -14.177 1.00 84.82 69  A 1 
ATOM   552  N  N   . VAL A 1 70  ? -23.203 -15.606 -18.065 1.00 98.77 70  A 1 
ATOM   553  C  CA  . VAL A 1 70  ? -21.968 -15.038 -18.618 1.00 98.84 70  A 1 
ATOM   554  C  C   . VAL A 1 70  ? -22.253 -13.706 -19.292 1.00 98.81 70  A 1 
ATOM   555  O  O   . VAL A 1 70  ? -23.042 -13.642 -20.237 1.00 98.74 70  A 1 
ATOM   556  C  CB  . VAL A 1 70  ? -21.287 -15.992 -19.619 1.00 98.54 70  A 1 
ATOM   557  C  CG1 . VAL A 1 70  ? -19.968 -15.412 -20.135 1.00 96.89 70  A 1 
ATOM   558  C  CG2 . VAL A 1 70  ? -20.969 -17.350 -18.981 1.00 96.71 70  A 1 
ATOM   559  N  N   . ALA A 1 71  ? -21.544 -12.663 -18.843 1.00 98.78 71  A 1 
ATOM   560  C  CA  . ALA A 1 71  ? -21.515 -11.372 -19.507 1.00 98.71 71  A 1 
ATOM   561  C  C   . ALA A 1 71  ? -20.079 -10.938 -19.834 1.00 98.78 71  A 1 
ATOM   562  O  O   . ALA A 1 71  ? -19.142 -11.191 -19.075 1.00 98.59 71  A 1 
ATOM   563  C  CB  . ALA A 1 71  ? -22.234 -10.326 -18.655 1.00 98.60 71  A 1 
ATOM   564  N  N   . VAL A 1 72  ? -19.950 -10.249 -20.962 1.00 98.82 72  A 1 
ATOM   565  C  CA  . VAL A 1 72  ? -18.740 -9.505  -21.324 1.00 98.89 72  A 1 
ATOM   566  C  C   . VAL A 1 72  ? -19.113 -8.036  -21.493 1.00 98.88 72  A 1 
ATOM   567  O  O   . VAL A 1 72  ? -20.045 -7.695  -22.225 1.00 98.76 72  A 1 
ATOM   568  C  CB  . VAL A 1 72  ? -18.034 -10.080 -22.567 1.00 98.71 72  A 1 
ATOM   569  C  CG1 . VAL A 1 72  ? -17.498 -11.480 -22.282 1.00 96.41 72  A 1 
ATOM   570  C  CG2 . VAL A 1 72  ? -18.932 -10.160 -23.810 1.00 95.15 72  A 1 
ATOM   571  N  N   . LYS A 1 73  ? -18.400 -7.142  -20.790 1.00 98.71 73  A 1 
ATOM   572  C  CA  . LYS A 1 73  ? -18.752 -5.725  -20.701 1.00 98.76 73  A 1 
ATOM   573  C  C   . LYS A 1 73  ? -17.633 -4.823  -21.216 1.00 98.74 73  A 1 
ATOM   574  O  O   . LYS A 1 73  ? -16.485 -4.923  -20.803 1.00 98.52 73  A 1 
ATOM   575  C  CB  . LYS A 1 73  ? -19.167 -5.385  -19.265 1.00 98.64 73  A 1 
ATOM   576  C  CG  . LYS A 1 73  ? -19.676 -3.943  -19.166 1.00 98.12 73  A 1 
ATOM   577  C  CD  . LYS A 1 73  ? -20.059 -3.562  -17.730 1.00 97.13 73  A 1 
ATOM   578  C  CE  . LYS A 1 73  ? -20.246 -2.056  -17.604 1.00 95.72 73  A 1 
ATOM   579  N  NZ  . LYS A 1 73  ? -18.942 -1.353  -17.744 1.00 94.40 73  A 1 
ATOM   580  N  N   . CYS A 1 74  ? -17.998 -3.901  -22.090 1.00 98.71 74  A 1 
ATOM   581  C  CA  . CYS A 1 74  ? -17.146 -2.791  -22.508 1.00 98.74 74  A 1 
ATOM   582  C  C   . CYS A 1 74  ? -17.120 -1.696  -21.430 1.00 98.66 74  A 1 
ATOM   583  O  O   . CYS A 1 74  ? -18.093 -1.513  -20.684 1.00 98.44 74  A 1 
ATOM   584  C  CB  . CYS A 1 74  ? -17.664 -2.275  -23.858 1.00 98.66 74  A 1 
ATOM   585  S  SG  . CYS A 1 74  ? -16.552 -1.023  -24.544 1.00 98.42 74  A 1 
ATOM   586  N  N   . ALA A 1 75  ? -16.030 -0.940  -21.349 1.00 98.19 75  A 1 
ATOM   587  C  CA  . ALA A 1 75  ? -15.948 0.202   -20.442 1.00 98.03 75  A 1 
ATOM   588  C  C   . ALA A 1 75  ? -17.017 1.250   -20.784 1.00 98.16 75  A 1 
ATOM   589  O  O   . ALA A 1 75  ? -17.306 1.521   -21.947 1.00 98.03 75  A 1 
ATOM   590  C  CB  . ALA A 1 75  ? -14.538 0.791   -20.486 1.00 97.66 75  A 1 
ATOM   591  N  N   . THR A 1 76  ? -17.588 1.862   -19.744 1.00 97.94 76  A 1 
ATOM   592  C  CA  . THR A 1 76  ? -18.710 2.802   -19.854 1.00 97.96 76  A 1 
ATOM   593  C  C   . THR A 1 76  ? -18.406 4.109   -19.126 1.00 97.42 76  A 1 
ATOM   594  O  O   . THR A 1 76  ? -17.794 4.109   -18.057 1.00 96.81 76  A 1 
ATOM   595  C  CB  . THR A 1 76  ? -20.004 2.189   -19.292 1.00 97.82 76  A 1 
ATOM   596  O  OG1 . THR A 1 76  ? -19.762 1.590   -18.038 1.00 97.00 76  A 1 
ATOM   597  C  CG2 . THR A 1 76  ? -20.586 1.122   -20.209 1.00 96.51 76  A 1 
ATOM   598  N  N   . ILE A 1 77  ? -18.896 5.215   -19.657 1.00 97.56 77  A 1 
ATOM   599  C  CA  . ILE A 1 77  ? -18.831 6.519   -18.989 1.00 97.33 77  A 1 
ATOM   600  C  C   . ILE A 1 77  ? -19.667 6.462   -17.702 1.00 96.90 77  A 1 
ATOM   601  O  O   . ILE A 1 77  ? -20.852 6.137   -17.730 1.00 96.77 77  A 1 
ATOM   602  C  CB  . ILE A 1 77  ? -19.313 7.645   -19.941 1.00 97.35 77  A 1 
ATOM   603  C  CG1 . ILE A 1 77  ? -18.293 7.845   -21.085 1.00 96.45 77  A 1 
ATOM   604  C  CG2 . ILE A 1 77  ? -19.526 8.968   -19.180 1.00 96.65 77  A 1 
ATOM   605  C  CD1 . ILE A 1 77  ? -18.827 8.688   -22.251 1.00 96.59 77  A 1 
ATOM   606  N  N   . THR A 1 78  ? -19.060 6.830   -16.578 1.00 95.63 78  A 1 
ATOM   607  C  CA  . THR A 1 78  ? -19.815 7.223   -15.384 1.00 94.13 78  A 1 
ATOM   608  C  C   . THR A 1 78  ? -19.957 8.742   -15.429 1.00 93.93 78  A 1 
ATOM   609  O  O   . THR A 1 78  ? -18.940 9.423   -15.367 1.00 93.81 78  A 1 
ATOM   610  C  CB  . THR A 1 78  ? -19.133 6.762   -14.092 1.00 93.32 78  A 1 
ATOM   611  O  OG1 . THR A 1 78  ? -19.037 5.355   -14.113 1.00 90.69 78  A 1 
ATOM   612  C  CG2 . THR A 1 78  ? -19.940 7.144   -12.851 1.00 90.49 78  A 1 
ATOM   613  N  N   . PRO A 1 79  ? -21.175 9.284   -15.586 1.00 94.37 79  A 1 
ATOM   614  C  CA  . PRO A 1 79  ? -21.341 10.714  -15.801 1.00 94.04 79  A 1 
ATOM   615  C  C   . PRO A 1 79  ? -21.078 11.526  -14.527 1.00 92.79 79  A 1 
ATOM   616  O  O   . PRO A 1 79  ? -21.576 11.205  -13.446 1.00 90.68 79  A 1 
ATOM   617  C  CB  . PRO A 1 79  ? -22.762 10.895  -16.326 1.00 93.34 79  A 1 
ATOM   618  C  CG  . PRO A 1 79  ? -23.514 9.701   -15.743 1.00 91.87 79  A 1 
ATOM   619  C  CD  . PRO A 1 79  ? -22.453 8.598   -15.690 1.00 94.43 79  A 1 
ATOM   620  N  N   . ASP A 1 80  ? -20.316 12.596  -14.692 1.00 89.74 80  A 1 
ATOM   621  C  CA  . ASP A 1 80  ? -20.188 13.730  -13.784 1.00 87.34 80  A 1 
ATOM   622  C  C   . ASP A 1 80  ? -20.933 14.953  -14.358 1.00 89.61 80  A 1 
ATOM   623  O  O   . ASP A 1 80  ? -21.659 14.843  -15.353 1.00 89.84 80  A 1 
ATOM   624  C  CB  . ASP A 1 80  ? -18.693 14.002  -13.532 1.00 85.33 80  A 1 
ATOM   625  C  CG  . ASP A 1 80  ? -17.888 14.345  -14.794 1.00 85.01 80  A 1 
ATOM   626  O  OD1 . ASP A 1 80  ? -18.501 14.714  -15.829 1.00 82.61 80  A 1 
ATOM   627  O  OD2 . ASP A 1 80  ? -16.644 14.223  -14.733 1.00 78.79 80  A 1 
ATOM   628  N  N   . GLU A 1 81  ? -20.769 16.113  -13.739 1.00 86.13 81  A 1 
ATOM   629  C  CA  . GLU A 1 81  ? -21.421 17.353  -14.173 1.00 87.58 81  A 1 
ATOM   630  C  C   . GLU A 1 81  ? -21.040 17.742  -15.609 1.00 90.44 81  A 1 
ATOM   631  O  O   . GLU A 1 81  ? -21.904 18.120  -16.398 1.00 89.08 81  A 1 
ATOM   632  C  CB  . GLU A 1 81  ? -21.062 18.478  -13.182 1.00 84.99 81  A 1 
ATOM   633  C  CG  . GLU A 1 81  ? -21.713 18.242  -11.806 1.00 74.86 81  A 1 
ATOM   634  C  CD  . GLU A 1 81  ? -21.187 19.158  -10.685 1.00 65.01 81  A 1 
ATOM   635  O  OE1 . GLU A 1 81  ? -21.819 19.130  -9.600  1.00 56.78 81  A 1 
ATOM   636  O  OE2 . GLU A 1 81  ? -20.161 19.834  -10.889 1.00 60.45 81  A 1 
ATOM   637  N  N   . ALA A 1 82  ? -19.773 17.557  -15.990 1.00 91.22 82  A 1 
ATOM   638  C  CA  . ALA A 1 82  ? -19.303 17.855  -17.339 1.00 92.04 82  A 1 
ATOM   639  C  C   . ALA A 1 82  ? -19.927 16.912  -18.388 1.00 93.79 82  A 1 
ATOM   640  O  O   . ALA A 1 82  ? -20.275 17.345  -19.486 1.00 92.92 82  A 1 
ATOM   641  C  CB  . ALA A 1 82  ? -17.774 17.770  -17.350 1.00 90.71 82  A 1 
ATOM   642  N  N   . ARG A 1 83  ? -20.136 15.637  -18.047 1.00 94.48 83  A 1 
ATOM   643  C  CA  . ARG A 1 83  ? -20.805 14.672  -18.928 1.00 95.82 83  A 1 
ATOM   644  C  C   . ARG A 1 83  ? -22.301 14.950  -19.066 1.00 96.52 83  A 1 
ATOM   645  O  O   . ARG A 1 83  ? -22.852 14.719  -20.132 1.00 96.38 83  A 1 
ATOM   646  C  CB  . ARG A 1 83  ? -20.580 13.242  -18.425 1.00 95.98 83  A 1 
ATOM   647  C  CG  . ARG A 1 83  ? -19.111 12.786  -18.457 1.00 95.37 83  A 1 
ATOM   648  C  CD  . ARG A 1 83  ? -18.502 12.811  -19.853 1.00 94.57 83  A 1 
ATOM   649  N  NE  . ARG A 1 83  ? -17.257 12.024  -19.875 1.00 94.84 83  A 1 
ATOM   650  C  CZ  . ARG A 1 83  ? -16.640 11.556  -20.945 1.00 95.97 83  A 1 
ATOM   651  N  NH1 . ARG A 1 83  ? -16.999 11.864  -22.152 1.00 90.87 83  A 1 
ATOM   652  N  NH2 . ARG A 1 83  ? -15.649 10.743  -20.802 1.00 92.52 83  A 1 
ATOM   653  N  N   . VAL A 1 84  ? -22.949 15.460  -18.017 1.00 95.88 84  A 1 
ATOM   654  C  CA  . VAL A 1 84  ? -24.348 15.900  -18.088 1.00 95.93 84  A 1 
ATOM   655  C  C   . VAL A 1 84  ? -24.505 17.033  -19.106 1.00 96.45 84  A 1 
ATOM   656  O  O   . VAL A 1 84  ? -25.423 16.976  -19.928 1.00 96.40 84  A 1 
ATOM   657  C  CB  . VAL A 1 84  ? -24.888 16.309  -16.703 1.00 95.40 84  A 1 
ATOM   658  C  CG1 . VAL A 1 84  ? -26.285 16.941  -16.775 1.00 91.66 84  A 1 
ATOM   659  C  CG2 . VAL A 1 84  ? -24.997 15.084  -15.786 1.00 91.60 84  A 1 
ATOM   660  N  N   . GLU A 1 85  ? -23.596 18.012  -19.113 1.00 96.74 85  A 1 
ATOM   661  C  CA  . GLU A 1 85  ? -23.579 19.067  -20.137 1.00 96.64 85  A 1 
ATOM   662  C  C   . GLU A 1 85  ? -23.236 18.528  -21.528 1.00 96.96 85  A 1 
ATOM   663  O  O   . GLU A 1 85  ? -23.929 18.855  -22.493 1.00 95.88 85  A 1 
ATOM   664  C  CB  . GLU A 1 85  ? -22.590 20.189  -19.769 1.00 95.89 85  A 1 
ATOM   665  C  CG  . GLU A 1 85  ? -23.190 21.238  -18.832 1.00 82.77 85  A 1 
ATOM   666  C  CD  . GLU A 1 85  ? -22.337 22.517  -18.765 1.00 73.69 85  A 1 
ATOM   667  O  OE1 . GLU A 1 85  ? -22.926 23.596  -18.508 1.00 64.69 85  A 1 
ATOM   668  O  OE2 . GLU A 1 85  ? -21.115 22.444  -19.026 1.00 66.31 85  A 1 
ATOM   669  N  N   . GLU A 1 86  ? -22.197 17.688  -21.645 1.00 97.17 86  A 1 
ATOM   670  C  CA  . GLU A 1 86  ? -21.712 17.162  -22.930 1.00 97.24 86  A 1 
ATOM   671  C  C   . GLU A 1 86  ? -22.803 16.428  -23.711 1.00 97.57 86  A 1 
ATOM   672  O  O   . GLU A 1 86  ? -22.994 16.665  -24.899 1.00 96.83 86  A 1 
ATOM   673  C  CB  . GLU A 1 86  ? -20.497 16.237  -22.676 1.00 96.89 86  A 1 
ATOM   674  C  CG  . GLU A 1 86  ? -19.908 15.662  -23.978 1.00 95.74 86  A 1 
ATOM   675  C  CD  . GLU A 1 86  ? -18.690 14.736  -23.777 1.00 96.17 86  A 1 
ATOM   676  O  OE1 . GLU A 1 86  ? -18.145 14.262  -24.801 1.00 92.38 86  A 1 
ATOM   677  O  OE2 . GLU A 1 86  ? -18.225 14.519  -22.639 1.00 93.04 86  A 1 
ATOM   678  N  N   . PHE A 1 87  ? -23.535 15.547  -23.019 1.00 97.65 87  A 1 
ATOM   679  C  CA  . PHE A 1 87  ? -24.558 14.698  -23.637 1.00 97.78 87  A 1 
ATOM   680  C  C   . PHE A 1 87  ? -25.993 15.176  -23.385 1.00 97.99 87  A 1 
ATOM   681  O  O   . PHE A 1 87  ? -26.930 14.503  -23.809 1.00 96.98 87  A 1 
ATOM   682  C  CB  . PHE A 1 87  ? -24.349 13.253  -23.165 1.00 97.67 87  A 1 
ATOM   683  C  CG  . PHE A 1 87  ? -23.050 12.640  -23.624 1.00 97.92 87  A 1 
ATOM   684  C  CD1 . PHE A 1 87  ? -22.914 12.186  -24.945 1.00 96.28 87  A 1 
ATOM   685  C  CD2 . PHE A 1 87  ? -21.962 12.530  -22.738 1.00 96.47 87  A 1 
ATOM   686  C  CE1 . PHE A 1 87  ? -21.713 11.616  -25.383 1.00 95.67 87  A 1 
ATOM   687  C  CE2 . PHE A 1 87  ? -20.748 11.969  -23.171 1.00 95.79 87  A 1 
ATOM   688  C  CZ  . PHE A 1 87  ? -20.619 11.508  -24.491 1.00 96.64 87  A 1 
ATOM   689  N  N   . LYS A 1 88  ? -26.175 16.328  -22.721 1.00 97.65 88  A 1 
ATOM   690  C  CA  . LYS A 1 88  ? -27.489 16.864  -22.317 1.00 97.73 88  A 1 
ATOM   691  C  C   . LYS A 1 88  ? -28.340 15.819  -21.582 1.00 98.18 88  A 1 
ATOM   692  O  O   . LYS A 1 88  ? -29.512 15.624  -21.908 1.00 97.23 88  A 1 
ATOM   693  C  CB  . LYS A 1 88  ? -28.223 17.477  -23.509 1.00 97.24 88  A 1 
ATOM   694  C  CG  . LYS A 1 88  ? -27.420 18.593  -24.188 1.00 91.96 88  A 1 
ATOM   695  C  CD  . LYS A 1 88  ? -28.247 19.172  -25.336 1.00 81.20 88  A 1 
ATOM   696  C  CE  . LYS A 1 88  ? -27.437 20.275  -26.002 1.00 73.40 88  A 1 
ATOM   697  N  NZ  . LYS A 1 88  ? -28.170 20.871  -27.137 1.00 60.36 88  A 1 
ATOM   698  N  N   . LEU A 1 89  ? -27.746 15.139  -20.621 1.00 97.57 89  A 1 
ATOM   699  C  CA  . LEU A 1 89  ? -28.390 14.054  -19.891 1.00 97.81 89  A 1 
ATOM   700  C  C   . LEU A 1 89  ? -29.566 14.563  -19.062 1.00 97.87 89  A 1 
ATOM   701  O  O   . LEU A 1 89  ? -29.503 15.632  -18.464 1.00 97.08 89  A 1 
ATOM   702  C  CB  . LEU A 1 89  ? -27.373 13.319  -18.992 1.00 97.83 89  A 1 
ATOM   703  C  CG  . LEU A 1 89  ? -26.115 12.801  -19.701 1.00 97.32 89  A 1 
ATOM   704  C  CD1 . LEU A 1 89  ? -25.197 12.111  -18.690 1.00 95.85 89  A 1 
ATOM   705  C  CD2 . LEU A 1 89  ? -26.433 11.810  -20.816 1.00 95.79 89  A 1 
ATOM   706  N  N   . LYS A 1 90  ? -30.613 13.747  -18.952 1.00 97.91 90  A 1 
ATOM   707  C  CA  . LYS A 1 90  ? -31.775 14.028  -18.091 1.00 97.69 90  A 1 
ATOM   708  C  C   . LYS A 1 90  ? -31.389 14.139  -16.613 1.00 97.38 90  A 1 
ATOM   709  O  O   . LYS A 1 90  ? -32.015 14.877  -15.856 1.00 95.48 90  A 1 
ATOM   710  C  CB  . LYS A 1 90  ? -32.815 12.910  -18.249 1.00 96.77 90  A 1 
ATOM   711  C  CG  . LYS A 1 90  ? -33.362 12.735  -19.667 1.00 95.04 90  A 1 
ATOM   712  C  CD  . LYS A 1 90  ? -34.215 11.460  -19.698 1.00 94.32 90  A 1 
ATOM   713  C  CE  . LYS A 1 90  ? -34.521 10.982  -21.111 1.00 91.70 90  A 1 
ATOM   714  N  NZ  . LYS A 1 90  ? -35.075 9.614   -21.070 1.00 90.16 90  A 1 
ATOM   715  N  N   . LYS A 1 91  ? -30.376 13.360  -16.188 1.00 96.44 91  A 1 
ATOM   716  C  CA  . LYS A 1 91  ? -29.771 13.408  -14.853 1.00 95.94 91  A 1 
ATOM   717  C  C   . LYS A 1 91  ? -28.375 12.785  -14.864 1.00 96.90 91  A 1 
ATOM   718  O  O   . LYS A 1 91  ? -27.984 12.120  -15.816 1.00 95.91 91  A 1 
ATOM   719  C  CB  . LYS A 1 91  ? -30.705 12.737  -13.817 1.00 92.62 91  A 1 
ATOM   720  C  CG  . LYS A 1 91  ? -30.735 11.206  -13.894 1.00 84.53 91  A 1 
ATOM   721  C  CD  . LYS A 1 91  ? -31.764 10.625  -12.910 1.00 84.95 91  A 1 
ATOM   722  C  CE  . LYS A 1 91  ? -31.517 9.133   -12.788 1.00 76.75 91  A 1 
ATOM   723  N  NZ  . LYS A 1 91  ? -32.643 8.397   -12.151 1.00 70.34 91  A 1 
ATOM   724  N  N   . MET A 1 92  ? -27.645 12.967  -13.782 1.00 94.53 92  A 1 
ATOM   725  C  CA  . MET A 1 92  ? -26.378 12.286  -13.545 1.00 93.82 92  A 1 
ATOM   726  C  C   . MET A 1 92  ? -26.633 10.817  -13.159 1.00 93.17 92  A 1 
ATOM   727  O  O   . MET A 1 92  ? -26.855 10.501  -11.987 1.00 90.71 92  A 1 
ATOM   728  C  CB  . MET A 1 92  ? -25.595 13.052  -12.477 1.00 91.52 92  A 1 
ATOM   729  C  CG  . MET A 1 92  ? -24.134 12.591  -12.413 1.00 87.25 92  A 1 
ATOM   730  S  SD  . MET A 1 92  ? -23.190 13.374  -11.062 1.00 84.97 92  A 1 
ATOM   731  C  CE  . MET A 1 92  ? -23.189 15.097  -11.602 1.00 76.22 92  A 1 
ATOM   732  N  N   . TRP A 1 93  ? -26.644 9.932   -14.155 1.00 96.24 93  A 1 
ATOM   733  C  CA  . TRP A 1 93  ? -26.884 8.502   -13.967 1.00 96.39 93  A 1 
ATOM   734  C  C   . TRP A 1 93  ? -25.769 7.855   -13.139 1.00 95.76 93  A 1 
ATOM   735  O  O   . TRP A 1 93  ? -24.602 8.250   -13.216 1.00 94.63 93  A 1 
ATOM   736  C  CB  . TRP A 1 93  ? -27.049 7.823   -15.329 1.00 96.60 93  A 1 
ATOM   737  C  CG  . TRP A 1 93  ? -28.195 8.367   -16.130 1.00 97.18 93  A 1 
ATOM   738  C  CD1 . TRP A 1 93  ? -28.096 9.216   -17.170 1.00 96.05 93  A 1 
ATOM   739  C  CD2 . TRP A 1 93  ? -29.621 8.152   -15.906 1.00 97.24 93  A 1 
ATOM   740  N  NE1 . TRP A 1 93  ? -29.367 9.543   -17.628 1.00 96.37 93  A 1 
ATOM   741  C  CE2 . TRP A 1 93  ? -30.335 8.914   -16.876 1.00 96.90 93  A 1 
ATOM   742  C  CE3 . TRP A 1 93  ? -30.373 7.394   -14.990 1.00 97.08 93  A 1 
ATOM   743  C  CZ2 . TRP A 1 93  ? -31.737 8.934   -16.921 1.00 96.74 93  A 1 
ATOM   744  C  CZ3 . TRP A 1 93  ? -31.783 7.406   -15.038 1.00 96.08 93  A 1 
ATOM   745  C  CH2 . TRP A 1 93  ? -32.456 8.176   -15.991 1.00 96.18 93  A 1 
ATOM   746  N  N   . LYS A 1 94  ? -26.107 6.835   -12.348 1.00 94.48 94  A 1 
ATOM   747  C  CA  . LYS A 1 94  ? -25.129 6.088   -11.556 1.00 93.67 94  A 1 
ATOM   748  C  C   . LYS A 1 94  ? -24.179 5.307   -12.467 1.00 95.09 94  A 1 
ATOM   749  O  O   . LYS A 1 94  ? -24.497 4.998   -13.614 1.00 94.09 94  A 1 
ATOM   750  C  CB  . LYS A 1 94  ? -25.843 5.160   -10.565 1.00 90.66 94  A 1 
ATOM   751  C  CG  . LYS A 1 94  ? -26.593 5.939   -9.475  1.00 81.74 94  A 1 
ATOM   752  C  CD  . LYS A 1 94  ? -27.227 4.969   -8.469  1.00 72.89 94  A 1 
ATOM   753  C  CE  . LYS A 1 94  ? -27.982 5.737   -7.382  1.00 62.02 94  A 1 
ATOM   754  N  NZ  . LYS A 1 94  ? -28.634 4.813   -6.432  1.00 54.71 94  A 1 
ATOM   755  N  N   . SER A 1 95  ? -23.023 4.927   -11.922 1.00 93.99 95  A 1 
ATOM   756  C  CA  . SER A 1 95  ? -22.097 4.004   -12.584 1.00 93.30 95  A 1 
ATOM   757  C  C   . SER A 1 95  ? -22.819 2.705   -12.973 1.00 93.81 95  A 1 
ATOM   758  O  O   . SER A 1 95  ? -23.365 2.052   -12.080 1.00 93.80 95  A 1 
ATOM   759  C  CB  . SER A 1 95  ? -20.932 3.678   -11.646 1.00 91.41 95  A 1 
ATOM   760  O  OG  . SER A 1 95  ? -20.102 2.684   -12.221 1.00 85.95 95  A 1 
ATOM   761  N  N   . PRO A 1 96  ? -22.781 2.285   -14.258 1.00 96.56 96  A 1 
ATOM   762  C  CA  . PRO A 1 96  ? -23.351 1.009   -14.679 1.00 97.07 96  A 1 
ATOM   763  C  C   . PRO A 1 96  ? -22.774 -0.166  -13.899 1.00 96.89 96  A 1 
ATOM   764  O  O   . PRO A 1 96  ? -23.521 -1.009  -13.418 1.00 96.28 96  A 1 
ATOM   765  C  CB  . PRO A 1 96  ? -23.058 0.896   -16.180 1.00 97.04 96  A 1 
ATOM   766  C  CG  . PRO A 1 96  ? -22.927 2.350   -16.618 1.00 95.68 96  A 1 
ATOM   767  C  CD  . PRO A 1 96  ? -22.297 3.026   -15.406 1.00 97.25 96  A 1 
ATOM   768  N  N   . ASN A 1 97  ? -21.462 -0.170  -13.644 1.00 95.13 97  A 1 
ATOM   769  C  CA  . ASN A 1 97  ? -20.781 -1.201  -12.854 1.00 94.36 97  A 1 
ATOM   770  C  C   . ASN A 1 97  ? -21.359 -1.312  -11.437 1.00 93.50 97  A 1 
ATOM   771  O  O   . ASN A 1 97  ? -21.529 -2.410  -10.914 1.00 91.88 97  A 1 
ATOM   772  C  CB  . ASN A 1 97  ? -19.270 -0.891  -12.788 1.00 93.14 97  A 1 
ATOM   773  C  CG  . ASN A 1 97  ? -18.569 -0.968  -14.135 1.00 87.86 97  A 1 
ATOM   774  O  OD1 . ASN A 1 97  ? -19.138 -0.686  -15.164 1.00 78.89 97  A 1 
ATOM   775  N  ND2 . ASN A 1 97  ? -17.307 -1.344  -14.150 1.00 75.49 97  A 1 
ATOM   776  N  N   . GLY A 1 98  ? -21.687 -0.185  -10.811 1.00 92.83 98  A 1 
ATOM   777  C  CA  . GLY A 1 98  ? -22.331 -0.156  -9.503  1.00 90.61 98  A 1 
ATOM   778  C  C   . GLY A 1 98  ? -23.744 -0.760  -9.537  1.00 91.51 98  A 1 
ATOM   779  O  O   . GLY A 1 98  ? -24.078 -1.555  -8.662  1.00 91.17 98  A 1 
ATOM   780  N  N   . THR A 1 99  ? -24.536 -0.422  -10.557 1.00 94.10 99  A 1 
ATOM   781  C  CA  . THR A 1 99  ? -25.893 -0.969  -10.741 1.00 95.03 99  A 1 
ATOM   782  C  C   . THR A 1 99  ? -25.859 -2.484  -10.974 1.00 95.43 99  A 1 
ATOM   783  O  O   . THR A 1 99  ? -26.546 -3.216  -10.273 1.00 94.89 99  A 1 
ATOM   784  C  CB  . THR A 1 99  ? -26.614 -0.258  -11.900 1.00 95.52 99  A 1 
ATOM   785  O  OG1 . THR A 1 99  ? -26.685 1.126   -11.629 1.00 93.72 99  A 1 
ATOM   786  C  CG2 . THR A 1 99  ? -28.052 -0.743  -12.077 1.00 93.33 99  A 1 
ATOM   787  N  N   . ILE A 1 100 ? -25.011 -2.952  -11.895 1.00 95.85 100 A 1 
ATOM   788  C  CA  . ILE A 1 100 ? -24.852 -4.377  -12.217 1.00 96.04 100 A 1 
ATOM   789  C  C   . ILE A 1 100 ? -24.400 -5.143  -10.975 1.00 95.35 100 A 1 
ATOM   790  O  O   . ILE A 1 100 ? -25.036 -6.120  -10.587 1.00 94.77 100 A 1 
ATOM   791  C  CB  . ILE A 1 100 ? -23.861 -4.547  -13.394 1.00 96.77 100 A 1 
ATOM   792  C  CG1 . ILE A 1 100 ? -24.426 -3.931  -14.694 1.00 96.40 100 A 1 
ATOM   793  C  CG2 . ILE A 1 100 ? -23.545 -6.039  -13.630 1.00 96.32 100 A 1 
ATOM   794  C  CD1 . ILE A 1 100 ? -23.353 -3.658  -15.750 1.00 95.66 100 A 1 
ATOM   795  N  N   . ARG A 1 101 ? -23.355 -4.662  -10.283 1.00 94.04 101 A 1 
ATOM   796  C  CA  . ARG A 1 101 ? -22.849 -5.298  -9.060  1.00 92.10 101 A 1 
ATOM   797  C  C   . ARG A 1 101 ? -23.915 -5.427  -7.969  1.00 91.30 101 A 1 
ATOM   798  O  O   . ARG A 1 101 ? -23.963 -6.448  -7.293  1.00 90.08 101 A 1 
ATOM   799  C  CB  . ARG A 1 101 ? -21.652 -4.499  -8.555  1.00 89.86 101 A 1 
ATOM   800  C  CG  . ARG A 1 101 ? -21.063 -5.150  -7.313  1.00 78.00 101 A 1 
ATOM   801  C  CD  . ARG A 1 101 ? -19.944 -4.287  -6.755  1.00 75.79 101 A 1 
ATOM   802  N  NE  . ARG A 1 101 ? -19.337 -4.988  -5.630  1.00 66.75 101 A 1 
ATOM   803  C  CZ  . ARG A 1 101 ? -18.094 -4.887  -5.247  1.00 60.98 101 A 1 
ATOM   804  N  NH1 . ARG A 1 101 ? -17.309 -3.961  -5.728  1.00 54.88 101 A 1 
ATOM   805  N  NH2 . ARG A 1 101 ? -17.624 -5.745  -4.393  1.00 51.56 101 A 1 
ATOM   806  N  N   . ASN A 1 102 ? -24.749 -4.408  -7.779  1.00 91.09 102 A 1 
ATOM   807  C  CA  . ASN A 1 102 ? -25.814 -4.454  -6.770  1.00 89.18 102 A 1 
ATOM   808  C  C   . ASN A 1 102 ? -26.891 -5.498  -7.091  1.00 89.64 102 A 1 
ATOM   809  O  O   . ASN A 1 102 ? -27.514 -6.018  -6.172  1.00 88.52 102 A 1 
ATOM   810  C  CB  . ASN A 1 102 ? -26.446 -3.063  -6.642  1.00 87.04 102 A 1 
ATOM   811  C  CG  . ASN A 1 102 ? -25.573 -2.035  -5.935  1.00 79.67 102 A 1 
ATOM   812  O  OD1 . ASN A 1 102 ? -24.641 -2.319  -5.217  1.00 73.88 102 A 1 
ATOM   813  N  ND2 . ASN A 1 102 ? -25.900 -0.767  -6.097  1.00 71.23 102 A 1 
ATOM   814  N  N   . ILE A 1 103 ? -27.114 -5.793  -8.377  1.00 93.37 103 A 1 
ATOM   815  C  CA  . ILE A 1 103 ? -28.067 -6.815  -8.826  1.00 94.31 103 A 1 
ATOM   816  C  C   . ILE A 1 103 ? -27.446 -8.214  -8.749  1.00 94.07 103 A 1 
ATOM   817  O  O   . ILE A 1 103 ? -28.092 -9.149  -8.289  1.00 93.04 103 A 1 
ATOM   818  C  CB  . ILE A 1 103 ? -28.588 -6.465  -10.240 1.00 95.58 103 A 1 
ATOM   819  C  CG1 . ILE A 1 103 ? -29.436 -5.170  -10.185 1.00 95.39 103 A 1 
ATOM   820  C  CG2 . ILE A 1 103 ? -29.414 -7.624  -10.833 1.00 95.19 103 A 1 
ATOM   821  C  CD1 . ILE A 1 103 ? -29.746 -4.560  -11.563 1.00 94.59 103 A 1 
ATOM   822  N  N   . LEU A 1 104 ? -26.186 -8.361  -9.174  1.00 94.05 104 A 1 
ATOM   823  C  CA  . LEU A 1 104 ? -25.480 -9.641  -9.188  1.00 93.38 104 A 1 
ATOM   824  C  C   . LEU A 1 104 ? -24.974 -10.081 -7.797  1.00 91.33 104 A 1 
ATOM   825  O  O   . LEU A 1 104 ? -24.800 -11.272 -7.567  1.00 87.82 104 A 1 
ATOM   826  C  CB  . LEU A 1 104 ? -24.316 -9.590  -10.202 1.00 93.95 104 A 1 
ATOM   827  C  CG  . LEU A 1 104 ? -24.713 -9.348  -11.667 1.00 93.84 104 A 1 
ATOM   828  C  CD1 . LEU A 1 104 ? -23.468 -9.470  -12.558 1.00 90.48 104 A 1 
ATOM   829  C  CD2 . LEU A 1 104 ? -25.749 -10.341 -12.190 1.00 89.82 104 A 1 
ATOM   830  N  N   . GLY A 1 105 ? -24.684 -9.136  -6.898  1.00 90.05 105 A 1 
ATOM   831  C  CA  . GLY A 1 105 ? -24.172 -9.419  -5.543  1.00 87.48 105 A 1 
ATOM   832  C  C   . GLY A 1 105 ? -22.758 -10.019 -5.491  1.00 87.72 105 A 1 
ATOM   833  O  O   . GLY A 1 105 ? -22.375 -10.619 -4.495  1.00 82.62 105 A 1 
ATOM   834  N  N   . GLY A 1 106 ? -21.981 -9.891  -6.564  1.00 88.94 106 A 1 
ATOM   835  C  CA  . GLY A 1 106 ? -20.686 -10.551 -6.700  1.00 90.07 106 A 1 
ATOM   836  C  C   . GLY A 1 106 ? -19.491 -9.761  -6.161  1.00 92.42 106 A 1 
ATOM   837  O  O   . GLY A 1 106 ? -19.542 -8.565  -5.883  1.00 90.85 106 A 1 
ATOM   838  N  N   . THR A 1 107 ? -18.358 -10.471 -6.090  1.00 94.58 107 A 1 
ATOM   839  C  CA  . THR A 1 107 ? -17.041 -9.905  -5.767  1.00 95.51 107 A 1 
ATOM   840  C  C   . THR A 1 107 ? -16.257 -9.658  -7.053  1.00 96.12 107 A 1 
ATOM   841  O  O   . THR A 1 107 ? -16.208 -10.514 -7.927  1.00 95.50 107 A 1 
ATOM   842  C  CB  . THR A 1 107 ? -16.267 -10.826 -4.830  1.00 95.17 107 A 1 
ATOM   843  O  OG1 . THR A 1 107 ? -16.966 -10.960 -3.617  1.00 92.61 107 A 1 
ATOM   844  C  CG2 . THR A 1 107 ? -14.878 -10.293 -4.485  1.00 93.12 107 A 1 
ATOM   845  N  N   . VAL A 1 108 ? -15.598 -8.494  -7.148  1.00 95.37 108 A 1 
ATOM   846  C  CA  . VAL A 1 108 ? -14.746 -8.142  -8.289  1.00 95.43 108 A 1 
ATOM   847  C  C   . VAL A 1 108 ? -13.292 -8.511  -8.001  1.00 96.12 108 A 1 
ATOM   848  O  O   . VAL A 1 108 ? -12.724 -8.058  -7.007  1.00 96.15 108 A 1 
ATOM   849  C  CB  . VAL A 1 108 ? -14.870 -6.645  -8.647  1.00 94.26 108 A 1 
ATOM   850  C  CG1 . VAL A 1 108 ? -13.942 -6.249  -9.790  1.00 91.01 108 A 1 
ATOM   851  C  CG2 . VAL A 1 108 ? -16.300 -6.304  -9.085  1.00 91.35 108 A 1 
ATOM   852  N  N   . PHE A 1 109 ? -12.699 -9.283  -8.914  1.00 97.08 109 A 1 
ATOM   853  C  CA  . PHE A 1 109 ? -11.294 -9.661  -8.919  1.00 97.39 109 A 1 
ATOM   854  C  C   . PHE A 1 109 ? -10.573 -8.948  -10.069 1.00 97.12 109 A 1 
ATOM   855  O  O   . PHE A 1 109 ? -10.999 -9.038  -11.214 1.00 96.42 109 A 1 
ATOM   856  C  CB  . PHE A 1 109 ? -11.162 -11.180 -9.042  1.00 97.22 109 A 1 
ATOM   857  C  CG  . PHE A 1 109 ? -11.788 -11.942 -7.894  1.00 97.37 109 A 1 
ATOM   858  C  CD1 . PHE A 1 109 ? -11.017 -12.295 -6.774  1.00 96.04 109 A 1 
ATOM   859  C  CD2 . PHE A 1 109 ? -13.161 -12.266 -7.920  1.00 96.16 109 A 1 
ATOM   860  C  CE1 . PHE A 1 109 ? -11.602 -12.945 -5.681  1.00 95.57 109 A 1 
ATOM   861  C  CE2 . PHE A 1 109 ? -13.750 -12.913 -6.828  1.00 95.42 109 A 1 
ATOM   862  C  CZ  . PHE A 1 109 ? -12.977 -13.245 -5.705  1.00 96.37 109 A 1 
ATOM   863  N  N   . ARG A 1 110 ? -9.446  -8.248  -9.773  1.00 96.95 110 A 1 
ATOM   864  C  CA  . ARG A 1 110 ? -8.585  -7.612  -10.781 1.00 96.87 110 A 1 
ATOM   865  C  C   . ARG A 1 110 ? -7.348  -8.474  -11.004 1.00 97.08 110 A 1 
ATOM   866  O  O   . ARG A 1 110 ? -6.615  -8.737  -10.056 1.00 96.38 110 A 1 
ATOM   867  C  CB  . ARG A 1 110 ? -8.197  -6.191  -10.362 1.00 95.53 110 A 1 
ATOM   868  C  CG  . ARG A 1 110 ? -9.361  -5.194  -10.460 1.00 86.51 110 A 1 
ATOM   869  C  CD  . ARG A 1 110 ? -8.841  -3.797  -10.109 1.00 82.65 110 A 1 
ATOM   870  N  NE  . ARG A 1 110 ? -9.885  -2.752  -10.219 1.00 74.86 110 A 1 
ATOM   871  C  CZ  . ARG A 1 110 ? -9.706  -1.453  -9.956  1.00 69.34 110 A 1 
ATOM   872  N  NH1 . ARG A 1 110 ? -8.556  -0.984  -9.564  1.00 62.95 110 A 1 
ATOM   873  N  NH2 . ARG A 1 110 ? -10.686 -0.621  -10.081 1.00 59.85 110 A 1 
ATOM   874  N  N   . GLU A 1 111 ? -7.110  -8.895  -12.250 1.00 96.45 111 A 1 
ATOM   875  C  CA  . GLU A 1 111 ? -5.993  -9.754  -12.633 1.00 96.47 111 A 1 
ATOM   876  C  C   . GLU A 1 111 ? -5.126  -9.094  -13.709 1.00 96.85 111 A 1 
ATOM   877  O  O   . GLU A 1 111 ? -5.626  -8.775  -14.795 1.00 96.11 111 A 1 
ATOM   878  C  CB  . GLU A 1 111 ? -6.522  -11.132 -13.078 1.00 94.90 111 A 1 
ATOM   879  C  CG  . GLU A 1 111 ? -5.393  -12.069 -13.537 1.00 89.78 111 A 1 
ATOM   880  C  CD  . GLU A 1 111 ? -5.832  -13.512 -13.824 1.00 89.32 111 A 1 
ATOM   881  O  OE1 . GLU A 1 111 ? -4.982  -14.293 -14.312 1.00 82.65 111 A 1 
ATOM   882  O  OE2 . GLU A 1 111 ? -6.985  -13.899 -13.565 1.00 83.83 111 A 1 
ATOM   883  N  N   . PRO A 1 112 ? -3.808  -8.893  -13.455 1.00 96.59 112 A 1 
ATOM   884  C  CA  . PRO A 1 112 ? -2.887  -8.424  -14.468 1.00 96.47 112 A 1 
ATOM   885  C  C   . PRO A 1 112 ? -2.517  -9.542  -15.458 1.00 96.82 112 A 1 
ATOM   886  O  O   . PRO A 1 112 ? -2.249  -10.682 -15.070 1.00 96.27 112 A 1 
ATOM   887  C  CB  . PRO A 1 112 ? -1.664  -7.928  -13.700 1.00 95.10 112 A 1 
ATOM   888  C  CG  . PRO A 1 112 ? -1.635  -8.828  -12.468 1.00 93.40 112 A 1 
ATOM   889  C  CD  . PRO A 1 112 ? -3.112  -9.090  -12.185 1.00 95.67 112 A 1 
ATOM   890  N  N   . ILE A 1 113 ? -2.417  -9.188  -16.734 1.00 96.49 113 A 1 
ATOM   891  C  CA  . ILE A 1 113 ? -1.894  -10.056 -17.793 1.00 96.61 113 A 1 
ATOM   892  C  C   . ILE A 1 113 ? -0.371  -9.926  -17.805 1.00 96.26 113 A 1 
ATOM   893  O  O   . ILE A 1 113 ? 0.174   -8.822  -17.893 1.00 95.55 113 A 1 
ATOM   894  C  CB  . ILE A 1 113 ? -2.534  -9.689  -19.142 1.00 96.74 113 A 1 
ATOM   895  C  CG1 . ILE A 1 113 ? -4.067  -9.841  -19.092 1.00 95.60 113 A 1 
ATOM   896  C  CG2 . ILE A 1 113 ? -1.946  -10.562 -20.261 1.00 95.96 113 A 1 
ATOM   897  C  CD1 . ILE A 1 113 ? -4.777  -9.003  -20.164 1.00 92.72 113 A 1 
ATOM   898  N  N   . ILE A 1 114 ? 0.334   -11.065 -17.735 1.00 95.99 114 A 1 
ATOM   899  C  CA  . ILE A 1 114 ? 1.799   -11.112 -17.716 1.00 95.55 114 A 1 
ATOM   900  C  C   . ILE A 1 114 ? 2.341   -11.268 -19.133 1.00 95.95 114 A 1 
ATOM   901  O  O   . ILE A 1 114 ? 1.965   -12.192 -19.851 1.00 95.25 114 A 1 
ATOM   902  C  CB  . ILE A 1 114 ? 2.300   -12.231 -16.791 1.00 93.74 114 A 1 
ATOM   903  C  CG1 . ILE A 1 114 ? 1.726   -12.121 -15.361 1.00 90.82 114 A 1 
ATOM   904  C  CG2 . ILE A 1 114 ? 3.832   -12.264 -16.748 1.00 91.78 114 A 1 
ATOM   905  C  CD1 . ILE A 1 114 ? 2.059   -10.814 -14.624 1.00 84.91 114 A 1 
ATOM   906  N  N   . VAL A 1 115 ? 3.288   -10.391 -19.501 1.00 95.67 115 A 1 
ATOM   907  C  CA  . VAL A 1 115 ? 4.021   -10.425 -20.767 1.00 95.75 115 A 1 
ATOM   908  C  C   . VAL A 1 115 ? 5.508   -10.370 -20.425 1.00 94.95 115 A 1 
ATOM   909  O  O   . VAL A 1 115 ? 5.945   -9.446  -19.743 1.00 93.72 115 A 1 
ATOM   910  C  CB  . VAL A 1 115 ? 3.616   -9.244  -21.666 1.00 95.77 115 A 1 
ATOM   911  C  CG1 . VAL A 1 115 ? 4.257   -9.354  -23.047 1.00 93.62 115 A 1 
ATOM   912  C  CG2 . VAL A 1 115 ? 2.097   -9.158  -21.860 1.00 93.44 115 A 1 
ATOM   913  N  N   . LYS A 1 116 ? 6.315   -11.372 -20.857 1.00 94.58 116 A 1 
ATOM   914  C  CA  . LYS A 1 116 ? 7.690   -11.549 -20.360 1.00 93.64 116 A 1 
ATOM   915  C  C   . LYS A 1 116 ? 8.618   -10.383 -20.705 1.00 93.28 116 A 1 
ATOM   916  O  O   . LYS A 1 116 ? 9.438   -9.991  -19.877 1.00 91.14 116 A 1 
ATOM   917  C  CB  . LYS A 1 116 ? 8.292   -12.842 -20.905 1.00 92.59 116 A 1 
ATOM   918  C  CG  . LYS A 1 116 ? 7.613   -14.111 -20.364 1.00 86.85 116 A 1 
ATOM   919  C  CD  . LYS A 1 116 ? 8.227   -15.329 -21.049 1.00 82.89 116 A 1 
ATOM   920  C  CE  . LYS A 1 116 ? 7.315   -16.548 -20.943 1.00 73.65 116 A 1 
ATOM   921  N  NZ  . LYS A 1 116 ? 7.075   -17.116 -22.293 1.00 65.37 116 A 1 
ATOM   922  N  N   . ASN A 1 117 ? 8.496   -9.835  -21.922 1.00 93.75 117 A 1 
ATOM   923  C  CA  . ASN A 1 117 ? 9.299   -8.720  -22.428 1.00 93.62 117 A 1 
ATOM   924  C  C   . ASN A 1 117 ? 8.801   -7.334  -21.980 1.00 93.96 117 A 1 
ATOM   925  O  O   . ASN A 1 117 ? 9.482   -6.350  -22.236 1.00 92.16 117 A 1 
ATOM   926  C  CB  . ASN A 1 117 ? 9.396   -8.824  -23.965 1.00 92.68 117 A 1 
ATOM   927  C  CG  . ASN A 1 117 ? 8.053   -8.686  -24.651 1.00 92.78 117 A 1 
ATOM   928  O  OD1 . ASN A 1 117 ? 7.050   -9.197  -24.203 1.00 84.21 117 A 1 
ATOM   929  N  ND2 . ASN A 1 117 ? 8.005   -8.029  -25.779 1.00 85.77 117 A 1 
ATOM   930  N  N   . VAL A 1 118 ? 7.659   -7.249  -21.317 1.00 93.50 118 A 1 
ATOM   931  C  CA  . VAL A 1 118 ? 7.159   -6.014  -20.699 1.00 93.47 118 A 1 
ATOM   932  C  C   . VAL A 1 118 ? 7.541   -6.024  -19.217 1.00 92.44 118 A 1 
ATOM   933  O  O   . VAL A 1 118 ? 6.973   -6.801  -18.442 1.00 90.97 118 A 1 
ATOM   934  C  CB  . VAL A 1 118 ? 5.646   -5.834  -20.904 1.00 93.46 118 A 1 
ATOM   935  C  CG1 . VAL A 1 118 ? 5.159   -4.522  -20.265 1.00 91.61 118 A 1 
ATOM   936  C  CG2 . VAL A 1 118 ? 5.303   -5.767  -22.399 1.00 91.90 118 A 1 
ATOM   937  N  N   . PRO A 1 119 ? 8.508   -5.188  -18.792 1.00 91.69 119 A 1 
ATOM   938  C  CA  . PRO A 1 119 ? 8.959   -5.174  -17.412 1.00 90.65 119 A 1 
ATOM   939  C  C   . PRO A 1 119 ? 7.872   -4.642  -16.474 1.00 90.88 119 A 1 
ATOM   940  O  O   . PRO A 1 119 ? 7.107   -3.733  -16.814 1.00 88.85 119 A 1 
ATOM   941  C  CB  . PRO A 1 119 ? 10.212  -4.301  -17.400 1.00 88.11 119 A 1 
ATOM   942  C  CG  . PRO A 1 119 ? 9.985   -3.344  -18.571 1.00 86.54 119 A 1 
ATOM   943  C  CD  . PRO A 1 119 ? 9.224   -4.209  -19.578 1.00 89.71 119 A 1 
ATOM   944  N  N   . ARG A 1 120 ? 7.842   -5.195  -15.258 1.00 90.68 120 A 1 
ATOM   945  C  CA  . ARG A 1 120 ? 7.043   -4.704  -14.133 1.00 90.40 120 A 1 
ATOM   946  C  C   . ARG A 1 120 ? 7.908   -3.793  -13.271 1.00 90.62 120 A 1 
ATOM   947  O  O   . ARG A 1 120 ? 9.135   -3.895  -13.296 1.00 88.15 120 A 1 
ATOM   948  C  CB  . ARG A 1 120 ? 6.452   -5.869  -13.315 1.00 88.77 120 A 1 
ATOM   949  C  CG  . ARG A 1 120 ? 5.340   -6.650  -14.033 1.00 85.59 120 A 1 
ATOM   950  C  CD  . ARG A 1 120 ? 5.813   -7.606  -15.121 1.00 84.10 120 A 1 
ATOM   951  N  NE  . ARG A 1 120 ? 6.659   -8.673  -14.572 1.00 82.77 120 A 1 
ATOM   952  C  CZ  . ARG A 1 120 ? 7.449   -9.496  -15.244 1.00 80.96 120 A 1 
ATOM   953  N  NH1 . ARG A 1 120 ? 7.549   -9.435  -16.542 1.00 70.37 120 A 1 
ATOM   954  N  NH2 . ARG A 1 120 ? 8.147   -10.392 -14.623 1.00 75.23 120 A 1 
ATOM   955  N  N   . LEU A 1 121 ? 7.277   -2.927  -12.478 1.00 88.72 121 A 1 
ATOM   956  C  CA  . LEU A 1 121 ? 8.004   -2.101  -11.504 1.00 88.13 121 A 1 
ATOM   957  C  C   . LEU A 1 121 ? 8.569   -2.948  -10.357 1.00 88.47 121 A 1 
ATOM   958  O  O   . LEU A 1 121 ? 9.671   -2.686  -9.893  1.00 86.07 121 A 1 
ATOM   959  C  CB  . LEU A 1 121 ? 7.094   -0.979  -10.980 1.00 86.19 121 A 1 
ATOM   960  C  CG  . LEU A 1 121 ? 6.622   0.032   -12.039 1.00 83.07 121 A 1 
ATOM   961  C  CD1 . LEU A 1 121 ? 5.752   1.099   -11.363 1.00 78.71 121 A 1 
ATOM   962  C  CD2 . LEU A 1 121 ? 7.782   0.743   -12.736 1.00 78.43 121 A 1 
ATOM   963  N  N   . VAL A 1 122 ? 7.835   -3.998  -9.953  1.00 89.39 122 A 1 
ATOM   964  C  CA  . VAL A 1 122 ? 8.317   -5.030  -9.036  1.00 89.43 122 A 1 
ATOM   965  C  C   . VAL A 1 122 ? 8.786   -6.228  -9.865  1.00 88.36 122 A 1 
ATOM   966  O  O   . VAL A 1 122 ? 7.993   -6.995  -10.406 1.00 87.07 122 A 1 
ATOM   967  C  CB  . VAL A 1 122 ? 7.249   -5.441  -8.007  1.00 89.60 122 A 1 
ATOM   968  C  CG1 . VAL A 1 122 ? 7.841   -6.401  -6.975  1.00 87.43 122 A 1 
ATOM   969  C  CG2 . VAL A 1 122 ? 6.690   -4.222  -7.265  1.00 87.61 122 A 1 
ATOM   970  N  N   . ASN A 1 123 ? 10.097  -6.378  -9.994  1.00 86.36 123 A 1 
ATOM   971  C  CA  . ASN A 1 123 ? 10.735  -7.308  -10.929 1.00 83.82 123 A 1 
ATOM   972  C  C   . ASN A 1 123 ? 10.555  -8.793  -10.562 1.00 84.75 123 A 1 
ATOM   973  O  O   . ASN A 1 123 ? 10.685  -9.644  -11.440 1.00 81.71 123 A 1 
ATOM   974  C  CB  . ASN A 1 123 ? 12.222  -6.941  -11.139 1.00 79.31 123 A 1 
ATOM   975  C  CG  . ASN A 1 123 ? 12.911  -6.153  -10.034 1.00 71.39 123 A 1 
ATOM   976  O  OD1 . ASN A 1 123 ? 12.336  -5.629  -9.111  1.00 62.67 123 A 1 
ATOM   977  N  ND2 . ASN A 1 123 ? 14.208  -5.992  -10.124 1.00 63.35 123 A 1 
ATOM   978  N  N   . THR A 1 124 ? 10.198  -9.112  -9.317  1.00 85.95 124 A 1 
ATOM   979  C  CA  . THR A 1 124 ? 9.911   -10.482 -8.872  1.00 85.83 124 A 1 
ATOM   980  C  C   . THR A 1 124 ? 8.544   -10.997 -9.346  1.00 88.31 124 A 1 
ATOM   981  O  O   . THR A 1 124 ? 8.353   -12.204 -9.413  1.00 87.68 124 A 1 
ATOM   982  C  CB  . THR A 1 124 ? 9.992   -10.585 -7.346  1.00 83.21 124 A 1 
ATOM   983  O  OG1 . THR A 1 124 ? 9.194   -9.592  -6.743  1.00 77.91 124 A 1 
ATOM   984  C  CG2 . THR A 1 124 ? 11.417  -10.377 -6.842  1.00 75.48 124 A 1 
ATOM   985  N  N   . TRP A 1 125 ? 7.616   -10.115 -9.711  1.00 91.09 125 A 1 
ATOM   986  C  CA  . TRP A 1 125 ? 6.243   -10.470 -10.078 1.00 92.52 125 A 1 
ATOM   987  C  C   . TRP A 1 125 ? 6.152   -11.080 -11.480 1.00 92.46 125 A 1 
ATOM   988  O  O   . TRP A 1 125 ? 5.757   -10.430 -12.451 1.00 91.19 125 A 1 
ATOM   989  C  CB  . TRP A 1 125 ? 5.330   -9.256  -9.894  1.00 93.20 125 A 1 
ATOM   990  C  CG  . TRP A 1 125 ? 5.114   -8.779  -8.483  1.00 93.26 125 A 1 
ATOM   991  C  CD1 . TRP A 1 125 ? 5.564   -9.355  -7.345  1.00 92.56 125 A 1 
ATOM   992  C  CD2 . TRP A 1 125 ? 4.355   -7.606  -8.059  1.00 93.72 125 A 1 
ATOM   993  N  NE1 . TRP A 1 125 ? 5.142   -8.619  -6.247  1.00 92.81 125 A 1 
ATOM   994  C  CE2 . TRP A 1 125 ? 4.390   -7.541  -6.642  1.00 93.21 125 A 1 
ATOM   995  C  CE3 . TRP A 1 125 ? 3.632   -6.599  -8.749  1.00 93.68 125 A 1 
ATOM   996  C  CZ2 . TRP A 1 125 ? 3.744   -6.510  -5.927  1.00 93.19 125 A 1 
ATOM   997  C  CZ3 . TRP A 1 125 ? 2.989   -5.580  -8.027  1.00 93.13 125 A 1 
ATOM   998  C  CH2 . TRP A 1 125 ? 3.043   -5.539  -6.637  1.00 92.83 125 A 1 
ATOM   999  N  N   . SER A 1 126 ? 6.511   -12.358 -11.592 1.00 92.41 126 A 1 
ATOM   1000 C  CA  . SER A 1 126 ? 6.474   -13.123 -12.840 1.00 92.14 126 A 1 
ATOM   1001 C  C   . SER A 1 126 ? 5.120   -13.806 -13.104 1.00 93.09 126 A 1 
ATOM   1002 O  O   . SER A 1 126 ? 4.884   -14.276 -14.214 1.00 91.75 126 A 1 
ATOM   1003 C  CB  . SER A 1 126 ? 7.598   -14.153 -12.834 1.00 90.38 126 A 1 
ATOM   1004 O  OG  . SER A 1 126 ? 7.413   -15.107 -11.817 1.00 86.50 126 A 1 
ATOM   1005 N  N   . LYS A 1 127 ? 4.250   -13.857 -12.085 1.00 94.33 127 A 1 
ATOM   1006 C  CA  . LYS A 1 127 ? 2.885   -14.415 -12.121 1.00 95.21 127 A 1 
ATOM   1007 C  C   . LYS A 1 127 ? 1.887   -13.363 -11.625 1.00 95.68 127 A 1 
ATOM   1008 O  O   . LYS A 1 127 ? 2.290   -12.425 -10.933 1.00 95.26 127 A 1 
ATOM   1009 C  CB  . LYS A 1 127 ? 2.827   -15.667 -11.247 1.00 95.23 127 A 1 
ATOM   1010 C  CG  . LYS A 1 127 ? 3.728   -16.822 -11.724 1.00 94.09 127 A 1 
ATOM   1011 C  CD  . LYS A 1 127 ? 3.734   -17.911 -10.658 1.00 91.60 127 A 1 
ATOM   1012 C  CE  . LYS A 1 127 ? 4.800   -18.970 -10.909 1.00 85.66 127 A 1 
ATOM   1013 N  NZ  . LYS A 1 127 ? 5.236   -19.574 -9.625  1.00 77.63 127 A 1 
ATOM   1014 N  N   . PRO A 1 128 ? 0.593   -13.489 -11.942 1.00 96.29 128 A 1 
ATOM   1015 C  CA  . PRO A 1 128 ? -0.400  -12.515 -11.513 1.00 96.69 128 A 1 
ATOM   1016 C  C   . PRO A 1 128 ? -0.642  -12.563 -9.999  1.00 97.25 128 A 1 
ATOM   1017 O  O   . PRO A 1 128 ? -0.804  -13.635 -9.419  1.00 96.87 128 A 1 
ATOM   1018 C  CB  . PRO A 1 128 ? -1.666  -12.839 -12.309 1.00 95.67 128 A 1 
ATOM   1019 C  CG  . PRO A 1 128 ? -1.526  -14.338 -12.617 1.00 93.14 128 A 1 
ATOM   1020 C  CD  . PRO A 1 128 ? -0.017  -14.511 -12.787 1.00 95.52 128 A 1 
ATOM   1021 N  N   . ILE A 1 129 ? -0.728  -11.386 -9.371  1.00 97.28 129 A 1 
ATOM   1022 C  CA  . ILE A 1 129 ? -1.384  -11.188 -8.074  1.00 97.43 129 A 1 
ATOM   1023 C  C   . ILE A 1 129 ? -2.796  -10.688 -8.369  1.00 97.48 129 A 1 
ATOM   1024 O  O   . ILE A 1 129 ? -2.959  -9.643  -9.002  1.00 96.98 129 A 1 
ATOM   1025 C  CB  . ILE A 1 129 ? -0.605  -10.196 -7.180  1.00 97.15 129 A 1 
ATOM   1026 C  CG1 . ILE A 1 129 ? 0.783   -10.764 -6.824  1.00 96.28 129 A 1 
ATOM   1027 C  CG2 . ILE A 1 129 ? -1.412  -9.888  -5.903  1.00 96.31 129 A 1 
ATOM   1028 C  CD1 . ILE A 1 129 ? 1.709   -9.762  -6.126  1.00 95.04 129 A 1 
ATOM   1029 N  N   . ILE A 1 130 ? -3.794  -11.430 -7.928  1.00 97.86 130 A 1 
ATOM   1030 C  CA  . ILE A 1 130 ? -5.198  -11.150 -8.215  1.00 97.99 130 A 1 
ATOM   1031 C  C   . ILE A 1 130 ? -5.858  -10.615 -6.950  1.00 98.02 130 A 1 
ATOM   1032 O  O   . ILE A 1 130 ? -5.994  -11.352 -5.975  1.00 97.73 130 A 1 
ATOM   1033 C  CB  . ILE A 1 130 ? -5.913  -12.413 -8.741  1.00 97.58 130 A 1 
ATOM   1034 C  CG1 . ILE A 1 130 ? -5.164  -13.033 -9.944  1.00 96.49 130 A 1 
ATOM   1035 C  CG2 . ILE A 1 130 ? -7.356  -12.037 -9.117  1.00 96.56 130 A 1 
ATOM   1036 C  CD1 . ILE A 1 130 ? -5.717  -14.403 -10.376 1.00 93.80 130 A 1 
ATOM   1037 N  N   . ILE A 1 131 ? -6.279  -9.359  -6.954  1.00 97.76 131 A 1 
ATOM   1038 C  CA  . ILE A 1 131 ? -6.955  -8.747  -5.802  1.00 97.66 131 A 1 
ATOM   1039 C  C   . ILE A 1 131 ? -8.465  -8.934  -5.931  1.00 97.67 131 A 1 
ATOM   1040 O  O   . ILE A 1 131 ? -9.074  -8.450  -6.882  1.00 97.06 131 A 1 
ATOM   1041 C  CB  . ILE A 1 131 ? -6.583  -7.256  -5.673  1.00 96.77 131 A 1 
ATOM   1042 C  CG1 . ILE A 1 131 ? -5.065  -7.034  -5.495  1.00 94.25 131 A 1 
ATOM   1043 C  CG2 . ILE A 1 131 ? -7.359  -6.594  -4.519  1.00 95.60 131 A 1 
ATOM   1044 C  CD1 . ILE A 1 131 ? -4.460  -7.581  -4.194  1.00 88.04 131 A 1 
ATOM   1045 N  N   . GLY A 1 132 ? -9.079  -9.585  -4.934  1.00 97.67 132 A 1 
ATOM   1046 C  CA  . GLY A 1 132 ? -10.522 -9.632  -4.732  1.00 97.55 132 A 1 
ATOM   1047 C  C   . GLY A 1 132 ? -10.935 -8.698  -3.597  1.00 97.79 132 A 1 
ATOM   1048 O  O   . GLY A 1 132 ? -10.587 -8.941  -2.447  1.00 97.14 132 A 1 
ATOM   1049 N  N   . ARG A 1 133 ? -11.667 -7.634  -3.907  1.00 96.07 133 A 1 
ATOM   1050 C  CA  . ARG A 1 133 ? -12.112 -6.636  -2.926  1.00 95.71 133 A 1 
ATOM   1051 C  C   . ARG A 1 133 ? -13.532 -6.923  -2.442  1.00 95.79 133 A 1 
ATOM   1052 O  O   . ARG A 1 133 ? -14.477 -6.837  -3.242  1.00 94.68 133 A 1 
ATOM   1053 C  CB  . ARG A 1 133 ? -11.974 -5.238  -3.538  1.00 94.44 133 A 1 
ATOM   1054 C  CG  . ARG A 1 133 ? -12.470 -4.117  -2.604  1.00 92.96 133 A 1 
ATOM   1055 C  CD  . ARG A 1 133 ? -12.330 -2.760  -3.300  1.00 91.37 133 A 1 
ATOM   1056 N  NE  . ARG A 1 133 ? -12.941 -1.667  -2.518  1.00 90.42 133 A 1 
ATOM   1057 C  CZ  . ARG A 1 133 ? -13.089 -0.416  -2.917  1.00 91.34 133 A 1 
ATOM   1058 N  NH1 . ARG A 1 133 ? -12.720 -0.012  -4.094  1.00 85.79 133 A 1 
ATOM   1059 N  NH2 . ARG A 1 133 ? -13.621 0.454   -2.129  1.00 86.00 133 A 1 
ATOM   1060 N  N   . HIS A 1 134 ? -13.706 -7.123  -1.131  1.00 94.98 134 A 1 
ATOM   1061 C  CA  . HIS A 1 134 ? -15.019 -7.110  -0.495  1.00 94.25 134 A 1 
ATOM   1062 C  C   . HIS A 1 134 ? -15.573 -5.681  -0.460  1.00 90.90 134 A 1 
ATOM   1063 O  O   . HIS A 1 134 ? -15.422 -4.966  0.531   1.00 85.26 134 A 1 
ATOM   1064 C  CB  . HIS A 1 134 ? -14.916 -7.708  0.920   1.00 94.47 134 A 1 
ATOM   1065 C  CG  . HIS A 1 134 ? -16.255 -7.812  1.608   1.00 95.92 134 A 1 
ATOM   1066 N  ND1 . HIS A 1 134 ? -16.513 -7.494  2.927   1.00 90.10 134 A 1 
ATOM   1067 C  CD2 . HIS A 1 134 ? -17.429 -8.249  1.056   1.00 90.11 134 A 1 
ATOM   1068 C  CE1 . HIS A 1 134 ? -17.802 -7.759  3.156   1.00 91.43 134 A 1 
ATOM   1069 N  NE2 . HIS A 1 134 ? -18.392 -8.208  2.045   1.00 91.91 134 A 1 
ATOM   1070 N  N   . ALA A 1 135 ? -16.170 -5.215  -1.551  1.00 89.10 135 A 1 
ATOM   1071 C  CA  . ALA A 1 135 ? -16.679 -3.845  -1.594  1.00 85.86 135 A 1 
ATOM   1072 C  C   . ALA A 1 135 ? -18.069 -3.719  -0.960  1.00 86.97 135 A 1 
ATOM   1073 O  O   . ALA A 1 135 ? -19.031 -3.326  -1.618  1.00 85.03 135 A 1 
ATOM   1074 C  CB  . ALA A 1 135 ? -16.529 -3.221  -2.975  1.00 82.38 135 A 1 
ATOM   1075 N  N   . HIS A 1 136 ? -18.155 -4.048  0.321   1.00 89.81 136 A 1 
ATOM   1076 C  CA  . HIS A 1 136 ? -19.337 -3.884  1.145   1.00 92.54 136 A 1 
ATOM   1077 C  C   . HIS A 1 136 ? -18.962 -3.250  2.487   1.00 94.19 136 A 1 
ATOM   1078 O  O   . HIS A 1 136 ? -18.018 -3.692  3.149   1.00 94.08 136 A 1 
ATOM   1079 C  CB  . HIS A 1 136 ? -20.015 -5.253  1.334   1.00 91.41 136 A 1 
ATOM   1080 C  CG  . HIS A 1 136 ? -21.234 -5.177  2.213   1.00 89.91 136 A 1 
ATOM   1081 N  ND1 . HIS A 1 136 ? -21.277 -5.438  3.563   1.00 82.89 136 A 1 
ATOM   1082 C  CD2 . HIS A 1 136 ? -22.494 -4.788  1.841   1.00 81.14 136 A 1 
ATOM   1083 C  CE1 . HIS A 1 136 ? -22.528 -5.222  3.997   1.00 82.98 136 A 1 
ATOM   1084 N  NE2 . HIS A 1 136 ? -23.299 -4.816  2.972   1.00 84.37 136 A 1 
ATOM   1085 N  N   . ALA A 1 137 ? -19.714 -2.231  2.876   1.00 91.83 137 A 1 
ATOM   1086 C  CA  . ALA A 1 137 ? -19.639 -1.576  4.185   1.00 94.35 137 A 1 
ATOM   1087 C  C   . ALA A 1 137 ? -18.214 -1.157  4.601   1.00 95.21 137 A 1 
ATOM   1088 O  O   . ALA A 1 137 ? -17.512 -0.518  3.802   1.00 93.25 137 A 1 
ATOM   1089 C  CB  . ALA A 1 137 ? -20.402 -2.449  5.193   1.00 93.21 137 A 1 
ATOM   1090 N  N   . ASP A 1 138 ? -17.797 -1.470  5.830   1.00 96.00 138 A 1 
ATOM   1091 C  CA  . ASP A 1 138 ? -16.587 -0.966  6.472   1.00 96.83 138 A 1 
ATOM   1092 C  C   . ASP A 1 138 ? -16.508 0.574   6.362   1.00 96.89 138 A 1 
ATOM   1093 O  O   . ASP A 1 138 ? -17.534 1.258   6.515   1.00 95.95 138 A 1 
ATOM   1094 C  CB  . ASP A 1 138 ? -15.336 -1.723  5.961   1.00 96.84 138 A 1 
ATOM   1095 C  CG  . ASP A 1 138 ? -15.315 -3.226  6.224   1.00 96.92 138 A 1 
ATOM   1096 O  OD1 . ASP A 1 138 ? -16.095 -3.720  7.057   1.00 94.50 138 A 1 
ATOM   1097 O  OD2 . ASP A 1 138 ? -14.468 -3.903  5.587   1.00 94.60 138 A 1 
ATOM   1098 N  N   . GLN A 1 139 ? -15.355 1.137   6.051   1.00 96.45 139 A 1 
ATOM   1099 C  CA  . GLN A 1 139 ? -15.156 2.584   5.930   1.00 96.27 139 A 1 
ATOM   1100 C  C   . GLN A 1 139 ? -16.104 3.250   4.909   1.00 95.68 139 A 1 
ATOM   1101 O  O   . GLN A 1 139 ? -16.429 4.426   5.044   1.00 93.45 139 A 1 
ATOM   1102 C  CB  . GLN A 1 139 ? -13.709 2.892   5.528   1.00 96.09 139 A 1 
ATOM   1103 C  CG  . GLN A 1 139 ? -12.639 2.600   6.597   1.00 95.43 139 A 1 
ATOM   1104 C  CD  . GLN A 1 139 ? -12.158 1.156   6.676   1.00 96.59 139 A 1 
ATOM   1105 O  OE1 . GLN A 1 139 ? -12.741 0.215   6.146   1.00 90.82 139 A 1 
ATOM   1106 N  NE2 . GLN A 1 139 ? -11.067 0.903   7.350   1.00 90.06 139 A 1 
ATOM   1107 N  N   . TYR A 1 140 ? -16.580 2.514   3.901   1.00 95.22 140 A 1 
ATOM   1108 C  CA  . TYR A 1 140 ? -17.371 3.055   2.788   1.00 94.47 140 A 1 
ATOM   1109 C  C   . TYR A 1 140 ? -18.867 3.214   3.111   1.00 93.83 140 A 1 
ATOM   1110 O  O   . TYR A 1 140 ? -19.630 3.734   2.292   1.00 91.66 140 A 1 
ATOM   1111 C  CB  . TYR A 1 140 ? -17.164 2.184   1.540   1.00 94.29 140 A 1 
ATOM   1112 C  CG  . TYR A 1 140 ? -15.718 2.103   1.094   1.00 95.02 140 A 1 
ATOM   1113 C  CD1 . TYR A 1 140 ? -15.224 2.931   0.063   1.00 93.19 140 A 1 
ATOM   1114 C  CD2 . TYR A 1 140 ? -14.825 1.250   1.770   1.00 92.78 140 A 1 
ATOM   1115 C  CE1 . TYR A 1 140 ? -13.865 2.919   -0.277  1.00 92.18 140 A 1 
ATOM   1116 C  CE2 . TYR A 1 140 ? -13.458 1.238   1.451   1.00 91.96 140 A 1 
ATOM   1117 C  CZ  . TYR A 1 140 ? -12.981 2.080   0.435   1.00 94.31 140 A 1 
ATOM   1118 O  OH  . TYR A 1 140 ? -11.639 2.099   0.171   1.00 93.41 140 A 1 
ATOM   1119 N  N   . LYS A 1 141 ? -19.298 2.751   4.283   1.00 94.64 141 A 1 
ATOM   1120 C  CA  . LYS A 1 141 ? -20.634 2.961   4.861   1.00 94.40 141 A 1 
ATOM   1121 C  C   . LYS A 1 141 ? -20.544 3.381   6.336   1.00 95.98 141 A 1 
ATOM   1122 O  O   . LYS A 1 141 ? -21.468 3.130   7.092   1.00 94.68 141 A 1 
ATOM   1123 C  CB  . LYS A 1 141 ? -21.491 1.697   4.682   1.00 92.48 141 A 1 
ATOM   1124 C  CG  . LYS A 1 141 ? -21.869 1.394   3.231   1.00 87.93 141 A 1 
ATOM   1125 C  CD  . LYS A 1 141 ? -22.845 2.427   2.664   1.00 80.62 141 A 1 
ATOM   1126 C  CE  . LYS A 1 141 ? -23.295 2.018   1.265   1.00 73.90 141 A 1 
ATOM   1127 N  NZ  . LYS A 1 141 ? -24.250 3.002   0.704   1.00 63.76 141 A 1 
ATOM   1128 N  N   . ALA A 1 142 ? -19.434 3.990   6.727   1.00 95.65 142 A 1 
ATOM   1129 C  CA  . ALA A 1 142 ? -19.217 4.418   8.092   1.00 96.44 142 A 1 
ATOM   1130 C  C   . ALA A 1 142 ? -20.028 5.674   8.445   1.00 96.69 142 A 1 
ATOM   1131 O  O   . ALA A 1 142 ? -20.363 6.490   7.584   1.00 96.05 142 A 1 
ATOM   1132 C  CB  . ALA A 1 142 ? -17.712 4.636   8.306   1.00 96.06 142 A 1 
ATOM   1133 N  N   . THR A 1 143 ? -20.304 5.827   9.736   1.00 97.14 143 A 1 
ATOM   1134 C  CA  . THR A 1 143 ? -20.853 7.027   10.349  1.00 97.30 143 A 1 
ATOM   1135 C  C   . THR A 1 143 ? -19.717 7.730   11.081  1.00 97.61 143 A 1 
ATOM   1136 O  O   . THR A 1 143 ? -19.217 7.217   12.082  1.00 97.06 143 A 1 
ATOM   1137 C  CB  . THR A 1 143 ? -21.989 6.656   11.310  1.00 96.92 143 A 1 
ATOM   1138 O  OG1 . THR A 1 143 ? -23.004 5.980   10.595  1.00 92.46 143 A 1 
ATOM   1139 C  CG2 . THR A 1 143 ? -22.627 7.880   11.951  1.00 92.14 143 A 1 
ATOM   1140 N  N   . ASP A 1 144 ? -19.300 8.888   10.578  1.00 97.65 144 A 1 
ATOM   1141 C  CA  . ASP A 1 144 ? -18.208 9.675   11.137  1.00 97.63 144 A 1 
ATOM   1142 C  C   . ASP A 1 144 ? -18.633 11.120  11.443  1.00 97.75 144 A 1 
ATOM   1143 O  O   . ASP A 1 144 ? -19.425 11.732  10.734  1.00 96.81 144 A 1 
ATOM   1144 C  CB  . ASP A 1 144 ? -16.958 9.591   10.235  1.00 96.60 144 A 1 
ATOM   1145 C  CG  . ASP A 1 144 ? -17.036 10.344  8.902   1.00 96.93 144 A 1 
ATOM   1146 O  OD1 . ASP A 1 144 ? -18.079 10.298  8.221   1.00 93.35 144 A 1 
ATOM   1147 O  OD2 . ASP A 1 144 ? -16.012 10.968  8.533   1.00 93.45 144 A 1 
ATOM   1148 N  N   . PHE A 1 145 ? -18.092 11.672  12.530  1.00 98.07 145 A 1 
ATOM   1149 C  CA  . PHE A 1 145 ? -18.351 13.050  12.936  1.00 98.08 145 A 1 
ATOM   1150 C  C   . PHE A 1 145 ? -17.193 13.645  13.742  1.00 98.26 145 A 1 
ATOM   1151 O  O   . PHE A 1 145 ? -16.357 12.932  14.303  1.00 97.84 145 A 1 
ATOM   1152 C  CB  . PHE A 1 145 ? -19.680 13.149  13.699  1.00 97.62 145 A 1 
ATOM   1153 C  CG  . PHE A 1 145 ? -19.782 12.302  14.950  1.00 97.94 145 A 1 
ATOM   1154 C  CD1 . PHE A 1 145 ? -20.360 11.017  14.888  1.00 95.77 145 A 1 
ATOM   1155 C  CD2 . PHE A 1 145 ? -19.335 12.799  16.187  1.00 95.87 145 A 1 
ATOM   1156 C  CE1 . PHE A 1 145 ? -20.504 10.241  16.044  1.00 94.88 145 A 1 
ATOM   1157 C  CE2 . PHE A 1 145 ? -19.476 12.024  17.357  1.00 94.71 145 A 1 
ATOM   1158 C  CZ  . PHE A 1 145 ? -20.060 10.753  17.279  1.00 96.34 145 A 1 
ATOM   1159 N  N   . VAL A 1 146 ? -17.162 14.973  13.811  1.00 98.14 146 A 1 
ATOM   1160 C  CA  . VAL A 1 146 ? -16.229 15.714  14.658  1.00 98.09 146 A 1 
ATOM   1161 C  C   . VAL A 1 146 ? -16.764 15.755  16.092  1.00 98.18 146 A 1 
ATOM   1162 O  O   . VAL A 1 146 ? -17.908 16.143  16.323  1.00 97.57 146 A 1 
ATOM   1163 C  CB  . VAL A 1 146 ? -15.973 17.127  14.108  1.00 97.18 146 A 1 
ATOM   1164 C  CG1 . VAL A 1 146 ? -15.053 17.945  15.015  1.00 93.69 146 A 1 
ATOM   1165 C  CG2 . VAL A 1 146 ? -15.308 17.057  12.725  1.00 93.52 146 A 1 
ATOM   1166 N  N   . VAL A 1 147 ? -15.924 15.385  17.038  1.00 98.33 147 A 1 
ATOM   1167 C  CA  . VAL A 1 147 ? -16.182 15.524  18.479  1.00 98.31 147 A 1 
ATOM   1168 C  C   . VAL A 1 147 ? -15.792 16.951  18.886  1.00 98.23 147 A 1 
ATOM   1169 O  O   . VAL A 1 147 ? -14.628 17.314  18.765  1.00 97.86 147 A 1 
ATOM   1170 C  CB  . VAL A 1 147 ? -15.405 14.465  19.271  1.00 98.12 147 A 1 
ATOM   1171 C  CG1 . VAL A 1 147 ? -15.534 14.682  20.775  1.00 96.79 147 A 1 
ATOM   1172 C  CG2 . VAL A 1 147 ? -15.933 13.062  18.949  1.00 96.61 147 A 1 
ATOM   1173 N  N   . PRO A 1 148 ? -16.726 17.778  19.373  1.00 98.16 148 A 1 
ATOM   1174 C  CA  . PRO A 1 148 ? -16.489 19.212  19.547  1.00 97.71 148 A 1 
ATOM   1175 C  C   . PRO A 1 148 ? -15.661 19.586  20.785  1.00 97.82 148 A 1 
ATOM   1176 O  O   . PRO A 1 148 ? -15.185 20.717  20.888  1.00 96.52 148 A 1 
ATOM   1177 C  CB  . PRO A 1 148 ? -17.889 19.828  19.604  1.00 96.76 148 A 1 
ATOM   1178 C  CG  . PRO A 1 148 ? -18.739 18.703  20.189  1.00 95.65 148 A 1 
ATOM   1179 C  CD  . PRO A 1 148 ? -18.122 17.450  19.567  1.00 97.48 148 A 1 
ATOM   1180 N  N   . GLY A 1 149 ? -15.494 18.672  21.738  1.00 97.71 149 A 1 
ATOM   1181 C  CA  . GLY A 1 149 ? -14.804 18.947  22.994  1.00 97.97 149 A 1 
ATOM   1182 C  C   . GLY A 1 149 ? -14.786 17.740  23.928  1.00 98.40 149 A 1 
ATOM   1183 O  O   . GLY A 1 149 ? -15.015 16.609  23.510  1.00 97.92 149 A 1 
ATOM   1184 N  N   . ALA A 1 150 ? -14.514 17.985  25.197  1.00 98.14 150 A 1 
ATOM   1185 C  CA  . ALA A 1 150 ? -14.520 16.945  26.209  1.00 98.25 150 A 1 
ATOM   1186 C  C   . ALA A 1 150 ? -15.900 16.291  26.357  1.00 98.30 150 A 1 
ATOM   1187 O  O   . ALA A 1 150 ? -16.924 16.966  26.332  1.00 97.49 150 A 1 
ATOM   1188 C  CB  . ALA A 1 150 ? -14.033 17.534  27.542  1.00 97.81 150 A 1 
ATOM   1189 N  N   . GLY A 1 151 ? -15.921 14.980  26.550  1.00 98.39 151 A 1 
ATOM   1190 C  CA  . GLY A 1 151 ? -17.147 14.210  26.693  1.00 98.45 151 A 1 
ATOM   1191 C  C   . GLY A 1 151 ? -16.941 12.722  26.469  1.00 98.52 151 A 1 
ATOM   1192 O  O   . GLY A 1 151 ? -15.824 12.250  26.245  1.00 98.13 151 A 1 
ATOM   1193 N  N   . LYS A 1 152 ? -18.049 11.981  26.556  1.00 98.38 152 A 1 
ATOM   1194 C  CA  . LYS A 1 152 ? -18.047 10.528  26.465  1.00 98.38 152 A 1 
ATOM   1195 C  C   . LYS A 1 152 ? -18.622 10.056  25.130  1.00 98.48 152 A 1 
ATOM   1196 O  O   . LYS A 1 152 ? -19.721 10.455  24.759  1.00 98.01 152 A 1 
ATOM   1197 C  CB  . LYS A 1 152 ? -18.835 9.969   27.652  1.00 97.73 152 A 1 
ATOM   1198 C  CG  . LYS A 1 152 ? -18.538 8.484   27.851  1.00 93.03 152 A 1 
ATOM   1199 C  CD  . LYS A 1 152 ? -19.268 7.961   29.087  1.00 89.01 152 A 1 
ATOM   1200 C  CE  . LYS A 1 152 ? -18.551 6.710   29.568  1.00 79.37 152 A 1 
ATOM   1201 N  NZ  . LYS A 1 152 ? -19.462 5.815   30.305  1.00 71.99 152 A 1 
ATOM   1202 N  N   . LEU A 1 153 ? -17.891 9.172   24.445  1.00 98.24 153 A 1 
ATOM   1203 C  CA  . LEU A 1 153 ? -18.344 8.477   23.244  1.00 98.26 153 A 1 
ATOM   1204 C  C   . LEU A 1 153 ? -18.725 7.041   23.603  1.00 98.20 153 A 1 
ATOM   1205 O  O   . LEU A 1 153 ? -17.905 6.293   24.132  1.00 97.98 153 A 1 
ATOM   1206 C  CB  . LEU A 1 153 ? -17.227 8.544   22.197  1.00 98.12 153 A 1 
ATOM   1207 C  CG  . LEU A 1 153 ? -17.623 7.981   20.821  1.00 97.71 153 A 1 
ATOM   1208 C  CD1 . LEU A 1 153 ? -18.622 8.893   20.110  1.00 96.24 153 A 1 
ATOM   1209 C  CD2 . LEU A 1 153 ? -16.385 7.858   19.935  1.00 96.42 153 A 1 
ATOM   1210 N  N   . GLU A 1 154 ? -19.958 6.652   23.295  1.00 98.43 154 A 1 
ATOM   1211 C  CA  . GLU A 1 154 ? -20.483 5.313   23.555  1.00 98.38 154 A 1 
ATOM   1212 C  C   . GLU A 1 154 ? -21.109 4.715   22.297  1.00 98.46 154 A 1 
ATOM   1213 O  O   . GLU A 1 154 ? -21.808 5.391   21.551  1.00 98.09 154 A 1 
ATOM   1214 C  CB  . GLU A 1 154 ? -21.516 5.332   24.702  1.00 97.35 154 A 1 
ATOM   1215 C  CG  . GLU A 1 154 ? -20.885 5.683   26.055  1.00 81.92 154 A 1 
ATOM   1216 C  CD  . GLU A 1 154 ? -21.870 5.593   27.231  1.00 81.85 154 A 1 
ATOM   1217 O  OE1 . GLU A 1 154 ? -21.521 4.957   28.244  1.00 74.26 154 A 1 
ATOM   1218 O  OE2 . GLU A 1 154 ? -22.962 6.200   27.142  1.00 76.88 154 A 1 
ATOM   1219 N  N   . ILE A 1 155 ? -20.884 3.420   22.079  1.00 98.34 155 A 1 
ATOM   1220 C  CA  . ILE A 1 155 ? -21.543 2.625   21.037  1.00 98.31 155 A 1 
ATOM   1221 C  C   . ILE A 1 155 ? -22.585 1.724   21.693  1.00 98.30 155 A 1 
ATOM   1222 O  O   . ILE A 1 155 ? -22.338 1.136   22.751  1.00 98.05 155 A 1 
ATOM   1223 C  CB  . ILE A 1 155 ? -20.498 1.856   20.206  1.00 98.09 155 A 1 
ATOM   1224 C  CG1 . ILE A 1 155 ? -21.095 1.165   18.968  1.00 96.24 155 A 1 
ATOM   1225 C  CG2 . ILE A 1 155 ? -19.711 0.820   21.036  1.00 96.53 155 A 1 
ATOM   1226 C  CD1 . ILE A 1 155 ? -21.567 2.139   17.890  1.00 94.62 155 A 1 
ATOM   1227 N  N   . LYS A 1 156 ? -23.750 1.605   21.064  1.00 98.39 156 A 1 
ATOM   1228 C  CA  . LYS A 1 156 ? -24.861 0.806   21.572  1.00 98.35 156 A 1 
ATOM   1229 C  C   . LYS A 1 156 ? -25.521 -0.002  20.468  1.00 98.44 156 A 1 
ATOM   1230 O  O   . LYS A 1 156 ? -25.904 0.544   19.436  1.00 98.02 156 A 1 
ATOM   1231 C  CB  . LYS A 1 156 ? -25.857 1.737   22.276  1.00 97.66 156 A 1 
ATOM   1232 C  CG  . LYS A 1 156 ? -26.957 0.961   22.994  1.00 94.48 156 A 1 
ATOM   1233 C  CD  . LYS A 1 156 ? -27.902 1.921   23.721  1.00 92.45 156 A 1 
ATOM   1234 C  CE  . LYS A 1 156 ? -28.963 1.107   24.456  1.00 83.16 156 A 1 
ATOM   1235 N  NZ  . LYS A 1 156 ? -29.926 1.975   25.173  1.00 77.47 156 A 1 
ATOM   1236 N  N   . PHE A 1 157 ? -25.730 -1.287  20.735  1.00 98.44 157 A 1 
ATOM   1237 C  CA  . PHE A 1 157 ? -26.594 -2.155  19.941  1.00 98.43 157 A 1 
ATOM   1238 C  C   . PHE A 1 157 ? -27.807 -2.564  20.773  1.00 98.32 157 A 1 
ATOM   1239 O  O   . PHE A 1 157 ? -27.656 -2.955  21.933  1.00 98.13 157 A 1 
ATOM   1240 C  CB  . PHE A 1 157 ? -25.798 -3.369  19.460  1.00 98.33 157 A 1 
ATOM   1241 C  CG  . PHE A 1 157 ? -26.662 -4.431  18.819  1.00 98.49 157 A 1 
ATOM   1242 C  CD1 . PHE A 1 157 ? -27.090 -5.545  19.573  1.00 97.70 157 A 1 
ATOM   1243 C  CD2 . PHE A 1 157 ? -27.081 -4.297  17.486  1.00 97.91 157 A 1 
ATOM   1244 C  CE1 . PHE A 1 157 ? -27.918 -6.519  18.991  1.00 97.47 157 A 1 
ATOM   1245 C  CE2 . PHE A 1 157 ? -27.907 -5.272  16.904  1.00 97.42 157 A 1 
ATOM   1246 C  CZ  . PHE A 1 157 ? -28.324 -6.379  17.650  1.00 97.73 157 A 1 
ATOM   1247 N  N   . VAL A 1 158 ? -28.991 -2.499  20.177  1.00 98.29 158 A 1 
ATOM   1248 C  CA  . VAL A 1 158 ? -30.234 -3.019  20.752  1.00 98.27 158 A 1 
ATOM   1249 C  C   . VAL A 1 158 ? -30.857 -3.982  19.750  1.00 98.32 158 A 1 
ATOM   1250 O  O   . VAL A 1 158 ? -31.080 -3.607  18.601  1.00 97.79 158 A 1 
ATOM   1251 C  CB  . VAL A 1 158 ? -31.227 -1.896  21.125  1.00 97.66 158 A 1 
ATOM   1252 C  CG1 . VAL A 1 158 ? -32.470 -2.457  21.811  1.00 94.24 158 A 1 
ATOM   1253 C  CG2 . VAL A 1 158 ? -30.590 -0.876  22.090  1.00 94.74 158 A 1 
ATOM   1254 N  N   . SER A 1 159 ? -31.121 -5.217  20.179  1.00 98.26 159 A 1 
ATOM   1255 C  CA  . SER A 1 159 ? -31.775 -6.214  19.334  1.00 98.13 159 A 1 
ATOM   1256 C  C   . SER A 1 159 ? -33.167 -5.760  18.888  1.00 98.11 159 A 1 
ATOM   1257 O  O   . SER A 1 159 ? -33.820 -4.961  19.556  1.00 97.18 159 A 1 
ATOM   1258 C  CB  . SER A 1 159 ? -31.837 -7.573  20.035  1.00 97.34 159 A 1 
ATOM   1259 O  OG  . SER A 1 159 ? -32.596 -7.511  21.228  1.00 94.15 159 A 1 
ATOM   1260 N  N   . ALA A 1 160 ? -33.637 -6.263  17.747  1.00 97.95 160 A 1 
ATOM   1261 C  CA  . ALA A 1 160 ? -34.927 -5.868  17.177  1.00 97.66 160 A 1 
ATOM   1262 C  C   . ALA A 1 160 ? -36.126 -6.183  18.090  1.00 97.46 160 A 1 
ATOM   1263 O  O   . ALA A 1 160 ? -37.137 -5.483  18.038  1.00 95.23 160 A 1 
ATOM   1264 C  CB  . ALA A 1 160 ? -35.081 -6.569  15.823  1.00 96.87 160 A 1 
ATOM   1265 N  N   . ASP A 1 161 ? -36.010 -7.213  18.936  1.00 97.37 161 A 1 
ATOM   1266 C  CA  . ASP A 1 161 ? -37.002 -7.579  19.950  1.00 96.65 161 A 1 
ATOM   1267 C  C   . ASP A 1 161 ? -36.809 -6.848  21.291  1.00 96.64 161 A 1 
ATOM   1268 O  O   . ASP A 1 161 ? -37.603 -7.010  22.215  1.00 92.79 161 A 1 
ATOM   1269 C  CB  . ASP A 1 161 ? -36.995 -9.108  20.127  1.00 94.51 161 A 1 
ATOM   1270 C  CG  . ASP A 1 161 ? -35.696 -9.667  20.714  1.00 91.79 161 A 1 
ATOM   1271 O  OD1 . ASP A 1 161 ? -34.762 -8.889  20.992  1.00 84.24 161 A 1 
ATOM   1272 O  OD2 . ASP A 1 161 ? -35.631 -10.894 20.912  1.00 85.32 161 A 1 
ATOM   1273 N  N   . GLY A 1 162 ? -35.739 -6.043  21.418  1.00 96.64 162 A 1 
ATOM   1274 C  CA  . GLY A 1 162 ? -35.404 -5.279  22.619  1.00 96.26 162 A 1 
ATOM   1275 C  C   . GLY A 1 162 ? -34.822 -6.095  23.778  1.00 96.64 162 A 1 
ATOM   1276 O  O   . GLY A 1 162 ? -34.572 -5.524  24.839  1.00 93.88 162 A 1 
ATOM   1277 N  N   . THR A 1 163 ? -34.589 -7.402  23.600  1.00 97.00 163 A 1 
ATOM   1278 C  CA  . THR A 1 163 ? -34.159 -8.293  24.698  1.00 96.42 163 A 1 
ATOM   1279 C  C   . THR A 1 163 ? -32.663 -8.243  24.990  1.00 96.52 163 A 1 
ATOM   1280 O  O   . THR A 1 163 ? -32.250 -8.480  26.126  1.00 93.78 163 A 1 
ATOM   1281 C  CB  . THR A 1 163 ? -34.555 -9.750  24.432  1.00 94.81 163 A 1 
ATOM   1282 O  OG1 . THR A 1 163 ? -33.900 -10.250 23.295  1.00 88.95 163 A 1 
ATOM   1283 C  CG2 . THR A 1 163 ? -36.058 -9.938  24.278  1.00 86.25 163 A 1 
ATOM   1284 N  N   . GLN A 1 164 ? -31.832 -7.923  23.985  1.00 97.00 164 A 1 
ATOM   1285 C  CA  . GLN A 1 164 ? -30.394 -7.798  24.134  1.00 96.88 164 A 1 
ATOM   1286 C  C   . GLN A 1 164 ? -29.937 -6.369  23.890  1.00 97.61 164 A 1 
ATOM   1287 O  O   . GLN A 1 164 ? -30.302 -5.726  22.914  1.00 96.73 164 A 1 
ATOM   1288 C  CB  . GLN A 1 164 ? -29.645 -8.775  23.210  1.00 94.17 164 A 1 
ATOM   1289 C  CG  . GLN A 1 164 ? -29.583 -10.191 23.808  1.00 80.60 164 A 1 
ATOM   1290 C  CD  . GLN A 1 164 ? -28.668 -11.122 23.015  1.00 76.38 164 A 1 
ATOM   1291 O  OE1 . GLN A 1 164 ? -28.244 -10.843 21.905  1.00 69.28 164 A 1 
ATOM   1292 N  NE2 . GLN A 1 164 ? -28.324 -12.266 23.552  1.00 66.51 164 A 1 
ATOM   1293 N  N   . THR A 1 165 ? -29.067 -5.882  24.790  1.00 97.75 165 A 1 
ATOM   1294 C  CA  . THR A 1 165 ? -28.366 -4.617  24.636  1.00 97.86 165 A 1 
ATOM   1295 C  C   . THR A 1 165 ? -26.874 -4.840  24.852  1.00 97.83 165 A 1 
ATOM   1296 O  O   . THR A 1 165 ? -26.486 -5.418  25.866  1.00 96.28 165 A 1 
ATOM   1297 C  CB  . THR A 1 165 ? -28.908 -3.557  25.605  1.00 96.60 165 A 1 
ATOM   1298 O  OG1 . THR A 1 165 ? -30.264 -3.294  25.305  1.00 88.85 165 A 1 
ATOM   1299 C  CG2 . THR A 1 165 ? -28.178 -2.218  25.510  1.00 87.47 165 A 1 
ATOM   1300 N  N   . ILE A 1 166 ? -26.048 -4.365  23.918  1.00 97.75 166 A 1 
ATOM   1301 C  CA  . ILE A 1 166 ? -24.605 -4.233  24.080  1.00 97.64 166 A 1 
ATOM   1302 C  C   . ILE A 1 166 ? -24.309 -2.740  24.112  1.00 97.74 166 A 1 
ATOM   1303 O  O   . ILE A 1 166 ? -24.716 -2.018  23.203  1.00 97.20 166 A 1 
ATOM   1304 C  CB  . ILE A 1 166 ? -23.832 -4.952  22.943  1.00 97.16 166 A 1 
ATOM   1305 C  CG1 . ILE A 1 166 ? -24.231 -6.445  22.852  1.00 95.58 166 A 1 
ATOM   1306 C  CG2 . ILE A 1 166 ? -22.317 -4.796  23.158  1.00 95.60 166 A 1 
ATOM   1307 C  CD1 . ILE A 1 166 ? -23.674 -7.164  21.610  1.00 93.43 166 A 1 
ATOM   1308 N  N   . GLN A 1 167 ? -23.645 -2.258  25.164  1.00 98.07 167 A 1 
ATOM   1309 C  CA  . GLN A 1 167 ? -23.281 -0.853  25.298  1.00 97.93 167 A 1 
ATOM   1310 C  C   . GLN A 1 167 ? -21.868 -0.750  25.854  1.00 97.98 167 A 1 
ATOM   1311 O  O   . GLN A 1 167 ? -21.605 -1.222  26.958  1.00 96.58 167 A 1 
ATOM   1312 C  CB  . GLN A 1 167 ? -24.322 -0.137  26.166  1.00 96.31 167 A 1 
ATOM   1313 C  CG  . GLN A 1 167 ? -24.061 1.374   26.255  1.00 90.57 167 A 1 
ATOM   1314 C  CD  . GLN A 1 167 ? -25.183 2.150   26.971  1.00 88.17 167 A 1 
ATOM   1315 O  OE1 . GLN A 1 167 ? -26.259 1.643   27.257  1.00 79.62 167 A 1 
ATOM   1316 N  NE2 . GLN A 1 167 ? -24.978 3.399   27.257  1.00 76.49 167 A 1 
ATOM   1317 N  N   . GLU A 1 168 ? -20.973 -0.113  25.102  1.00 97.85 168 A 1 
ATOM   1318 C  CA  . GLU A 1 168 ? -19.570 0.027   25.467  1.00 97.60 168 A 1 
ATOM   1319 C  C   . GLU A 1 168 ? -19.112 1.487   25.314  1.00 98.09 168 A 1 
ATOM   1320 O  O   . GLU A 1 168 ? -19.528 2.204   24.405  1.00 97.44 168 A 1 
ATOM   1321 C  CB  . GLU A 1 168 ? -18.688 -0.928  24.646  1.00 96.72 168 A 1 
ATOM   1322 C  CG  . GLU A 1 168 ? -18.986 -2.415  24.943  1.00 90.82 168 A 1 
ATOM   1323 C  CD  . GLU A 1 168 ? -17.986 -3.397  24.310  1.00 85.79 168 A 1 
ATOM   1324 O  OE1 . GLU A 1 168 ? -18.208 -4.628  24.464  1.00 75.96 168 A 1 
ATOM   1325 O  OE2 . GLU A 1 168 ? -16.998 -2.950  23.692  1.00 77.34 168 A 1 
ATOM   1326 N  N   . THR A 1 169 ? -18.227 1.925   26.215  1.00 97.60 169 A 1 
ATOM   1327 C  CA  . THR A 1 169 ? -17.552 3.213   26.085  1.00 97.62 169 A 1 
ATOM   1328 C  C   . THR A 1 169 ? -16.422 3.073   25.068  1.00 97.88 169 A 1 
ATOM   1329 O  O   . THR A 1 169 ? -15.515 2.271   25.269  1.00 96.95 169 A 1 
ATOM   1330 C  CB  . THR A 1 169 ? -16.984 3.692   27.430  1.00 97.05 169 A 1 
ATOM   1331 O  OG1 . THR A 1 169 ? -18.025 3.784   28.381  1.00 93.08 169 A 1 
ATOM   1332 C  CG2 . THR A 1 169 ? -16.334 5.067   27.333  1.00 92.63 169 A 1 
ATOM   1333 N  N   . VAL A 1 170 ? -16.459 3.876   24.001  1.00 97.88 170 A 1 
ATOM   1334 C  CA  . VAL A 1 170 ? -15.382 3.933   22.997  1.00 97.84 170 A 1 
ATOM   1335 C  C   . VAL A 1 170 ? -14.216 4.743   23.532  1.00 97.73 170 A 1 
ATOM   1336 O  O   . VAL A 1 170 ? -13.071 4.282   23.503  1.00 96.95 170 A 1 
ATOM   1337 C  CB  . VAL A 1 170 ? -15.896 4.523   21.666  1.00 97.62 170 A 1 
ATOM   1338 C  CG1 . VAL A 1 170 ? -14.804 4.515   20.601  1.00 96.31 170 A 1 
ATOM   1339 C  CG2 . VAL A 1 170 ? -17.105 3.752   21.134  1.00 96.46 170 A 1 
ATOM   1340 N  N   . PHE A 1 171 ? -14.494 5.957   24.051  1.00 97.60 171 A 1 
ATOM   1341 C  CA  . PHE A 1 171 ? -13.472 6.837   24.606  1.00 97.71 171 A 1 
ATOM   1342 C  C   . PHE A 1 171 ? -14.072 7.962   25.465  1.00 98.08 171 A 1 
ATOM   1343 O  O   . PHE A 1 171 ? -15.135 8.495   25.156  1.00 97.62 171 A 1 
ATOM   1344 C  CB  . PHE A 1 171 ? -12.648 7.436   23.460  1.00 97.27 171 A 1 
ATOM   1345 C  CG  . PHE A 1 171 ? -11.411 8.185   23.899  1.00 97.51 171 A 1 
ATOM   1346 C  CD1 . PHE A 1 171 ? -11.250 9.530   23.548  1.00 96.05 171 A 1 
ATOM   1347 C  CD2 . PHE A 1 171 ? -10.409 7.539   24.649  1.00 96.35 171 A 1 
ATOM   1348 C  CE1 . PHE A 1 171 ? -10.096 10.227  23.942  1.00 95.02 171 A 1 
ATOM   1349 C  CE2 . PHE A 1 171 ? -9.266  8.230   25.048  1.00 95.24 171 A 1 
ATOM   1350 C  CZ  . PHE A 1 171 ? -9.109  9.577   24.694  1.00 95.63 171 A 1 
ATOM   1351 N  N   . ASP A 1 172 ? -13.348 8.354   26.520  1.00 98.17 172 A 1 
ATOM   1352 C  CA  . ASP A 1 172 ? -13.610 9.554   27.315  1.00 98.12 172 A 1 
ATOM   1353 C  C   . ASP A 1 172 ? -12.674 10.682  26.846  1.00 98.11 172 A 1 
ATOM   1354 O  O   . ASP A 1 172 ? -11.519 10.768  27.268  1.00 97.23 172 A 1 
ATOM   1355 C  CB  . ASP A 1 172 ? -13.446 9.247   28.812  1.00 97.43 172 A 1 
ATOM   1356 C  CG  . ASP A 1 172 ? -14.621 8.464   29.408  1.00 87.60 172 A 1 
ATOM   1357 O  OD1 . ASP A 1 172 ? -15.744 9.010   29.397  1.00 80.09 172 A 1 
ATOM   1358 O  OD2 . ASP A 1 172 ? -14.405 7.359   29.932  1.00 79.32 172 A 1 
ATOM   1359 N  N   . PHE A 1 173 ? -13.170 11.547  25.954  1.00 98.28 173 A 1 
ATOM   1360 C  CA  . PHE A 1 173 ? -12.417 12.663  25.393  1.00 98.30 173 A 1 
ATOM   1361 C  C   . PHE A 1 173 ? -12.116 13.719  26.456  1.00 98.27 173 A 1 
ATOM   1362 O  O   . PHE A 1 173 ? -12.990 14.136  27.223  1.00 97.57 173 A 1 
ATOM   1363 C  CB  . PHE A 1 173 ? -13.196 13.293  24.227  1.00 98.15 173 A 1 
ATOM   1364 C  CG  . PHE A 1 173 ? -13.195 12.475  22.955  1.00 98.43 173 A 1 
ATOM   1365 C  CD1 . PHE A 1 173 ? -12.279 12.770  21.934  1.00 97.58 173 A 1 
ATOM   1366 C  CD2 . PHE A 1 173 ? -14.118 11.429  22.769  1.00 97.44 173 A 1 
ATOM   1367 C  CE1 . PHE A 1 173 ? -12.281 12.036  20.745  1.00 97.27 173 A 1 
ATOM   1368 C  CE2 . PHE A 1 173 ? -14.119 10.690  21.576  1.00 97.09 173 A 1 
ATOM   1369 C  CZ  . PHE A 1 173 ? -13.204 10.998  20.562  1.00 98.00 173 A 1 
ATOM   1370 N  N   . LYS A 1 174 ? -10.861 14.221  26.461  1.00 98.11 174 A 1 
ATOM   1371 C  CA  . LYS A 1 174 ? -10.420 15.359  27.272  1.00 97.94 174 A 1 
ATOM   1372 C  C   . LYS A 1 174 ? -10.481 16.685  26.514  1.00 98.05 174 A 1 
ATOM   1373 O  O   . LYS A 1 174 ? -10.379 17.742  27.125  1.00 96.59 174 A 1 
ATOM   1374 C  CB  . LYS A 1 174 ? -8.998  15.103  27.793  1.00 97.10 174 A 1 
ATOM   1375 C  CG  . LYS A 1 174 ? -8.866  13.825  28.657  1.00 91.99 174 A 1 
ATOM   1376 C  CD  . LYS A 1 174 ? -9.768  13.867  29.893  1.00 78.17 174 A 1 
ATOM   1377 C  CE  . LYS A 1 174 ? -9.580  12.594  30.719  1.00 70.18 174 A 1 
ATOM   1378 N  NZ  . LYS A 1 174 ? -10.525 12.546  31.856  1.00 57.40 174 A 1 
ATOM   1379 N  N   . GLY A 1 175 ? -10.662 16.633  25.214  1.00 97.88 175 A 1 
ATOM   1380 C  CA  . GLY A 1 175 ? -10.703 17.745  24.280  1.00 97.90 175 A 1 
ATOM   1381 C  C   . GLY A 1 175 ? -11.303 17.294  22.948  1.00 98.34 175 A 1 
ATOM   1382 O  O   . GLY A 1 175 ? -11.782 16.160  22.857  1.00 97.85 175 A 1 
ATOM   1383 N  N   . PRO A 1 176 ? -11.293 18.142  21.913  1.00 98.37 176 A 1 
ATOM   1384 C  CA  . PRO A 1 176 ? -11.877 17.821  20.618  1.00 98.38 176 A 1 
ATOM   1385 C  C   . PRO A 1 176 ? -11.146 16.684  19.892  1.00 98.30 176 A 1 
ATOM   1386 O  O   . PRO A 1 176 ? -10.000 16.341  20.193  1.00 97.76 176 A 1 
ATOM   1387 C  CB  . PRO A 1 176 ? -11.862 19.135  19.830  1.00 97.71 176 A 1 
ATOM   1388 C  CG  . PRO A 1 176 ? -10.663 19.878  20.424  1.00 95.75 176 A 1 
ATOM   1389 C  CD  . PRO A 1 176 ? -10.716 19.474  21.897  1.00 97.87 176 A 1 
ATOM   1390 N  N   . GLY A 1 177 ? -11.831 16.114  18.908  1.00 98.29 177 A 1 
ATOM   1391 C  CA  . GLY A 1 177 ? -11.318 15.014  18.115  1.00 98.35 177 A 1 
ATOM   1392 C  C   . GLY A 1 177 ? -12.313 14.536  17.059  1.00 98.51 177 A 1 
ATOM   1393 O  O   . GLY A 1 177 ? -13.114 15.309  16.535  1.00 98.12 177 A 1 
ATOM   1394 N  N   . VAL A 1 178 ? -12.254 13.253  16.744  1.00 98.43 178 A 1 
ATOM   1395 C  CA  . VAL A 1 178 ? -13.102 12.617  15.733  1.00 98.45 178 A 1 
ATOM   1396 C  C   . VAL A 1 178 ? -13.585 11.238  16.185  1.00 98.49 178 A 1 
ATOM   1397 O  O   . VAL A 1 178 ? -12.901 10.538  16.927  1.00 98.25 178 A 1 
ATOM   1398 C  CB  . VAL A 1 178 ? -12.391 12.516  14.370  1.00 98.13 178 A 1 
ATOM   1399 C  CG1 . VAL A 1 178 ? -12.230 13.894  13.728  1.00 96.43 178 A 1 
ATOM   1400 C  CG2 . VAL A 1 178 ? -11.001 11.867  14.458  1.00 95.62 178 A 1 
ATOM   1401 N  N   . SER A 1 179 ? -14.766 10.858  15.709  1.00 98.42 179 A 1 
ATOM   1402 C  CA  . SER A 1 179 ? -15.400 9.554   15.929  1.00 98.42 179 A 1 
ATOM   1403 C  C   . SER A 1 179 ? -15.717 8.897   14.596  1.00 98.48 179 A 1 
ATOM   1404 O  O   . SER A 1 179 ? -16.208 9.557   13.677  1.00 98.08 179 A 1 
ATOM   1405 C  CB  . SER A 1 179 ? -16.685 9.747   16.730  1.00 98.29 179 A 1 
ATOM   1406 O  OG  . SER A 1 179 ? -17.420 8.542   16.827  1.00 96.60 179 A 1 
ATOM   1407 N  N   . LEU A 1 180 ? -15.491 7.588   14.507  1.00 98.56 180 A 1 
ATOM   1408 C  CA  . LEU A 1 180 ? -15.890 6.761   13.370  1.00 98.49 180 A 1 
ATOM   1409 C  C   . LEU A 1 180 ? -16.491 5.448   13.876  1.00 98.54 180 A 1 
ATOM   1410 O  O   . LEU A 1 180 ? -15.857 4.734   14.651  1.00 98.12 180 A 1 
ATOM   1411 C  CB  . LEU A 1 180 ? -14.672 6.536   12.465  1.00 97.82 180 A 1 
ATOM   1412 C  CG  . LEU A 1 180 ? -14.926 5.712   11.182  1.00 95.92 180 A 1 
ATOM   1413 C  CD1 . LEU A 1 180 ? -13.808 6.022   10.189  1.00 89.36 180 A 1 
ATOM   1414 C  CD2 . LEU A 1 180 ? -14.907 4.201   11.398  1.00 89.24 180 A 1 
ATOM   1415 N  N   . SER A 1 181 ? -17.680 5.121   13.379  1.00 98.48 181 A 1 
ATOM   1416 C  CA  . SER A 1 181 ? -18.311 3.813   13.592  1.00 98.47 181 A 1 
ATOM   1417 C  C   . SER A 1 181 ? -18.634 3.164   12.259  1.00 98.43 181 A 1 
ATOM   1418 O  O   . SER A 1 181 ? -19.182 3.810   11.361  1.00 97.84 181 A 1 
ATOM   1419 C  CB  . SER A 1 181 ? -19.565 3.947   14.446  1.00 98.11 181 A 1 
ATOM   1420 O  OG  . SER A 1 181 ? -19.209 4.397   15.731  1.00 91.58 181 A 1 
ATOM   1421 N  N   . MET A 1 182 ? -18.294 1.885   12.114  1.00 98.55 182 A 1 
ATOM   1422 C  CA  . MET A 1 182 ? -18.552 1.112   10.910  1.00 98.47 182 A 1 
ATOM   1423 C  C   . MET A 1 182 ? -19.020 -0.303  11.242  1.00 98.59 182 A 1 
ATOM   1424 O  O   . MET A 1 182 ? -18.957 -0.747  12.392  1.00 98.39 182 A 1 
ATOM   1425 C  CB  . MET A 1 182 ? -17.326 1.144   9.983   1.00 97.57 182 A 1 
ATOM   1426 C  CG  . MET A 1 182 ? -16.117 0.354   10.503  1.00 96.10 182 A 1 
ATOM   1427 S  SD  . MET A 1 182 ? -14.699 0.538   9.386   1.00 96.67 182 A 1 
ATOM   1428 C  CE  . MET A 1 182 ? -13.596 -0.707  10.057  1.00 92.64 182 A 1 
ATOM   1429 N  N   . TYR A 1 183 ? -19.507 -1.001  10.219  1.00 98.35 183 A 1 
ATOM   1430 C  CA  . TYR A 1 183 ? -20.069 -2.342  10.374  1.00 98.30 183 A 1 
ATOM   1431 C  C   . TYR A 1 183 ? -19.767 -3.210  9.155   1.00 98.36 183 A 1 
ATOM   1432 O  O   . TYR A 1 183 ? -19.389 -2.716  8.089   1.00 97.85 183 A 1 
ATOM   1433 C  CB  . TYR A 1 183 ? -21.586 -2.236  10.615  1.00 98.04 183 A 1 
ATOM   1434 C  CG  . TYR A 1 183 ? -22.369 -1.847  9.374   1.00 97.93 183 A 1 
ATOM   1435 C  CD1 . TYR A 1 183 ? -22.507 -0.493  9.000   1.00 97.11 183 A 1 
ATOM   1436 C  CD2 . TYR A 1 183 ? -22.930 -2.844  8.552   1.00 97.11 183 A 1 
ATOM   1437 C  CE1 . TYR A 1 183 ? -23.177 -0.144  7.824   1.00 96.26 183 A 1 
ATOM   1438 C  CE2 . TYR A 1 183 ? -23.605 -2.504  7.373   1.00 96.06 183 A 1 
ATOM   1439 C  CZ  . TYR A 1 183 ? -23.724 -1.153  7.005   1.00 96.01 183 A 1 
ATOM   1440 O  OH  . TYR A 1 183 ? -24.380 -0.821  5.846   1.00 94.22 183 A 1 
ATOM   1441 N  N   . ASN A 1 184 ? -20.004 -4.514  9.316   1.00 98.11 184 A 1 
ATOM   1442 C  CA  . ASN A 1 184 ? -20.210 -5.442  8.212   1.00 98.15 184 A 1 
ATOM   1443 C  C   . ASN A 1 184 ? -21.248 -6.505  8.610   1.00 98.20 184 A 1 
ATOM   1444 O  O   . ASN A 1 184 ? -21.649 -6.575  9.769   1.00 97.80 184 A 1 
ATOM   1445 C  CB  . ASN A 1 184 ? -18.866 -6.023  7.754   1.00 97.95 184 A 1 
ATOM   1446 C  CG  . ASN A 1 184 ? -18.813 -6.110  6.240   1.00 97.67 184 A 1 
ATOM   1447 O  OD1 . ASN A 1 184 ? -19.707 -6.648  5.597   1.00 92.54 184 A 1 
ATOM   1448 N  ND2 . ASN A 1 184 ? -17.811 -5.518  5.633   1.00 91.93 184 A 1 
ATOM   1449 N  N   . THR A 1 185 ? -21.691 -7.306  7.645   1.00 97.96 185 A 1 
ATOM   1450 C  CA  . THR A 1 185 ? -22.725 -8.322  7.862   1.00 97.95 185 A 1 
ATOM   1451 C  C   . THR A 1 185 ? -22.198 -9.723  7.553   1.00 98.05 185 A 1 
ATOM   1452 O  O   . THR A 1 185 ? -21.463 -9.909  6.583   1.00 97.69 185 A 1 
ATOM   1453 C  CB  . THR A 1 185 ? -23.995 -8.048  7.039   1.00 97.41 185 A 1 
ATOM   1454 O  OG1 . THR A 1 185 ? -23.723 -8.069  5.656   1.00 93.80 185 A 1 
ATOM   1455 C  CG2 . THR A 1 185 ? -24.615 -6.693  7.363   1.00 92.92 185 A 1 
ATOM   1456 N  N   . ASP A 1 186 ? -22.608 -10.715 8.337   1.00 98.24 186 A 1 
ATOM   1457 C  CA  . ASP A 1 186 ? -22.198 -12.105 8.167   1.00 98.29 186 A 1 
ATOM   1458 C  C   . ASP A 1 186 ? -22.548 -12.645 6.771   1.00 98.00 186 A 1 
ATOM   1459 O  O   . ASP A 1 186 ? -21.699 -13.260 6.132   1.00 97.47 186 A 1 
ATOM   1460 C  CB  . ASP A 1 186 ? -22.856 -12.983 9.244   1.00 98.09 186 A 1 
ATOM   1461 C  CG  . ASP A 1 186 ? -22.166 -12.939 10.608  1.00 97.84 186 A 1 
ATOM   1462 O  OD1 . ASP A 1 186 ? -21.326 -12.049 10.854  1.00 95.86 186 A 1 
ATOM   1463 O  OD2 . ASP A 1 186 ? -22.435 -13.847 11.417  1.00 95.97 186 A 1 
ATOM   1464 N  N   . ASP A 1 187 ? -23.743 -12.350 6.259   1.00 97.58 187 A 1 
ATOM   1465 C  CA  . ASP A 1 187 ? -24.181 -12.783 4.929   1.00 97.05 187 A 1 
ATOM   1466 C  C   . ASP A 1 187 ? -23.256 -12.242 3.825   1.00 96.92 187 A 1 
ATOM   1467 O  O   . ASP A 1 187 ? -22.801 -12.997 2.968   1.00 95.97 187 A 1 
ATOM   1468 C  CB  . ASP A 1 187 ? -25.635 -12.340 4.676   1.00 96.00 187 A 1 
ATOM   1469 C  CG  . ASP A 1 187 ? -26.670 -13.058 5.555   1.00 90.37 187 A 1 
ATOM   1470 O  OD1 . ASP A 1 187 ? -26.324 -14.104 6.144   1.00 85.31 187 A 1 
ATOM   1471 O  OD2 . ASP A 1 187 ? -27.799 -12.539 5.636   1.00 85.83 187 A 1 
ATOM   1472 N  N   . SER A 1 188 ? -22.888 -10.955 3.890   1.00 96.86 188 A 1 
ATOM   1473 C  CA  . SER A 1 188 ? -21.977 -10.365 2.903   1.00 96.60 188 A 1 
ATOM   1474 C  C   . SER A 1 188 ? -20.560 -10.937 3.000   1.00 96.80 188 A 1 
ATOM   1475 O  O   . SER A 1 188 ? -19.896 -11.112 1.978   1.00 96.59 188 A 1 
ATOM   1476 C  CB  . SER A 1 188 ? -21.949 -8.843  3.053   1.00 96.00 188 A 1 
ATOM   1477 O  OG  . SER A 1 188 ? -21.226 -8.275  1.973   1.00 91.32 188 A 1 
ATOM   1478 N  N   . ILE A 1 189 ? -20.085 -11.264 4.217   1.00 97.48 189 A 1 
ATOM   1479 C  CA  . ILE A 1 189 ? -18.781 -11.910 4.407   1.00 97.95 189 A 1 
ATOM   1480 C  C   . ILE A 1 189 ? -18.815 -13.348 3.868   1.00 97.98 189 A 1 
ATOM   1481 O  O   . ILE A 1 189 ? -17.846 -13.775 3.231   1.00 97.81 189 A 1 
ATOM   1482 C  CB  . ILE A 1 189 ? -18.343 -11.855 5.893   1.00 98.17 189 A 1 
ATOM   1483 C  CG1 . ILE A 1 189 ? -18.186 -10.394 6.389   1.00 97.81 189 A 1 
ATOM   1484 C  CG2 . ILE A 1 189 ? -17.008 -12.596 6.084   1.00 97.72 189 A 1 
ATOM   1485 C  CD1 . ILE A 1 189 ? -18.120 -10.264 7.920   1.00 97.13 189 A 1 
ATOM   1486 N  N   . ARG A 1 190 ? -19.919 -14.089 4.061   1.00 97.69 190 A 1 
ATOM   1487 C  CA  . ARG A 1 190 ? -20.113 -15.430 3.500   1.00 97.66 190 A 1 
ATOM   1488 C  C   . ARG A 1 190 ? -20.091 -15.407 1.974   1.00 97.44 190 A 1 
ATOM   1489 O  O   . ARG A 1 190 ? -19.354 -16.179 1.372   1.00 97.15 190 A 1 
ATOM   1490 C  CB  . ARG A 1 190 ? -21.416 -16.062 4.013   1.00 97.30 190 A 1 
ATOM   1491 C  CG  . ARG A 1 190 ? -21.318 -16.500 5.485   1.00 88.42 190 A 1 
ATOM   1492 C  CD  . ARG A 1 190 ? -22.639 -17.135 5.987   1.00 88.10 190 A 1 
ATOM   1493 N  NE  . ARG A 1 190 ? -22.614 -17.363 7.433   1.00 82.78 190 A 1 
ATOM   1494 C  CZ  . ARG A 1 190 ? -21.940 -18.319 8.099   1.00 77.82 190 A 1 
ATOM   1495 N  NH1 . ARG A 1 190 ? -21.297 -19.279 7.491   1.00 65.39 190 A 1 
ATOM   1496 N  NH2 . ARG A 1 190 ? -21.887 -18.303 9.393   1.00 72.03 190 A 1 
ATOM   1497 N  N   . ASP A 1 191 ? -20.816 -14.482 1.366   1.00 96.96 191 A 1 
ATOM   1498 C  CA  . ASP A 1 191 ? -20.834 -14.308 -0.090  1.00 96.59 191 A 1 
ATOM   1499 C  C   . ASP A 1 191 ? -19.433 -13.997 -0.641  1.00 96.88 191 A 1 
ATOM   1500 O  O   . ASP A 1 191 ? -18.992 -14.588 -1.632  1.00 96.57 191 A 1 
ATOM   1501 C  CB  . ASP A 1 191 ? -21.808 -13.187 -0.462  1.00 95.57 191 A 1 
ATOM   1502 C  CG  . ASP A 1 191 ? -23.281 -13.567 -0.349  1.00 93.45 191 A 1 
ATOM   1503 O  OD1 . ASP A 1 191 ? -23.576 -14.773 -0.209  1.00 91.16 191 A 1 
ATOM   1504 O  OD2 . ASP A 1 191 ? -24.121 -12.634 -0.493  1.00 90.37 191 A 1 
ATOM   1505 N  N   . PHE A 1 192 ? -18.685 -13.131 0.052   1.00 96.91 192 A 1 
ATOM   1506 C  CA  . PHE A 1 192 ? -17.309 -12.817 -0.297  1.00 97.40 192 A 1 
ATOM   1507 C  C   . PHE A 1 192 ? -16.383 -14.036 -0.196  1.00 97.76 192 A 1 
ATOM   1508 O  O   . PHE A 1 192 ? -15.560 -14.266 -1.083  1.00 97.70 192 A 1 
ATOM   1509 C  CB  . PHE A 1 192 ? -16.818 -11.673 0.600   1.00 97.34 192 A 1 
ATOM   1510 C  CG  . PHE A 1 192 ? -15.357 -11.308 0.415   1.00 97.49 192 A 1 
ATOM   1511 C  CD1 . PHE A 1 192 ? -14.497 -11.195 1.530   1.00 96.61 192 A 1 
ATOM   1512 C  CD2 . PHE A 1 192 ? -14.838 -11.064 -0.873  1.00 96.66 192 A 1 
ATOM   1513 C  CE1 . PHE A 1 192 ? -13.160 -10.833 1.362   1.00 96.21 192 A 1 
ATOM   1514 C  CE2 . PHE A 1 192 ? -13.499 -10.710 -1.043  1.00 96.01 192 A 1 
ATOM   1515 C  CZ  . PHE A 1 192 ? -12.657 -10.590 0.073   1.00 96.51 192 A 1 
ATOM   1516 N  N   . ALA A 1 193 ? -16.539 -14.852 0.849   1.00 97.82 193 A 1 
ATOM   1517 C  CA  . ALA A 1 193 ? -15.765 -16.076 1.020   1.00 98.11 193 A 1 
ATOM   1518 C  C   . ALA A 1 193 ? -16.051 -17.079 -0.109  1.00 98.11 193 A 1 
ATOM   1519 O  O   . ALA A 1 193 ? -15.121 -17.538 -0.775  1.00 98.12 193 A 1 
ATOM   1520 C  CB  . ALA A 1 193 ? -16.043 -16.657 2.405   1.00 98.24 193 A 1 
ATOM   1521 N  N   . HIS A 1 194 ? -17.327 -17.360 -0.386  1.00 97.61 194 A 1 
ATOM   1522 C  CA  . HIS A 1 194 ? -17.722 -18.281 -1.456  1.00 97.51 194 A 1 
ATOM   1523 C  C   . HIS A 1 194 ? -17.221 -17.835 -2.837  1.00 97.37 194 A 1 
ATOM   1524 O  O   . HIS A 1 194 ? -16.633 -18.644 -3.562  1.00 96.96 194 A 1 
ATOM   1525 C  CB  . HIS A 1 194 ? -19.249 -18.444 -1.468  1.00 97.38 194 A 1 
ATOM   1526 C  CG  . HIS A 1 194 ? -19.751 -19.398 -0.411  1.00 97.43 194 A 1 
ATOM   1527 N  ND1 . HIS A 1 194 ? -19.528 -20.756 -0.377  1.00 92.82 194 A 1 
ATOM   1528 C  CD2 . HIS A 1 194 ? -20.543 -19.090 0.665   1.00 93.05 194 A 1 
ATOM   1529 C  CE1 . HIS A 1 194 ? -20.166 -21.254 0.691   1.00 94.06 194 A 1 
ATOM   1530 N  NE2 . HIS A 1 194 ? -20.800 -20.271 1.350   1.00 94.22 194 A 1 
ATOM   1531 N  N   . ALA A 1 195 ? -17.377 -16.562 -3.176  1.00 97.17 195 A 1 
ATOM   1532 C  CA  . ALA A 1 195 ? -16.858 -16.023 -4.432  1.00 97.02 195 A 1 
ATOM   1533 C  C   . ALA A 1 195 ? -15.324 -16.167 -4.516  1.00 97.14 195 A 1 
ATOM   1534 O  O   . ALA A 1 195 ? -14.797 -16.563 -5.558  1.00 96.89 195 A 1 
ATOM   1535 C  CB  . ALA A 1 195 ? -17.291 -14.557 -4.553  1.00 96.71 195 A 1 
ATOM   1536 N  N   . SER A 1 196 ? -14.608 -15.923 -3.412  1.00 97.86 196 A 1 
ATOM   1537 C  CA  . SER A 1 196 ? -13.148 -16.023 -3.351  1.00 98.05 196 A 1 
ATOM   1538 C  C   . SER A 1 196 ? -12.655 -17.466 -3.516  1.00 98.07 196 A 1 
ATOM   1539 O  O   . SER A 1 196 ? -11.767 -17.709 -4.328  1.00 97.85 196 A 1 
ATOM   1540 C  CB  . SER A 1 196 ? -12.621 -15.433 -2.039  1.00 97.99 196 A 1 
ATOM   1541 O  OG  . SER A 1 196 ? -12.976 -14.063 -1.938  1.00 97.20 196 A 1 
ATOM   1542 N  N   . PHE A 1 197 ? -13.255 -18.429 -2.805  1.00 98.05 197 A 1 
ATOM   1543 C  CA  . PHE A 1 197 ? -12.902 -19.851 -2.944  1.00 98.16 197 A 1 
ATOM   1544 C  C   . PHE A 1 197 ? -13.177 -20.375 -4.358  1.00 97.86 197 A 1 
ATOM   1545 O  O   . PHE A 1 197 ? -12.306 -21.000 -4.966  1.00 97.49 197 A 1 
ATOM   1546 C  CB  . PHE A 1 197 ? -13.658 -20.683 -1.895  1.00 98.34 197 A 1 
ATOM   1547 C  CG  . PHE A 1 197 ? -13.201 -20.483 -0.458  1.00 98.49 197 A 1 
ATOM   1548 C  CD1 . PHE A 1 197 ? -11.864 -20.678 -0.108  1.00 97.79 197 A 1 
ATOM   1549 C  CD2 . PHE A 1 197 ? -14.129 -20.119 0.539   1.00 97.77 197 A 1 
ATOM   1550 C  CE1 . PHE A 1 197 ? -11.433 -20.492 1.220   1.00 97.58 197 A 1 
ATOM   1551 C  CE2 . PHE A 1 197 ? -13.712 -19.938 1.867   1.00 97.46 197 A 1 
ATOM   1552 C  CZ  . PHE A 1 197 ? -12.361 -20.114 2.208   1.00 98.12 197 A 1 
ATOM   1553 N  N   . LYS A 1 198 ? -14.341 -20.060 -4.924  1.00 97.47 198 A 1 
ATOM   1554 C  CA  . LYS A 1 198 ? -14.705 -20.480 -6.283  1.00 96.77 198 A 1 
ATOM   1555 C  C   . LYS A 1 198 ? -13.783 -19.882 -7.341  1.00 96.39 198 A 1 
ATOM   1556 O  O   . LYS A 1 198 ? -13.334 -20.600 -8.234  1.00 95.54 198 A 1 
ATOM   1557 C  CB  . LYS A 1 198 ? -16.176 -20.118 -6.557  1.00 95.99 198 A 1 
ATOM   1558 C  CG  . LYS A 1 198 ? -17.093 -21.087 -5.801  1.00 93.06 198 A 1 
ATOM   1559 C  CD  . LYS A 1 198 ? -18.561 -20.687 -5.854  1.00 89.22 198 A 1 
ATOM   1560 C  CE  . LYS A 1 198 ? -19.339 -21.768 -5.100  1.00 87.58 198 A 1 
ATOM   1561 N  NZ  . LYS A 1 198 ? -20.672 -21.331 -4.670  1.00 81.42 198 A 1 
ATOM   1562 N  N   . TYR A 1 199 ? -13.449 -18.606 -7.218  1.00 97.01 199 A 1 
ATOM   1563 C  CA  . TYR A 1 199 ? -12.545 -17.960 -8.171  1.00 96.73 199 A 1 
ATOM   1564 C  C   . TYR A 1 199 ? -11.121 -18.516 -8.090  1.00 96.66 199 A 1 
ATOM   1565 O  O   . TYR A 1 199 ? -10.508 -18.776 -9.122  1.00 96.22 199 A 1 
ATOM   1566 C  CB  . TYR A 1 199 ? -12.559 -16.451 -7.946  1.00 96.08 199 A 1 
ATOM   1567 C  CG  . TYR A 1 199 ? -11.789 -15.708 -9.015  1.00 94.70 199 A 1 
ATOM   1568 C  CD1 . TYR A 1 199 ? -10.510 -15.201 -8.756  1.00 91.28 199 A 1 
ATOM   1569 C  CD2 . TYR A 1 199 ? -12.347 -15.564 -10.298 1.00 91.04 199 A 1 
ATOM   1570 C  CE1 . TYR A 1 199 ? -9.797  -14.528 -9.766  1.00 88.89 199 A 1 
ATOM   1571 C  CE2 . TYR A 1 199 ? -11.644 -14.904 -11.317 1.00 88.55 199 A 1 
ATOM   1572 C  CZ  . TYR A 1 199 ? -10.370 -14.381 -11.037 1.00 89.03 199 A 1 
ATOM   1573 O  OH  . TYR A 1 199 ? -9.691  -13.728 -12.037 1.00 86.79 199 A 1 
ATOM   1574 N  N   . ALA A 1 200 ? -10.601 -18.773 -6.875  1.00 97.56 200 A 1 
ATOM   1575 C  CA  . ALA A 1 200 ? -9.286  -19.375 -6.691  1.00 97.99 200 A 1 
ATOM   1576 C  C   . ALA A 1 200 ? -9.213  -20.787 -7.299  1.00 97.73 200 A 1 
ATOM   1577 O  O   . ALA A 1 200 ? -8.250  -21.088 -8.005  1.00 97.35 200 A 1 
ATOM   1578 C  CB  . ALA A 1 200 ? -8.961  -19.379 -5.190  1.00 98.12 200 A 1 
ATOM   1579 N  N   . LEU A 1 201 ? -10.245 -21.605 -7.110  1.00 97.52 201 A 1 
ATOM   1580 C  CA  . LEU A 1 201 ? -10.370 -22.926 -7.747  1.00 97.12 201 A 1 
ATOM   1581 C  C   . LEU A 1 201 ? -10.392 -22.822 -9.273  1.00 96.33 201 A 1 
ATOM   1582 O  O   . LEU A 1 201 ? -9.623  -23.500 -9.947  1.00 95.13 201 A 1 
ATOM   1583 C  CB  . LEU A 1 201 ? -11.643 -23.630 -7.251  1.00 96.79 201 A 1 
ATOM   1584 C  CG  . LEU A 1 201 ? -11.484 -24.326 -5.897  1.00 92.50 201 A 1 
ATOM   1585 C  CD1 . LEU A 1 201 ? -12.848 -24.755 -5.372  1.00 91.17 201 A 1 
ATOM   1586 C  CD2 . LEU A 1 201 ? -10.603 -25.576 -6.027  1.00 91.46 201 A 1 
ATOM   1587 N  N   . GLN A 1 202 ? -11.214 -21.933 -9.816  1.00 95.44 202 A 1 
ATOM   1588 C  CA  . GLN A 1 202 ? -11.344 -21.740 -11.259 1.00 93.73 202 A 1 
ATOM   1589 C  C   . GLN A 1 202 ? -10.022 -21.296 -11.899 1.00 93.75 202 A 1 
ATOM   1590 O  O   . GLN A 1 202 ? -9.659  -21.765 -12.982 1.00 92.52 202 A 1 
ATOM   1591 C  CB  . GLN A 1 202 ? -12.465 -20.718 -11.507 1.00 91.80 202 A 1 
ATOM   1592 C  CG  . GLN A 1 202 ? -12.835 -20.620 -12.997 1.00 81.27 202 A 1 
ATOM   1593 C  CD  . GLN A 1 202 ? -13.945 -19.602 -13.261 1.00 76.79 202 A 1 
ATOM   1594 O  OE1 . GLN A 1 202 ? -14.358 -18.848 -12.407 1.00 68.88 202 A 1 
ATOM   1595 N  NE2 . GLN A 1 202 ? -14.451 -19.541 -14.466 1.00 66.56 202 A 1 
ATOM   1596 N  N   . ARG A 1 203 ? -9.266  -20.436 -11.216 1.00 95.18 203 A 1 
ATOM   1597 C  CA  . ARG A 1 203 ? -7.957  -19.950 -11.678 1.00 95.06 203 A 1 
ATOM   1598 C  C   . ARG A 1 203 ? -6.794  -20.871 -11.293 1.00 95.81 203 A 1 
ATOM   1599 O  O   . ARG A 1 203 ? -5.709  -20.690 -11.822 1.00 95.15 203 A 1 
ATOM   1600 C  CB  . ARG A 1 203 ? -7.732  -18.508 -11.188 1.00 93.97 203 A 1 
ATOM   1601 C  CG  . ARG A 1 203 ? -8.758  -17.486 -11.725 1.00 89.55 203 A 1 
ATOM   1602 C  CD  . ARG A 1 203 ? -8.770  -17.317 -13.240 1.00 88.03 203 A 1 
ATOM   1603 N  NE  . ARG A 1 203 ? -7.514  -16.750 -13.741 1.00 87.66 203 A 1 
ATOM   1604 C  CZ  . ARG A 1 203 ? -6.765  -17.168 -14.735 1.00 87.42 203 A 1 
ATOM   1605 N  NH1 . ARG A 1 203 ? -7.111  -18.183 -15.474 1.00 79.82 203 A 1 
ATOM   1606 N  NH2 . ARG A 1 203 ? -5.663  -16.560 -15.014 1.00 80.80 203 A 1 
ATOM   1607 N  N   . LYS A 1 204 ? -7.012  -21.862 -10.421 1.00 96.67 204 A 1 
ATOM   1608 C  CA  . LYS A 1 204 ? -5.997  -22.766 -9.866  1.00 97.27 204 A 1 
ATOM   1609 C  C   . LYS A 1 204 ? -4.842  -22.028 -9.182  1.00 97.85 204 A 1 
ATOM   1610 O  O   . LYS A 1 204 ? -3.673  -22.343 -9.389  1.00 97.35 204 A 1 
ATOM   1611 C  CB  . LYS A 1 204 ? -5.514  -23.775 -10.918 1.00 96.54 204 A 1 
ATOM   1612 C  CG  . LYS A 1 204 ? -6.643  -24.612 -11.516 1.00 91.45 204 A 1 
ATOM   1613 C  CD  . LYS A 1 204 ? -6.071  -25.632 -12.504 1.00 85.61 204 A 1 
ATOM   1614 C  CE  . LYS A 1 204 ? -7.211  -26.449 -13.103 1.00 76.41 204 A 1 
ATOM   1615 N  NZ  . LYS A 1 204 ? -6.712  -27.459 -14.062 1.00 66.30 204 A 1 
ATOM   1616 N  N   . PHE A 1 205 ? -5.177  -21.024 -8.362  1.00 98.08 205 A 1 
ATOM   1617 C  CA  . PHE A 1 205 ? -4.229  -20.265 -7.558  1.00 98.39 205 A 1 
ATOM   1618 C  C   . PHE A 1 205 ? -4.548  -20.413 -6.067  1.00 98.57 205 A 1 
ATOM   1619 O  O   . PHE A 1 205 ? -5.725  -20.442 -5.705  1.00 98.39 205 A 1 
ATOM   1620 C  CB  . PHE A 1 205 ? -4.244  -18.800 -7.974  1.00 97.88 205 A 1 
ATOM   1621 C  CG  . PHE A 1 205 ? -3.619  -18.499 -9.310  1.00 97.26 205 A 1 
ATOM   1622 C  CD1 . PHE A 1 205 ? -2.296  -18.900 -9.586  1.00 94.51 205 A 1 
ATOM   1623 C  CD2 . PHE A 1 205 ? -4.327  -17.774 -10.283 1.00 94.40 205 A 1 
ATOM   1624 C  CE1 . PHE A 1 205 ? -1.698  -18.595 -10.820 1.00 92.78 205 A 1 
ATOM   1625 C  CE2 . PHE A 1 205 ? -3.732  -17.462 -11.516 1.00 92.80 205 A 1 
ATOM   1626 C  CZ  . PHE A 1 205 ? -2.415  -17.876 -11.781 1.00 93.71 205 A 1 
ATOM   1627 N  N   . PRO A 1 206 ? -3.532  -20.476 -5.182  1.00 98.59 206 A 1 
ATOM   1628 C  CA  . PRO A 1 206 ? -3.769  -20.408 -3.749  1.00 98.52 206 A 1 
ATOM   1629 C  C   . PRO A 1 206 ? -4.483  -19.101 -3.376  1.00 98.60 206 A 1 
ATOM   1630 O  O   . PRO A 1 206 ? -4.297  -18.069 -4.028  1.00 98.51 206 A 1 
ATOM   1631 C  CB  . PRO A 1 206 ? -2.398  -20.540 -3.079  1.00 97.99 206 A 1 
ATOM   1632 C  CG  . PRO A 1 206 ? -1.433  -20.044 -4.155  1.00 95.31 206 A 1 
ATOM   1633 C  CD  . PRO A 1 206 ? -2.109  -20.485 -5.450  1.00 98.03 206 A 1 
ATOM   1634 N  N   . LEU A 1 207 ? -5.277  -19.160 -2.312  1.00 98.56 207 A 1 
ATOM   1635 C  CA  . LEU A 1 207 ? -6.042  -18.031 -1.793  1.00 98.64 207 A 1 
ATOM   1636 C  C   . LEU A 1 207 ? -5.464  -17.581 -0.455  1.00 98.62 207 A 1 
ATOM   1637 O  O   . LEU A 1 207 ? -5.273  -18.390 0.450   1.00 98.48 207 A 1 
ATOM   1638 C  CB  . LEU A 1 207 ? -7.521  -18.445 -1.672  1.00 98.58 207 A 1 
ATOM   1639 C  CG  . LEU A 1 207 ? -8.450  -17.359 -1.084  1.00 98.30 207 A 1 
ATOM   1640 C  CD1 . LEU A 1 207 ? -8.568  -16.142 -1.992  1.00 97.28 207 A 1 
ATOM   1641 C  CD2 . LEU A 1 207 ? -9.851  -17.932 -0.886  1.00 97.28 207 A 1 
ATOM   1642 N  N   . TYR A 1 208 ? -5.268  -16.280 -0.306  1.00 98.59 208 A 1 
ATOM   1643 C  CA  . TYR A 1 208 ? -4.958  -15.653 0.977   1.00 98.47 208 A 1 
ATOM   1644 C  C   . TYR A 1 208 ? -6.048  -14.644 1.343   1.00 98.41 208 A 1 
ATOM   1645 O  O   . TYR A 1 208 ? -6.449  -13.835 0.514   1.00 98.24 208 A 1 
ATOM   1646 C  CB  . TYR A 1 208 ? -3.580  -14.998 0.934   1.00 98.22 208 A 1 
ATOM   1647 C  CG  . TYR A 1 208 ? -2.443  -15.964 0.686   1.00 97.98 208 A 1 
ATOM   1648 C  CD1 . TYR A 1 208 ? -1.901  -16.703 1.751   1.00 96.24 208 A 1 
ATOM   1649 C  CD2 . TYR A 1 208 ? -1.940  -16.153 -0.614  1.00 96.37 208 A 1 
ATOM   1650 C  CE1 . TYR A 1 208 ? -0.859  -17.620 1.524   1.00 95.47 208 A 1 
ATOM   1651 C  CE2 . TYR A 1 208 ? -0.897  -17.068 -0.855  1.00 95.32 208 A 1 
ATOM   1652 C  CZ  . TYR A 1 208 ? -0.361  -17.802 0.222   1.00 96.39 208 A 1 
ATOM   1653 O  OH  . TYR A 1 208 ? 0.647   -18.696 -0.008  1.00 94.82 208 A 1 
ATOM   1654 N  N   . LEU A 1 209 ? -6.495  -14.657 2.606   1.00 98.30 209 A 1 
ATOM   1655 C  CA  . LEU A 1 209 ? -7.270  -13.577 3.222   1.00 98.45 209 A 1 
ATOM   1656 C  C   . LEU A 1 209 ? -6.346  -12.776 4.134   1.00 98.35 209 A 1 
ATOM   1657 O  O   . LEU A 1 209 ? -5.677  -13.364 4.991   1.00 98.14 209 A 1 
ATOM   1658 C  CB  . LEU A 1 209 ? -8.455  -14.162 4.000   1.00 98.37 209 A 1 
ATOM   1659 C  CG  . LEU A 1 209 ? -9.233  -13.138 4.856   1.00 98.16 209 A 1 
ATOM   1660 C  CD1 . LEU A 1 209 ? -9.988  -12.117 4.003   1.00 97.47 209 A 1 
ATOM   1661 C  CD2 . LEU A 1 209 ? -10.232 -13.856 5.757   1.00 97.47 209 A 1 
ATOM   1662 N  N   . SER A 1 210 ? -6.343  -11.455 4.013   1.00 98.18 210 A 1 
ATOM   1663 C  CA  . SER A 1 210 ? -5.618  -10.578 4.928   1.00 98.02 210 A 1 
ATOM   1664 C  C   . SER A 1 210 ? -6.563  -9.812  5.858   1.00 98.10 210 A 1 
ATOM   1665 O  O   . SER A 1 210 ? -7.558  -9.228  5.415   1.00 97.74 210 A 1 
ATOM   1666 C  CB  . SER A 1 210 ? -4.713  -9.612  4.166   1.00 97.58 210 A 1 
ATOM   1667 O  OG  . SER A 1 210 ? -5.463  -8.803  3.283   1.00 96.44 210 A 1 
ATOM   1668 N  N   . THR A 1 211 ? -6.239  -9.789  7.154   1.00 97.22 211 A 1 
ATOM   1669 C  CA  . THR A 1 211 ? -6.913  -8.964  8.166   1.00 97.10 211 A 1 
ATOM   1670 C  C   . THR A 1 211 ? -5.909  -8.473  9.215   1.00 96.65 211 A 1 
ATOM   1671 O  O   . THR A 1 211 ? -4.732  -8.837  9.188   1.00 96.33 211 A 1 
ATOM   1672 C  CB  . THR A 1 211 ? -8.076  -9.716  8.875   1.00 97.19 211 A 1 
ATOM   1673 O  OG1 . THR A 1 211 ? -7.571  -10.600 9.856   1.00 96.29 211 A 1 
ATOM   1674 C  CG2 . THR A 1 211 ? -9.007  -10.507 7.962   1.00 96.15 211 A 1 
ATOM   1675 N  N   . LYS A 1 212 ? -6.363  -7.668  10.194  1.00 95.12 212 A 1 
ATOM   1676 C  CA  . LYS A 1 212 ? -5.606  -7.304  11.396  1.00 94.68 212 A 1 
ATOM   1677 C  C   . LYS A 1 212 ? -6.250  -7.894  12.659  1.00 94.64 212 A 1 
ATOM   1678 O  O   . LYS A 1 212 ? -6.422  -7.207  13.663  1.00 94.08 212 A 1 
ATOM   1679 C  CB  . LYS A 1 212 ? -5.395  -5.773  11.429  1.00 94.23 212 A 1 
ATOM   1680 C  CG  . LYS A 1 212 ? -4.234  -5.315  12.338  1.00 91.55 212 A 1 
ATOM   1681 C  CD  . LYS A 1 212 ? -2.854  -5.683  11.788  1.00 88.62 212 A 1 
ATOM   1682 C  CE  . LYS A 1 212 ? -1.727  -5.078  12.614  1.00 88.07 212 A 1 
ATOM   1683 N  NZ  . LYS A 1 212 ? -0.391  -5.384  12.041  1.00 82.50 212 A 1 
ATOM   1684 N  N   . ASN A 1 213 ? -6.605  -9.178  12.636  1.00 92.22 213 A 1 
ATOM   1685 C  CA  . ASN A 1 213 ? -7.387  -9.843  13.701  1.00 91.64 213 A 1 
ATOM   1686 C  C   . ASN A 1 213 ? -6.673  -9.928  15.069  1.00 90.00 213 A 1 
ATOM   1687 O  O   . ASN A 1 213 ? -7.315  -10.197 16.082  1.00 88.15 213 A 1 
ATOM   1688 C  CB  . ASN A 1 213 ? -7.813  -11.237 13.219  1.00 91.02 213 A 1 
ATOM   1689 C  CG  . ASN A 1 213 ? -6.749  -12.286 13.447  1.00 90.21 213 A 1 
ATOM   1690 O  OD1 . ASN A 1 213 ? -5.701  -12.331 12.832  1.00 86.09 213 A 1 
ATOM   1691 N  ND2 . ASN A 1 213 ? -6.962  -13.166 14.403  1.00 85.54 213 A 1 
ATOM   1692 N  N   . THR A 1 214 ? -5.363  -9.695  15.136  1.00 89.35 214 A 1 
ATOM   1693 C  CA  . THR A 1 214 ? -4.636  -9.574  16.408  1.00 86.04 214 A 1 
ATOM   1694 C  C   . THR A 1 214 ? -4.978  -8.282  17.159  1.00 86.61 214 A 1 
ATOM   1695 O  O   . THR A 1 214 ? -4.904  -8.261  18.391  1.00 85.47 214 A 1 
ATOM   1696 C  CB  . THR A 1 214 ? -3.119  -9.611  16.175  1.00 85.26 214 A 1 
ATOM   1697 O  OG1 . THR A 1 214 ? -2.774  -8.721  15.138  1.00 84.07 214 A 1 
ATOM   1698 C  CG2 . THR A 1 214 ? -2.656  -11.010 15.780  1.00 81.18 214 A 1 
ATOM   1699 N  N   . ILE A 1 215 ? -5.384  -7.246  16.431  1.00 89.72 215 A 1 
ATOM   1700 C  CA  . ILE A 1 215 ? -5.813  -5.947  16.967  1.00 90.11 215 A 1 
ATOM   1701 C  C   . ILE A 1 215 ? -7.340  -5.897  17.057  1.00 91.36 215 A 1 
ATOM   1702 O  O   . ILE A 1 215 ? -7.888  -5.761  18.158  1.00 91.62 215 A 1 
ATOM   1703 C  CB  . ILE A 1 215 ? -5.223  -4.796  16.121  1.00 89.15 215 A 1 
ATOM   1704 C  CG1 . ILE A 1 215 ? -3.675  -4.858  16.021  1.00 85.13 215 A 1 
ATOM   1705 C  CG2 . ILE A 1 215 ? -5.670  -3.431  16.658  1.00 85.17 215 A 1 
ATOM   1706 C  CD1 . ILE A 1 215 ? -2.931  -4.799  17.367  1.00 79.12 215 A 1 
ATOM   1707 N  N   . LEU A 1 216 ? -8.029  -6.093  15.929  1.00 93.96 216 A 1 
ATOM   1708 C  CA  . LEU A 1 216 ? -9.492  -6.116  15.817  1.00 94.90 216 A 1 
ATOM   1709 C  C   . LEU A 1 216 ? -10.009 -7.551  16.005  1.00 95.36 216 A 1 
ATOM   1710 O  O   . LEU A 1 216 ? -10.489 -8.202  15.066  1.00 95.10 216 A 1 
ATOM   1711 C  CB  . LEU A 1 216 ? -9.906  -5.506  14.473  1.00 95.51 216 A 1 
ATOM   1712 C  CG  . LEU A 1 216 ? -9.455  -4.051  14.267  1.00 94.96 216 A 1 
ATOM   1713 C  CD1 . LEU A 1 216 ? -9.858  -3.580  12.874  1.00 91.81 216 A 1 
ATOM   1714 C  CD2 . LEU A 1 216 ? -10.064 -3.109  15.308  1.00 91.54 216 A 1 
ATOM   1715 N  N   . LYS A 1 217 ? -9.888  -8.071  17.236  1.00 91.71 217 A 1 
ATOM   1716 C  CA  . LYS A 1 217 ? -10.118 -9.493  17.549  1.00 91.26 217 A 1 
ATOM   1717 C  C   . LYS A 1 217 ? -11.541 -9.974  17.246  1.00 92.29 217 A 1 
ATOM   1718 O  O   . LYS A 1 217 ? -11.729 -11.152 16.970  1.00 91.28 217 A 1 
ATOM   1719 C  CB  . LYS A 1 217 ? -9.805  -9.768  19.023  1.00 90.30 217 A 1 
ATOM   1720 C  CG  . LYS A 1 217 ? -8.328  -9.526  19.354  1.00 86.66 217 A 1 
ATOM   1721 C  CD  . LYS A 1 217 ? -8.020  -9.974  20.785  1.00 78.83 217 A 1 
ATOM   1722 C  CE  . LYS A 1 217 ? -6.543  -9.718  21.057  1.00 71.53 217 A 1 
ATOM   1723 N  NZ  . LYS A 1 217 ? -6.139  -10.229 22.385  1.00 62.49 217 A 1 
ATOM   1724 N  N   . LYS A 1 218 ? -12.526 -9.083  17.350  1.00 96.15 218 A 1 
ATOM   1725 C  CA  . LYS A 1 218 ? -13.936 -9.398  17.125  1.00 96.44 218 A 1 
ATOM   1726 C  C   . LYS A 1 218 ? -14.333 -9.108  15.684  1.00 97.11 218 A 1 
ATOM   1727 O  O   . LYS A 1 218 ? -14.870 -9.980  15.011  1.00 96.52 218 A 1 
ATOM   1728 C  CB  . LYS A 1 218 ? -14.824 -8.625  18.112  1.00 96.27 218 A 1 
ATOM   1729 C  CG  . LYS A 1 218 ? -14.549 -8.948  19.595  1.00 94.16 218 A 1 
ATOM   1730 C  CD  . LYS A 1 218 ? -14.877 -10.394 19.925  1.00 87.34 218 A 1 
ATOM   1731 C  CE  . LYS A 1 218 ? -14.751 -10.626 21.430  1.00 81.42 218 A 1 
ATOM   1732 N  NZ  . LYS A 1 218 ? -15.243 -11.970 21.801  1.00 69.95 218 A 1 
ATOM   1733 N  N   . TYR A 1 219 ? -14.005 -7.912  15.177  1.00 97.69 219 A 1 
ATOM   1734 C  CA  . TYR A 1 219 ? -14.379 -7.483  13.826  1.00 97.92 219 A 1 
ATOM   1735 C  C   . TYR A 1 219 ? -13.647 -8.298  12.753  1.00 97.98 219 A 1 
ATOM   1736 O  O   . TYR A 1 219 ? -14.264 -9.026  11.982  1.00 97.71 219 A 1 
ATOM   1737 C  CB  . TYR A 1 219 ? -14.110 -5.979  13.687  1.00 97.85 219 A 1 
ATOM   1738 C  CG  . TYR A 1 219 ? -14.858 -5.329  12.539  1.00 98.15 219 A 1 
ATOM   1739 C  CD1 . TYR A 1 219 ? -14.382 -5.415  11.212  1.00 97.28 219 A 1 
ATOM   1740 C  CD2 . TYR A 1 219 ? -16.033 -4.607  12.801  1.00 97.08 219 A 1 
ATOM   1741 C  CE1 . TYR A 1 219 ? -15.082 -4.792  10.165  1.00 96.82 219 A 1 
ATOM   1742 C  CE2 . TYR A 1 219 ? -16.735 -3.974  11.760  1.00 96.56 219 A 1 
ATOM   1743 C  CZ  . TYR A 1 219 ? -16.262 -4.070  10.444  1.00 98.00 219 A 1 
ATOM   1744 O  OH  . TYR A 1 219 ? -16.954 -3.446  9.434   1.00 97.67 219 A 1 
ATOM   1745 N  N   . ASP A 1 220 ? -12.319 -8.242  12.747  1.00 96.78 220 A 1 
ATOM   1746 C  CA  . ASP A 1 220 ? -11.506 -8.961  11.768  1.00 97.06 220 A 1 
ATOM   1747 C  C   . ASP A 1 220 ? -11.450 -10.468 12.074  1.00 97.19 220 A 1 
ATOM   1748 O  O   . ASP A 1 220 ? -11.360 -11.281 11.156  1.00 97.27 220 A 1 
ATOM   1749 C  CB  . ASP A 1 220 ? -10.099 -8.341  11.711  1.00 97.41 220 A 1 
ATOM   1750 C  CG  . ASP A 1 220 ? -10.047 -7.028  10.938  1.00 97.42 220 A 1 
ATOM   1751 O  OD1 . ASP A 1 220 ? -11.084 -6.338  10.783  1.00 95.09 220 A 1 
ATOM   1752 O  OD2 . ASP A 1 220 ? -8.971  -6.685  10.394  1.00 95.15 220 A 1 
ATOM   1753 N  N   . GLY A 1 221 ? -11.579 -10.842 13.345  1.00 96.87 221 A 1 
ATOM   1754 C  CA  . GLY A 1 221 ? -11.774 -12.231 13.752  1.00 96.46 221 A 1 
ATOM   1755 C  C   . GLY A 1 221 ? -12.973 -12.860 13.055  1.00 96.91 221 A 1 
ATOM   1756 O  O   . GLY A 1 221 ? -12.864 -13.980 12.572  1.00 96.91 221 A 1 
ATOM   1757 N  N   . ARG A 1 222 ? -14.084 -12.124 12.913  1.00 98.09 222 A 1 
ATOM   1758 C  CA  . ARG A 1 222 ? -15.288 -12.639 12.242  1.00 98.10 222 A 1 
ATOM   1759 C  C   . ARG A 1 222 ? -15.060 -12.956 10.763  1.00 98.22 222 A 1 
ATOM   1760 O  O   . ARG A 1 222 ? -15.548 -13.974 10.296  1.00 98.12 222 A 1 
ATOM   1761 C  CB  . ARG A 1 222 ? -16.467 -11.675 12.462  1.00 98.03 222 A 1 
ATOM   1762 C  CG  . ARG A 1 222 ? -17.823 -12.269 12.045  1.00 95.94 222 A 1 
ATOM   1763 C  CD  . ARG A 1 222 ? -18.163 -13.507 12.883  1.00 94.20 222 A 1 
ATOM   1764 N  NE  . ARG A 1 222 ? -19.428 -14.124 12.496  1.00 91.58 222 A 1 
ATOM   1765 C  CZ  . ARG A 1 222 ? -19.744 -15.407 12.607  1.00 90.17 222 A 1 
ATOM   1766 N  NH1 . ARG A 1 222 ? -18.922 -16.283 13.134  1.00 83.39 222 A 1 
ATOM   1767 N  NH2 . ARG A 1 222 ? -20.882 -15.839 12.185  1.00 84.68 222 A 1 
ATOM   1768 N  N   . PHE A 1 223 ? -14.281 -12.139 10.039  1.00 98.37 223 A 1 
ATOM   1769 C  CA  . PHE A 1 223 ? -13.876 -12.452 8.660   1.00 98.31 223 A 1 
ATOM   1770 C  C   . PHE A 1 223 ? -13.059 -13.746 8.611   1.00 98.39 223 A 1 
ATOM   1771 O  O   . PHE A 1 223 ? -13.356 -14.644 7.823   1.00 98.24 223 A 1 
ATOM   1772 C  CB  . PHE A 1 223 ? -13.049 -11.298 8.064   1.00 98.19 223 A 1 
ATOM   1773 C  CG  . PHE A 1 223 ? -13.848 -10.102 7.585   1.00 98.18 223 A 1 
ATOM   1774 C  CD1 . PHE A 1 223 ? -14.117 -9.940  6.213   1.00 96.99 223 A 1 
ATOM   1775 C  CD2 . PHE A 1 223 ? -14.310 -9.133  8.493   1.00 96.95 223 A 1 
ATOM   1776 C  CE1 . PHE A 1 223 ? -14.830 -8.825  5.753   1.00 96.33 223 A 1 
ATOM   1777 C  CE2 . PHE A 1 223 ? -15.031 -8.024  8.041   1.00 96.20 223 A 1 
ATOM   1778 C  CZ  . PHE A 1 223 ? -15.290 -7.859  6.667   1.00 97.39 223 A 1 
ATOM   1779 N  N   . LYS A 1 224 ? -12.052 -13.867 9.499   1.00 97.21 224 A 1 
ATOM   1780 C  CA  . LYS A 1 224 ? -11.211 -15.063 9.591   1.00 97.10 224 A 1 
ATOM   1781 C  C   . LYS A 1 224 ? -12.027 -16.312 9.902   1.00 97.02 224 A 1 
ATOM   1782 O  O   . LYS A 1 224 ? -11.840 -17.332 9.249   1.00 97.41 224 A 1 
ATOM   1783 C  CB  . LYS A 1 224 ? -10.119 -14.815 10.634  1.00 97.17 224 A 1 
ATOM   1784 C  CG  . LYS A 1 224 ? -9.164  -16.009 10.754  1.00 95.89 224 A 1 
ATOM   1785 C  CD  . LYS A 1 224 ? -8.104  -15.750 11.822  1.00 93.65 224 A 1 
ATOM   1786 C  CE  . LYS A 1 224 ? -7.239  -17.000 11.959  1.00 88.40 224 A 1 
ATOM   1787 N  NZ  . LYS A 1 224 ? -6.188  -16.814 12.979  1.00 80.58 224 A 1 
ATOM   1788 N  N   . ASP A 1 225 ? -12.933 -16.212 10.875  1.00 97.76 225 A 1 
ATOM   1789 C  CA  . ASP A 1 225 ? -13.753 -17.333 11.331  1.00 97.64 225 A 1 
ATOM   1790 C  C   . ASP A 1 225 ? -14.724 -17.797 10.242  1.00 97.77 225 A 1 
ATOM   1791 O  O   . ASP A 1 225 ? -14.788 -18.992 9.960   1.00 97.70 225 A 1 
ATOM   1792 C  CB  . ASP A 1 225 ? -14.510 -16.953 12.612  1.00 97.32 225 A 1 
ATOM   1793 C  CG  . ASP A 1 225 ? -13.618 -16.701 13.834  1.00 95.88 225 A 1 
ATOM   1794 O  OD1 . ASP A 1 225 ? -12.441 -17.118 13.825  1.00 93.26 225 A 1 
ATOM   1795 O  OD2 . ASP A 1 225 ? -14.128 -16.076 14.798  1.00 92.92 225 A 1 
ATOM   1796 N  N   . ILE A 1 226 ? -15.406 -16.881 9.555   1.00 98.43 226 A 1 
ATOM   1797 C  CA  . ILE A 1 226 ? -16.330 -17.228 8.468   1.00 98.51 226 A 1 
ATOM   1798 C  C   . ILE A 1 226 ? -15.590 -17.914 7.308   1.00 98.50 226 A 1 
ATOM   1799 O  O   . ILE A 1 226 ? -16.070 -18.922 6.790   1.00 98.44 226 A 1 
ATOM   1800 C  CB  . ILE A 1 226 ? -17.127 -15.984 8.009   1.00 98.45 226 A 1 
ATOM   1801 C  CG1 . ILE A 1 226 ? -18.178 -15.636 9.084   1.00 97.82 226 A 1 
ATOM   1802 C  CG2 . ILE A 1 226 ? -17.821 -16.217 6.650   1.00 97.92 226 A 1 
ATOM   1803 C  CD1 . ILE A 1 226 ? -18.928 -14.314 8.847   1.00 96.20 226 A 1 
ATOM   1804 N  N   . PHE A 1 227 ? -14.427 -17.405 6.907   1.00 98.58 227 A 1 
ATOM   1805 C  CA  . PHE A 1 227 ? -13.620 -18.071 5.881   1.00 98.51 227 A 1 
ATOM   1806 C  C   . PHE A 1 227 ? -13.175 -19.466 6.330   1.00 98.51 227 A 1 
ATOM   1807 O  O   . PHE A 1 227 ? -13.232 -20.411 5.546   1.00 98.34 227 A 1 
ATOM   1808 C  CB  . PHE A 1 227 ? -12.414 -17.198 5.509   1.00 98.49 227 A 1 
ATOM   1809 C  CG  . PHE A 1 227 ? -12.656 -16.202 4.381   1.00 98.48 227 A 1 
ATOM   1810 C  CD1 . PHE A 1 227 ? -11.973 -16.350 3.159   1.00 97.57 227 A 1 
ATOM   1811 C  CD2 . PHE A 1 227 ? -13.539 -15.125 4.542   1.00 97.44 227 A 1 
ATOM   1812 C  CE1 . PHE A 1 227 ? -12.159 -15.427 2.122   1.00 96.96 227 A 1 
ATOM   1813 C  CE2 . PHE A 1 227 ? -13.738 -14.200 3.504   1.00 96.93 227 A 1 
ATOM   1814 C  CZ  . PHE A 1 227 ? -13.039 -14.346 2.298   1.00 98.12 227 A 1 
ATOM   1815 N  N   . ALA A 1 228 ? -12.774 -19.629 7.602   1.00 98.24 228 A 1 
ATOM   1816 C  CA  . ALA A 1 228 ? -12.363 -20.913 8.158   1.00 98.18 228 A 1 
ATOM   1817 C  C   . ALA A 1 228 ? -13.531 -21.905 8.287   1.00 98.08 228 A 1 
ATOM   1818 O  O   . ALA A 1 228 ? -13.334 -23.096 8.060   1.00 97.68 228 A 1 
ATOM   1819 C  CB  . ALA A 1 228 ? -11.681 -20.668 9.509   1.00 97.77 228 A 1 
ATOM   1820 N  N   . GLU A 1 229 ? -14.735 -21.430 8.618   1.00 98.50 229 A 1 
ATOM   1821 C  CA  . GLU A 1 229 ? -15.957 -22.246 8.667   1.00 98.33 229 A 1 
ATOM   1822 C  C   . GLU A 1 229 ? -16.374 -22.761 7.287   1.00 98.54 229 A 1 
ATOM   1823 O  O   . GLU A 1 229 ? -16.878 -23.877 7.174   1.00 97.92 229 A 1 
ATOM   1824 C  CB  . GLU A 1 229 ? -17.119 -21.422 9.248   1.00 97.41 229 A 1 
ATOM   1825 C  CG  . GLU A 1 229 ? -17.101 -21.284 10.782  1.00 83.27 229 A 1 
ATOM   1826 C  CD  . GLU A 1 229 ? -18.212 -20.357 11.322  1.00 79.88 229 A 1 
ATOM   1827 O  OE1 . GLU A 1 229 ? -18.208 -20.108 12.547  1.00 72.94 229 A 1 
ATOM   1828 O  OE2 . GLU A 1 229 ? -19.083 -19.874 10.540  1.00 75.93 229 A 1 
ATOM   1829 N  N   . ILE A 1 230 ? -16.175 -21.970 6.237   1.00 98.54 230 A 1 
ATOM   1830 C  CA  . ILE A 1 230 ? -16.572 -22.306 4.865   1.00 98.54 230 A 1 
ATOM   1831 C  C   . ILE A 1 230 ? -15.509 -23.162 4.159   1.00 98.55 230 A 1 
ATOM   1832 O  O   . ILE A 1 230 ? -15.849 -24.025 3.346   1.00 98.28 230 A 1 
ATOM   1833 C  CB  . ILE A 1 230 ? -16.902 -21.011 4.095   1.00 98.28 230 A 1 
ATOM   1834 C  CG1 . ILE A 1 230 ? -18.198 -20.375 4.666   1.00 96.97 230 A 1 
ATOM   1835 C  CG2 . ILE A 1 230 ? -17.076 -21.267 2.585   1.00 96.64 230 A 1 
ATOM   1836 C  CD1 . ILE A 1 230 ? -18.468 -18.956 4.159   1.00 94.40 230 A 1 
ATOM   1837 N  N   . TYR A 1 231 ? -14.222 -22.958 4.467   1.00 98.51 231 A 1 
ATOM   1838 C  CA  . TYR A 1 231 ? -13.119 -23.628 3.775   1.00 98.55 231 A 1 
ATOM   1839 C  C   . TYR A 1 231 ? -13.218 -25.165 3.708   1.00 98.52 231 A 1 
ATOM   1840 O  O   . TYR A 1 231 ? -12.893 -25.712 2.650   1.00 98.37 231 A 1 
ATOM   1841 C  CB  . TYR A 1 231 ? -11.774 -23.187 4.359   1.00 98.46 231 A 1 
ATOM   1842 C  CG  . TYR A 1 231 ? -10.580 -23.774 3.644   1.00 98.27 231 A 1 
ATOM   1843 C  CD1 . TYR A 1 231 ? -9.581  -24.477 4.355   1.00 96.85 231 A 1 
ATOM   1844 C  CD2 . TYR A 1 231 ? -10.456 -23.658 2.243   1.00 96.99 231 A 1 
ATOM   1845 C  CE1 . TYR A 1 231 ? -8.483  -25.036 3.689   1.00 96.06 231 A 1 
ATOM   1846 C  CE2 . TYR A 1 231 ? -9.369  -24.221 1.565   1.00 95.90 231 A 1 
ATOM   1847 C  CZ  . TYR A 1 231 ? -8.380  -24.910 2.289   1.00 96.31 231 A 1 
ATOM   1848 O  OH  . TYR A 1 231 ? -7.318  -25.469 1.631   1.00 94.41 231 A 1 
ATOM   1849 N  N   . PRO A 1 232 ? -13.709 -25.887 4.738   1.00 98.56 232 A 1 
ATOM   1850 C  CA  . PRO A 1 232 ? -13.883 -27.337 4.660   1.00 98.35 232 A 1 
ATOM   1851 C  C   . PRO A 1 232 ? -14.713 -27.833 3.465   1.00 98.24 232 A 1 
ATOM   1852 O  O   . PRO A 1 232 ? -14.436 -28.918 2.951   1.00 97.70 232 A 1 
ATOM   1853 C  CB  . PRO A 1 232 ? -14.530 -27.745 5.982   1.00 97.98 232 A 1 
ATOM   1854 C  CG  . PRO A 1 232 ? -13.998 -26.699 6.959   1.00 96.70 232 A 1 
ATOM   1855 C  CD  . PRO A 1 232 ? -13.981 -25.441 6.096   1.00 98.13 232 A 1 
ATOM   1856 N  N   . GLU A 1 233 ? -15.672 -27.042 2.973   1.00 98.37 233 A 1 
ATOM   1857 C  CA  . GLU A 1 233 ? -16.433 -27.372 1.756   1.00 97.96 233 A 1 
ATOM   1858 C  C   . GLU A 1 233 ? -15.555 -27.395 0.496   1.00 98.13 233 A 1 
ATOM   1859 O  O   . GLU A 1 233 ? -15.844 -28.132 -0.445  1.00 97.22 233 A 1 
ATOM   1860 C  CB  . GLU A 1 233 ? -17.581 -26.361 1.539   1.00 96.30 233 A 1 
ATOM   1861 C  CG  . GLU A 1 233 ? -18.848 -26.717 2.320   1.00 83.97 233 A 1 
ATOM   1862 C  CD  . GLU A 1 233 ? -20.045 -25.813 1.973   1.00 84.75 233 A 1 
ATOM   1863 O  OE1 . GLU A 1 233 ? -21.187 -26.264 2.226   1.00 78.10 233 A 1 
ATOM   1864 O  OE2 . GLU A 1 233 ? -19.848 -24.688 1.475   1.00 81.47 233 A 1 
ATOM   1865 N  N   . TYR A 1 234 ? -14.472 -26.623 0.474   1.00 98.46 234 A 1 
ATOM   1866 C  CA  . TYR A 1 234 ? -13.592 -26.447 -0.676  1.00 98.46 234 A 1 
ATOM   1867 C  C   . TYR A 1 234 ? -12.239 -27.166 -0.523  1.00 98.45 234 A 1 
ATOM   1868 O  O   . TYR A 1 234 ? -11.525 -27.350 -1.508  1.00 97.94 234 A 1 
ATOM   1869 C  CB  . TYR A 1 234 ? -13.378 -24.952 -0.918  1.00 98.16 234 A 1 
ATOM   1870 C  CG  . TYR A 1 234 ? -14.635 -24.189 -1.259  1.00 98.13 234 A 1 
ATOM   1871 C  CD1 . TYR A 1 234 ? -15.083 -24.106 -2.588  1.00 97.29 234 A 1 
ATOM   1872 C  CD2 . TYR A 1 234 ? -15.399 -23.569 -0.243  1.00 97.47 234 A 1 
ATOM   1873 C  CE1 . TYR A 1 234 ? -16.267 -23.432 -2.907  1.00 96.87 234 A 1 
ATOM   1874 C  CE2 . TYR A 1 234 ? -16.589 -22.896 -0.548  1.00 96.92 234 A 1 
ATOM   1875 C  CZ  . TYR A 1 234 ? -17.027 -22.824 -1.886  1.00 97.16 234 A 1 
ATOM   1876 O  OH  . TYR A 1 234 ? -18.189 -22.179 -2.189  1.00 96.05 234 A 1 
ATOM   1877 N  N   . GLU A 1 235 ? -11.862 -27.596 0.694   1.00 98.49 235 A 1 
ATOM   1878 C  CA  . GLU A 1 235 ? -10.515 -28.102 1.004   1.00 98.31 235 A 1 
ATOM   1879 C  C   . GLU A 1 235 ? -10.094 -29.288 0.125   1.00 98.43 235 A 1 
ATOM   1880 O  O   . GLU A 1 235 ? -8.949  -29.365 -0.323  1.00 97.96 235 A 1 
ATOM   1881 C  CB  . GLU A 1 235 ? -10.439 -28.485 2.492   1.00 97.85 235 A 1 
ATOM   1882 C  CG  . GLU A 1 235 ? -8.992  -28.732 2.921   1.00 94.65 235 A 1 
ATOM   1883 C  CD  . GLU A 1 235 ? -8.825  -29.250 4.352   1.00 93.43 235 A 1 
ATOM   1884 O  OE1 . GLU A 1 235 ? -7.711  -29.769 4.618   1.00 86.43 235 A 1 
ATOM   1885 O  OE2 . GLU A 1 235 ? -9.771  -29.178 5.164   1.00 87.34 235 A 1 
ATOM   1886 N  N   . ALA A 1 236 ? -11.023 -30.206 -0.155  1.00 98.42 236 A 1 
ATOM   1887 C  CA  . ALA A 1 236 ? -10.747 -31.368 -1.001  1.00 98.41 236 A 1 
ATOM   1888 C  C   . ALA A 1 236 ? -10.442 -30.956 -2.454  1.00 98.55 236 A 1 
ATOM   1889 O  O   . ALA A 1 236 ? -9.477  -31.451 -3.048  1.00 97.99 236 A 1 
ATOM   1890 C  CB  . ALA A 1 236 ? -11.937 -32.327 -0.916  1.00 98.10 236 A 1 
ATOM   1891 N  N   . GLU A 1 237 ? -11.211 -30.020 -3.004  1.00 98.45 237 A 1 
ATOM   1892 C  CA  . GLU A 1 237 ? -10.995 -29.488 -4.356  1.00 98.20 237 A 1 
ATOM   1893 C  C   . GLU A 1 237 ? -9.693  -28.674 -4.433  1.00 98.47 237 A 1 
ATOM   1894 O  O   . GLU A 1 237 ? -8.932  -28.813 -5.392  1.00 97.99 237 A 1 
ATOM   1895 C  CB  . GLU A 1 237 ? -12.185 -28.628 -4.791  1.00 97.60 237 A 1 
ATOM   1896 C  CG  . GLU A 1 237 ? -13.470 -29.443 -5.011  1.00 93.23 237 A 1 
ATOM   1897 C  CD  . GLU A 1 237 ? -14.634 -28.530 -5.432  1.00 90.20 237 A 1 
ATOM   1898 O  OE1 . GLU A 1 237 ? -14.819 -28.356 -6.663  1.00 81.71 237 A 1 
ATOM   1899 O  OE2 . GLU A 1 237 ? -15.293 -27.988 -4.529  1.00 82.85 237 A 1 
ATOM   1900 N  N   . PHE A 1 238 ? -9.390  -27.878 -3.391  1.00 98.56 238 A 1 
ATOM   1901 C  CA  . PHE A 1 238 ? -8.139  -27.130 -3.281  1.00 98.59 238 A 1 
ATOM   1902 C  C   . PHE A 1 238 ? -6.930  -28.074 -3.293  1.00 98.59 238 A 1 
ATOM   1903 O  O   . PHE A 1 238 ? -6.016  -27.900 -4.096  1.00 97.98 238 A 1 
ATOM   1904 C  CB  . PHE A 1 238 ? -8.158  -26.251 -2.015  1.00 98.53 238 A 1 
ATOM   1905 C  CG  . PHE A 1 238 ? -8.697  -24.847 -2.225  1.00 98.52 238 A 1 
ATOM   1906 C  CD1 . PHE A 1 238 ? -7.889  -23.736 -1.916  1.00 97.77 238 A 1 
ATOM   1907 C  CD2 . PHE A 1 238 ? -9.979  -24.628 -2.745  1.00 97.83 238 A 1 
ATOM   1908 C  CE1 . PHE A 1 238 ? -8.360  -22.428 -2.128  1.00 97.45 238 A 1 
ATOM   1909 C  CE2 . PHE A 1 238 ? -10.456 -23.326 -2.967  1.00 97.43 238 A 1 
ATOM   1910 C  CZ  . PHE A 1 238 ? -9.643  -22.223 -2.663  1.00 98.00 238 A 1 
ATOM   1911 N  N   . LYS A 1 239 ? -6.956  -29.136 -2.451  1.00 98.42 239 A 1 
ATOM   1912 C  CA  . LYS A 1 239 ? -5.905  -30.158 -2.425  1.00 98.32 239 A 1 
ATOM   1913 C  C   . LYS A 1 239 ? -5.762  -30.874 -3.767  1.00 98.39 239 A 1 
ATOM   1914 O  O   . LYS A 1 239 ? -4.639  -31.065 -4.228  1.00 97.68 239 A 1 
ATOM   1915 C  CB  . LYS A 1 239 ? -6.178  -31.176 -1.304  1.00 97.80 239 A 1 
ATOM   1916 C  CG  . LYS A 1 239 ? -5.627  -30.695 0.043   1.00 84.95 239 A 1 
ATOM   1917 C  CD  . LYS A 1 239 ? -6.006  -31.661 1.181   1.00 81.72 239 A 1 
ATOM   1918 C  CE  . LYS A 1 239 ? -5.298  -31.242 2.473   1.00 70.71 239 A 1 
ATOM   1919 N  NZ  . LYS A 1 239 ? -5.994  -31.738 3.674   1.00 62.44 239 A 1 
ATOM   1920 N  N   . ALA A 1 240 ? -6.865  -31.230 -4.405  1.00 98.38 240 A 1 
ATOM   1921 C  CA  . ALA A 1 240 ? -6.845  -31.890 -5.706  1.00 98.36 240 A 1 
ATOM   1922 C  C   . ALA A 1 240 ? -6.250  -30.993 -6.813  1.00 98.28 240 A 1 
ATOM   1923 O  O   . ALA A 1 240 ? -5.561  -31.493 -7.706  1.00 97.41 240 A 1 
ATOM   1924 C  CB  . ALA A 1 240 ? -8.276  -32.330 -6.057  1.00 98.05 240 A 1 
ATOM   1925 N  N   . ALA A 1 241 ? -6.456  -29.687 -6.717  1.00 98.23 241 A 1 
ATOM   1926 C  CA  . ALA A 1 241 ? -5.870  -28.694 -7.630  1.00 98.00 241 A 1 
ATOM   1927 C  C   . ALA A 1 241 ? -4.421  -28.302 -7.272  1.00 98.16 241 A 1 
ATOM   1928 O  O   . ALA A 1 241 ? -3.797  -27.550 -8.026  1.00 97.10 241 A 1 
ATOM   1929 C  CB  . ALA A 1 241 ? -6.811  -27.488 -7.685  1.00 97.64 241 A 1 
ATOM   1930 N  N   . GLY A 1 242 ? -3.871  -28.789 -6.149  1.00 98.18 242 A 1 
ATOM   1931 C  CA  . GLY A 1 242 ? -2.528  -28.444 -5.669  1.00 98.09 242 A 1 
ATOM   1932 C  C   . GLY A 1 242 ? -2.411  -27.030 -5.087  1.00 98.29 242 A 1 
ATOM   1933 O  O   . GLY A 1 242 ? -1.318  -26.467 -5.071  1.00 97.29 242 A 1 
ATOM   1934 N  N   . ILE A 1 243 ? -3.525  -26.490 -4.618  1.00 98.39 243 A 1 
ATOM   1935 C  CA  . ILE A 1 243 ? -3.614  -25.146 -4.037  1.00 98.43 243 A 1 
ATOM   1936 C  C   . ILE A 1 243 ? -4.083  -25.202 -2.575  1.00 98.56 243 A 1 
ATOM   1937 O  O   . ILE A 1 243 ? -4.478  -26.256 -2.076  1.00 98.32 243 A 1 
ATOM   1938 C  CB  . ILE A 1 243 ? -4.478  -24.199 -4.908  1.00 98.17 243 A 1 
ATOM   1939 C  CG1 . ILE A 1 243 ? -5.939  -24.682 -5.011  1.00 97.45 243 A 1 
ATOM   1940 C  CG2 . ILE A 1 243 ? -3.834  -24.032 -6.303  1.00 96.68 243 A 1 
ATOM   1941 C  CD1 . ILE A 1 243 ? -6.891  -23.701 -5.723  1.00 96.39 243 A 1 
ATOM   1942 N  N   . TRP A 1 244 ? -4.031  -24.083 -1.877  1.00 98.43 244 A 1 
ATOM   1943 C  CA  . TRP A 1 244 ? -4.388  -23.967 -0.463  1.00 98.38 244 A 1 
ATOM   1944 C  C   . TRP A 1 244 ? -5.036  -22.618 -0.158  1.00 98.45 244 A 1 
ATOM   1945 O  O   . TRP A 1 244 ? -4.932  -21.669 -0.932  1.00 98.18 244 A 1 
ATOM   1946 C  CB  . TRP A 1 244 ? -3.150  -24.186 0.414   1.00 97.81 244 A 1 
ATOM   1947 C  CG  . TRP A 1 244 ? -2.033  -23.216 0.162   1.00 97.75 244 A 1 
ATOM   1948 C  CD1 . TRP A 1 244 ? -1.834  -22.038 0.793   1.00 96.35 244 A 1 
ATOM   1949 C  CD2 . TRP A 1 244 ? -0.957  -23.317 -0.832  1.00 97.21 244 A 1 
ATOM   1950 N  NE1 . TRP A 1 244 ? -0.732  -21.390 0.263   1.00 95.44 244 A 1 
ATOM   1951 C  CE2 . TRP A 1 244 ? -0.164  -22.142 -0.745  1.00 96.38 244 A 1 
ATOM   1952 C  CE3 . TRP A 1 244 ? -0.602  -24.281 -1.796  1.00 96.22 244 A 1 
ATOM   1953 C  CZ2 . TRP A 1 244 ? 0.946   -21.920 -1.594  1.00 94.92 244 A 1 
ATOM   1954 C  CZ3 . TRP A 1 244 ? 0.507   -24.060 -2.640  1.00 94.57 244 A 1 
ATOM   1955 C  CH2 . TRP A 1 244 ? 1.267   -22.887 -2.547  1.00 94.07 244 A 1 
ATOM   1956 N  N   . TYR A 1 245 ? -5.670  -22.541 1.003   1.00 98.43 245 A 1 
ATOM   1957 C  CA  . TYR A 1 245 ? -6.139  -21.308 1.617   1.00 98.56 245 A 1 
ATOM   1958 C  C   . TYR A 1 245 ? -5.360  -21.029 2.904   1.00 98.45 245 A 1 
ATOM   1959 O  O   . TYR A 1 245 ? -5.169  -21.926 3.723   1.00 98.17 245 A 1 
ATOM   1960 C  CB  . TYR A 1 245 ? -7.645  -21.389 1.885   1.00 98.48 245 A 1 
ATOM   1961 C  CG  . TYR A 1 245 ? -8.150  -20.315 2.835   1.00 98.55 245 A 1 
ATOM   1962 C  CD1 . TYR A 1 245 ? -8.557  -20.665 4.145   1.00 98.00 245 A 1 
ATOM   1963 C  CD2 . TYR A 1 245 ? -8.137  -18.964 2.450   1.00 98.10 245 A 1 
ATOM   1964 C  CE1 . TYR A 1 245 ? -8.949  -19.665 5.050   1.00 97.95 245 A 1 
ATOM   1965 C  CE2 . TYR A 1 245 ? -8.521  -17.966 3.353   1.00 97.85 245 A 1 
ATOM   1966 C  CZ  . TYR A 1 245 ? -8.927  -18.319 4.660   1.00 98.20 245 A 1 
ATOM   1967 O  OH  . TYR A 1 245 ? -9.293  -17.346 5.546   1.00 97.59 245 A 1 
ATOM   1968 N  N   . GLU A 1 246 ? -4.951  -19.770 3.111   1.00 98.17 246 A 1 
ATOM   1969 C  CA  . GLU A 1 246 ? -4.390  -19.311 4.378   1.00 97.82 246 A 1 
ATOM   1970 C  C   . GLU A 1 246 ? -4.889  -17.903 4.731   1.00 98.16 246 A 1 
ATOM   1971 O  O   . GLU A 1 246 ? -5.054  -17.033 3.872   1.00 97.87 246 A 1 
ATOM   1972 C  CB  . GLU A 1 246 ? -2.849  -19.317 4.355   1.00 96.30 246 A 1 
ATOM   1973 C  CG  . GLU A 1 246 ? -2.227  -20.724 4.353   1.00 85.22 246 A 1 
ATOM   1974 C  CD  . GLU A 1 246 ? -0.695  -20.652 4.513   1.00 83.73 246 A 1 
ATOM   1975 O  OE1 . GLU A 1 246 ? -0.123  -21.524 5.203   1.00 75.55 246 A 1 
ATOM   1976 O  OE2 . GLU A 1 246 ? -0.070  -19.682 4.021   1.00 77.39 246 A 1 
ATOM   1977 N  N   . HIS A 1 247 ? -5.056  -17.672 6.031   1.00 96.89 247 A 1 
ATOM   1978 C  CA  . HIS A 1 247 ? -5.203  -16.331 6.583   1.00 97.08 247 A 1 
ATOM   1979 C  C   . HIS A 1 247 ? -3.821  -15.755 6.936   1.00 96.29 247 A 1 
ATOM   1980 O  O   . HIS A 1 247 ? -2.983  -16.451 7.520   1.00 96.01 247 A 1 
ATOM   1981 C  CB  . HIS A 1 247 ? -6.135  -16.372 7.798   1.00 96.85 247 A 1 
ATOM   1982 C  CG  . HIS A 1 247 ? -6.154  -15.080 8.569   1.00 97.06 247 A 1 
ATOM   1983 N  ND1 . HIS A 1 247 ? -5.247  -14.717 9.565   1.00 90.60 247 A 1 
ATOM   1984 C  CD2 . HIS A 1 247 ? -6.995  -14.021 8.369   1.00 91.12 247 A 1 
ATOM   1985 C  CE1 . HIS A 1 247 ? -5.548  -13.472 9.945   1.00 92.29 247 A 1 
ATOM   1986 N  NE2 . HIS A 1 247 ? -6.605  -13.023 9.246   1.00 93.19 247 A 1 
ATOM   1987 N  N   . ARG A 1 248 ? -3.612  -14.466 6.645   1.00 97.11 248 A 1 
ATOM   1988 C  CA  . ARG A 1 248 ? -2.396  -13.717 6.995   1.00 96.51 248 A 1 
ATOM   1989 C  C   . ARG A 1 248 ? -2.762  -12.380 7.648   1.00 96.84 248 A 1 
ATOM   1990 O  O   . ARG A 1 248 ? -3.827  -11.829 7.367   1.00 96.25 248 A 1 
ATOM   1991 C  CB  . ARG A 1 248 ? -1.532  -13.479 5.741   1.00 95.35 248 A 1 
ATOM   1992 C  CG  . ARG A 1 248 ? -0.972  -14.767 5.091   1.00 89.24 248 A 1 
ATOM   1993 C  CD  . ARG A 1 248 ? 0.060   -15.476 5.974   1.00 85.28 248 A 1 
ATOM   1994 N  NE  . ARG A 1 248 ? 0.580   -16.690 5.327   1.00 80.72 248 A 1 
ATOM   1995 C  CZ  . ARG A 1 248 ? 1.788   -17.195 5.476   1.00 74.95 248 A 1 
ATOM   1996 N  NH1 . ARG A 1 248 ? 2.707   -16.587 6.180   1.00 66.71 248 A 1 
ATOM   1997 N  NH2 . ARG A 1 248 ? 2.104   -18.323 4.925   1.00 68.08 248 A 1 
ATOM   1998 N  N   . LEU A 1 249 ? -1.883  -11.864 8.515   1.00 94.02 249 A 1 
ATOM   1999 C  CA  . LEU A 1 249 ? -1.996  -10.468 8.928   1.00 93.31 249 A 1 
ATOM   2000 C  C   . LEU A 1 249 ? -1.676  -9.565  7.738   1.00 92.81 249 A 1 
ATOM   2001 O  O   . LEU A 1 249 ? -0.861  -9.927  6.884   1.00 92.92 249 A 1 
ATOM   2002 C  CB  . LEU A 1 249 ? -1.076  -10.190 10.127  1.00 93.15 249 A 1 
ATOM   2003 C  CG  . LEU A 1 249 ? -1.450  -10.965 11.397  1.00 90.63 249 A 1 
ATOM   2004 C  CD1 . LEU A 1 249 ? -0.411  -10.693 12.498  1.00 86.26 249 A 1 
ATOM   2005 C  CD2 . LEU A 1 249 ? -2.827  -10.566 11.935  1.00 86.15 249 A 1 
ATOM   2006 N  N   . ILE A 1 250 ? -2.307  -8.391  7.655   1.00 95.67 250 A 1 
ATOM   2007 C  CA  . ILE A 1 250 ? -2.190  -7.507  6.487   1.00 96.08 250 A 1 
ATOM   2008 C  C   . ILE A 1 250 ? -0.765  -6.992  6.270   1.00 95.37 250 A 1 
ATOM   2009 O  O   . ILE A 1 250 ? -0.304  -6.944  5.136   1.00 94.90 250 A 1 
ATOM   2010 C  CB  . ILE A 1 250 ? -3.229  -6.367  6.581   1.00 96.32 250 A 1 
ATOM   2011 C  CG1 . ILE A 1 250 ? -3.214  -5.419  5.361   1.00 95.14 250 A 1 
ATOM   2012 C  CG2 . ILE A 1 250 ? -3.064  -5.531  7.872   1.00 95.52 250 A 1 
ATOM   2013 C  CD1 . ILE A 1 250 ? -3.490  -6.091  4.014   1.00 94.19 250 A 1 
ATOM   2014 N  N   . ASP A 1 251 ? -0.053  -6.646  7.355   1.00 94.17 251 A 1 
ATOM   2015 C  CA  . ASP A 1 251 ? 1.345   -6.207  7.341   1.00 92.34 251 A 1 
ATOM   2016 C  C   . ASP A 1 251 ? 2.298   -7.317  6.863   1.00 91.74 251 A 1 
ATOM   2017 O  O   . ASP A 1 251 ? 3.083   -7.095  5.940   1.00 89.45 251 A 1 
ATOM   2018 C  CB  . ASP A 1 251 ? 1.726   -5.662  8.738   1.00 89.72 251 A 1 
ATOM   2019 C  CG  . ASP A 1 251 ? 1.294   -6.516  9.943   1.00 87.18 251 A 1 
ATOM   2020 O  OD1 . ASP A 1 251 ? 0.407   -7.387  9.798   1.00 80.32 251 A 1 
ATOM   2021 O  OD2 . ASP A 1 251 ? 1.696   -6.204  11.087  1.00 80.87 251 A 1 
ATOM   2022 N  N   . ASP A 1 252 ? 2.127   -8.542  7.349   1.00 91.64 252 A 1 
ATOM   2023 C  CA  . ASP A 1 252 ? 2.843   -9.713  6.843   1.00 91.62 252 A 1 
ATOM   2024 C  C   . ASP A 1 252 ? 2.513   -9.965  5.363   1.00 92.44 252 A 1 
ATOM   2025 O  O   . ASP A 1 252 ? 3.398   -10.290 4.560   1.00 92.61 252 A 1 
ATOM   2026 C  CB  . ASP A 1 252 ? 2.463   -10.967 7.642   1.00 90.70 252 A 1 
ATOM   2027 C  CG  . ASP A 1 252 ? 3.021   -11.035 9.069   1.00 82.26 252 A 1 
ATOM   2028 O  OD1 . ASP A 1 252 ? 4.081   -10.430 9.322   1.00 77.87 252 A 1 
ATOM   2029 O  OD2 . ASP A 1 252 ? 2.420   -11.810 9.856   1.00 74.89 252 A 1 
ATOM   2030 N  N   . MET A 1 253 ? 1.236   -9.802  4.981   1.00 95.74 253 A 1 
ATOM   2031 C  CA  . MET A 1 253 ? 0.767   -10.107 3.636   1.00 96.37 253 A 1 
ATOM   2032 C  C   . MET A 1 253 ? 1.341   -9.152  2.586   1.00 96.04 253 A 1 
ATOM   2033 O  O   . MET A 1 253 ? 1.782   -9.616  1.532   1.00 95.53 253 A 1 
ATOM   2034 C  CB  . MET A 1 253 ? -0.767  -10.124 3.607   1.00 96.88 253 A 1 
ATOM   2035 C  CG  . MET A 1 253 ? -1.305  -10.658 2.274   1.00 95.39 253 A 1 
ATOM   2036 S  SD  . MET A 1 253 ? -0.950  -12.412 1.983   1.00 95.57 253 A 1 
ATOM   2037 C  CE  . MET A 1 253 ? -1.038  -12.451 0.187   1.00 91.02 253 A 1 
ATOM   2038 N  N   . VAL A 1 254 ? 1.392   -7.838  2.855   1.00 95.71 254 A 1 
ATOM   2039 C  CA  . VAL A 1 254 ? 1.979   -6.878  1.908   1.00 95.23 254 A 1 
ATOM   2040 C  C   . VAL A 1 254 ? 3.476   -7.099  1.723   1.00 94.48 254 A 1 
ATOM   2041 O  O   . VAL A 1 254 ? 3.973   -7.038  0.604   1.00 93.61 254 A 1 
ATOM   2042 C  CB  . VAL A 1 254 ? 1.688   -5.403  2.265   1.00 94.79 254 A 1 
ATOM   2043 C  CG1 . VAL A 1 254 ? 0.195   -5.108  2.251   1.00 88.80 254 A 1 
ATOM   2044 C  CG2 . VAL A 1 254 ? 2.268   -4.960  3.612   1.00 88.95 254 A 1 
ATOM   2045 N  N   . ALA A 1 255 ? 4.192   -7.433  2.801   1.00 93.82 255 A 1 
ATOM   2046 C  CA  . ALA A 1 255 ? 5.609   -7.774  2.720   1.00 92.43 255 A 1 
ATOM   2047 C  C   . ALA A 1 255 ? 5.837   -9.088  1.957   1.00 91.57 255 A 1 
ATOM   2048 O  O   . ALA A 1 255 ? 6.736   -9.195  1.118   1.00 90.85 255 A 1 
ATOM   2049 C  CB  . ALA A 1 255 ? 6.167   -7.838  4.146   1.00 91.68 255 A 1 
ATOM   2050 N  N   . GLN A 1 256 ? 4.983   -10.100 2.199   1.00 93.08 256 A 1 
ATOM   2051 C  CA  . GLN A 1 256 ? 5.028   -11.369 1.468   1.00 92.44 256 A 1 
ATOM   2052 C  C   . GLN A 1 256 ? 4.715   -11.176 -0.023  1.00 93.00 256 A 1 
ATOM   2053 O  O   . GLN A 1 256 ? 5.410   -11.756 -0.863  1.00 92.32 256 A 1 
ATOM   2054 C  CB  . GLN A 1 256 ? 4.073   -12.374 2.134   1.00 90.97 256 A 1 
ATOM   2055 C  CG  . GLN A 1 256 ? 4.138   -13.740 1.435   1.00 79.68 256 A 1 
ATOM   2056 C  CD  . GLN A 1 256 ? 3.255   -14.804 2.089   1.00 74.97 256 A 1 
ATOM   2057 O  OE1 . GLN A 1 256 ? 2.884   -14.752 3.245   1.00 68.64 256 A 1 
ATOM   2058 N  NE2 . GLN A 1 256 ? 2.903   -15.843 1.359   1.00 65.45 256 A 1 
ATOM   2059 N  N   . ALA A 1 257 ? 3.708   -10.358 -0.360  1.00 94.01 257 A 1 
ATOM   2060 C  CA  . ALA A 1 257 ? 3.364   -10.036 -1.742  1.00 94.29 257 A 1 
ATOM   2061 C  C   . ALA A 1 257 ? 4.545   -9.354  -2.457  1.00 93.74 257 A 1 
ATOM   2062 O  O   . ALA A 1 257 ? 4.937   -9.798  -3.536  1.00 92.79 257 A 1 
ATOM   2063 C  CB  . ALA A 1 257 ? 2.100   -9.167  -1.754  1.00 94.77 257 A 1 
ATOM   2064 N  N   . MET A 1 258 ? 5.169   -8.360  -1.821  1.00 92.70 258 A 1 
ATOM   2065 C  CA  . MET A 1 258 ? 6.283   -7.594  -2.391  1.00 91.59 258 A 1 
ATOM   2066 C  C   . MET A 1 258 ? 7.482   -8.473  -2.776  1.00 90.28 258 A 1 
ATOM   2067 O  O   . MET A 1 258 ? 8.092   -8.253  -3.820  1.00 88.51 258 A 1 
ATOM   2068 C  CB  . MET A 1 258 ? 6.697   -6.509  -1.379  1.00 90.40 258 A 1 
ATOM   2069 C  CG  . MET A 1 258 ? 7.737   -5.528  -1.938  1.00 84.10 258 A 1 
ATOM   2070 S  SD  . MET A 1 258 ? 7.194   -4.519  -3.343  1.00 84.99 258 A 1 
ATOM   2071 C  CE  . MET A 1 258 ? 6.026   -3.417  -2.535  1.00 78.13 258 A 1 
ATOM   2072 N  N   . LYS A 1 259 ? 7.822   -9.491  -1.964  1.00 89.85 259 A 1 
ATOM   2073 C  CA  . LYS A 1 259 ? 8.943   -10.409 -2.241  1.00 88.40 259 A 1 
ATOM   2074 C  C   . LYS A 1 259 ? 8.572   -11.670 -3.018  1.00 88.87 259 A 1 
ATOM   2075 O  O   . LYS A 1 259 ? 9.451   -12.482 -3.313  1.00 87.19 259 A 1 
ATOM   2076 C  CB  . LYS A 1 259 ? 9.668   -10.740 -0.925  1.00 85.51 259 A 1 
ATOM   2077 C  CG  . LYS A 1 259 ? 8.861   -11.700 -0.029  1.00 79.93 259 A 1 
ATOM   2078 C  CD  . LYS A 1 259 ? 9.535   -11.873 1.339   1.00 78.01 259 A 1 
ATOM   2079 C  CE  . LYS A 1 259 ? 8.636   -12.743 2.212   1.00 69.29 259 A 1 
ATOM   2080 N  NZ  . LYS A 1 259 ? 9.088   -12.744 3.624   1.00 63.49 259 A 1 
ATOM   2081 N  N   . SER A 1 260 ? 7.286   -11.873 -3.299  1.00 90.77 260 A 1 
ATOM   2082 C  CA  . SER A 1 260 ? 6.797   -13.059 -4.003  1.00 91.68 260 A 1 
ATOM   2083 C  C   . SER A 1 260 ? 7.066   -12.975 -5.514  1.00 91.72 260 A 1 
ATOM   2084 O  O   . SER A 1 260 ? 7.392   -11.925 -6.053  1.00 91.41 260 A 1 
ATOM   2085 C  CB  . SER A 1 260 ? 5.300   -13.262 -3.713  1.00 92.24 260 A 1 
ATOM   2086 O  OG  . SER A 1 260 ? 4.520   -12.373 -4.475  1.00 91.41 260 A 1 
ATOM   2087 N  N   . ASP A 1 261 ? 6.865   -14.103 -6.207  1.00 92.24 261 A 1 
ATOM   2088 C  CA  . ASP A 1 261 ? 6.777   -14.147 -7.665  1.00 92.49 261 A 1 
ATOM   2089 C  C   . ASP A 1 261 ? 5.333   -13.973 -8.179  1.00 93.68 261 A 1 
ATOM   2090 O  O   . ASP A 1 261 ? 5.079   -14.102 -9.383  1.00 92.57 261 A 1 
ATOM   2091 C  CB  . ASP A 1 261 ? 7.441   -15.440 -8.191  1.00 90.36 261 A 1 
ATOM   2092 C  CG  . ASP A 1 261 ? 6.703   -16.735 -7.834  1.00 85.15 261 A 1 
ATOM   2093 O  OD1 . ASP A 1 261 ? 5.976   -16.769 -6.830  1.00 77.56 261 A 1 
ATOM   2094 O  OD2 . ASP A 1 261 ? 6.862   -17.724 -8.596  1.00 79.16 261 A 1 
ATOM   2095 N  N   . GLY A 1 262 ? 4.382   -13.654 -7.270  1.00 94.11 262 A 1 
ATOM   2096 C  CA  . GLY A 1 262 ? 2.953   -13.644 -7.533  1.00 95.59 262 A 1 
ATOM   2097 C  C   . GLY A 1 262 ? 2.348   -15.052 -7.564  1.00 96.50 262 A 1 
ATOM   2098 O  O   . GLY A 1 262 ? 2.827   -15.970 -6.900  1.00 96.14 262 A 1 
ATOM   2099 N  N   . GLY A 1 263 ? 1.275   -15.229 -8.345  1.00 96.36 263 A 1 
ATOM   2100 C  CA  . GLY A 1 263 ? 0.613   -16.521 -8.522  1.00 97.08 263 A 1 
ATOM   2101 C  C   . GLY A 1 263 ? -0.365  -16.869 -7.396  1.00 97.86 263 A 1 
ATOM   2102 O  O   . GLY A 1 263 ? -0.419  -18.021 -6.986  1.00 97.45 263 A 1 
ATOM   2103 N  N   . PHE A 1 264 ? -1.126  -15.899 -6.905  1.00 98.02 264 A 1 
ATOM   2104 C  CA  . PHE A 1 264 ? -2.143  -16.108 -5.876  1.00 98.21 264 A 1 
ATOM   2105 C  C   . PHE A 1 264 ? -3.318  -15.145 -5.999  1.00 98.37 264 A 1 
ATOM   2106 O  O   . PHE A 1 264 ? -3.202  -14.049 -6.561  1.00 98.00 264 A 1 
ATOM   2107 C  CB  . PHE A 1 264 ? -1.500  -16.037 -4.481  1.00 98.06 264 A 1 
ATOM   2108 C  CG  . PHE A 1 264 ? -0.828  -14.719 -4.148  1.00 98.14 264 A 1 
ATOM   2109 C  CD1 . PHE A 1 264 ? 0.554   -14.549 -4.399  1.00 97.12 264 A 1 
ATOM   2110 C  CD2 . PHE A 1 264 ? -1.549  -13.670 -3.562  1.00 97.05 264 A 1 
ATOM   2111 C  CE1 . PHE A 1 264 ? 1.191   -13.353 -4.057  1.00 96.40 264 A 1 
ATOM   2112 C  CE2 . PHE A 1 264 ? -0.911  -12.468 -3.220  1.00 96.33 264 A 1 
ATOM   2113 C  CZ  . PHE A 1 264 ? 0.462   -12.308 -3.465  1.00 96.67 264 A 1 
ATOM   2114 N  N   . VAL A 1 265 ? -4.460  -15.559 -5.446  1.00 98.44 265 A 1 
ATOM   2115 C  CA  . VAL A 1 265 ? -5.619  -14.696 -5.224  1.00 98.55 265 A 1 
ATOM   2116 C  C   . VAL A 1 265 ? -5.527  -14.127 -3.810  1.00 98.61 265 A 1 
ATOM   2117 O  O   . VAL A 1 265 ? -5.278  -14.853 -2.854  1.00 98.51 265 A 1 
ATOM   2118 C  CB  . VAL A 1 265 ? -6.946  -15.438 -5.425  1.00 98.26 265 A 1 
ATOM   2119 C  CG1 . VAL A 1 265 ? -8.145  -14.491 -5.271  1.00 97.16 265 A 1 
ATOM   2120 C  CG2 . VAL A 1 265 ? -7.028  -16.057 -6.825  1.00 97.02 265 A 1 
ATOM   2121 N  N   . TRP A 1 266 ? -5.748  -12.832 -3.683  1.00 98.45 266 A 1 
ATOM   2122 C  CA  . TRP A 1 266 ? -5.703  -12.118 -2.412  1.00 98.47 266 A 1 
ATOM   2123 C  C   . TRP A 1 266 ? -7.070  -11.504 -2.115  1.00 98.42 266 A 1 
ATOM   2124 O  O   . TRP A 1 266 ? -7.470  -10.499 -2.711  1.00 97.98 266 A 1 
ATOM   2125 C  CB  . TRP A 1 266 ? -4.566  -11.097 -2.467  1.00 98.22 266 A 1 
ATOM   2126 C  CG  . TRP A 1 266 ? -4.293  -10.309 -1.227  1.00 98.19 266 A 1 
ATOM   2127 C  CD1 . TRP A 1 266 ? -4.913  -10.417 -0.035  1.00 97.47 266 A 1 
ATOM   2128 C  CD2 . TRP A 1 266 ? -3.301  -9.256  -1.065  1.00 98.03 266 A 1 
ATOM   2129 N  NE1 . TRP A 1 266 ? -4.380  -9.495  0.855   1.00 97.25 266 A 1 
ATOM   2130 C  CE2 . TRP A 1 266 ? -3.388  -8.768  0.259   1.00 97.56 266 A 1 
ATOM   2131 C  CE3 . TRP A 1 266 ? -2.336  -8.679  -1.921  1.00 97.39 266 A 1 
ATOM   2132 C  CZ2 . TRP A 1 266 ? -2.561  -7.727  0.732   1.00 96.55 266 A 1 
ATOM   2133 C  CZ3 . TRP A 1 266 ? -1.505  -7.651  -1.451  1.00 96.42 266 A 1 
ATOM   2134 C  CH2 . TRP A 1 266 ? -1.627  -7.184  -0.139  1.00 96.14 266 A 1 
ATOM   2135 N  N   . ALA A 1 267 ? -7.794  -12.117 -1.184  1.00 98.41 267 A 1 
ATOM   2136 C  CA  . ALA A 1 267 ? -9.051  -11.614 -0.665  1.00 98.58 267 A 1 
ATOM   2137 C  C   . ALA A 1 267 ? -8.775  -10.479 0.342   1.00 98.51 267 A 1 
ATOM   2138 O  O   . ALA A 1 267 ? -8.187  -10.694 1.400   1.00 98.35 267 A 1 
ATOM   2139 C  CB  . ALA A 1 267 ? -9.834  -12.779 -0.052  1.00 98.43 267 A 1 
ATOM   2140 N  N   . CYS A 1 268 ? -9.195  -9.280  -0.007  1.00 98.38 268 A 1 
ATOM   2141 C  CA  . CYS A 1 268 ? -9.004  -8.072  0.783   1.00 98.34 268 A 1 
ATOM   2142 C  C   . CYS A 1 268 ? -10.336 -7.549  1.334   1.00 98.16 268 A 1 
ATOM   2143 O  O   . CYS A 1 268 ? -11.327 -7.442  0.607   1.00 97.60 268 A 1 
ATOM   2144 C  CB  . CYS A 1 268 ? -8.336  -6.996  -0.080  1.00 98.04 268 A 1 
ATOM   2145 S  SG  . CYS A 1 268 ? -6.622  -7.407  -0.480  1.00 97.22 268 A 1 
ATOM   2146 N  N   . LYS A 1 269 ? -10.327 -7.107  2.604   1.00 97.92 269 A 1 
ATOM   2147 C  CA  . LYS A 1 269 ? -11.396 -6.249  3.132   1.00 97.81 269 A 1 
ATOM   2148 C  C   . LYS A 1 269 ? -11.542 -4.993  2.264   1.00 97.58 269 A 1 
ATOM   2149 O  O   . LYS A 1 269 ? -10.660 -4.650  1.478   1.00 97.04 269 A 1 
ATOM   2150 C  CB  . LYS A 1 269 ? -11.106 -5.869  4.589   1.00 97.85 269 A 1 
ATOM   2151 C  CG  . LYS A 1 269 ? -11.209 -7.063  5.546   1.00 96.04 269 A 1 
ATOM   2152 C  CD  . LYS A 1 269 ? -10.767 -6.675  6.964   1.00 94.59 269 A 1 
ATOM   2153 C  CE  . LYS A 1 269 ? -11.708 -5.627  7.589   1.00 91.53 269 A 1 
ATOM   2154 N  NZ  . LYS A 1 269 ? -11.033 -4.865  8.662   1.00 89.07 269 A 1 
ATOM   2155 N  N   . ASN A 1 270 ? -12.669 -4.285  2.400   1.00 96.94 270 A 1 
ATOM   2156 C  CA  . ASN A 1 270 ? -13.047 -3.203  1.481   1.00 96.59 270 A 1 
ATOM   2157 C  C   . ASN A 1 270 ? -11.941 -2.143  1.299   1.00 96.26 270 A 1 
ATOM   2158 O  O   . ASN A 1 270 ? -11.586 -1.821  0.169   1.00 95.46 270 A 1 
ATOM   2159 C  CB  . ASN A 1 270 ? -14.364 -2.597  1.992   1.00 95.74 270 A 1 
ATOM   2160 C  CG  . ASN A 1 270 ? -15.117 -1.812  0.923   1.00 95.18 270 A 1 
ATOM   2161 O  OD1 . ASN A 1 270 ? -14.687 -1.620  -0.199  1.00 93.18 270 A 1 
ATOM   2162 N  ND2 . ASN A 1 270 ? -16.306 -1.364  1.259   1.00 91.89 270 A 1 
ATOM   2163 N  N   . TYR A 1 271 ? -11.379 -1.642  2.403   1.00 97.13 271 A 1 
ATOM   2164 C  CA  . TYR A 1 271 ? -10.321 -0.629  2.404   1.00 97.14 271 A 1 
ATOM   2165 C  C   . TYR A 1 271 ? -9.003  -1.167  1.836   1.00 96.86 271 A 1 
ATOM   2166 O  O   . TYR A 1 271 ? -8.435  -0.561  0.935   1.00 96.64 271 A 1 
ATOM   2167 C  CB  . TYR A 1 271 ? -10.128 -0.110  3.827   1.00 97.30 271 A 1 
ATOM   2168 C  CG  . TYR A 1 271 ? -9.143  1.030   3.925   1.00 97.53 271 A 1 
ATOM   2169 C  CD1 . TYR A 1 271 ? -7.811  0.808   4.343   1.00 96.50 271 A 1 
ATOM   2170 C  CD2 . TYR A 1 271 ? -9.557  2.338   3.600   1.00 96.60 271 A 1 
ATOM   2171 C  CE1 . TYR A 1 271 ? -6.912  1.882   4.445   1.00 96.21 271 A 1 
ATOM   2172 C  CE2 . TYR A 1 271 ? -8.666  3.412   3.705   1.00 96.12 271 A 1 
ATOM   2173 C  CZ  . TYR A 1 271 ? -7.343  3.185   4.127   1.00 97.03 271 A 1 
ATOM   2174 O  OH  . TYR A 1 271 ? -6.486  4.246   4.239   1.00 96.22 271 A 1 
ATOM   2175 N  N   . ASP A 1 272 ? -8.559  -2.338  2.301   1.00 97.69 272 A 1 
ATOM   2176 C  CA  . ASP A 1 272 ? -7.329  -2.962  1.812   1.00 97.58 272 A 1 
ATOM   2177 C  C   . ASP A 1 272 ? -7.422  -3.243  0.309   1.00 97.28 272 A 1 
ATOM   2178 O  O   . ASP A 1 272 ? -6.484  -2.992  -0.439  1.00 96.61 272 A 1 
ATOM   2179 C  CB  . ASP A 1 272 ? -7.062  -4.270  2.562   1.00 97.72 272 A 1 
ATOM   2180 C  CG  . ASP A 1 272 ? -6.898  -4.071  4.063   1.00 97.39 272 A 1 
ATOM   2181 O  OD1 . ASP A 1 272 ? -6.230  -3.095  4.461   1.00 94.97 272 A 1 
ATOM   2182 O  OD2 . ASP A 1 272 ? -7.483  -4.887  4.812   1.00 94.78 272 A 1 
ATOM   2183 N  N   . GLY A 1 273 ? -8.593  -3.711  -0.164  1.00 97.25 273 A 1 
ATOM   2184 C  CA  . GLY A 1 273 ? -8.830  -3.970  -1.582  1.00 96.69 273 A 1 
ATOM   2185 C  C   . GLY A 1 273 ? -8.824  -2.709  -2.446  1.00 96.22 273 A 1 
ATOM   2186 O  O   . GLY A 1 273 ? -8.413  -2.783  -3.603  1.00 95.24 273 A 1 
ATOM   2187 N  N   . ASP A 1 274 ? -9.242  -1.566  -1.921  1.00 95.57 274 A 1 
ATOM   2188 C  CA  . ASP A 1 274 ? -9.122  -0.273  -2.614  1.00 94.75 274 A 1 
ATOM   2189 C  C   . ASP A 1 274 ? -7.647  0.107   -2.769  1.00 94.27 274 A 1 
ATOM   2190 O  O   . ASP A 1 274 ? -7.147  0.232   -3.888  1.00 93.40 274 A 1 
ATOM   2191 C  CB  . ASP A 1 274 ? -9.939  0.770   -1.826  1.00 94.45 274 A 1 
ATOM   2192 C  CG  . ASP A 1 274 ? -10.236 2.079   -2.563  1.00 93.31 274 A 1 
ATOM   2193 O  OD1 . ASP A 1 274 ? -10.090 2.149   -3.795  1.00 90.38 274 A 1 
ATOM   2194 O  OD2 . ASP A 1 274 ? -10.761 2.996   -1.889  1.00 89.16 274 A 1 
ATOM   2195 N  N   . VAL A 1 275 ? -6.921  0.155   -1.648  1.00 96.19 275 A 1 
ATOM   2196 C  CA  . VAL A 1 275 ? -5.512  0.571   -1.584  1.00 95.90 275 A 1 
ATOM   2197 C  C   . VAL A 1 275 ? -4.595  -0.400  -2.335  1.00 95.31 275 A 1 
ATOM   2198 O  O   . VAL A 1 275 ? -3.809  0.013   -3.194  1.00 94.84 275 A 1 
ATOM   2199 C  CB  . VAL A 1 275 ? -5.083  0.704   -0.106  1.00 95.98 275 A 1 
ATOM   2200 C  CG1 . VAL A 1 275 ? -3.612  1.108   0.017   1.00 93.65 275 A 1 
ATOM   2201 C  CG2 . VAL A 1 275 ? -5.917  1.757   0.628   1.00 94.35 275 A 1 
ATOM   2202 N  N   . GLN A 1 276 ? -4.686  -1.694  -2.047  1.00 96.09 276 A 1 
ATOM   2203 C  CA  . GLN A 1 276 ? -3.779  -2.683  -2.621  1.00 95.63 276 A 1 
ATOM   2204 C  C   . GLN A 1 276 ? -4.038  -2.934  -4.107  1.00 95.13 276 A 1 
ATOM   2205 O  O   . GLN A 1 276 ? -3.102  -3.224  -4.834  1.00 94.22 276 A 1 
ATOM   2206 C  CB  . GLN A 1 276 ? -3.831  -4.011  -1.841  1.00 95.52 276 A 1 
ATOM   2207 C  CG  . GLN A 1 276 ? -3.439  -3.893  -0.362  1.00 94.08 276 A 1 
ATOM   2208 C  CD  . GLN A 1 276 ? -2.074  -3.245  -0.116  1.00 93.39 276 A 1 
ATOM   2209 O  OE1 . GLN A 1 276 ? -1.143  -3.347  -0.905  1.00 85.28 276 A 1 
ATOM   2210 N  NE2 . GLN A 1 276 ? -1.911  -2.559  0.994   1.00 85.07 276 A 1 
ATOM   2211 N  N   . SER A 1 277 ? -5.282  -2.785  -4.580  1.00 95.82 277 A 1 
ATOM   2212 C  CA  . SER A 1 277 ? -5.565  -2.959  -6.006  1.00 95.10 277 A 1 
ATOM   2213 C  C   . SER A 1 277 ? -4.869  -1.918  -6.871  1.00 94.53 277 A 1 
ATOM   2214 O  O   . SER A 1 277 ? -4.348  -2.270  -7.930  1.00 93.25 277 A 1 
ATOM   2215 C  CB  . SER A 1 277 ? -7.071  -3.008  -6.290  1.00 94.04 277 A 1 
ATOM   2216 O  OG  . SER A 1 277 ? -7.720  -1.769  -6.165  1.00 87.07 277 A 1 
ATOM   2217 N  N   . ASP A 1 278 ? -4.764  -0.677  -6.405  1.00 94.24 278 A 1 
ATOM   2218 C  CA  . ASP A 1 278 ? -4.086  0.390   -7.130  1.00 93.38 278 A 1 
ATOM   2219 C  C   . ASP A 1 278 ? -2.556  0.261   -7.041  1.00 92.67 278 A 1 
ATOM   2220 O  O   . ASP A 1 278 ? -1.862  0.423   -8.050  1.00 91.37 278 A 1 
ATOM   2221 C  CB  . ASP A 1 278 ? -4.586  1.751   -6.622  1.00 92.49 278 A 1 
ATOM   2222 C  CG  . ASP A 1 278 ? -5.977  2.131   -7.163  1.00 87.93 278 A 1 
ATOM   2223 O  OD1 . ASP A 1 278 ? -6.648  1.279   -7.802  1.00 82.69 278 A 1 
ATOM   2224 O  OD2 . ASP A 1 278 ? -6.339  3.303   -6.979  1.00 81.75 278 A 1 
ATOM   2225 N  N   . SER A 1 279 ? -2.029  -0.142  -5.878  1.00 93.53 279 A 1 
ATOM   2226 C  CA  . SER A 1 279 ? -0.605  -0.460  -5.713  1.00 93.04 279 A 1 
ATOM   2227 C  C   . SER A 1 279 ? -0.162  -1.590  -6.652  1.00 92.80 279 A 1 
ATOM   2228 O  O   . SER A 1 279 ? 0.799   -1.450  -7.403  1.00 91.58 279 A 1 
ATOM   2229 C  CB  . SER A 1 279 ? -0.330  -0.838  -4.252  1.00 92.61 279 A 1 
ATOM   2230 O  OG  . SER A 1 279 ? 1.060   -1.046  -4.042  1.00 88.03 279 A 1 
ATOM   2231 N  N   . VAL A 1 280 ? -0.915  -2.693  -6.662  1.00 94.49 280 A 1 
ATOM   2232 C  CA  . VAL A 1 280 ? -0.651  -3.854  -7.525  1.00 94.51 280 A 1 
ATOM   2233 C  C   . VAL A 1 280 ? -0.794  -3.479  -8.999  1.00 94.03 280 A 1 
ATOM   2234 O  O   . VAL A 1 280 ? 0.100   -3.778  -9.786  1.00 93.10 280 A 1 
ATOM   2235 C  CB  . VAL A 1 280 ? -1.549  -5.040  -7.128  1.00 94.75 280 A 1 
ATOM   2236 C  CG1 . VAL A 1 280 ? -1.497  -6.194  -8.133  1.00 92.61 280 A 1 
ATOM   2237 C  CG2 . VAL A 1 280 ? -1.114  -5.614  -5.768  1.00 92.67 280 A 1 
ATOM   2238 N  N   . ALA A 1 281 ? -1.863  -2.774  -9.381  1.00 93.02 281 A 1 
ATOM   2239 C  CA  . ALA A 1 281 ? -2.067  -2.345  -10.762 1.00 92.14 281 A 1 
ATOM   2240 C  C   . ALA A 1 281 ? -0.901  -1.495  -11.277 1.00 92.07 281 A 1 
ATOM   2241 O  O   . ALA A 1 281 ? -0.376  -1.752  -12.367 1.00 91.29 281 A 1 
ATOM   2242 C  CB  . ALA A 1 281 ? -3.396  -1.586  -10.867 1.00 91.49 281 A 1 
ATOM   2243 N  N   . GLN A 1 282 ? -0.430  -0.543  -10.476 1.00 92.02 282 A 1 
ATOM   2244 C  CA  . GLN A 1 282 ? 0.725   0.276   -10.829 1.00 91.23 282 A 1 
ATOM   2245 C  C   . GLN A 1 282 ? 2.021   -0.545  -10.886 1.00 90.77 282 A 1 
ATOM   2246 O  O   . GLN A 1 282 ? 2.838   -0.334  -11.779 1.00 89.56 282 A 1 
ATOM   2247 C  CB  . GLN A 1 282 ? 0.821   1.456   -9.838  1.00 90.32 282 A 1 
ATOM   2248 C  CG  . GLN A 1 282 ? 1.832   2.513   -10.278 1.00 85.07 282 A 1 
ATOM   2249 C  CD  . GLN A 1 282 ? 1.446   3.171   -11.614 1.00 84.31 282 A 1 
ATOM   2250 O  OE1 . GLN A 1 282 ? 0.455   3.872   -11.725 1.00 77.02 282 A 1 
ATOM   2251 N  NE2 . GLN A 1 282 ? 2.193   2.948   -12.657 1.00 75.12 282 A 1 
ATOM   2252 N  N   . GLY A 1 283 ? 2.198   -1.509  -9.982  1.00 91.41 283 A 1 
ATOM   2253 C  CA  . GLY A 1 283 ? 3.367   -2.388  -9.940  1.00 90.49 283 A 1 
ATOM   2254 C  C   . GLY A 1 283 ? 3.502   -3.319  -11.151 1.00 90.70 283 A 1 
ATOM   2255 O  O   . GLY A 1 283 ? 4.618   -3.659  -11.555 1.00 89.33 283 A 1 
ATOM   2256 N  N   . TYR A 1 284 ? 2.382   -3.705  -11.774 1.00 91.00 284 A 1 
ATOM   2257 C  CA  . TYR A 1 284 ? 2.363   -4.476  -13.028 1.00 90.96 284 A 1 
ATOM   2258 C  C   . TYR A 1 284 ? 2.499   -3.608  -14.290 1.00 87.95 284 A 1 
ATOM   2259 O  O   . TYR A 1 284 ? 2.830   -4.137  -15.346 1.00 82.12 284 A 1 
ATOM   2260 C  CB  . TYR A 1 284 ? 1.125   -5.373  -13.080 1.00 91.79 284 A 1 
ATOM   2261 C  CG  . TYR A 1 284 ? 1.277   -6.648  -12.272 1.00 93.63 284 A 1 
ATOM   2262 C  CD1 . TYR A 1 284 ? 2.039   -7.722  -12.770 1.00 91.27 284 A 1 
ATOM   2263 C  CD2 . TYR A 1 284 ? 0.683   -6.766  -11.004 1.00 91.92 284 A 1 
ATOM   2264 C  CE1 . TYR A 1 284 ? 2.203   -8.902  -12.017 1.00 91.23 284 A 1 
ATOM   2265 C  CE2 . TYR A 1 284 ? 0.837   -7.938  -10.243 1.00 91.28 284 A 1 
ATOM   2266 C  CZ  . TYR A 1 284 ? 1.599   -9.004  -10.750 1.00 93.63 284 A 1 
ATOM   2267 O  OH  . TYR A 1 284 ? 1.748   -10.143 -10.000 1.00 92.63 284 A 1 
ATOM   2268 N  N   . GLY A 1 285 ? 2.286   -2.305  -14.200 1.00 86.88 285 A 1 
ATOM   2269 C  CA  . GLY A 1 285 ? 2.521   -1.354  -15.292 1.00 85.04 285 A 1 
ATOM   2270 C  C   . GLY A 1 285 ? 1.244   -0.831  -15.950 1.00 86.73 285 A 1 
ATOM   2271 O  O   . GLY A 1 285 ? 0.517   -0.033  -15.353 1.00 82.51 285 A 1 
ATOM   2272 N  N   . SER A 1 286 ? 0.973   -1.214  -17.209 1.00 87.73 286 A 1 
ATOM   2273 C  CA  . SER A 1 286 ? -0.113  -0.610  -17.989 1.00 90.69 286 A 1 
ATOM   2274 C  C   . SER A 1 286 ? -1.503  -1.121  -17.591 1.00 92.43 286 A 1 
ATOM   2275 O  O   . SER A 1 286 ? -1.744  -2.324  -17.521 1.00 92.41 286 A 1 
ATOM   2276 C  CB  . SER A 1 286 ? 0.099   -0.814  -19.501 1.00 90.13 286 A 1 
ATOM   2277 O  OG  . SER A 1 286 ? -0.972  -0.186  -20.203 1.00 88.81 286 A 1 
ATOM   2278 N  N   . LEU A 1 287 ? -2.459  -0.200  -17.460 1.00 91.41 287 A 1 
ATOM   2279 C  CA  . LEU A 1 287 ? -3.882  -0.514  -17.307 1.00 92.62 287 A 1 
ATOM   2280 C  C   . LEU A 1 287 ? -4.459  -1.288  -18.505 1.00 94.43 287 A 1 
ATOM   2281 O  O   . LEU A 1 287 ? -5.415  -2.025  -18.341 1.00 94.08 287 A 1 
ATOM   2282 C  CB  . LEU A 1 287 ? -4.684  0.781   -17.107 1.00 91.20 287 A 1 
ATOM   2283 C  CG  . LEU A 1 287 ? -4.458  1.500   -15.760 1.00 89.09 287 A 1 
ATOM   2284 C  CD1 . LEU A 1 287 ? -5.257  2.803   -15.747 1.00 86.21 287 A 1 
ATOM   2285 C  CD2 . LEU A 1 287 ? -4.917  0.642   -14.576 1.00 84.89 287 A 1 
ATOM   2286 N  N   . GLY A 1 288 ? -3.859  -1.166  -19.690 1.00 93.63 288 A 1 
ATOM   2287 C  CA  . GLY A 1 288 ? -4.238  -1.947  -20.871 1.00 94.97 288 A 1 
ATOM   2288 C  C   . GLY A 1 288 ? -4.013  -3.459  -20.722 1.00 96.26 288 A 1 
ATOM   2289 O  O   . GLY A 1 288 ? -4.535  -4.235  -21.527 1.00 96.06 288 A 1 
ATOM   2290 N  N   . LEU A 1 289 ? -3.276  -3.882  -19.698 1.00 96.49 289 A 1 
ATOM   2291 C  CA  . LEU A 1 289 ? -3.048  -5.275  -19.308 1.00 96.67 289 A 1 
ATOM   2292 C  C   . LEU A 1 289 ? -3.786  -5.680  -18.029 1.00 96.47 289 A 1 
ATOM   2293 O  O   . LEU A 1 289 ? -3.516  -6.751  -17.483 1.00 95.44 289 A 1 
ATOM   2294 C  CB  . LEU A 1 289 ? -1.529  -5.540  -19.189 1.00 96.46 289 A 1 
ATOM   2295 C  CG  . LEU A 1 289 ? -0.719  -5.347  -20.477 1.00 96.17 289 A 1 
ATOM   2296 C  CD1 . LEU A 1 289 ? 0.749   -5.715  -20.214 1.00 93.83 289 A 1 
ATOM   2297 C  CD2 . LEU A 1 289 ? -1.220  -6.219  -21.634 1.00 93.35 289 A 1 
ATOM   2298 N  N   . MET A 1 290 ? -4.718  -4.871  -17.517 1.00 96.50 290 A 1 
ATOM   2299 C  CA  . MET A 1 290 ? -5.458  -5.170  -16.290 1.00 96.65 290 A 1 
ATOM   2300 C  C   . MET A 1 290 ? -6.901  -5.576  -16.593 1.00 96.98 290 A 1 
ATOM   2301 O  O   . MET A 1 290 ? -7.682  -4.780  -17.111 1.00 96.54 290 A 1 
ATOM   2302 C  CB  . MET A 1 290 ? -5.380  -3.964  -15.332 1.00 95.59 290 A 1 
ATOM   2303 C  CG  . MET A 1 290 ? -5.839  -4.312  -13.914 1.00 90.06 290 A 1 
ATOM   2304 S  SD  . MET A 1 290 ? -4.833  -5.539  -13.029 1.00 89.85 290 A 1 
ATOM   2305 C  CE  . MET A 1 290 ? -3.272  -4.653  -12.895 1.00 81.92 290 A 1 
ATOM   2306 N  N   . THR A 1 291 ? -7.265  -6.810  -16.239 1.00 96.67 291 A 1 
ATOM   2307 C  CA  . THR A 1 291 ? -8.620  -7.356  -16.381 1.00 96.41 291 A 1 
ATOM   2308 C  C   . THR A 1 291 ? -9.404  -7.231  -15.076 1.00 96.53 291 A 1 
ATOM   2309 O  O   . THR A 1 291 ? -8.835  -7.098  -13.993 1.00 95.81 291 A 1 
ATOM   2310 C  CB  . THR A 1 291 ? -8.608  -8.819  -16.865 1.00 95.36 291 A 1 
ATOM   2311 O  OG1 . THR A 1 291 ? -8.065  -9.678  -15.900 1.00 90.54 291 A 1 
ATOM   2312 C  CG2 . THR A 1 291 ? -7.799  -8.991  -18.147 1.00 89.99 291 A 1 
ATOM   2313 N  N   . SER A 1 292 ? -10.730 -7.304  -15.182 1.00 96.54 292 A 1 
ATOM   2314 C  CA  . SER A 1 292 ? -11.660 -7.290  -14.066 1.00 96.32 292 A 1 
ATOM   2315 C  C   . SER A 1 292 ? -12.722 -8.358  -14.292 1.00 97.08 292 A 1 
ATOM   2316 O  O   . SER A 1 292 ? -13.302 -8.431  -15.372 1.00 96.49 292 A 1 
ATOM   2317 C  CB  . SER A 1 292 ? -12.279 -5.891  -13.964 1.00 94.64 292 A 1 
ATOM   2318 O  OG  . SER A 1 292 ? -13.272 -5.811  -12.963 1.00 89.84 292 A 1 
ATOM   2319 N  N   . VAL A 1 293 ? -12.976 -9.188  -13.279 1.00 96.97 293 A 1 
ATOM   2320 C  CA  . VAL A 1 293 ? -14.045 -10.195 -13.338 1.00 96.87 293 A 1 
ATOM   2321 C  C   . VAL A 1 293 ? -14.884 -10.106 -12.073 1.00 96.93 293 A 1 
ATOM   2322 O  O   . VAL A 1 293 ? -14.357 -10.256 -10.970 1.00 96.14 293 A 1 
ATOM   2323 C  CB  . VAL A 1 293 ? -13.489 -11.616 -13.548 1.00 95.48 293 A 1 
ATOM   2324 C  CG1 . VAL A 1 293 ? -14.629 -12.630 -13.700 1.00 82.54 293 A 1 
ATOM   2325 C  CG2 . VAL A 1 293 ? -12.623 -11.712 -14.810 1.00 83.26 293 A 1 
ATOM   2326 N  N   . LEU A 1 294 ? -16.188 -9.886  -12.230 1.00 96.62 294 A 1 
ATOM   2327 C  CA  . LEU A 1 294 ? -17.162 -10.026 -11.155 1.00 96.53 294 A 1 
ATOM   2328 C  C   . LEU A 1 294 ? -17.611 -11.483 -11.089 1.00 96.80 294 A 1 
ATOM   2329 O  O   . LEU A 1 294 ? -18.070 -12.029 -12.090 1.00 96.61 294 A 1 
ATOM   2330 C  CB  . LEU A 1 294 ? -18.296 -9.009  -11.371 1.00 95.86 294 A 1 
ATOM   2331 C  CG  . LEU A 1 294 ? -19.353 -8.969  -10.244 1.00 93.56 294 A 1 
ATOM   2332 C  CD1 . LEU A 1 294 ? -20.045 -7.605  -10.236 1.00 88.26 294 A 1 
ATOM   2333 C  CD2 . LEU A 1 294 ? -20.447 -10.023 -10.425 1.00 87.45 294 A 1 
ATOM   2334 N  N   . VAL A 1 295 ? -17.486 -12.104 -9.916  1.00 96.53 295 A 1 
ATOM   2335 C  CA  . VAL A 1 295 ? -17.863 -13.503 -9.659  1.00 96.41 295 A 1 
ATOM   2336 C  C   . VAL A 1 295 ? -18.947 -13.529 -8.595  1.00 96.38 295 A 1 
ATOM   2337 O  O   . VAL A 1 295 ? -18.753 -13.018 -7.491  1.00 95.88 295 A 1 
ATOM   2338 C  CB  . VAL A 1 295 ? -16.647 -14.345 -9.225  1.00 95.88 295 A 1 
ATOM   2339 C  CG1 . VAL A 1 295 ? -17.023 -15.811 -9.038  1.00 93.57 295 A 1 
ATOM   2340 C  CG2 . VAL A 1 295 ? -15.515 -14.267 -10.260 1.00 93.84 295 A 1 
ATOM   2341 N  N   . CYS A 1 296 ? -20.081 -14.130 -8.916  1.00 95.90 296 A 1 
ATOM   2342 C  CA  . CYS A 1 296 ? -21.169 -14.313 -7.967  1.00 95.88 296 A 1 
ATOM   2343 C  C   . CYS A 1 296 ? -20.861 -15.441 -6.963  1.00 95.47 296 A 1 
ATOM   2344 O  O   . CYS A 1 296 ? -20.120 -16.371 -7.285  1.00 94.75 296 A 1 
ATOM   2345 C  CB  . CYS A 1 296 ? -22.478 -14.574 -8.722  1.00 95.08 296 A 1 
ATOM   2346 S  SG  . CYS A 1 296 ? -22.962 -13.063 -9.608  1.00 91.93 296 A 1 
ATOM   2347 N  N   . PRO A 1 297 ? -21.477 -15.423 -5.759  1.00 94.85 297 A 1 
ATOM   2348 C  CA  . PRO A 1 297 ? -21.256 -16.454 -4.741  1.00 94.08 297 A 1 
ATOM   2349 C  C   . PRO A 1 297 ? -21.661 -17.867 -5.172  1.00 93.78 297 A 1 
ATOM   2350 O  O   . PRO A 1 297 ? -21.180 -18.844 -4.605  1.00 91.55 297 A 1 
ATOM   2351 C  CB  . PRO A 1 297 ? -22.087 -16.010 -3.530  1.00 92.42 297 A 1 
ATOM   2352 C  CG  . PRO A 1 297 ? -22.230 -14.512 -3.716  1.00 90.83 297 A 1 
ATOM   2353 C  CD  . PRO A 1 297 ? -22.289 -14.350 -5.229  1.00 93.95 297 A 1 
ATOM   2354 N  N   . ASP A 1 298 ? -22.525 -17.997 -6.184  1.00 93.71 298 A 1 
ATOM   2355 C  CA  . ASP A 1 298 ? -22.919 -19.289 -6.745  1.00 93.08 298 A 1 
ATOM   2356 C  C   . ASP A 1 298 ? -21.809 -19.951 -7.590  1.00 93.25 298 A 1 
ATOM   2357 O  O   . ASP A 1 298 ? -21.844 -21.164 -7.812  1.00 90.35 298 A 1 
ATOM   2358 C  CB  . ASP A 1 298 ? -24.245 -19.144 -7.523  1.00 90.66 298 A 1 
ATOM   2359 C  CG  . ASP A 1 298 ? -24.171 -18.359 -8.841  1.00 90.06 298 A 1 
ATOM   2360 O  OD1 . ASP A 1 298 ? -23.083 -17.840 -9.179  1.00 85.64 298 A 1 
ATOM   2361 O  OD2 . ASP A 1 298 ? -25.199 -18.304 -9.546  1.00 85.03 298 A 1 
ATOM   2362 N  N   . GLY A 1 299 ? -20.810 -19.170 -8.039  1.00 92.61 299 A 1 
ATOM   2363 C  CA  . GLY A 1 299 ? -19.730 -19.601 -8.923  1.00 92.26 299 A 1 
ATOM   2364 C  C   . GLY A 1 299 ? -20.151 -19.875 -10.366 1.00 93.93 299 A 1 
ATOM   2365 O  O   . GLY A 1 299 ? -19.323 -20.287 -11.176 1.00 92.25 299 A 1 
ATOM   2366 N  N   . LYS A 1 300 ? -21.428 -19.659 -10.714 1.00 95.62 300 A 1 
ATOM   2367 C  CA  . LYS A 1 300 ? -21.955 -19.853 -12.065 1.00 96.14 300 A 1 
ATOM   2368 C  C   . LYS A 1 300 ? -22.005 -18.559 -12.864 1.00 97.23 300 A 1 
ATOM   2369 O  O   . LYS A 1 300 ? -21.703 -18.571 -14.048 1.00 96.55 300 A 1 
ATOM   2370 C  CB  . LYS A 1 300 ? -23.364 -20.461 -12.013 1.00 94.22 300 A 1 
ATOM   2371 C  CG  . LYS A 1 300 ? -23.360 -21.889 -11.468 1.00 84.31 300 A 1 
ATOM   2372 C  CD  . LYS A 1 300 ? -24.786 -22.429 -11.515 1.00 81.19 300 A 1 
ATOM   2373 C  CE  . LYS A 1 300 ? -24.809 -23.863 -11.004 1.00 70.89 300 A 1 
ATOM   2374 N  NZ  . LYS A 1 300 ? -26.191 -24.390 -11.004 1.00 63.08 300 A 1 
ATOM   2375 N  N   . THR A 1 301 ? -22.381 -17.466 -12.212 1.00 97.26 301 A 1 
ATOM   2376 C  CA  . THR A 1 301 ? -22.568 -16.171 -12.855 1.00 97.46 301 A 1 
ATOM   2377 C  C   . THR A 1 301 ? -21.284 -15.355 -12.788 1.00 97.36 301 A 1 
ATOM   2378 O  O   . THR A 1 301 ? -20.745 -15.126 -11.704 1.00 96.70 301 A 1 
ATOM   2379 C  CB  . THR A 1 301 ? -23.750 -15.422 -12.244 1.00 97.24 301 A 1 
ATOM   2380 O  OG1 . THR A 1 301 ? -24.894 -16.249 -12.230 1.00 95.33 301 A 1 
ATOM   2381 C  CG2 . THR A 1 301 ? -24.111 -14.180 -13.053 1.00 94.81 301 A 1 
ATOM   2382 N  N   . VAL A 1 302 ? -20.798 -14.917 -13.948 1.00 97.74 302 A 1 
ATOM   2383 C  CA  . VAL A 1 302 ? -19.619 -14.050 -14.054 1.00 97.78 302 A 1 
ATOM   2384 C  C   . VAL A 1 302 ? -19.857 -12.913 -15.053 1.00 98.12 302 A 1 
ATOM   2385 O  O   . VAL A 1 302 ? -20.550 -13.083 -16.054 1.00 97.96 302 A 1 
ATOM   2386 C  CB  . VAL A 1 302 ? -18.332 -14.814 -14.433 1.00 96.63 302 A 1 
ATOM   2387 C  CG1 . VAL A 1 302 ? -18.019 -15.932 -13.435 1.00 89.60 302 A 1 
ATOM   2388 C  CG2 . VAL A 1 302 ? -18.356 -15.389 -15.847 1.00 89.55 302 A 1 
ATOM   2389 N  N   . GLU A 1 303 ? -19.233 -11.768 -14.800 1.00 98.06 303 A 1 
ATOM   2390 C  CA  . GLU A 1 303 ? -19.163 -10.633 -15.720 1.00 97.98 303 A 1 
ATOM   2391 C  C   . GLU A 1 303 ? -17.686 -10.262 -15.893 1.00 97.96 303 A 1 
ATOM   2392 O  O   . GLU A 1 303 ? -17.019 -9.915  -14.923 1.00 97.44 303 A 1 
ATOM   2393 C  CB  . GLU A 1 303 ? -19.978 -9.461  -15.165 1.00 97.51 303 A 1 
ATOM   2394 C  CG  . GLU A 1 303 ? -19.931 -8.206  -16.049 1.00 95.26 303 A 1 
ATOM   2395 C  CD  . GLU A 1 303 ? -20.256 -6.915  -15.288 1.00 93.54 303 A 1 
ATOM   2396 O  OE1 . GLU A 1 303 ? -19.876 -5.831  -15.791 1.00 87.06 303 A 1 
ATOM   2397 O  OE2 . GLU A 1 303 ? -20.835 -6.980  -14.187 1.00 88.52 303 A 1 
ATOM   2398 N  N   . ALA A 1 304 ? -17.163 -10.350 -17.114 1.00 98.30 304 A 1 
ATOM   2399 C  CA  . ALA A 1 304 ? -15.786 -10.005 -17.430 1.00 98.43 304 A 1 
ATOM   2400 C  C   . ALA A 1 304 ? -15.705 -8.653  -18.144 1.00 98.56 304 A 1 
ATOM   2401 O  O   . ALA A 1 304 ? -16.426 -8.396  -19.105 1.00 98.34 304 A 1 
ATOM   2402 C  CB  . ALA A 1 304 ? -15.158 -11.142 -18.244 1.00 98.19 304 A 1 
ATOM   2403 N  N   . GLU A 1 305 ? -14.778 -7.791  -17.708 1.00 97.94 305 A 1 
ATOM   2404 C  CA  . GLU A 1 305 ? -14.511 -6.494  -18.327 1.00 97.50 305 A 1 
ATOM   2405 C  C   . GLU A 1 305 ? -13.024 -6.110  -18.244 1.00 97.75 305 A 1 
ATOM   2406 O  O   . GLU A 1 305 ? -12.205 -6.793  -17.603 1.00 97.02 305 A 1 
ATOM   2407 C  CB  . GLU A 1 305 ? -15.436 -5.408  -17.732 1.00 95.44 305 A 1 
ATOM   2408 C  CG  . GLU A 1 305 ? -15.209 -5.077  -16.248 1.00 87.46 305 A 1 
ATOM   2409 C  CD  . GLU A 1 305 ? -16.080 -3.888  -15.764 1.00 88.24 305 A 1 
ATOM   2410 O  OE1 . GLU A 1 305 ? -16.341 -3.799  -14.544 1.00 80.49 305 A 1 
ATOM   2411 O  OE2 . GLU A 1 305 ? -16.464 -3.023  -16.587 1.00 82.27 305 A 1 
ATOM   2412 N  N   . ALA A 1 306 ? -12.642 -5.032  -18.921 1.00 97.15 306 A 1 
ATOM   2413 C  CA  . ALA A 1 306 ? -11.360 -4.382  -18.683 1.00 97.10 306 A 1 
ATOM   2414 C  C   . ALA A 1 306 ? -11.420 -3.545  -17.393 1.00 96.71 306 A 1 
ATOM   2415 O  O   . ALA A 1 306 ? -12.413 -2.866  -17.136 1.00 96.07 306 A 1 
ATOM   2416 C  CB  . ALA A 1 306 ? -11.001 -3.522  -19.899 1.00 96.95 306 A 1 
ATOM   2417 N  N   . ALA A 1 307 ? -10.349 -3.541  -16.604 1.00 96.28 307 A 1 
ATOM   2418 C  CA  . ALA A 1 307 ? -10.285 -2.731  -15.380 1.00 95.15 307 A 1 
ATOM   2419 C  C   . ALA A 1 307 ? -10.133 -1.219  -15.643 1.00 94.85 307 A 1 
ATOM   2420 O  O   . ALA A 1 307 ? -10.368 -0.413  -14.741 1.00 93.53 307 A 1 
ATOM   2421 C  CB  . ALA A 1 307 ? -9.141  -3.261  -14.507 1.00 94.29 307 A 1 
ATOM   2422 N  N   . HIS A 1 308 ? -9.742  -0.825  -16.858 1.00 95.82 308 A 1 
ATOM   2423 C  CA  . HIS A 1 308 ? -9.587  0.574   -17.259 1.00 96.18 308 A 1 
ATOM   2424 C  C   . HIS A 1 308 ? -10.915 1.205   -17.722 1.00 96.30 308 A 1 
ATOM   2425 O  O   . HIS A 1 308 ? -11.919 0.530   -17.930 1.00 96.15 308 A 1 
ATOM   2426 C  CB  . HIS A 1 308 ? -8.476  0.682   -18.312 1.00 96.00 308 A 1 
ATOM   2427 C  CG  . HIS A 1 308 ? -8.796  0.045   -19.630 1.00 97.21 308 A 1 
ATOM   2428 N  ND1 . HIS A 1 308 ? -9.710  0.487   -20.561 1.00 94.40 308 A 1 
ATOM   2429 C  CD2 . HIS A 1 308 ? -8.200  -1.077  -20.174 1.00 94.09 308 A 1 
ATOM   2430 C  CE1 . HIS A 1 308 ? -9.682  -0.340  -21.612 1.00 95.21 308 A 1 
ATOM   2431 N  NE2 . HIS A 1 308 ? -8.771  -1.301  -21.413 1.00 95.56 308 A 1 
ATOM   2432 N  N   . GLY A 1 309 ? -10.901 2.534   -17.883 1.00 95.05 309 A 1 
ATOM   2433 C  CA  . GLY A 1 309 ? -12.043 3.288   -18.400 1.00 95.56 309 A 1 
ATOM   2434 C  C   . GLY A 1 309 ? -12.147 3.316   -19.933 1.00 96.97 309 A 1 
ATOM   2435 O  O   . GLY A 1 309 ? -11.523 2.529   -20.639 1.00 97.13 309 A 1 
ATOM   2436 N  N   . THR A 1 310 ? -12.923 4.265   -20.452 1.00 96.08 310 A 1 
ATOM   2437 C  CA  . THR A 1 310 ? -13.222 4.431   -21.886 1.00 97.13 310 A 1 
ATOM   2438 C  C   . THR A 1 310 ? -12.084 5.062   -22.703 1.00 97.63 310 A 1 
ATOM   2439 O  O   . THR A 1 310 ? -12.188 5.171   -23.921 1.00 97.61 310 A 1 
ATOM   2440 C  CB  . THR A 1 310 ? -14.497 5.267   -22.068 1.00 97.27 310 A 1 
ATOM   2441 O  OG1 . THR A 1 310 ? -14.315 6.534   -21.462 1.00 96.16 310 A 1 
ATOM   2442 C  CG2 . THR A 1 310 ? -15.713 4.613   -21.415 1.00 95.66 310 A 1 
ATOM   2443 N  N   . VAL A 1 311 ? -10.997 5.455   -22.032 1.00 96.81 311 A 1 
ATOM   2444 C  CA  . VAL A 1 311 ? -9.799  6.073   -22.626 1.00 97.54 311 A 1 
ATOM   2445 C  C   . VAL A 1 311 ? -10.134 7.387   -23.350 1.00 97.61 311 A 1 
ATOM   2446 O  O   . VAL A 1 311 ? -9.665  7.649   -24.461 1.00 97.49 311 A 1 
ATOM   2447 C  CB  . VAL A 1 311 ? -8.953  5.083   -23.459 1.00 97.42 311 A 1 
ATOM   2448 C  CG1 . VAL A 1 311 ? -7.497  5.543   -23.517 1.00 95.17 311 A 1 
ATOM   2449 C  CG2 . VAL A 1 311 ? -8.942  3.662   -22.879 1.00 92.46 311 A 1 
ATOM   2450 N  N   . THR A 1 312 ? -10.901 8.252   -22.708 1.00 96.60 312 A 1 
ATOM   2451 C  CA  . THR A 1 312 ? -11.398 9.523   -23.257 1.00 96.67 312 A 1 
ATOM   2452 C  C   . THR A 1 312 ? -10.338 10.363  -23.961 1.00 96.98 312 A 1 
ATOM   2453 O  O   . THR A 1 312 ? -10.575 10.871  -25.046 1.00 97.16 312 A 1 
ATOM   2454 C  CB  . THR A 1 312 ? -12.014 10.378  -22.134 1.00 96.38 312 A 1 
ATOM   2455 O  OG1 . THR A 1 312 ? -12.959 9.624   -21.421 1.00 93.60 312 A 1 
ATOM   2456 C  CG2 . THR A 1 312 ? -12.696 11.641  -22.633 1.00 93.68 312 A 1 
ATOM   2457 N  N   . ARG A 1 313 ? -9.124  10.480  -23.383 1.00 96.71 313 A 1 
ATOM   2458 C  CA  . ARG A 1 313 ? -8.034  11.251  -24.009 1.00 96.68 313 A 1 
ATOM   2459 C  C   . ARG A 1 313 ? -7.684  10.731  -25.406 1.00 97.04 313 A 1 
ATOM   2460 O  O   . ARG A 1 313 ? -7.449  11.526  -26.304 1.00 97.02 313 A 1 
ATOM   2461 C  CB  . ARG A 1 313 ? -6.796  11.239  -23.093 1.00 95.84 313 A 1 
ATOM   2462 C  CG  . ARG A 1 313 ? -5.710  12.207  -23.611 1.00 92.86 313 A 1 
ATOM   2463 C  CD  . ARG A 1 313 ? -4.439  12.169  -22.747 1.00 91.58 313 A 1 
ATOM   2464 N  NE  . ARG A 1 313 ? -3.707  10.902  -22.887 1.00 89.11 313 A 1 
ATOM   2465 C  CZ  . ARG A 1 313 ? -2.866  10.549  -23.861 1.00 87.99 313 A 1 
ATOM   2466 N  NH1 . ARG A 1 313 ? -2.598  11.338  -24.868 1.00 79.63 313 A 1 
ATOM   2467 N  NH2 . ARG A 1 313 ? -2.269  9.397   -23.825 1.00 82.88 313 A 1 
ATOM   2468 N  N   . HIS A 1 314 ? -7.662  9.405   -25.588 1.00 97.52 314 A 1 
ATOM   2469 C  CA  . HIS A 1 314 ? -7.396  8.785   -26.892 1.00 97.83 314 A 1 
ATOM   2470 C  C   . HIS A 1 314 ? -8.587  8.978   -27.834 1.00 98.09 314 A 1 
ATOM   2471 O  O   . HIS A 1 314 ? -8.389  9.283   -29.005 1.00 97.82 314 A 1 
ATOM   2472 C  CB  . HIS A 1 314 ? -7.071  7.293   -26.721 1.00 97.74 314 A 1 
ATOM   2473 C  CG  . HIS A 1 314 ? -5.795  6.971   -25.998 1.00 98.02 314 A 1 
ATOM   2474 N  ND1 . HIS A 1 314 ? -5.075  5.787   -26.135 1.00 93.80 314 A 1 
ATOM   2475 C  CD2 . HIS A 1 314 ? -5.111  7.718   -25.073 1.00 93.98 314 A 1 
ATOM   2476 C  CE1 . HIS A 1 314 ? -4.023  5.839   -25.316 1.00 94.85 314 A 1 
ATOM   2477 N  NE2 . HIS A 1 314 ? -4.003  6.998   -24.654 1.00 95.17 314 A 1 
ATOM   2478 N  N   . TYR A 1 315 ? -9.818  8.899   -27.316 1.00 98.35 315 A 1 
ATOM   2479 C  CA  . TYR A 1 315 ? -11.024 9.155   -28.100 1.00 98.46 315 A 1 
ATOM   2480 C  C   . TYR A 1 315 ? -11.064 10.586  -28.645 1.00 98.35 315 A 1 
ATOM   2481 O  O   . TYR A 1 315 ? -11.304 10.772  -29.832 1.00 98.17 315 A 1 
ATOM   2482 C  CB  . TYR A 1 315 ? -12.258 8.857   -27.249 1.00 98.41 315 A 1 
ATOM   2483 C  CG  . TYR A 1 315 ? -13.546 8.976   -28.032 1.00 98.33 315 A 1 
ATOM   2484 C  CD1 . TYR A 1 315 ? -14.497 9.962   -27.705 1.00 97.03 315 A 1 
ATOM   2485 C  CD2 . TYR A 1 315 ? -13.799 8.096   -29.113 1.00 97.32 315 A 1 
ATOM   2486 C  CE1 . TYR A 1 315 ? -15.694 10.052  -28.430 1.00 96.86 315 A 1 
ATOM   2487 C  CE2 . TYR A 1 315 ? -14.991 8.188   -29.849 1.00 96.79 315 A 1 
ATOM   2488 C  CZ  . TYR A 1 315 ? -15.936 9.164   -29.493 1.00 97.40 315 A 1 
ATOM   2489 O  OH  . TYR A 1 315 ? -17.109 9.248   -30.197 1.00 96.24 315 A 1 
ATOM   2490 N  N   . ARG A 1 316 ? -10.701 11.586  -27.829 1.00 98.26 316 A 1 
ATOM   2491 C  CA  . ARG A 1 316 ? -10.609 12.990  -28.293 1.00 97.81 316 A 1 
ATOM   2492 C  C   . ARG A 1 316 ? -9.551  13.172  -29.381 1.00 97.99 316 A 1 
ATOM   2493 O  O   . ARG A 1 316 ? -9.746  13.992  -30.273 1.00 97.46 316 A 1 
ATOM   2494 C  CB  . ARG A 1 316 ? -10.294 13.931  -27.119 1.00 97.37 316 A 1 
ATOM   2495 C  CG  . ARG A 1 316 ? -11.367 14.007  -26.024 1.00 94.86 316 A 1 
ATOM   2496 C  CD  . ARG A 1 316 ? -12.770 14.358  -26.516 1.00 92.14 316 A 1 
ATOM   2497 N  NE  . ARG A 1 316 ? -13.680 14.517  -25.378 1.00 89.77 316 A 1 
ATOM   2498 C  CZ  . ARG A 1 316 ? -14.979 14.270  -25.319 1.00 87.20 316 A 1 
ATOM   2499 N  NH1 . ARG A 1 316 ? -15.684 13.881  -26.344 1.00 78.77 316 A 1 
ATOM   2500 N  NH2 . ARG A 1 316 ? -15.587 14.410  -24.191 1.00 82.76 316 A 1 
ATOM   2501 N  N   . MET A 1 317 ? -8.442  12.436  -29.344 1.00 98.02 317 A 1 
ATOM   2502 C  CA  . MET A 1 317 ? -7.443  12.428  -30.419 1.00 97.99 317 A 1 
ATOM   2503 C  C   . MET A 1 317 ? -8.029  11.808  -31.694 1.00 98.09 317 A 1 
ATOM   2504 O  O   . MET A 1 317 ? -7.920  12.406  -32.760 1.00 97.56 317 A 1 
ATOM   2505 C  CB  . MET A 1 317 ? -6.186  11.675  -29.992 1.00 97.58 317 A 1 
ATOM   2506 C  CG  . MET A 1 317 ? -5.407  12.400  -28.891 1.00 94.78 317 A 1 
ATOM   2507 S  SD  . MET A 1 317 ? -4.017  11.455  -28.200 1.00 91.65 317 A 1 
ATOM   2508 C  CE  . MET A 1 317 ? -2.971  11.314  -29.670 1.00 81.37 317 A 1 
ATOM   2509 N  N   . HIS A 1 318 ? -8.703  10.657  -31.556 1.00 98.46 318 A 1 
ATOM   2510 C  CA  . HIS A 1 318 ? -9.356  9.970   -32.672 1.00 98.48 318 A 1 
ATOM   2511 C  C   . HIS A 1 318 ? -10.414 10.849  -33.351 1.00 98.41 318 A 1 
ATOM   2512 O  O   . HIS A 1 318 ? -10.396 10.988  -34.572 1.00 98.01 318 A 1 
ATOM   2513 C  CB  . HIS A 1 318 ? -9.962  8.656   -32.161 1.00 98.28 318 A 1 
ATOM   2514 C  CG  . HIS A 1 318 ? -10.622 7.870   -33.257 1.00 98.09 318 A 1 
ATOM   2515 N  ND1 . HIS A 1 318 ? -9.976  7.178   -34.258 1.00 90.05 318 A 1 
ATOM   2516 C  CD2 . HIS A 1 318 ? -11.967 7.747   -33.490 1.00 91.24 318 A 1 
ATOM   2517 C  CE1 . HIS A 1 318 ? -10.910 6.652   -35.068 1.00 92.57 318 A 1 
ATOM   2518 N  NE2 . HIS A 1 318 ? -12.129 6.974   -34.632 1.00 93.71 318 A 1 
ATOM   2519 N  N   . GLN A 1 319 ? -11.270 11.533  -32.573 1.00 98.15 319 A 1 
ATOM   2520 C  CA  . GLN A 1 319 ? -12.269 12.474  -33.100 1.00 97.93 319 A 1 
ATOM   2521 C  C   . GLN A 1 319 ? -11.649 13.630  -33.896 1.00 97.90 319 A 1 
ATOM   2522 O  O   . GLN A 1 319 ? -12.278 14.154  -34.816 1.00 97.22 319 A 1 
ATOM   2523 C  CB  . GLN A 1 319 ? -13.081 13.059  -31.936 1.00 97.61 319 A 1 
ATOM   2524 C  CG  . GLN A 1 319 ? -14.060 12.063  -31.312 1.00 96.14 319 A 1 
ATOM   2525 C  CD  . GLN A 1 319 ? -14.881 12.740  -30.212 1.00 95.34 319 A 1 
ATOM   2526 O  OE1 . GLN A 1 319 ? -14.351 13.346  -29.289 1.00 88.28 319 A 1 
ATOM   2527 N  NE2 . GLN A 1 319 ? -16.191 12.701  -30.294 1.00 86.83 319 A 1 
ATOM   2528 N  N   . LYS A 1 320 ? -10.408 14.021  -33.564 1.00 97.99 320 A 1 
ATOM   2529 C  CA  . LYS A 1 320 ? -9.651  15.051  -34.293 1.00 97.86 320 A 1 
ATOM   2530 C  C   . LYS A 1 320 ? -8.877  14.495  -35.499 1.00 97.87 320 A 1 
ATOM   2531 O  O   . LYS A 1 320 ? -8.115  15.244  -36.109 1.00 96.43 320 A 1 
ATOM   2532 C  CB  . LYS A 1 320 ? -8.714  15.781  -33.314 1.00 97.35 320 A 1 
ATOM   2533 C  CG  . LYS A 1 320 ? -9.489  16.630  -32.296 1.00 94.01 320 A 1 
ATOM   2534 C  CD  . LYS A 1 320 ? -8.514  17.217  -31.272 1.00 91.16 320 A 1 
ATOM   2535 C  CE  . LYS A 1 320 ? -9.293  18.024  -30.232 1.00 83.29 320 A 1 
ATOM   2536 N  NZ  . LYS A 1 320 ? -8.373  18.633  -29.236 1.00 76.02 320 A 1 
ATOM   2537 N  N   . GLY A 1 321 ? -9.024  13.209  -35.820 1.00 97.60 321 A 1 
ATOM   2538 C  CA  . GLY A 1 321 ? -8.274  12.541  -36.887 1.00 97.44 321 A 1 
ATOM   2539 C  C   . GLY A 1 321 ? -6.802  12.308  -36.564 1.00 97.85 321 A 1 
ATOM   2540 O  O   . GLY A 1 321 ? -6.005  12.064  -37.466 1.00 96.60 321 A 1 
ATOM   2541 N  N   . GLN A 1 322 ? -6.398  12.394  -35.287 1.00 97.88 322 A 1 
ATOM   2542 C  CA  . GLN A 1 322 ? -5.037  12.101  -34.850 1.00 97.72 322 A 1 
ATOM   2543 C  C   . GLN A 1 322 ? -4.847  10.589  -34.678 1.00 97.99 322 A 1 
ATOM   2544 O  O   . GLN A 1 322 ? -5.760  9.874   -34.278 1.00 97.20 322 A 1 
ATOM   2545 C  CB  . GLN A 1 322 ? -4.710  12.847  -33.545 1.00 97.07 322 A 1 
ATOM   2546 C  CG  . GLN A 1 322 ? -4.759  14.372  -33.721 1.00 93.81 322 A 1 
ATOM   2547 C  CD  . GLN A 1 322 ? -4.437  15.141  -32.435 1.00 90.91 322 A 1 
ATOM   2548 O  OE1 . GLN A 1 322 ? -4.529  14.662  -31.327 1.00 83.05 322 A 1 
ATOM   2549 N  NE2 . GLN A 1 322 ? -4.068  16.400  -32.552 1.00 80.80 322 A 1 
ATOM   2550 N  N   . GLU A 1 323 ? -3.629  10.128  -34.937 1.00 98.08 323 A 1 
ATOM   2551 C  CA  . GLU A 1 323 ? -3.263  8.736   -34.682 1.00 98.00 323 A 1 
ATOM   2552 C  C   . GLU A 1 323 ? -3.352  8.425   -33.179 1.00 98.28 323 A 1 
ATOM   2553 O  O   . GLU A 1 323 ? -2.942  9.201   -32.319 1.00 97.36 323 A 1 
ATOM   2554 C  CB  . GLU A 1 323 ? -1.859  8.459   -35.236 1.00 96.66 323 A 1 
ATOM   2555 C  CG  . GLU A 1 323 ? -1.548  6.963   -35.208 1.00 92.56 323 A 1 
ATOM   2556 C  CD  . GLU A 1 323 ? -0.182  6.616   -35.817 1.00 94.36 323 A 1 
ATOM   2557 O  OE1 . GLU A 1 323 ? -0.150  5.734   -36.691 1.00 89.54 323 A 1 
ATOM   2558 O  OE2 . GLU A 1 323 ? 0.847   7.166   -35.367 1.00 90.69 323 A 1 
ATOM   2559 N  N   . THR A 1 324 ? -3.887  7.237   -32.874 1.00 98.06 324 A 1 
ATOM   2560 C  CA  . THR A 1 324 ? -3.986  6.698   -31.513 1.00 98.20 324 A 1 
ATOM   2561 C  C   . THR A 1 324 ? -3.257  5.365   -31.417 1.00 98.30 324 A 1 
ATOM   2562 O  O   . THR A 1 324 ? -3.091  4.659   -32.407 1.00 98.03 324 A 1 
ATOM   2563 C  CB  . THR A 1 324 ? -5.454  6.528   -31.074 1.00 97.96 324 A 1 
ATOM   2564 O  OG1 . THR A 1 324 ? -6.132  5.624   -31.916 1.00 96.01 324 A 1 
ATOM   2565 C  CG2 . THR A 1 324 ? -6.220  7.854   -31.079 1.00 95.31 324 A 1 
ATOM   2566 N  N   . SER A 1 325 ? -2.837  4.997   -30.211 1.00 98.21 325 A 1 
ATOM   2567 C  CA  . SER A 1 325 ? -2.319  3.671   -29.894 1.00 98.30 325 A 1 
ATOM   2568 C  C   . SER A 1 325 ? -2.902  3.230   -28.554 1.00 98.39 325 A 1 
ATOM   2569 O  O   . SER A 1 325 ? -2.282  3.400   -27.506 1.00 97.89 325 A 1 
ATOM   2570 C  CB  . SER A 1 325 ? -0.789  3.678   -29.907 1.00 98.18 325 A 1 
ATOM   2571 O  OG  . SER A 1 325 ? -0.289  2.375   -29.669 1.00 97.71 325 A 1 
ATOM   2572 N  N   . THR A 1 326 ? -4.131  2.727   -28.608 1.00 98.19 326 A 1 
ATOM   2573 C  CA  . THR A 1 326 ? -4.882  2.252   -27.449 1.00 98.25 326 A 1 
ATOM   2574 C  C   . THR A 1 326 ? -4.734  0.741   -27.345 1.00 98.39 326 A 1 
ATOM   2575 O  O   . THR A 1 326 ? -4.904  0.034   -28.340 1.00 98.33 326 A 1 
ATOM   2576 C  CB  . THR A 1 326 ? -6.363  2.634   -27.549 1.00 98.21 326 A 1 
ATOM   2577 O  OG1 . THR A 1 326 ? -6.497  4.005   -27.850 1.00 96.82 326 A 1 
ATOM   2578 C  CG2 . THR A 1 326 ? -7.110  2.396   -26.236 1.00 96.24 326 A 1 
ATOM   2579 N  N   . ASN A 1 327 ? -4.421  0.239   -26.154 1.00 98.24 327 A 1 
ATOM   2580 C  CA  . ASN A 1 327 ? -4.187  -1.180  -25.921 1.00 98.25 327 A 1 
ATOM   2581 C  C   . ASN A 1 327 ? -5.519  -1.940  -25.813 1.00 98.29 327 A 1 
ATOM   2582 O  O   . ASN A 1 327 ? -6.290  -1.688  -24.877 1.00 98.11 327 A 1 
ATOM   2583 C  CB  . ASN A 1 327 ? -3.305  -1.302  -24.670 1.00 98.05 327 A 1 
ATOM   2584 C  CG  . ASN A 1 327 ? -2.833  -2.718  -24.420 1.00 97.85 327 A 1 
ATOM   2585 O  OD1 . ASN A 1 327 ? -3.357  -3.698  -24.921 1.00 95.41 327 A 1 
ATOM   2586 N  ND2 . ASN A 1 327 ? -1.808  -2.863  -23.613 1.00 94.58 327 A 1 
ATOM   2587 N  N   . PRO A 1 328 ? -5.811  -2.890  -26.721 1.00 98.63 328 A 1 
ATOM   2588 C  CA  . PRO A 1 328 ? -7.066  -3.642  -26.702 1.00 98.69 328 A 1 
ATOM   2589 C  C   . PRO A 1 328 ? -7.023  -4.903  -25.830 1.00 98.61 328 A 1 
ATOM   2590 O  O   . PRO A 1 328 ? -8.037  -5.564  -25.675 1.00 98.50 328 A 1 
ATOM   2591 C  CB  . PRO A 1 328 ? -7.303  -3.993  -28.170 1.00 98.64 328 A 1 
ATOM   2592 C  CG  . PRO A 1 328 ? -5.888  -4.262  -28.677 1.00 98.53 328 A 1 
ATOM   2593 C  CD  . PRO A 1 328 ? -5.044  -3.241  -27.913 1.00 98.69 328 A 1 
ATOM   2594 N  N   . ILE A 1 329 ? -5.864  -5.272  -25.272 1.00 98.52 329 A 1 
ATOM   2595 C  CA  . ILE A 1 329 ? -5.637  -6.585  -24.649 1.00 98.56 329 A 1 
ATOM   2596 C  C   . ILE A 1 329 ? -6.603  -6.866  -23.496 1.00 98.55 329 A 1 
ATOM   2597 O  O   . ILE A 1 329 ? -7.217  -7.928  -23.479 1.00 98.44 329 A 1 
ATOM   2598 C  CB  . ILE A 1 329 ? -4.162  -6.742  -24.232 1.00 98.37 329 A 1 
ATOM   2599 C  CG1 . ILE A 1 329 ? -3.199  -6.697  -25.436 1.00 97.66 329 A 1 
ATOM   2600 C  CG2 . ILE A 1 329 ? -3.932  -8.036  -23.437 1.00 97.91 329 A 1 
ATOM   2601 C  CD1 . ILE A 1 329 ? -3.355  -7.819  -26.473 1.00 96.62 329 A 1 
ATOM   2602 N  N   . ALA A 1 330 ? -6.791  -5.930  -22.568 1.00 98.27 330 A 1 
ATOM   2603 C  CA  . ALA A 1 330 ? -7.728  -6.121  -21.461 1.00 98.18 330 A 1 
ATOM   2604 C  C   . ALA A 1 330 ? -9.183  -6.333  -21.945 1.00 98.39 330 A 1 
ATOM   2605 O  O   . ALA A 1 330 ? -9.901  -7.156  -21.387 1.00 98.23 330 A 1 
ATOM   2606 C  CB  . ALA A 1 330 ? -7.616  -4.930  -20.502 1.00 97.77 330 A 1 
ATOM   2607 N  N   . SER A 1 331 ? -9.587  -5.647  -23.020 1.00 98.46 331 A 1 
ATOM   2608 C  CA  . SER A 1 331 ? -10.909 -5.835  -23.640 1.00 98.51 331 A 1 
ATOM   2609 C  C   . SER A 1 331 ? -11.016 -7.190  -24.360 1.00 98.65 331 A 1 
ATOM   2610 O  O   . SER A 1 331 ? -12.049 -7.839  -24.283 1.00 98.56 331 A 1 
ATOM   2611 C  CB  . SER A 1 331 ? -11.214 -4.697  -24.617 1.00 98.47 331 A 1 
ATOM   2612 O  OG  . SER A 1 331 ? -11.218 -3.442  -23.944 1.00 97.67 331 A 1 
ATOM   2613 N  N   . ILE A 1 332 ? -9.949  -7.657  -25.011 1.00 98.74 332 A 1 
ATOM   2614 C  CA  . ILE A 1 332 ? -9.915  -8.999  -25.619 1.00 98.86 332 A 1 
ATOM   2615 C  C   . ILE A 1 332 ? -10.018 -10.078 -24.534 1.00 98.85 332 A 1 
ATOM   2616 O  O   . ILE A 1 332 ? -10.773 -11.033 -24.686 1.00 98.73 332 A 1 
ATOM   2617 C  CB  . ILE A 1 332 ? -8.651  -9.182  -26.488 1.00 98.81 332 A 1 
ATOM   2618 C  CG1 . ILE A 1 332 ? -8.667  -8.206  -27.683 1.00 98.55 332 A 1 
ATOM   2619 C  CG2 . ILE A 1 332 ? -8.550  -10.629 -27.009 1.00 98.53 332 A 1 
ATOM   2620 C  CD1 . ILE A 1 332 ? -7.316  -8.088  -28.402 1.00 98.19 332 A 1 
ATOM   2621 N  N   . PHE A 1 333 ? -9.310  -9.907  -23.411 1.00 98.77 333 A 1 
ATOM   2622 C  CA  . PHE A 1 333 ? -9.372  -10.833 -22.285 1.00 98.62 333 A 1 
ATOM   2623 C  C   . PHE A 1 333 ? -10.725 -10.814 -21.567 1.00 98.62 333 A 1 
ATOM   2624 O  O   . PHE A 1 333 ? -11.105 -11.827 -20.990 1.00 98.31 333 A 1 
ATOM   2625 C  CB  . PHE A 1 333 ? -8.216  -10.573 -21.313 1.00 98.53 333 A 1 
ATOM   2626 C  CG  . PHE A 1 333 ? -6.934  -11.301 -21.659 1.00 98.34 333 A 1 
ATOM   2627 C  CD1 . PHE A 1 333 ? -6.367  -12.199 -20.727 1.00 97.16 333 A 1 
ATOM   2628 C  CD2 . PHE A 1 333 ? -6.274  -11.101 -22.887 1.00 97.09 333 A 1 
ATOM   2629 C  CE1 . PHE A 1 333 ? -5.164  -12.864 -21.015 1.00 96.44 333 A 1 
ATOM   2630 C  CE2 . PHE A 1 333 ? -5.085  -11.780 -23.185 1.00 96.41 333 A 1 
ATOM   2631 C  CZ  . PHE A 1 333 ? -4.526  -12.649 -22.241 1.00 97.25 333 A 1 
ATOM   2632 N  N   . ALA A 1 334 ? -11.503 -9.734  -21.628 1.00 98.62 334 A 1 
ATOM   2633 C  CA  . ALA A 1 334 ? -12.893 -9.769  -21.190 1.00 98.62 334 A 1 
ATOM   2634 C  C   . ALA A 1 334 ? -13.691 -10.811 -22.006 1.00 98.73 334 A 1 
ATOM   2635 O  O   . ALA A 1 334 ? -14.358 -11.665 -21.428 1.00 98.54 334 A 1 
ATOM   2636 C  CB  . ALA A 1 334 ? -13.502 -8.367  -21.297 1.00 98.53 334 A 1 
ATOM   2637 N  N   . TRP A 1 335 ? -13.517 -10.807 -23.326 1.00 98.81 335 A 1 
ATOM   2638 C  CA  . TRP A 1 335 ? -14.120 -11.816 -24.201 1.00 98.87 335 A 1 
ATOM   2639 C  C   . TRP A 1 335 ? -13.578 -13.222 -23.917 1.00 98.82 335 A 1 
ATOM   2640 O  O   . TRP A 1 335 ? -14.372 -14.136 -23.715 1.00 98.66 335 A 1 
ATOM   2641 C  CB  . TRP A 1 335 ? -13.907 -11.429 -25.666 1.00 98.78 335 A 1 
ATOM   2642 C  CG  . TRP A 1 335 ? -14.826 -10.366 -26.174 1.00 98.71 335 A 1 
ATOM   2643 C  CD1 . TRP A 1 335 ? -14.547 -9.037  -26.243 1.00 98.09 335 A 1 
ATOM   2644 C  CD2 . TRP A 1 335 ? -16.177 -10.526 -26.694 1.00 98.56 335 A 1 
ATOM   2645 N  NE1 . TRP A 1 335 ? -15.631 -8.365  -26.778 1.00 98.04 335 A 1 
ATOM   2646 C  CE2 . TRP A 1 335 ? -16.654 -9.246  -27.074 1.00 98.26 335 A 1 
ATOM   2647 C  CE3 . TRP A 1 335 ? -17.028 -11.632 -26.883 1.00 98.21 335 A 1 
ATOM   2648 C  CZ2 . TRP A 1 335 ? -17.944 -9.064  -27.632 1.00 97.72 335 A 1 
ATOM   2649 C  CZ3 . TRP A 1 335 ? -18.313 -11.455 -27.436 1.00 97.62 335 A 1 
ATOM   2650 C  CH2 . TRP A 1 335 ? -18.767 -10.176 -27.807 1.00 97.39 335 A 1 
ATOM   2651 N  N   . SER A 1 336 ? -12.261 -13.422 -23.847 1.00 98.72 336 A 1 
ATOM   2652 C  CA  . SER A 1 336 ? -11.677 -14.759 -23.648 1.00 98.70 336 A 1 
ATOM   2653 C  C   . SER A 1 336 ? -12.072 -15.361 -22.294 1.00 98.69 336 A 1 
ATOM   2654 O  O   . SER A 1 336 ? -12.447 -16.531 -22.241 1.00 98.37 336 A 1 
ATOM   2655 C  CB  . SER A 1 336 ? -10.156 -14.741 -23.813 1.00 98.56 336 A 1 
ATOM   2656 O  OG  . SER A 1 336 ? -9.515  -14.107 -22.737 1.00 97.24 336 A 1 
ATOM   2657 N  N   . ARG A 1 337 ? -12.089 -14.581 -21.223 1.00 98.27 337 A 1 
ATOM   2658 C  CA  . ARG A 1 337 ? -12.523 -15.040 -19.891 1.00 97.86 337 A 1 
ATOM   2659 C  C   . ARG A 1 337 ? -14.016 -15.368 -19.854 1.00 97.96 337 A 1 
ATOM   2660 O  O   . ARG A 1 337 ? -14.383 -16.379 -19.260 1.00 97.59 337 A 1 
ATOM   2661 C  CB  . ARG A 1 337 ? -12.155 -14.004 -18.819 1.00 97.06 337 A 1 
ATOM   2662 C  CG  . ARG A 1 337 ? -10.632 -13.821 -18.627 1.00 92.41 337 A 1 
ATOM   2663 C  CD  . ARG A 1 337 ? -9.943  -15.094 -18.158 1.00 84.39 337 A 1 
ATOM   2664 N  NE  . ARG A 1 337 ? -8.481  -14.979 -18.226 1.00 79.48 337 A 1 
ATOM   2665 C  CZ  . ARG A 1 337 ? -7.657  -14.451 -17.341 1.00 73.41 337 A 1 
ATOM   2666 N  NH1 . ARG A 1 337 ? -8.085  -13.958 -16.218 1.00 66.15 337 A 1 
ATOM   2667 N  NH2 . ARG A 1 337 ? -6.385  -14.410 -17.607 1.00 67.92 337 A 1 
ATOM   2668 N  N   . GLY A 1 338 ? -14.847 -14.564 -20.494 1.00 98.55 338 A 1 
ATOM   2669 C  CA  . GLY A 1 338 ? -16.272 -14.865 -20.641 1.00 98.59 338 A 1 
ATOM   2670 C  C   . GLY A 1 338 ? -16.512 -16.163 -21.430 1.00 98.64 338 A 1 
ATOM   2671 O  O   . GLY A 1 338 ? -17.232 -17.045 -20.971 1.00 98.47 338 A 1 
ATOM   2672 N  N   . LEU A 1 339 ? -15.839 -16.318 -22.571 1.00 98.75 339 A 1 
ATOM   2673 C  CA  . LEU A 1 339 ? -15.926 -17.521 -23.402 1.00 98.77 339 A 1 
ATOM   2674 C  C   . LEU A 1 339 ? -15.391 -18.767 -22.674 1.00 98.73 339 A 1 
ATOM   2675 O  O   . LEU A 1 339 ? -16.022 -19.822 -22.744 1.00 98.49 339 A 1 
ATOM   2676 C  CB  . LEU A 1 339 ? -15.167 -17.295 -24.721 1.00 98.67 339 A 1 
ATOM   2677 C  CG  . LEU A 1 339 ? -15.795 -16.255 -25.667 1.00 98.19 339 A 1 
ATOM   2678 C  CD1 . LEU A 1 339 ? -14.863 -16.022 -26.868 1.00 97.18 339 A 1 
ATOM   2679 C  CD2 . LEU A 1 339 ? -17.152 -16.687 -26.209 1.00 96.90 339 A 1 
ATOM   2680 N  N   . ALA A 1 340 ? -14.285 -18.661 -21.937 1.00 98.37 340 A 1 
ATOM   2681 C  CA  . ALA A 1 340 ? -13.746 -19.754 -21.134 1.00 98.11 340 A 1 
ATOM   2682 C  C   . ALA A 1 340 ? -14.721 -20.194 -20.030 1.00 98.05 340 A 1 
ATOM   2683 O  O   . ALA A 1 340 ? -14.899 -21.389 -19.794 1.00 97.61 340 A 1 
ATOM   2684 C  CB  . ALA A 1 340 ? -12.401 -19.313 -20.540 1.00 97.51 340 A 1 
ATOM   2685 N  N   . HIS A 1 341 ? -15.403 -19.245 -19.381 1.00 98.05 341 A 1 
ATOM   2686 C  CA  . HIS A 1 341 ? -16.416 -19.574 -18.379 1.00 98.00 341 A 1 
ATOM   2687 C  C   . HIS A 1 341 ? -17.651 -20.230 -19.005 1.00 98.14 341 A 1 
ATOM   2688 O  O   . HIS A 1 341 ? -18.116 -21.251 -18.502 1.00 97.96 341 A 1 
ATOM   2689 C  CB  . HIS A 1 341 ? -16.787 -18.327 -17.569 1.00 97.76 341 A 1 
ATOM   2690 C  CG  . HIS A 1 341 ? -17.603 -18.688 -16.354 1.00 97.42 341 A 1 
ATOM   2691 N  ND1 . HIS A 1 341 ? -17.143 -19.384 -15.252 1.00 91.00 341 A 1 
ATOM   2692 C  CD2 . HIS A 1 341 ? -18.936 -18.447 -16.157 1.00 92.46 341 A 1 
ATOM   2693 C  CE1 . HIS A 1 341 ? -18.171 -19.543 -14.415 1.00 93.08 341 A 1 
ATOM   2694 N  NE2 . HIS A 1 341 ? -19.276 -18.991 -14.927 1.00 93.70 341 A 1 
ATOM   2695 N  N   . ARG A 1 342 ? -18.133 -19.723 -20.145 1.00 98.61 342 A 1 
ATOM   2696 C  CA  . ARG A 1 342 ? -19.203 -20.367 -20.932 1.00 98.77 342 A 1 
ATOM   2697 C  C   . ARG A 1 342 ? -18.818 -21.797 -21.320 1.00 98.76 342 A 1 
ATOM   2698 O  O   . ARG A 1 342 ? -19.604 -22.710 -21.098 1.00 98.57 342 A 1 
ATOM   2699 C  CB  . ARG A 1 342 ? -19.529 -19.491 -22.161 1.00 98.70 342 A 1 
ATOM   2700 C  CG  . ARG A 1 342 ? -20.531 -20.118 -23.151 1.00 97.99 342 A 1 
ATOM   2701 C  CD  . ARG A 1 342 ? -21.848 -20.602 -22.508 1.00 97.51 342 A 1 
ATOM   2702 N  NE  . ARG A 1 342 ? -22.599 -19.500 -21.906 1.00 96.73 342 A 1 
ATOM   2703 C  CZ  . ARG A 1 342 ? -23.532 -19.609 -20.971 1.00 97.40 342 A 1 
ATOM   2704 N  NH1 . ARG A 1 342 ? -23.854 -20.770 -20.452 1.00 91.21 342 A 1 
ATOM   2705 N  NH2 . ARG A 1 342 ? -24.159 -18.566 -20.540 1.00 92.91 342 A 1 
ATOM   2706 N  N   . ALA A 1 343 ? -17.585 -21.992 -21.796 1.00 98.66 343 A 1 
ATOM   2707 C  CA  . ALA A 1 343 ? -17.070 -23.316 -22.142 1.00 98.50 343 A 1 
ATOM   2708 C  C   . ALA A 1 343 ? -17.049 -24.273 -20.939 1.00 98.43 343 A 1 
ATOM   2709 O  O   . ALA A 1 343 ? -17.404 -25.441 -21.082 1.00 98.04 343 A 1 
ATOM   2710 C  CB  . ALA A 1 343 ? -15.661 -23.143 -22.724 1.00 98.46 343 A 1 
ATOM   2711 N  N   . THR A 1 344 ? -16.690 -23.773 -19.753 1.00 97.92 344 A 1 
ATOM   2712 C  CA  . THR A 1 344 ? -16.685 -24.557 -18.508 1.00 97.44 344 A 1 
ATOM   2713 C  C   . THR A 1 344 ? -18.099 -24.971 -18.097 1.00 97.68 344 A 1 
ATOM   2714 O  O   . THR A 1 344 ? -18.330 -26.140 -17.777 1.00 97.10 344 A 1 
ATOM   2715 C  CB  . THR A 1 344 ? -16.010 -23.768 -17.373 1.00 96.49 344 A 1 
ATOM   2716 O  OG1 . THR A 1 344 ? -14.685 -23.449 -17.728 1.00 93.24 344 A 1 
ATOM   2717 C  CG2 . THR A 1 344 ? -15.928 -24.559 -16.065 1.00 92.98 344 A 1 
ATOM   2718 N  N   . LEU A 1 345 ? -19.062 -24.037 -18.133 1.00 97.70 345 A 1 
ATOM   2719 C  CA  . LEU A 1 345 ? -20.462 -24.316 -17.795 1.00 97.90 345 A 1 
ATOM   2720 C  C   . LEU A 1 345 ? -21.090 -25.346 -18.749 1.00 98.11 345 A 1 
ATOM   2721 O  O   . LEU A 1 345 ? -21.771 -26.277 -18.299 1.00 97.69 345 A 1 
ATOM   2722 C  CB  . LEU A 1 345 ? -21.271 -23.012 -17.823 1.00 97.87 345 A 1 
ATOM   2723 C  CG  . LEU A 1 345 ? -20.934 -21.996 -16.715 1.00 97.32 345 A 1 
ATOM   2724 C  CD1 . LEU A 1 345 ? -21.780 -20.737 -16.933 1.00 96.07 345 A 1 
ATOM   2725 C  CD2 . LEU A 1 345 ? -21.227 -22.533 -15.317 1.00 95.77 345 A 1 
ATOM   2726 N  N   . ASP A 1 346 ? -20.807 -25.220 -20.040 1.00 98.50 346 A 1 
ATOM   2727 C  CA  . ASP A 1 346 ? -21.402 -26.045 -21.093 1.00 98.54 346 A 1 
ATOM   2728 C  C   . ASP A 1 346 ? -20.565 -27.303 -21.423 1.00 98.52 346 A 1 
ATOM   2729 O  O   . ASP A 1 346 ? -20.962 -28.112 -22.266 1.00 97.84 346 A 1 
ATOM   2730 C  CB  . ASP A 1 346 ? -21.633 -25.182 -22.348 1.00 98.44 346 A 1 
ATOM   2731 C  CG  . ASP A 1 346 ? -22.596 -23.997 -22.142 1.00 98.30 346 A 1 
ATOM   2732 O  OD1 . ASP A 1 346 ? -23.304 -23.914 -21.114 1.00 96.67 346 A 1 
ATOM   2733 O  OD2 . ASP A 1 346 ? -22.650 -23.127 -23.051 1.00 96.53 346 A 1 
ATOM   2734 N  N   . LYS A 1 347 ? -19.391 -27.485 -20.768 1.00 98.18 347 A 1 
ATOM   2735 C  CA  . LYS A 1 347 ? -18.389 -28.516 -21.083 1.00 98.23 347 A 1 
ATOM   2736 C  C   . LYS A 1 347 ? -17.984 -28.509 -22.561 1.00 98.34 347 A 1 
ATOM   2737 O  O   . LYS A 1 347 ? -17.857 -29.550 -23.200 1.00 97.46 347 A 1 
ATOM   2738 C  CB  . LYS A 1 347 ? -18.847 -29.902 -20.591 1.00 97.74 347 A 1 
ATOM   2739 C  CG  . LYS A 1 347 ? -19.150 -29.927 -19.091 1.00 93.46 347 A 1 
ATOM   2740 C  CD  . LYS A 1 347 ? -19.568 -31.343 -18.675 1.00 86.48 347 A 1 
ATOM   2741 C  CE  . LYS A 1 347 ? -19.859 -31.351 -17.172 1.00 77.52 347 A 1 
ATOM   2742 N  NZ  . LYS A 1 347 ? -20.275 -32.699 -16.713 1.00 66.35 347 A 1 
ATOM   2743 N  N   . ASN A 1 348 ? -17.784 -27.315 -23.113 1.00 98.23 348 A 1 
ATOM   2744 C  CA  . ASN A 1 348 ? -17.489 -27.087 -24.526 1.00 98.35 348 A 1 
ATOM   2745 C  C   . ASN A 1 348 ? -15.975 -26.965 -24.754 1.00 98.30 348 A 1 
ATOM   2746 O  O   . ASN A 1 348 ? -15.409 -25.869 -24.774 1.00 98.00 348 A 1 
ATOM   2747 C  CB  . ASN A 1 348 ? -18.298 -25.870 -24.993 1.00 98.08 348 A 1 
ATOM   2748 C  CG  . ASN A 1 348 ? -18.200 -25.618 -26.488 1.00 98.18 348 A 1 
ATOM   2749 O  OD1 . ASN A 1 348 ? -17.353 -26.141 -27.198 1.00 95.94 348 A 1 
ATOM   2750 N  ND2 . ASN A 1 348 ? -19.076 -24.786 -27.005 1.00 95.30 348 A 1 
ATOM   2751 N  N   . SER A 1 349 ? -15.307 -28.098 -24.984 1.00 98.13 349 A 1 
ATOM   2752 C  CA  . SER A 1 349 ? -13.850 -28.139 -25.172 1.00 97.89 349 A 1 
ATOM   2753 C  C   . SER A 1 349 ? -13.361 -27.358 -26.393 1.00 97.98 349 A 1 
ATOM   2754 O  O   . SER A 1 349 ? -12.249 -26.834 -26.392 1.00 97.03 349 A 1 
ATOM   2755 C  CB  . SER A 1 349 ? -13.389 -29.592 -25.285 1.00 96.79 349 A 1 
ATOM   2756 O  OG  . SER A 1 349 ? -14.046 -30.244 -26.352 1.00 79.90 349 A 1 
ATOM   2757 N  N   . ALA A 1 350 ? -14.166 -27.241 -27.454 1.00 97.89 350 A 1 
ATOM   2758 C  CA  . ALA A 1 350 ? -13.809 -26.464 -28.634 1.00 97.60 350 A 1 
ATOM   2759 C  C   . ALA A 1 350 ? -13.773 -24.958 -28.324 1.00 97.89 350 A 1 
ATOM   2760 O  O   . ALA A 1 350 ? -12.838 -24.262 -28.721 1.00 97.55 350 A 1 
ATOM   2761 C  CB  . ALA A 1 350 ? -14.797 -26.790 -29.763 1.00 97.06 350 A 1 
ATOM   2762 N  N   . LEU A 1 351 ? -14.745 -24.467 -27.556 1.00 98.17 351 A 1 
ATOM   2763 C  CA  . LEU A 1 351 ? -14.793 -23.078 -27.126 1.00 98.46 351 A 1 
ATOM   2764 C  C   . LEU A 1 351 ? -13.670 -22.758 -26.121 1.00 98.41 351 A 1 
ATOM   2765 O  O   . LEU A 1 351 ? -13.054 -21.701 -26.225 1.00 98.34 351 A 1 
ATOM   2766 C  CB  . LEU A 1 351 ? -16.181 -22.778 -26.538 1.00 98.45 351 A 1 
ATOM   2767 C  CG  . LEU A 1 351 ? -16.404 -21.286 -26.212 1.00 98.26 351 A 1 
ATOM   2768 C  CD1 . LEU A 1 351 ? -16.450 -20.427 -27.474 1.00 97.64 351 A 1 
ATOM   2769 C  CD2 . LEU A 1 351 ? -17.733 -21.116 -25.475 1.00 97.52 351 A 1 
ATOM   2770 N  N   . GLU A 1 352 ? -13.365 -23.685 -25.202 1.00 98.41 352 A 1 
ATOM   2771 C  CA  . GLU A 1 352 ? -12.242 -23.556 -24.268 1.00 98.24 352 A 1 
ATOM   2772 C  C   . GLU A 1 352 ? -10.905 -23.439 -25.022 1.00 98.22 352 A 1 
ATOM   2773 O  O   . GLU A 1 352 ? -10.106 -22.544 -24.759 1.00 97.94 352 A 1 
ATOM   2774 C  CB  . GLU A 1 352 ? -12.239 -24.770 -23.325 1.00 97.52 352 A 1 
ATOM   2775 C  CG  . GLU A 1 352 ? -11.151 -24.684 -22.240 1.00 91.98 352 A 1 
ATOM   2776 C  CD  . GLU A 1 352 ? -11.171 -25.883 -21.279 1.00 83.35 352 A 1 
ATOM   2777 O  OE1 . GLU A 1 352 ? -10.634 -25.727 -20.169 1.00 75.08 352 A 1 
ATOM   2778 O  OE2 . GLU A 1 352 ? -11.703 -26.958 -21.657 1.00 74.10 352 A 1 
ATOM   2779 N  N   . THR A 1 353 ? -10.701 -24.292 -26.037 1.00 97.92 353 A 1 
ATOM   2780 C  CA  . THR A 1 353 ? -9.513  -24.246 -26.889 1.00 97.73 353 A 1 
ATOM   2781 C  C   . THR A 1 353 ? -9.404  -22.908 -27.634 1.00 97.97 353 A 1 
ATOM   2782 O  O   . THR A 1 353 ? -8.323  -22.329 -27.704 1.00 97.70 353 A 1 
ATOM   2783 C  CB  . THR A 1 353 ? -9.511  -25.409 -27.898 1.00 97.27 353 A 1 
ATOM   2784 O  OG1 . THR A 1 353 ? -9.563  -26.637 -27.214 1.00 93.51 353 A 1 
ATOM   2785 C  CG2 . THR A 1 353 ? -8.250  -25.443 -28.759 1.00 92.55 353 A 1 
ATOM   2786 N  N   . PHE A 1 354 ? -10.519 -22.397 -28.157 1.00 98.11 354 A 1 
ATOM   2787 C  CA  . PHE A 1 354 ? -10.534 -21.086 -28.821 1.00 98.30 354 A 1 
ATOM   2788 C  C   . PHE A 1 354 ? -10.194 -19.942 -27.855 1.00 98.52 354 A 1 
ATOM   2789 O  O   . PHE A 1 354 ? -9.359  -19.106 -28.193 1.00 98.42 354 A 1 
ATOM   2790 C  CB  . PHE A 1 354 ? -11.900 -20.842 -29.477 1.00 98.35 354 A 1 
ATOM   2791 C  CG  . PHE A 1 354 ? -12.010 -19.457 -30.073 1.00 98.45 354 A 1 
ATOM   2792 C  CD1 . PHE A 1 354 ? -12.660 -18.430 -29.357 1.00 98.03 354 A 1 
ATOM   2793 C  CD2 . PHE A 1 354 ? -11.392 -19.168 -31.300 1.00 98.03 354 A 1 
ATOM   2794 C  CE1 . PHE A 1 354 ? -12.692 -17.119 -29.876 1.00 97.81 354 A 1 
ATOM   2795 C  CE2 . PHE A 1 354 ? -11.420 -17.862 -31.817 1.00 97.76 354 A 1 
ATOM   2796 C  CZ  . PHE A 1 354 ? -12.070 -16.836 -31.110 1.00 98.12 354 A 1 
ATOM   2797 N  N   . ALA A 1 355 ? -10.777 -19.932 -26.655 1.00 98.55 355 A 1 
ATOM   2798 C  CA  . ALA A 1 355 ? -10.487 -18.915 -25.646 1.00 98.52 355 A 1 
ATOM   2799 C  C   . ALA A 1 355 ? -9.002  -18.923 -25.258 1.00 98.53 355 A 1 
ATOM   2800 O  O   . ALA A 1 355 ? -8.364  -17.868 -25.247 1.00 98.42 355 A 1 
ATOM   2801 C  CB  . ALA A 1 355 ? -11.405 -19.155 -24.434 1.00 98.45 355 A 1 
ATOM   2802 N  N   . ASN A 1 356 ? -8.416  -20.100 -25.043 1.00 98.43 356 A 1 
ATOM   2803 C  CA  . ASN A 1 356 ? -6.987  -20.263 -24.767 1.00 98.16 356 A 1 
ATOM   2804 C  C   . ASN A 1 356 ? -6.115  -19.819 -25.949 1.00 98.34 356 A 1 
ATOM   2805 O  O   . ASN A 1 356 ? -5.103  -19.154 -25.751 1.00 98.07 356 A 1 
ATOM   2806 C  CB  . ASN A 1 356 ? -6.725  -21.733 -24.409 1.00 97.40 356 A 1 
ATOM   2807 C  CG  . ASN A 1 356 ? -7.272  -22.122 -23.046 1.00 93.68 356 A 1 
ATOM   2808 O  OD1 . ASN A 1 356 ? -7.429  -21.312 -22.155 1.00 86.58 356 A 1 
ATOM   2809 N  ND2 . ASN A 1 356 ? -7.529  -23.393 -22.831 1.00 84.95 356 A 1 
ATOM   2810 N  N   . ASN A 1 357 ? -6.504  -20.133 -27.177 1.00 98.20 357 A 1 
ATOM   2811 C  CA  . ASN A 1 357 ? -5.790  -19.686 -28.371 1.00 98.26 357 A 1 
ATOM   2812 C  C   . ASN A 1 357 ? -5.819  -18.165 -28.528 1.00 98.53 357 A 1 
ATOM   2813 O  O   . ASN A 1 357 ? -4.794  -17.584 -28.879 1.00 98.30 357 A 1 
ATOM   2814 C  CB  . ASN A 1 357 ? -6.380  -20.370 -29.616 1.00 97.76 357 A 1 
ATOM   2815 C  CG  . ASN A 1 357 ? -5.901  -21.801 -29.813 1.00 96.18 357 A 1 
ATOM   2816 O  OD1 . ASN A 1 357 ? -4.974  -22.277 -29.190 1.00 90.41 357 A 1 
ATOM   2817 N  ND2 . ASN A 1 357 ? -6.471  -22.493 -30.767 1.00 89.32 357 A 1 
ATOM   2818 N  N   . LEU A 1 358 ? -6.950  -17.526 -28.247 1.00 98.55 358 A 1 
ATOM   2819 C  CA  . LEU A 1 358 ? -7.093  -16.074 -28.297 1.00 98.68 358 A 1 
ATOM   2820 C  C   . LEU A 1 358 ? -6.159  -15.383 -27.290 1.00 98.71 358 A 1 
ATOM   2821 O  O   . LEU A 1 358 ? -5.447  -14.449 -27.653 1.00 98.59 358 A 1 
ATOM   2822 C  CB  . LEU A 1 358 ? -8.573  -15.722 -28.074 1.00 98.58 358 A 1 
ATOM   2823 C  CG  . LEU A 1 358 ? -8.885  -14.216 -28.105 1.00 97.72 358 A 1 
ATOM   2824 C  CD1 . LEU A 1 358 ? -8.539  -13.576 -29.442 1.00 96.63 358 A 1 
ATOM   2825 C  CD2 . LEU A 1 358 ? -10.379 -14.003 -27.846 1.00 96.67 358 A 1 
ATOM   2826 N  N   . GLU A 1 359 ? -6.099  -15.884 -26.039 1.00 98.79 359 A 1 
ATOM   2827 C  CA  . GLU A 1 359 ? -5.158  -15.382 -25.029 1.00 98.66 359 A 1 
ATOM   2828 C  C   . GLU A 1 359 ? -3.701  -15.621 -25.451 1.00 98.63 359 A 1 
ATOM   2829 O  O   . GLU A 1 359 ? -2.880  -14.703 -25.404 1.00 98.38 359 A 1 
ATOM   2830 C  CB  . GLU A 1 359 ? -5.443  -15.997 -23.649 1.00 98.37 359 A 1 
ATOM   2831 C  CG  . GLU A 1 359 ? -6.775  -15.511 -23.053 1.00 97.77 359 A 1 
ATOM   2832 C  CD  . GLU A 1 359 ? -6.968  -15.803 -21.554 1.00 97.47 359 A 1 
ATOM   2833 O  OE1 . GLU A 1 359 ? -8.054  -15.455 -21.024 1.00 94.67 359 A 1 
ATOM   2834 O  OE2 . GLU A 1 359 ? -6.032  -16.287 -20.880 1.00 95.04 359 A 1 
ATOM   2835 N  N   . ALA A 1 360 ? -3.372  -16.821 -25.923 1.00 98.65 360 A 1 
ATOM   2836 C  CA  . ALA A 1 360 ? -2.024  -17.157 -26.357 1.00 98.64 360 A 1 
ATOM   2837 C  C   . ALA A 1 360 ? -1.552  -16.266 -27.521 1.00 98.62 360 A 1 
ATOM   2838 O  O   . ALA A 1 360 ? -0.434  -15.753 -27.477 1.00 98.45 360 A 1 
ATOM   2839 C  CB  . ALA A 1 360 ? -1.969  -18.641 -26.718 1.00 98.29 360 A 1 
ATOM   2840 N  N   . VAL A 1 361 ? -2.399  -16.004 -28.516 1.00 98.71 361 A 1 
ATOM   2841 C  CA  . VAL A 1 361 ? -2.092  -15.085 -29.628 1.00 98.75 361 A 1 
ATOM   2842 C  C   . VAL A 1 361 ? -1.788  -13.680 -29.120 1.00 98.83 361 A 1 
ATOM   2843 O  O   . VAL A 1 361 ? -0.847  -13.058 -29.598 1.00 98.67 361 A 1 
ATOM   2844 C  CB  . VAL A 1 361 ? -3.242  -15.052 -30.653 1.00 98.46 361 A 1 
ATOM   2845 C  CG1 . VAL A 1 361 ? -3.175  -13.866 -31.623 1.00 96.04 361 A 1 
ATOM   2846 C  CG2 . VAL A 1 361 ? -3.214  -16.326 -31.506 1.00 95.96 361 A 1 
ATOM   2847 N  N   . CYS A 1 362 ? -2.549  -13.184 -28.160 1.00 98.77 362 A 1 
ATOM   2848 C  CA  . CYS A 1 362 ? -2.284  -11.882 -27.562 1.00 98.78 362 A 1 
ATOM   2849 C  C   . CYS A 1 362 ? -0.888  -11.829 -26.927 1.00 98.72 362 A 1 
ATOM   2850 O  O   . CYS A 1 362 ? -0.113  -10.922 -27.217 1.00 98.50 362 A 1 
ATOM   2851 C  CB  . CYS A 1 362 ? -3.373  -11.553 -26.527 1.00 98.69 362 A 1 
ATOM   2852 S  SG  . CYS A 1 362 ? -4.957  -11.221 -27.334 1.00 98.50 362 A 1 
ATOM   2853 N  N   . ILE A 1 363 ? -0.549  -12.825 -26.097 1.00 98.58 363 A 1 
ATOM   2854 C  CA  . ILE A 1 363 ? 0.748   -12.910 -25.421 1.00 98.36 363 A 1 
ATOM   2855 C  C   . ILE A 1 363 ? 1.893   -13.071 -26.436 1.00 98.46 363 A 1 
ATOM   2856 O  O   . ILE A 1 363 ? 2.843   -12.290 -26.410 1.00 98.07 363 A 1 
ATOM   2857 C  CB  . ILE A 1 363 ? 0.747   -14.038 -24.372 1.00 97.80 363 A 1 
ATOM   2858 C  CG1 . ILE A 1 363 ? -0.323  -13.840 -23.273 1.00 95.97 363 A 1 
ATOM   2859 C  CG2 . ILE A 1 363 ? 2.136   -14.200 -23.726 1.00 96.55 363 A 1 
ATOM   2860 C  CD1 . ILE A 1 363 ? -0.198  -12.572 -22.430 1.00 89.61 363 A 1 
ATOM   2861 N  N   . GLU A 1 364 ? 1.782   -14.020 -27.358 1.00 98.44 364 A 1 
ATOM   2862 C  CA  . GLU A 1 364 ? 2.799   -14.298 -28.374 1.00 98.33 364 A 1 
ATOM   2863 C  C   . GLU A 1 364 ? 3.064   -13.090 -29.280 1.00 98.46 364 A 1 
ATOM   2864 O  O   . GLU A 1 364 ? 4.212   -12.801 -29.604 1.00 98.12 364 A 1 
ATOM   2865 C  CB  . GLU A 1 364 ? 2.354   -15.493 -29.232 1.00 98.12 364 A 1 
ATOM   2866 C  CG  . GLU A 1 364 ? 2.438   -16.833 -28.497 1.00 96.27 364 A 1 
ATOM   2867 C  CD  . GLU A 1 364 ? 1.666   -17.968 -29.196 1.00 95.53 364 A 1 
ATOM   2868 O  OE1 . GLU A 1 364 ? 1.511   -19.055 -28.593 1.00 89.47 364 A 1 
ATOM   2869 O  OE2 . GLU A 1 364 ? 1.133   -17.792 -30.318 1.00 90.92 364 A 1 
ATOM   2870 N  N   . THR A 1 365 ? 2.029   -12.343 -29.650 1.00 98.65 365 A 1 
ATOM   2871 C  CA  . THR A 1 365 ? 2.168   -11.133 -30.477 1.00 98.66 365 A 1 
ATOM   2872 C  C   . THR A 1 365 ? 2.970   -10.056 -29.751 1.00 98.68 365 A 1 
ATOM   2873 O  O   . THR A 1 365 ? 3.874   -9.462  -30.339 1.00 98.35 365 A 1 
ATOM   2874 C  CB  . THR A 1 365 ? 0.787   -10.590 -30.891 1.00 98.65 365 A 1 
ATOM   2875 O  OG1 . THR A 1 365 ? 0.092   -11.570 -31.628 1.00 97.62 365 A 1 
ATOM   2876 C  CG2 . THR A 1 365 ? 0.876   -9.360  -31.784 1.00 96.94 365 A 1 
ATOM   2877 N  N   . MET A 1 366 ? 2.691   -9.831  -28.473 1.00 98.41 366 A 1 
ATOM   2878 C  CA  . MET A 1 366 ? 3.438   -8.874  -27.654 1.00 98.31 366 A 1 
ATOM   2879 C  C   . MET A 1 366 ? 4.866   -9.358  -27.371 1.00 98.08 366 A 1 
ATOM   2880 O  O   . MET A 1 366 ? 5.812   -8.581  -27.489 1.00 97.31 366 A 1 
ATOM   2881 C  CB  . MET A 1 366 ? 2.688   -8.597  -26.348 1.00 98.16 366 A 1 
ATOM   2882 C  CG  . MET A 1 366 ? 1.371   -7.852  -26.569 1.00 97.77 366 A 1 
ATOM   2883 S  SD  . MET A 1 366 ? 0.469   -7.439  -25.046 1.00 97.35 366 A 1 
ATOM   2884 C  CE  . MET A 1 366 ? -0.083  -9.066  -24.525 1.00 93.24 366 A 1 
ATOM   2885 N  N   . GLU A 1 367 ? 5.061   -10.638 -27.049 1.00 98.19 367 A 1 
ATOM   2886 C  CA  . GLU A 1 367 ? 6.387   -11.232 -26.816 1.00 97.73 367 A 1 
ATOM   2887 C  C   . GLU A 1 367 ? 7.256   -11.225 -28.086 1.00 97.58 367 A 1 
ATOM   2888 O  O   . GLU A 1 367 ? 8.476   -11.112 -27.982 1.00 96.42 367 A 1 
ATOM   2889 C  CB  . GLU A 1 367 ? 6.265   -12.657 -26.228 1.00 97.13 367 A 1 
ATOM   2890 C  CG  . GLU A 1 367 ? 5.774   -12.664 -24.760 1.00 95.14 367 A 1 
ATOM   2891 C  CD  . GLU A 1 367 ? 5.838   -14.026 -24.028 1.00 93.96 367 A 1 
ATOM   2892 O  OE1 . GLU A 1 367 ? 5.545   -14.062 -22.808 1.00 88.22 367 A 1 
ATOM   2893 O  OE2 . GLU A 1 367 ? 6.253   -15.061 -24.596 1.00 89.03 367 A 1 
ATOM   2894 N  N   . ALA A 1 368 ? 6.649   -11.248 -29.283 1.00 98.06 368 A 1 
ATOM   2895 C  CA  . ALA A 1 368 ? 7.331   -11.070 -30.561 1.00 97.92 368 A 1 
ATOM   2896 C  C   . ALA A 1 368 ? 7.725   -9.609  -30.865 1.00 97.89 368 A 1 
ATOM   2897 O  O   . ALA A 1 368 ? 8.354   -9.344  -31.894 1.00 96.67 368 A 1 
ATOM   2898 C  CB  . ALA A 1 368 ? 6.462   -11.668 -31.676 1.00 97.70 368 A 1 
ATOM   2899 N  N   . GLY A 1 369 ? 7.377   -8.648  -29.988 1.00 97.54 369 A 1 
ATOM   2900 C  CA  . GLY A 1 369 ? 7.771   -7.237  -30.094 1.00 97.37 369 A 1 
ATOM   2901 C  C   . GLY A 1 369 ? 6.740   -6.317  -30.744 1.00 97.89 369 A 1 
ATOM   2902 O  O   . GLY A 1 369 ? 7.010   -5.128  -30.901 1.00 97.12 369 A 1 
ATOM   2903 N  N   . PHE A 1 370 ? 5.564   -6.823  -31.110 1.00 98.32 370 A 1 
ATOM   2904 C  CA  . PHE A 1 370 ? 4.459   -5.989  -31.579 1.00 98.49 370 A 1 
ATOM   2905 C  C   . PHE A 1 370 ? 3.707   -5.419  -30.373 1.00 98.42 370 A 1 
ATOM   2906 O  O   . PHE A 1 370 ? 3.051   -6.156  -29.639 1.00 97.98 370 A 1 
ATOM   2907 C  CB  . PHE A 1 370 ? 3.538   -6.790  -32.501 1.00 98.42 370 A 1 
ATOM   2908 C  CG  . PHE A 1 370 ? 4.230   -7.365  -33.712 1.00 98.23 370 A 1 
ATOM   2909 C  CD1 . PHE A 1 370 ? 4.493   -6.554  -34.833 1.00 96.48 370 A 1 
ATOM   2910 C  CD2 . PHE A 1 370 ? 4.661   -8.704  -33.718 1.00 96.53 370 A 1 
ATOM   2911 C  CE1 . PHE A 1 370 ? 5.169   -7.077  -35.943 1.00 95.53 370 A 1 
ATOM   2912 C  CE2 . PHE A 1 370 ? 5.341   -9.231  -34.826 1.00 95.59 370 A 1 
ATOM   2913 C  CZ  . PHE A 1 370 ? 5.597   -8.414  -35.943 1.00 96.36 370 A 1 
ATOM   2914 N  N   . LEU A 1 371 ? 3.812   -4.112  -30.151 1.00 98.34 371 A 1 
ATOM   2915 C  CA  . LEU A 1 371 ? 3.336   -3.440  -28.944 1.00 98.24 371 A 1 
ATOM   2916 C  C   . LEU A 1 371 ? 2.475   -2.223  -29.292 1.00 98.41 371 A 1 
ATOM   2917 O  O   . LEU A 1 371 ? 2.695   -1.551  -30.296 1.00 98.09 371 A 1 
ATOM   2918 C  CB  . LEU A 1 371 ? 4.541   -3.011  -28.087 1.00 97.56 371 A 1 
ATOM   2919 C  CG  . LEU A 1 371 ? 5.497   -4.145  -27.641 1.00 96.61 371 A 1 
ATOM   2920 C  CD1 . LEU A 1 371 ? 6.654   -3.554  -26.850 1.00 94.85 371 A 1 
ATOM   2921 C  CD2 . LEU A 1 371 ? 4.805   -5.188  -26.753 1.00 94.54 371 A 1 
ATOM   2922 N  N   . THR A 1 372 ? 1.534   -1.891  -28.412 1.00 98.18 372 A 1 
ATOM   2923 C  CA  . THR A 1 372 ? 0.955   -0.546  -28.367 1.00 98.15 372 A 1 
ATOM   2924 C  C   . THR A 1 372 ? 1.880   0.411   -27.617 1.00 97.81 372 A 1 
ATOM   2925 O  O   . THR A 1 372 ? 2.790   -0.009  -26.896 1.00 97.43 372 A 1 
ATOM   2926 C  CB  . THR A 1 372 ? -0.456  -0.558  -27.749 1.00 98.09 372 A 1 
ATOM   2927 O  OG1 . THR A 1 372 ? -0.444  -1.298  -26.556 1.00 96.87 372 A 1 
ATOM   2928 C  CG2 . THR A 1 372 ? -1.462  -1.178  -28.696 1.00 95.10 372 A 1 
ATOM   2929 N  N   . LYS A 1 373 ? 1.679   1.715   -27.795 1.00 97.68 373 A 1 
ATOM   2930 C  CA  . LYS A 1 373 ? 2.568   2.755   -27.260 1.00 97.43 373 A 1 
ATOM   2931 C  C   . LYS A 1 373 ? 2.750   2.693   -25.737 1.00 96.86 373 A 1 
ATOM   2932 O  O   . LYS A 1 373 ? 3.847   2.950   -25.250 1.00 96.32 373 A 1 
ATOM   2933 C  CB  . LYS A 1 373 ? 2.044   4.124   -27.698 1.00 97.32 373 A 1 
ATOM   2934 C  CG  . LYS A 1 373 ? 3.005   5.246   -27.303 1.00 96.26 373 A 1 
ATOM   2935 C  CD  . LYS A 1 373 ? 2.537   6.597   -27.874 1.00 94.46 373 A 1 
ATOM   2936 C  CE  . LYS A 1 373 ? 3.575   7.666   -27.505 1.00 90.06 373 A 1 
ATOM   2937 N  NZ  . LYS A 1 373 ? 3.271   8.952   -28.162 1.00 82.53 373 A 1 
ATOM   2938 N  N   . ASP A 1 374 ? 1.697   2.365   -24.991 1.00 96.77 374 A 1 
ATOM   2939 C  CA  . ASP A 1 374 ? 1.743   2.219   -23.533 1.00 95.94 374 A 1 
ATOM   2940 C  C   . ASP A 1 374 ? 2.744   1.135   -23.105 1.00 95.40 374 A 1 
ATOM   2941 O  O   . ASP A 1 374 ? 3.543   1.359   -22.200 1.00 94.42 374 A 1 
ATOM   2942 C  CB  . ASP A 1 374 ? 0.334   1.926   -23.005 1.00 95.68 374 A 1 
ATOM   2943 C  CG  . ASP A 1 374 ? -0.228  0.599   -23.529 1.00 96.32 374 A 1 
ATOM   2944 O  OD1 . ASP A 1 374 ? -0.329  0.436   -24.759 1.00 94.84 374 A 1 
ATOM   2945 O  OD2 . ASP A 1 374 ? -0.541  -0.268  -22.689 1.00 94.50 374 A 1 
ATOM   2946 N  N   . LEU A 1 375 ? 2.777   0.004   -23.817 1.00 96.87 375 A 1 
ATOM   2947 C  CA  . LEU A 1 375 ? 3.724   -1.085  -23.570 1.00 96.61 375 A 1 
ATOM   2948 C  C   . LEU A 1 375 ? 5.143   -0.710  -24.013 1.00 96.29 375 A 1 
ATOM   2949 O  O   . LEU A 1 375 ? 6.096   -1.005  -23.296 1.00 95.58 375 A 1 
ATOM   2950 C  CB  . LEU A 1 375 ? 3.243   -2.358  -24.274 1.00 96.82 375 A 1 
ATOM   2951 C  CG  . LEU A 1 375 ? 1.833   -2.824  -23.877 1.00 96.50 375 A 1 
ATOM   2952 C  CD1 . LEU A 1 375 ? 1.538   -4.146  -24.585 1.00 95.38 375 A 1 
ATOM   2953 C  CD2 . LEU A 1 375 ? 1.689   -3.030  -22.374 1.00 95.06 375 A 1 
ATOM   2954 N  N   . ALA A 1 376 ? 5.293   -0.010  -25.142 1.00 96.73 376 A 1 
ATOM   2955 C  CA  . ALA A 1 376 ? 6.593   0.505   -25.579 1.00 96.69 376 A 1 
ATOM   2956 C  C   . ALA A 1 376 ? 7.200   1.477   -24.546 1.00 95.65 376 A 1 
ATOM   2957 O  O   . ALA A 1 376 ? 8.396   1.423   -24.280 1.00 94.66 376 A 1 
ATOM   2958 C  CB  . ALA A 1 376 ? 6.434   1.155   -26.956 1.00 97.05 376 A 1 
ATOM   2959 N  N   . ILE A 1 377 ? 6.375   2.314   -23.911 1.00 94.73 377 A 1 
ATOM   2960 C  CA  . ILE A 1 377 ? 6.810   3.183   -22.803 1.00 93.12 377 A 1 
ATOM   2961 C  C   . ILE A 1 377 ? 7.312   2.347   -21.617 1.00 91.66 377 A 1 
ATOM   2962 O  O   . ILE A 1 377 ? 8.374   2.651   -21.078 1.00 90.08 377 A 1 
ATOM   2963 C  CB  . ILE A 1 377 ? 5.690   4.166   -22.396 1.00 92.84 377 A 1 
ATOM   2964 C  CG1 . ILE A 1 377 ? 5.436   5.202   -23.516 1.00 92.85 377 A 1 
ATOM   2965 C  CG2 . ILE A 1 377 ? 6.033   4.899   -21.084 1.00 92.41 377 A 1 
ATOM   2966 C  CD1 . ILE A 1 377 ? 4.124   5.985   -23.363 1.00 91.10 377 A 1 
ATOM   2967 N  N   . CYS A 1 378 ? 6.601   1.274   -21.242 1.00 93.44 378 A 1 
ATOM   2968 C  CA  . CYS A 1 378 ? 7.050   0.365   -20.179 1.00 92.19 378 A 1 
ATOM   2969 C  C   . CYS A 1 378 ? 8.407   -0.280  -20.518 1.00 91.14 378 A 1 
ATOM   2970 O  O   . CYS A 1 378 ? 9.301   -0.284  -19.683 1.00 89.92 378 A 1 
ATOM   2971 C  CB  . CYS A 1 378 ? 5.994   -0.720  -19.927 1.00 91.90 378 A 1 
ATOM   2972 S  SG  . CYS A 1 378 ? 4.458   -0.009  -19.271 1.00 90.84 378 A 1 
ATOM   2973 N  N   . VAL A 1 379 ? 8.579   -0.761  -21.744 1.00 93.75 379 A 1 
ATOM   2974 C  CA  . VAL A 1 379 ? 9.837   -1.368  -22.221 1.00 93.66 379 A 1 
ATOM   2975 C  C   . VAL A 1 379 ? 11.000  -0.368  -22.176 1.00 92.44 379 A 1 
ATOM   2976 O  O   . VAL A 1 379 ? 12.124  -0.743  -21.834 1.00 90.53 379 A 1 
ATOM   2977 C  CB  . VAL A 1 379 ? 9.654   -1.951  -23.634 1.00 93.98 379 A 1 
ATOM   2978 C  CG1 . VAL A 1 379 ? 10.969  -2.426  -24.256 1.00 91.62 379 A 1 
ATOM   2979 C  CG2 . VAL A 1 379 ? 8.720   -3.163  -23.590 1.00 92.01 379 A 1 
ATOM   2980 N  N   . LYS A 1 380 ? 10.747  0.911   -22.452 1.00 91.90 380 A 1 
ATOM   2981 C  CA  . LYS A 1 380 ? 11.738  1.993   -22.326 1.00 91.34 380 A 1 
ATOM   2982 C  C   . LYS A 1 380 ? 11.879  2.534   -20.887 1.00 89.58 380 A 1 
ATOM   2983 O  O   . LYS A 1 380 ? 12.304  3.678   -20.697 1.00 85.74 380 A 1 
ATOM   2984 C  CB  . LYS A 1 380 ? 11.433  3.112   -23.342 1.00 91.60 380 A 1 
ATOM   2985 C  CG  . LYS A 1 380 ? 11.439  2.656   -24.809 1.00 90.63 380 A 1 
ATOM   2986 C  CD  . LYS A 1 380 ? 12.803  2.496   -25.474 1.00 87.32 380 A 1 
ATOM   2987 C  CE  . LYS A 1 380 ? 12.500  2.118   -26.928 1.00 84.63 380 A 1 
ATOM   2988 N  NZ  . LYS A 1 380 ? 13.591  2.335   -27.909 1.00 78.04 380 A 1 
ATOM   2989 N  N   . GLY A 1 381 ? 11.521  1.758   -19.873 1.00 88.32 381 A 1 
ATOM   2990 C  CA  . GLY A 1 381 ? 11.683  2.119   -18.462 1.00 85.26 381 A 1 
ATOM   2991 C  C   . GLY A 1 381 ? 10.759  3.244   -17.986 1.00 84.48 381 A 1 
ATOM   2992 O  O   . GLY A 1 381 ? 11.130  3.995   -17.091 1.00 79.83 381 A 1 
ATOM   2993 N  N   . GLY A 1 382 ? 9.588   3.402   -18.610 1.00 83.91 382 A 1 
ATOM   2994 C  CA  . GLY A 1 382 ? 8.639   4.481   -18.307 1.00 82.44 382 A 1 
ATOM   2995 C  C   . GLY A 1 382 ? 8.971   5.826   -18.969 1.00 83.85 382 A 1 
ATOM   2996 O  O   . GLY A 1 382 ? 8.210   6.785   -18.821 1.00 81.11 382 A 1 
ATOM   2997 N  N   . ASN A 1 383 ? 10.055  5.923   -19.723 1.00 83.31 383 A 1 
ATOM   2998 C  CA  . ASN A 1 383 ? 10.455  7.163   -20.390 1.00 84.81 383 A 1 
ATOM   2999 C  C   . ASN A 1 383 ? 9.758   7.319   -21.752 1.00 87.63 383 A 1 
ATOM   3000 O  O   . ASN A 1 383 ? 10.249  6.866   -22.788 1.00 86.63 383 A 1 
ATOM   3001 C  CB  . ASN A 1 383 ? 11.985  7.229   -20.488 1.00 80.42 383 A 1 
ATOM   3002 C  CG  . ASN A 1 383 ? 12.444  8.565   -21.039 1.00 75.16 383 A 1 
ATOM   3003 O  OD1 . ASN A 1 383 ? 11.667  9.457   -21.353 1.00 68.72 383 A 1 
ATOM   3004 N  ND2 . ASN A 1 383 ? 13.737  8.741   -21.198 1.00 67.21 383 A 1 
ATOM   3005 N  N   . ALA A 1 384 ? 8.639   8.048   -21.762 1.00 85.68 384 A 1 
ATOM   3006 C  CA  . ALA A 1 384 ? 7.867   8.293   -22.982 1.00 87.50 384 A 1 
ATOM   3007 C  C   . ALA A 1 384 ? 8.654   9.023   -24.087 1.00 89.88 384 A 1 
ATOM   3008 O  O   . ALA A 1 384 ? 8.372   8.825   -25.265 1.00 88.49 384 A 1 
ATOM   3009 C  CB  . ALA A 1 384 ? 6.609   9.085   -22.600 1.00 85.21 384 A 1 
ATOM   3010 N  N   . SER A 1 385 ? 9.654   9.853   -23.738 1.00 87.59 385 A 1 
ATOM   3011 C  CA  . SER A 1 385 ? 10.469  10.576  -24.722 1.00 89.21 385 A 1 
ATOM   3012 C  C   . SER A 1 385 ? 11.473  9.679   -25.459 1.00 91.05 385 A 1 
ATOM   3013 O  O   . SER A 1 385 ? 11.921  10.036  -26.548 1.00 88.50 385 A 1 
ATOM   3014 C  CB  . SER A 1 385 ? 11.193  11.755  -24.066 1.00 86.34 385 A 1 
ATOM   3015 O  OG  . SER A 1 385 ? 12.156  11.328  -23.122 1.00 75.46 385 A 1 
ATOM   3016 N  N   . ALA A 1 386 ? 11.797  8.510   -24.908 1.00 90.72 386 A 1 
ATOM   3017 C  CA  . ALA A 1 386 ? 12.659  7.519   -25.547 1.00 92.30 386 A 1 
ATOM   3018 C  C   . ALA A 1 386 ? 11.916  6.596   -26.530 1.00 94.20 386 A 1 
ATOM   3019 O  O   . ALA A 1 386 ? 12.554  5.770   -27.192 1.00 92.10 386 A 1 
ATOM   3020 C  CB  . ALA A 1 386 ? 13.371  6.717   -24.448 1.00 89.46 386 A 1 
ATOM   3021 N  N   . VAL A 1 387 ? 10.595  6.710   -26.617 1.00 94.10 387 A 1 
ATOM   3022 C  CA  . VAL A 1 387 ? 9.754   5.930   -27.531 1.00 95.67 387 A 1 
ATOM   3023 C  C   . VAL A 1 387 ? 9.643   6.652   -28.869 1.00 95.99 387 A 1 
ATOM   3024 O  O   . VAL A 1 387 ? 9.216   7.803   -28.939 1.00 94.84 387 A 1 
ATOM   3025 C  CB  . VAL A 1 387 ? 8.368   5.653   -26.923 1.00 95.07 387 A 1 
ATOM   3026 C  CG1 . VAL A 1 387 ? 7.472   4.867   -27.874 1.00 90.28 387 A 1 
ATOM   3027 C  CG2 . VAL A 1 387 ? 8.506   4.828   -25.634 1.00 90.09 387 A 1 
ATOM   3028 N  N   . THR A 1 388 ? 9.973   5.938   -29.951 1.00 96.50 388 A 1 
ATOM   3029 C  CA  . THR A 1 388 ? 9.815   6.388   -31.336 1.00 96.86 388 A 1 
ATOM   3030 C  C   . THR A 1 388 ? 8.610   5.704   -31.985 1.00 97.48 388 A 1 
ATOM   3031 O  O   . THR A 1 388 ? 8.123   4.689   -31.493 1.00 96.59 388 A 1 
ATOM   3032 C  CB  . THR A 1 388 ? 11.087  6.124   -32.152 1.00 95.19 388 A 1 
ATOM   3033 O  OG1 . THR A 1 388 ? 11.295  4.750   -32.322 1.00 85.99 388 A 1 
ATOM   3034 C  CG2 . THR A 1 388 ? 12.340  6.728   -31.520 1.00 83.42 388 A 1 
ATOM   3035 N  N   . ARG A 1 389 ? 8.145   6.234   -33.116 1.00 97.05 389 A 1 
ATOM   3036 C  CA  . ARG A 1 389 ? 6.980   5.664   -33.820 1.00 97.33 389 A 1 
ATOM   3037 C  C   . ARG A 1 389 ? 7.207   4.221   -34.313 1.00 97.67 389 A 1 
ATOM   3038 O  O   . ARG A 1 389 ? 6.239   3.492   -34.481 1.00 96.95 389 A 1 
ATOM   3039 C  CB  . ARG A 1 389 ? 6.567   6.602   -34.962 1.00 96.47 389 A 1 
ATOM   3040 C  CG  . ARG A 1 389 ? 5.308   6.153   -35.746 1.00 94.61 389 A 1 
ATOM   3041 C  CD  . ARG A 1 389 ? 4.062   6.014   -34.857 1.00 93.56 389 A 1 
ATOM   3042 N  NE  . ARG A 1 389 ? 2.928   5.427   -35.586 1.00 93.37 389 A 1 
ATOM   3043 C  CZ  . ARG A 1 389 ? 2.689   4.155   -35.811 1.00 94.15 389 A 1 
ATOM   3044 N  NH1 . ARG A 1 389 ? 3.481   3.202   -35.421 1.00 88.19 389 A 1 
ATOM   3045 N  NH2 . ARG A 1 389 ? 1.601   3.792   -36.434 1.00 89.82 389 A 1 
ATOM   3046 N  N   . THR A 1 390 ? 8.458   3.815   -34.516 1.00 97.51 390 A 1 
ATOM   3047 C  CA  . THR A 1 390 ? 8.831   2.457   -34.916 1.00 97.32 390 A 1 
ATOM   3048 C  C   . THR A 1 390 ? 8.806   1.445   -33.771 1.00 97.63 390 A 1 
ATOM   3049 O  O   . THR A 1 390 ? 8.805   0.250   -34.035 1.00 96.27 390 A 1 
ATOM   3050 C  CB  . THR A 1 390 ? 10.227  2.448   -35.553 1.00 95.95 390 A 1 
ATOM   3051 O  OG1 . THR A 1 390 ? 11.142  3.167   -34.745 1.00 86.25 390 A 1 
ATOM   3052 C  CG2 . THR A 1 390 ? 10.215  3.129   -36.919 1.00 82.83 390 A 1 
ATOM   3053 N  N   . ASP A 1 391 ? 8.744   1.896   -32.509 1.00 97.59 391 A 1 
ATOM   3054 C  CA  . ASP A 1 391 ? 8.704   1.004   -31.343 1.00 97.66 391 A 1 
ATOM   3055 C  C   . ASP A 1 391 ? 7.304   0.420   -31.070 1.00 97.96 391 A 1 
ATOM   3056 O  O   . ASP A 1 391 ? 7.167   -0.466  -30.222 1.00 97.41 391 A 1 
ATOM   3057 C  CB  . ASP A 1 391 ? 9.194   1.756   -30.089 1.00 97.21 391 A 1 
ATOM   3058 C  CG  . ASP A 1 391 ? 10.667  2.181   -30.094 1.00 96.65 391 A 1 
ATOM   3059 O  OD1 . ASP A 1 391 ? 11.562  1.327   -30.263 1.00 93.54 391 A 1 
ATOM   3060 O  OD2 . ASP A 1 391 ? 10.943  3.361   -29.776 1.00 93.56 391 A 1 
ATOM   3061 N  N   . TYR A 1 392 ? 6.259   0.909   -31.753 1.00 98.04 392 A 1 
ATOM   3062 C  CA  . TYR A 1 392 ? 4.878   0.491   -31.506 1.00 98.20 392 A 1 
ATOM   3063 C  C   . TYR A 1 392 ? 3.986   0.568   -32.751 1.00 98.47 392 A 1 
ATOM   3064 O  O   . TYR A 1 392 ? 4.286   1.276   -33.715 1.00 98.16 392 A 1 
ATOM   3065 C  CB  . TYR A 1 392 ? 4.279   1.329   -30.356 1.00 98.08 392 A 1 
ATOM   3066 C  CG  . TYR A 1 392 ? 4.058   2.793   -30.676 1.00 98.27 392 A 1 
ATOM   3067 C  CD1 . TYR A 1 392 ? 5.069   3.746   -30.408 1.00 97.09 392 A 1 
ATOM   3068 C  CD2 . TYR A 1 392 ? 2.839   3.229   -31.239 1.00 97.23 392 A 1 
ATOM   3069 C  CE1 . TYR A 1 392 ? 4.868   5.103   -30.698 1.00 96.61 392 A 1 
ATOM   3070 C  CE2 . TYR A 1 392 ? 2.632   4.585   -31.539 1.00 96.53 392 A 1 
ATOM   3071 C  CZ  . TYR A 1 392 ? 3.649   5.519   -31.266 1.00 97.30 392 A 1 
ATOM   3072 O  OH  . TYR A 1 392 ? 3.440   6.846   -31.555 1.00 96.22 392 A 1 
ATOM   3073 N  N   . LEU A 1 393 ? 2.838   -0.118  -32.681 1.00 98.47 393 A 1 
ATOM   3074 C  CA  . LEU A 1 393 ? 1.758   -0.056  -33.662 1.00 98.53 393 A 1 
ATOM   3075 C  C   . LEU A 1 393 ? 0.650   0.904   -33.180 1.00 98.64 393 A 1 
ATOM   3076 O  O   . LEU A 1 393 ? 0.417   1.050   -31.975 1.00 98.36 393 A 1 
ATOM   3077 C  CB  . LEU A 1 393 ? 1.215   -1.464  -33.915 1.00 98.55 393 A 1 
ATOM   3078 C  CG  . LEU A 1 393 ? 2.248   -2.471  -34.480 1.00 97.72 393 A 1 
ATOM   3079 C  CD1 . LEU A 1 393 ? 1.590   -3.845  -34.629 1.00 95.54 393 A 1 
ATOM   3080 C  CD2 . LEU A 1 393 ? 2.789   -2.055  -35.847 1.00 95.06 393 A 1 
ATOM   3081 N  N   . ASN A 1 394 ? -0.066  1.521   -34.104 1.00 98.50 394 A 1 
ATOM   3082 C  CA  . ASN A 1 394 ? -1.281  2.254   -33.760 1.00 98.46 394 A 1 
ATOM   3083 C  C   . ASN A 1 394 ? -2.419  1.288   -33.373 1.00 98.64 394 A 1 
ATOM   3084 O  O   . ASN A 1 394 ? -2.293  0.066   -33.494 1.00 98.43 394 A 1 
ATOM   3085 C  CB  . ASN A 1 394 ? -1.620  3.272   -34.870 1.00 98.10 394 A 1 
ATOM   3086 C  CG  . ASN A 1 394 ? -2.249  2.692   -36.126 1.00 97.72 394 A 1 
ATOM   3087 O  OD1 . ASN A 1 394 ? -3.102  1.830   -36.096 1.00 93.09 394 A 1 
ATOM   3088 N  ND2 . ASN A 1 394 ? -1.899  3.216   -37.271 1.00 91.80 394 A 1 
ATOM   3089 N  N   . THR A 1 395 ? -3.543  1.822   -32.911 1.00 98.21 395 A 1 
ATOM   3090 C  CA  . THR A 1 395 ? -4.694  1.029   -32.456 1.00 98.15 395 A 1 
ATOM   3091 C  C   . THR A 1 395 ? -5.152  0.000   -33.490 1.00 98.38 395 A 1 
ATOM   3092 O  O   . THR A 1 395 ? -5.398  -1.162  -33.147 1.00 98.22 395 A 1 
ATOM   3093 C  CB  . THR A 1 395 ? -5.881  1.954   -32.133 1.00 98.01 395 A 1 
ATOM   3094 O  OG1 . THR A 1 395 ? -5.487  2.956   -31.223 1.00 96.48 395 A 1 
ATOM   3095 C  CG2 . THR A 1 395 ? -7.063  1.219   -31.516 1.00 96.04 395 A 1 
ATOM   3096 N  N   . PHE A 1 396 ? -5.260  0.399   -34.745 1.00 98.22 396 A 1 
ATOM   3097 C  CA  . PHE A 1 396 ? -5.806  -0.430  -35.822 1.00 98.08 396 A 1 
ATOM   3098 C  C   . PHE A 1 396 ? -4.756  -1.401  -36.380 1.00 98.29 396 A 1 
ATOM   3099 O  O   . PHE A 1 396 ? -5.061  -2.574  -36.560 1.00 97.73 396 A 1 
ATOM   3100 C  CB  . PHE A 1 396 ? -6.379  0.475   -36.915 1.00 97.50 396 A 1 
ATOM   3101 C  CG  . PHE A 1 396 ? -7.396  1.473   -36.399 1.00 96.68 396 A 1 
ATOM   3102 C  CD1 . PHE A 1 396 ? -8.676  1.042   -36.012 1.00 93.14 396 A 1 
ATOM   3103 C  CD2 . PHE A 1 396 ? -7.056  2.836   -36.255 1.00 93.65 396 A 1 
ATOM   3104 C  CE1 . PHE A 1 396 ? -9.608  1.958   -35.493 1.00 92.24 396 A 1 
ATOM   3105 C  CE2 . PHE A 1 396 ? -7.985  3.754   -35.732 1.00 91.96 396 A 1 
ATOM   3106 C  CZ  . PHE A 1 396 ? -9.268  3.317   -35.355 1.00 93.97 396 A 1 
ATOM   3107 N  N   . GLU A 1 397 ? -3.506  -0.967  -36.544 1.00 98.51 397 A 1 
ATOM   3108 C  CA  . GLU A 1 397 ? -2.382  -1.829  -36.930 1.00 98.49 397 A 1 
ATOM   3109 C  C   . GLU A 1 397 ? -2.187  -2.985  -35.933 1.00 98.64 397 A 1 
ATOM   3110 O  O   . GLU A 1 397 ? -1.949  -4.125  -36.329 1.00 98.40 397 A 1 
ATOM   3111 C  CB  . GLU A 1 397 ? -1.087  -1.004  -36.971 1.00 98.28 397 A 1 
ATOM   3112 C  CG  . GLU A 1 397 ? -0.985  -0.002  -38.134 1.00 97.16 397 A 1 
ATOM   3113 C  CD  . GLU A 1 397 ? 0.201   0.988   -37.974 1.00 97.58 397 A 1 
ATOM   3114 O  OE1 . GLU A 1 397 ? 0.565   1.639   -38.973 1.00 93.08 397 A 1 
ATOM   3115 O  OE2 . GLU A 1 397 ? 0.724   1.143   -36.849 1.00 94.26 397 A 1 
ATOM   3116 N  N   . PHE A 1 398 ? -2.316  -2.707  -34.623 1.00 98.76 398 A 1 
ATOM   3117 C  CA  . PHE A 1 398 ? -2.171  -3.730  -33.589 1.00 98.76 398 A 1 
ATOM   3118 C  C   . PHE A 1 398 ? -3.327  -4.735  -33.612 1.00 98.83 398 A 1 
ATOM   3119 O  O   . PHE A 1 398 ? -3.082  -5.941  -33.544 1.00 98.72 398 A 1 
ATOM   3120 C  CB  . PHE A 1 398 ? -2.030  -3.063  -32.215 1.00 98.73 398 A 1 
ATOM   3121 C  CG  . PHE A 1 398 ? -1.684  -4.040  -31.120 1.00 98.72 398 A 1 
ATOM   3122 C  CD1 . PHE A 1 398 ? -2.658  -4.438  -30.179 1.00 98.00 398 A 1 
ATOM   3123 C  CD2 . PHE A 1 398 ? -0.389  -4.578  -31.027 1.00 98.05 398 A 1 
ATOM   3124 C  CE1 . PHE A 1 398 ? -2.333  -5.342  -29.165 1.00 97.77 398 A 1 
ATOM   3125 C  CE2 . PHE A 1 398 ? -0.060  -5.489  -30.011 1.00 97.70 398 A 1 
ATOM   3126 C  CZ  . PHE A 1 398 ? -1.034  -5.872  -29.078 1.00 98.17 398 A 1 
ATOM   3127 N  N   . LEU A 1 399 ? -4.572  -4.273  -33.769 1.00 98.79 399 A 1 
ATOM   3128 C  CA  . LEU A 1 399 ? -5.731  -5.155  -33.943 1.00 98.70 399 A 1 
ATOM   3129 C  C   . LEU A 1 399 ? -5.614  -6.026  -35.204 1.00 98.70 399 A 1 
ATOM   3130 O  O   . LEU A 1 399 ? -5.893  -7.218  -35.150 1.00 98.51 399 A 1 
ATOM   3131 C  CB  . LEU A 1 399 ? -7.021  -4.318  -33.982 1.00 98.46 399 A 1 
ATOM   3132 C  CG  . LEU A 1 399 ? -7.502  -3.872  -32.592 1.00 95.98 399 A 1 
ATOM   3133 C  CD1 . LEU A 1 399 ? -8.562  -2.784  -32.739 1.00 92.22 399 A 1 
ATOM   3134 C  CD2 . LEU A 1 399 ? -8.129  -5.034  -31.821 1.00 92.72 399 A 1 
ATOM   3135 N  N   . ASP A 1 400 ? -5.137  -5.465  -36.319 1.00 98.72 400 A 1 
ATOM   3136 C  CA  . ASP A 1 400 ? -4.923  -6.219  -37.557 1.00 98.62 400 A 1 
ATOM   3137 C  C   . ASP A 1 400 ? -3.816  -7.263  -37.396 1.00 98.64 400 A 1 
ATOM   3138 O  O   . ASP A 1 400 ? -3.957  -8.395  -37.872 1.00 98.39 400 A 1 
ATOM   3139 C  CB  . ASP A 1 400 ? -4.606  -5.248  -38.707 1.00 98.25 400 A 1 
ATOM   3140 C  CG  . ASP A 1 400 ? -5.831  -4.452  -39.180 1.00 96.46 400 A 1 
ATOM   3141 O  OD1 . ASP A 1 400 ? -6.975  -4.864  -38.873 1.00 92.50 400 A 1 
ATOM   3142 O  OD2 . ASP A 1 400 ? -5.645  -3.459  -39.900 1.00 91.96 400 A 1 
ATOM   3143 N  N   . LYS A 1 401 ? -2.744  -6.948  -36.640 1.00 98.77 401 A 1 
ATOM   3144 C  CA  . LYS A 1 401 ? -1.683  -7.915  -36.336 1.00 98.76 401 A 1 
ATOM   3145 C  C   . LYS A 1 401 ? -2.181  -9.069  -35.467 1.00 98.76 401 A 1 
ATOM   3146 O  O   . LYS A 1 401 ? -1.831  -10.217 -35.726 1.00 98.57 401 A 1 
ATOM   3147 C  CB  . LYS A 1 401 ? -0.490  -7.195  -35.689 1.00 98.53 401 A 1 
ATOM   3148 C  CG  . LYS A 1 401 ? 0.771   -8.079  -35.632 1.00 95.90 401 A 1 
ATOM   3149 C  CD  . LYS A 1 401 ? 1.255   -8.411  -37.050 1.00 93.71 401 A 1 
ATOM   3150 C  CE  . LYS A 1 401 ? 2.450   -9.338  -37.101 1.00 90.80 401 A 1 
ATOM   3151 N  NZ  . LYS A 1 401 ? 2.709   -9.732  -38.512 1.00 85.63 401 A 1 
ATOM   3152 N  N   . LEU A 1 402 ? -3.032  -8.785  -34.484 1.00 98.78 402 A 1 
ATOM   3153 C  CA  . LEU A 1 402 ? -3.692  -9.819  -33.680 1.00 98.72 402 A 1 
ATOM   3154 C  C   . LEU A 1 402 ? -4.609  -10.695 -34.550 1.00 98.75 402 A 1 
ATOM   3155 O  O   . LEU A 1 402 ? -4.558  -11.917 -34.431 1.00 98.61 402 A 1 
ATOM   3156 C  CB  . LEU A 1 402 ? -4.495  -9.169  -32.541 1.00 98.75 402 A 1 
ATOM   3157 C  CG  . LEU A 1 402 ? -3.643  -8.555  -31.415 1.00 98.36 402 A 1 
ATOM   3158 C  CD1 . LEU A 1 402 ? -4.560  -7.785  -30.470 1.00 97.36 402 A 1 
ATOM   3159 C  CD2 . LEU A 1 402 ? -2.900  -9.619  -30.605 1.00 97.28 402 A 1 
ATOM   3160 N  N   . ALA A 1 403 ? -5.387  -10.097 -35.456 1.00 98.74 403 A 1 
ATOM   3161 C  CA  . ALA A 1 403 ? -6.264  -10.833 -36.364 1.00 98.68 403 A 1 
ATOM   3162 C  C   . ALA A 1 403 ? -5.470  -11.741 -37.320 1.00 98.52 403 A 1 
ATOM   3163 O  O   . ALA A 1 403 ? -5.837  -12.905 -37.506 1.00 98.17 403 A 1 
ATOM   3164 C  CB  . ALA A 1 403 ? -7.134  -9.825  -37.123 1.00 98.44 403 A 1 
ATOM   3165 N  N   . GLU A 1 404 ? -4.353  -11.259 -37.859 1.00 98.66 404 A 1 
ATOM   3166 C  CA  . GLU A 1 404 ? -3.446  -12.042 -38.708 1.00 98.40 404 A 1 
ATOM   3167 C  C   . GLU A 1 404 ? -2.871  -13.251 -37.951 1.00 98.43 404 A 1 
ATOM   3168 O  O   . GLU A 1 404 ? -2.875  -14.378 -38.448 1.00 97.91 404 A 1 
ATOM   3169 C  CB  . GLU A 1 404 ? -2.306  -11.128 -39.203 1.00 97.78 404 A 1 
ATOM   3170 C  CG  . GLU A 1 404 ? -1.410  -11.775 -40.271 1.00 86.23 404 A 1 
ATOM   3171 C  CD  . GLU A 1 404 ? -0.018  -11.130 -40.382 1.00 85.25 404 A 1 
ATOM   3172 O  OE1 . GLU A 1 404 ? 0.959   -11.875 -40.617 1.00 78.76 404 A 1 
ATOM   3173 O  OE2 . GLU A 1 404 ? 0.125   -9.906  -40.171 1.00 81.08 404 A 1 
ATOM   3174 N  N   . ASN A 1 405 ? -2.390  -13.037 -36.724 1.00 98.56 405 A 1 
ATOM   3175 C  CA  . ASN A 1 405 ? -1.803  -14.098 -35.908 1.00 98.41 405 A 1 
ATOM   3176 C  C   . ASN A 1 405 ? -2.853  -15.099 -35.415 1.00 98.44 405 A 1 
ATOM   3177 O  O   . ASN A 1 405 ? -2.585  -16.300 -35.392 1.00 97.99 405 A 1 
ATOM   3178 C  CB  . ASN A 1 405 ? -1.027  -13.450 -34.747 1.00 98.40 405 A 1 
ATOM   3179 C  CG  . ASN A 1 405 ? 0.283   -12.808 -35.171 1.00 98.13 405 A 1 
ATOM   3180 O  OD1 . ASN A 1 405 ? 0.821   -13.022 -36.247 1.00 93.21 405 A 1 
ATOM   3181 N  ND2 . ASN A 1 405 ? 0.873   -12.036 -34.287 1.00 92.28 405 A 1 
ATOM   3182 N  N   . LEU A 1 406 ? -4.065  -14.646 -35.085 1.00 98.47 406 A 1 
ATOM   3183 C  CA  . LEU A 1 406 ? -5.166  -15.519 -34.709 1.00 98.30 406 A 1 
ATOM   3184 C  C   . LEU A 1 406 ? -5.598  -16.402 -35.882 1.00 98.22 406 A 1 
ATOM   3185 O  O   . LEU A 1 406 ? -5.766  -17.604 -35.699 1.00 97.82 406 A 1 
ATOM   3186 C  CB  . LEU A 1 406 ? -6.333  -14.682 -34.165 1.00 98.38 406 A 1 
ATOM   3187 C  CG  . LEU A 1 406 ? -7.515  -15.525 -33.640 1.00 98.08 406 A 1 
ATOM   3188 C  CD1 . LEU A 1 406 ? -7.128  -16.444 -32.485 1.00 97.01 406 A 1 
ATOM   3189 C  CD2 . LEU A 1 406 ? -8.617  -14.588 -33.141 1.00 96.91 406 A 1 
ATOM   3190 N  N   . ALA A 1 407 ? -5.684  -15.848 -37.082 1.00 98.13 407 A 1 
ATOM   3191 C  CA  . ALA A 1 407 ? -6.000  -16.616 -38.285 1.00 97.72 407 A 1 
ATOM   3192 C  C   . ALA A 1 407 ? -4.977  -17.733 -38.534 1.00 97.49 407 A 1 
ATOM   3193 O  O   . ALA A 1 407 ? -5.363  -18.867 -38.827 1.00 96.38 407 A 1 
ATOM   3194 C  CB  . ALA A 1 407 ? -6.083  -15.657 -39.478 1.00 97.28 407 A 1 
ATOM   3195 N  N   . LYS A 1 408 ? -3.678  -17.461 -38.337 1.00 97.61 408 A 1 
ATOM   3196 C  CA  . LYS A 1 408 ? -2.617  -18.472 -38.426 1.00 97.25 408 A 1 
ATOM   3197 C  C   . LYS A 1 408 ? -2.771  -19.558 -37.360 1.00 96.73 408 A 1 
ATOM   3198 O  O   . LYS A 1 408 ? -2.611  -20.736 -37.671 1.00 95.11 408 A 1 
ATOM   3199 C  CB  . LYS A 1 408 ? -1.239  -17.820 -38.301 1.00 96.75 408 A 1 
ATOM   3200 C  CG  . LYS A 1 408 ? -0.866  -17.006 -39.551 1.00 92.60 408 A 1 
ATOM   3201 C  CD  . LYS A 1 408 ? 0.424   -16.218 -39.303 1.00 89.49 408 A 1 
ATOM   3202 C  CE  . LYS A 1 408 ? 0.718   -15.352 -40.527 1.00 82.14 408 A 1 
ATOM   3203 N  NZ  . LYS A 1 408 ? 1.760   -14.325 -40.248 1.00 74.48 408 A 1 
ATOM   3204 N  N   . LYS A 1 409 ? -3.094  -19.182 -36.113 1.00 96.95 409 A 1 
ATOM   3205 C  CA  . LYS A 1 409 ? -3.234  -20.128 -34.998 1.00 96.35 409 A 1 
ATOM   3206 C  C   . LYS A 1 409 ? -4.475  -21.010 -35.127 1.00 95.67 409 A 1 
ATOM   3207 O  O   . LYS A 1 409 ? -4.426  -22.181 -34.778 1.00 93.45 409 A 1 
ATOM   3208 C  CB  . LYS A 1 409 ? -3.189  -19.361 -33.673 1.00 95.88 409 A 1 
ATOM   3209 C  CG  . LYS A 1 409 ? -2.865  -20.306 -32.511 1.00 92.75 409 A 1 
ATOM   3210 C  CD  . LYS A 1 409 ? -2.538  -19.515 -31.240 1.00 89.84 409 A 1 
ATOM   3211 C  CE  . LYS A 1 409 ? -1.826  -20.382 -30.197 1.00 88.07 409 A 1 
ATOM   3212 N  NZ  . LYS A 1 409 ? -0.419  -19.955 -30.000 1.00 84.13 409 A 1 
ATOM   3213 N  N   . GLN A 1 410 ? -5.566  -20.473 -35.660 1.00 95.88 410 A 1 
ATOM   3214 C  CA  . GLN A 1 410 ? -6.815  -21.208 -35.925 1.00 94.62 410 A 1 
ATOM   3215 C  C   . GLN A 1 410 ? -6.776  -22.062 -37.198 1.00 93.06 410 A 1 
ATOM   3216 O  O   . GLN A 1 410 ? -7.682  -22.865 -37.411 1.00 88.46 410 A 1 
ATOM   3217 C  CB  . GLN A 1 410 ? -7.984  -20.208 -35.993 1.00 94.01 410 A 1 
ATOM   3218 C  CG  . GLN A 1 410 ? -8.328  -19.585 -34.634 1.00 92.23 410 A 1 
ATOM   3219 C  CD  . GLN A 1 410 ? -8.874  -20.627 -33.652 1.00 93.45 410 A 1 
ATOM   3220 O  OE1 . GLN A 1 410 ? -9.877  -21.275 -33.872 1.00 85.50 410 A 1 
ATOM   3221 N  NE2 . GLN A 1 410 ? -8.217  -20.820 -32.531 1.00 85.13 410 A 1 
ATOM   3222 N  N   . ALA A 1 411 ? -5.757  -21.912 -38.026 1.00 93.24 411 A 1 
ATOM   3223 C  CA  . ALA A 1 411 ? -5.554  -22.756 -39.209 1.00 91.10 411 A 1 
ATOM   3224 C  C   . ALA A 1 411 ? -4.890  -24.113 -38.886 1.00 87.81 411 A 1 
ATOM   3225 O  O   . ALA A 1 411 ? -4.753  -24.942 -39.785 1.00 77.45 411 A 1 
ATOM   3226 C  CB  . ALA A 1 411 ? -4.754  -21.962 -40.240 1.00 88.25 411 A 1 
ATOM   3227 N  N   . HIS A 1 412 ? -4.459  -24.323 -37.628 1.00 86.13 412 A 1 
ATOM   3228 C  CA  . HIS A 1 412 ? -3.816  -25.538 -37.137 1.00 81.55 412 A 1 
ATOM   3229 C  C   . HIS A 1 412 ? -4.741  -26.390 -36.272 1.00 73.54 412 A 1 
ATOM   3230 O  O   . HIS A 1 412 ? -5.526  -25.820 -35.489 1.00 62.29 412 A 1 
ATOM   3231 C  CB  . HIS A 1 412 ? -2.529  -25.179 -36.391 1.00 74.07 412 A 1 
ATOM   3232 C  CG  . HIS A 1 412 ? -1.438  -24.652 -37.300 1.00 66.63 412 A 1 
ATOM   3233 N  ND1 . HIS A 1 412 ? -1.010  -25.263 -38.443 1.00 57.01 412 A 1 
ATOM   3234 C  CD2 . HIS A 1 412 ? -0.694  -23.520 -37.158 1.00 54.43 412 A 1 
ATOM   3235 C  CE1 . HIS A 1 412 ? -0.035  -24.501 -38.985 1.00 52.72 412 A 1 
ATOM   3236 N  NE2 . HIS A 1 412 ? 0.186   -23.446 -38.222 1.00 56.85 412 A 1 
ATOM   3237 O  OXT . HIS A 1 412 ? -4.634  -27.640 -36.388 1.00 52.59 412 A 1 
ATOM   3238 N  N   . MET B 2 1   ? 51.414  15.967  16.643  1.00 33.41 1   B 1 
ATOM   3239 C  CA  . MET B 2 1   ? 50.421  16.321  17.673  1.00 38.38 1   B 1 
ATOM   3240 C  C   . MET B 2 1   ? 49.242  15.398  17.448  1.00 40.10 1   B 1 
ATOM   3241 O  O   . MET B 2 1   ? 48.910  15.183  16.297  1.00 38.29 1   B 1 
ATOM   3242 C  CB  . MET B 2 1   ? 49.997  17.787  17.564  1.00 36.15 1   B 1 
ATOM   3243 C  CG  . MET B 2 1   ? 51.133  18.735  17.945  1.00 31.64 1   B 1 
ATOM   3244 S  SD  . MET B 2 1   ? 50.684  20.491  17.762  1.00 27.90 1   B 1 
ATOM   3245 C  CE  . MET B 2 1   ? 52.231  21.157  17.120  1.00 23.43 1   B 1 
ATOM   3246 N  N   . ALA B 2 2   ? 48.668  14.798  18.493  1.00 48.14 2   B 1 
ATOM   3247 C  CA  . ALA B 2 2   ? 47.443  14.026  18.309  1.00 51.13 2   B 1 
ATOM   3248 C  C   . ALA B 2 2   ? 46.402  14.976  17.701  1.00 54.23 2   B 1 
ATOM   3249 O  O   . ALA B 2 2   ? 46.238  16.084  18.216  1.00 50.89 2   B 1 
ATOM   3250 C  CB  . ALA B 2 2   ? 46.999  13.446  19.656  1.00 46.83 2   B 1 
ATOM   3251 N  N   . ALA B 2 3   ? 45.764  14.596  16.581  1.00 62.96 3   B 1 
ATOM   3252 C  CA  . ALA B 2 3   ? 44.755  15.424  15.936  1.00 66.25 3   B 1 
ATOM   3253 C  C   . ALA B 2 3   ? 43.664  15.721  16.972  1.00 70.16 3   B 1 
ATOM   3254 O  O   . ALA B 2 3   ? 43.210  14.816  17.681  1.00 64.93 3   B 1 
ATOM   3255 C  CB  . ALA B 2 3   ? 44.215  14.707  14.694  1.00 59.04 3   B 1 
ATOM   3256 N  N   . GLN B 2 4   ? 43.317  16.993  17.122  1.00 79.78 4   B 1 
ATOM   3257 C  CA  . GLN B 2 4   ? 42.428  17.426  18.185  1.00 84.56 4   B 1 
ATOM   3258 C  C   . GLN B 2 4   ? 41.043  16.849  17.904  1.00 89.39 4   B 1 
ATOM   3259 O  O   . GLN B 2 4   ? 40.483  17.097  16.838  1.00 85.24 4   B 1 
ATOM   3260 C  CB  . GLN B 2 4   ? 42.469  18.954  18.268  1.00 74.61 4   B 1 
ATOM   3261 C  CG  . GLN B 2 4   ? 42.182  19.488  19.669  1.00 61.67 4   B 1 
ATOM   3262 C  CD  . GLN B 2 4   ? 42.429  20.997  19.786  1.00 52.72 4   B 1 
ATOM   3263 O  OE1 . GLN B 2 4   ? 42.792  21.680  18.843  1.00 46.81 4   B 1 
ATOM   3264 N  NE2 . GLN B 2 4   ? 42.253  21.571  20.955  1.00 44.18 4   B 1 
ATOM   3265 N  N   . LYS B 2 5   ? 40.495  16.055  18.825  1.00 92.32 5   B 1 
ATOM   3266 C  CA  . LYS B 2 5   ? 39.168  15.456  18.660  1.00 94.86 5   B 1 
ATOM   3267 C  C   . LYS B 2 5   ? 38.116  16.555  18.528  1.00 95.87 5   B 1 
ATOM   3268 O  O   . LYS B 2 5   ? 38.212  17.599  19.179  1.00 94.23 5   B 1 
ATOM   3269 C  CB  . LYS B 2 5   ? 38.819  14.528  19.833  1.00 93.28 5   B 1 
ATOM   3270 C  CG  . LYS B 2 5   ? 39.650  13.247  19.854  1.00 91.22 5   B 1 
ATOM   3271 C  CD  . LYS B 2 5   ? 39.093  12.321  20.947  1.00 90.04 5   B 1 
ATOM   3272 C  CE  . LYS B 2 5   ? 39.821  10.987  21.002  1.00 87.08 5   B 1 
ATOM   3273 N  NZ  . LYS B 2 5   ? 39.124  10.070  21.936  1.00 84.40 5   B 1 
ATOM   3274 N  N   . ILE B 2 6   ? 37.103  16.291  17.712  1.00 96.93 6   B 1 
ATOM   3275 C  CA  . ILE B 2 6   ? 35.938  17.161  17.580  1.00 97.10 6   B 1 
ATOM   3276 C  C   . ILE B 2 6   ? 35.182  17.144  18.913  1.00 97.44 6   B 1 
ATOM   3277 O  O   . ILE B 2 6   ? 34.872  16.078  19.434  1.00 96.49 6   B 1 
ATOM   3278 C  CB  . ILE B 2 6   ? 35.049  16.674  16.415  1.00 96.61 6   B 1 
ATOM   3279 C  CG1 . ILE B 2 6   ? 35.809  16.765  15.076  1.00 94.47 6   B 1 
ATOM   3280 C  CG2 . ILE B 2 6   ? 33.748  17.488  16.350  1.00 94.34 6   B 1 
ATOM   3281 C  CD1 . ILE B 2 6   ? 35.198  15.904  13.964  1.00 89.88 6   B 1 
ATOM   3282 N  N   . GLN B 2 7   ? 34.866  18.318  19.454  1.00 97.62 7   B 1 
ATOM   3283 C  CA  . GLN B 2 7   ? 34.023  18.416  20.646  1.00 97.42 7   B 1 
ATOM   3284 C  C   . GLN B 2 7   ? 32.563  18.183  20.242  1.00 97.65 7   B 1 
ATOM   3285 O  O   . GLN B 2 7   ? 31.975  19.007  19.546  1.00 96.36 7   B 1 
ATOM   3286 C  CB  . GLN B 2 7   ? 34.236  19.778  21.314  1.00 96.51 7   B 1 
ATOM   3287 C  CG  . GLN B 2 7   ? 35.627  19.899  21.947  1.00 89.71 7   B 1 
ATOM   3288 C  CD  . GLN B 2 7   ? 35.815  18.943  23.131  1.00 83.79 7   B 1 
ATOM   3289 O  OE1 . GLN B 2 7   ? 34.937  18.767  23.953  1.00 73.80 7   B 1 
ATOM   3290 N  NE2 . GLN B 2 7   ? 36.946  18.285  23.248  1.00 71.37 7   B 1 
ATOM   3291 N  N   . GLY B 2 8   ? 31.986  17.045  20.631  1.00 97.26 8   B 1 
ATOM   3292 C  CA  . GLY B 2 8   ? 30.655  16.612  20.201  1.00 97.28 8   B 1 
ATOM   3293 C  C   . GLY B 2 8   ? 29.509  17.090  21.088  1.00 97.59 8   B 1 
ATOM   3294 O  O   . GLY B 2 8   ? 28.383  17.187  20.619  1.00 95.15 8   B 1 
ATOM   3295 N  N   . GLY B 2 9   ? 29.774  17.392  22.360  1.00 97.88 9   B 1 
ATOM   3296 C  CA  . GLY B 2 9   ? 28.748  17.780  23.326  1.00 97.96 9   B 1 
ATOM   3297 C  C   . GLY B 2 9   ? 27.999  16.599  23.951  1.00 98.23 9   B 1 
ATOM   3298 O  O   . GLY B 2 9   ? 28.498  15.469  23.988  1.00 97.50 9   B 1 
ATOM   3299 N  N   . ASP B 2 10  ? 26.804  16.873  24.468  1.00 98.43 10  B 1 
ATOM   3300 C  CA  . ASP B 2 10  ? 26.000  15.893  25.205  1.00 98.58 10  B 1 
ATOM   3301 C  C   . ASP B 2 10  ? 25.234  14.943  24.275  1.00 98.60 10  B 1 
ATOM   3302 O  O   . ASP B 2 10  ? 24.488  15.379  23.399  1.00 98.25 10  B 1 
ATOM   3303 C  CB  . ASP B 2 10  ? 25.011  16.612  26.129  1.00 98.33 10  B 1 
ATOM   3304 C  CG  . ASP B 2 10  ? 25.713  17.429  27.216  1.00 97.86 10  B 1 
ATOM   3305 O  OD1 . ASP B 2 10  ? 26.256  16.788  28.148  1.00 94.36 10  B 1 
ATOM   3306 O  OD2 . ASP B 2 10  ? 25.715  18.668  27.116  1.00 94.39 10  B 1 
ATOM   3307 N  N   . ILE B 2 11  ? 25.346  13.638  24.521  1.00 98.66 11  B 1 
ATOM   3308 C  CA  . ILE B 2 11  ? 24.528  12.631  23.847  1.00 98.63 11  B 1 
ATOM   3309 C  C   . ILE B 2 11  ? 24.096  11.547  24.837  1.00 98.82 11  B 1 
ATOM   3310 O  O   . ILE B 2 11  ? 24.891  11.098  25.667  1.00 98.59 11  B 1 
ATOM   3311 C  CB  . ILE B 2 11  ? 25.262  12.075  22.603  1.00 97.52 11  B 1 
ATOM   3312 C  CG1 . ILE B 2 11  ? 24.259  11.486  21.595  1.00 80.91 11  B 1 
ATOM   3313 C  CG2 . ILE B 2 11  ? 26.352  11.044  22.965  1.00 80.24 11  B 1 
ATOM   3314 C  CD1 . ILE B 2 11  ? 24.864  11.318  20.192  1.00 74.41 11  B 1 
ATOM   3315 N  N   . VAL B 2 12  ? 22.836  11.134  24.750  1.00 98.88 12  B 1 
ATOM   3316 C  CA  . VAL B 2 12  ? 22.341  9.972   25.506  1.00 98.83 12  B 1 
ATOM   3317 C  C   . VAL B 2 12  ? 22.617  8.720   24.687  1.00 98.87 12  B 1 
ATOM   3318 O  O   . VAL B 2 12  ? 22.186  8.618   23.538  1.00 98.78 12  B 1 
ATOM   3319 C  CB  . VAL B 2 12  ? 20.848  10.110  25.851  1.00 98.80 12  B 1 
ATOM   3320 C  CG1 . VAL B 2 12  ? 20.319  8.896   26.607  1.00 98.19 12  B 1 
ATOM   3321 C  CG2 . VAL B 2 12  ? 20.607  11.353  26.726  1.00 97.80 12  B 1 
ATOM   3322 N  N   . GLU B 2 13  ? 23.324  7.765   25.268  1.00 98.87 13  B 1 
ATOM   3323 C  CA  . GLU B 2 13  ? 23.568  6.457   24.661  1.00 98.86 13  B 1 
ATOM   3324 C  C   . GLU B 2 13  ? 22.787  5.385   25.416  1.00 98.83 13  B 1 
ATOM   3325 O  O   . GLU B 2 13  ? 22.953  5.213   26.626  1.00 98.76 13  B 1 
ATOM   3326 C  CB  . GLU B 2 13  ? 25.079  6.161   24.661  1.00 98.68 13  B 1 
ATOM   3327 C  CG  . GLU B 2 13  ? 25.424  4.778   24.078  1.00 98.14 13  B 1 
ATOM   3328 C  CD  . GLU B 2 13  ? 26.896  4.400   24.271  1.00 98.18 13  B 1 
ATOM   3329 O  OE1 . GLU B 2 13  ? 27.275  3.246   23.992  1.00 95.68 13  B 1 
ATOM   3330 O  OE2 . GLU B 2 13  ? 27.702  5.230   24.735  1.00 96.28 13  B 1 
ATOM   3331 N  N   . MET B 2 14  ? 21.962  4.634   24.695  1.00 98.85 14  B 1 
ATOM   3332 C  CA  . MET B 2 14  ? 21.218  3.508   25.228  1.00 98.87 14  B 1 
ATOM   3333 C  C   . MET B 2 14  ? 21.809  2.211   24.669  1.00 98.85 14  B 1 
ATOM   3334 O  O   . MET B 2 14  ? 21.598  1.867   23.504  1.00 98.59 14  B 1 
ATOM   3335 C  CB  . MET B 2 14  ? 19.726  3.639   24.912  1.00 98.76 14  B 1 
ATOM   3336 C  CG  . MET B 2 14  ? 19.124  4.981   25.341  1.00 98.37 14  B 1 
ATOM   3337 S  SD  . MET B 2 14  ? 17.330  5.058   25.050  1.00 98.04 14  B 1 
ATOM   3338 C  CE  . MET B 2 14  ? 17.048  6.834   25.247  1.00 94.03 14  B 1 
ATOM   3339 N  N   . GLN B 2 15  ? 22.561  1.503   25.504  1.00 98.70 15  B 1 
ATOM   3340 C  CA  . GLN B 2 15  ? 23.125  0.197   25.145  1.00 98.57 15  B 1 
ATOM   3341 C  C   . GLN B 2 15  ? 22.016  -0.869  25.058  1.00 98.61 15  B 1 
ATOM   3342 O  O   . GLN B 2 15  ? 21.010  -0.780  25.751  1.00 98.29 15  B 1 
ATOM   3343 C  CB  . GLN B 2 15  ? 24.246  -0.146  26.144  1.00 97.78 15  B 1 
ATOM   3344 C  CG  . GLN B 2 15  ? 24.947  -1.493  25.927  1.00 93.76 15  B 1 
ATOM   3345 C  CD  . GLN B 2 15  ? 25.546  -1.638  24.526  1.00 89.35 15  B 1 
ATOM   3346 O  OE1 . GLN B 2 15  ? 24.835  -1.857  23.555  1.00 80.87 15  B 1 
ATOM   3347 N  NE2 . GLN B 2 15  ? 26.834  -1.536  24.380  1.00 76.41 15  B 1 
ATOM   3348 N  N   . GLY B 2 16  ? 22.197  -1.861  24.196  1.00 98.46 16  B 1 
ATOM   3349 C  CA  . GLY B 2 16  ? 21.200  -2.891  23.921  1.00 98.52 16  B 1 
ATOM   3350 C  C   . GLY B 2 16  ? 21.657  -4.320  24.201  1.00 98.62 16  B 1 
ATOM   3351 O  O   . GLY B 2 16  ? 22.447  -4.584  25.112  1.00 98.37 16  B 1 
ATOM   3352 N  N   . ASP B 2 17  ? 21.153  -5.249  23.385  1.00 98.20 17  B 1 
ATOM   3353 C  CA  . ASP B 2 17  ? 21.276  -6.691  23.604  1.00 98.32 17  B 1 
ATOM   3354 C  C   . ASP B 2 17  ? 21.935  -7.436  22.423  1.00 98.46 17  B 1 
ATOM   3355 O  O   . ASP B 2 17  ? 21.951  -6.991  21.276  1.00 98.11 17  B 1 
ATOM   3356 C  CB  . ASP B 2 17  ? 19.884  -7.270  23.887  1.00 98.26 17  B 1 
ATOM   3357 C  CG  . ASP B 2 17  ? 19.270  -6.789  25.212  1.00 98.20 17  B 1 
ATOM   3358 O  OD1 . ASP B 2 17  ? 19.823  -7.141  26.285  1.00 95.98 17  B 1 
ATOM   3359 O  OD2 . ASP B 2 17  ? 18.208  -6.131  25.178  1.00 96.26 17  B 1 
ATOM   3360 N  N   . GLU B 2 18  ? 22.443  -8.634  22.743  1.00 98.14 18  B 1 
ATOM   3361 C  CA  . GLU B 2 18  ? 22.858  -9.666  21.784  1.00 98.28 18  B 1 
ATOM   3362 C  C   . GLU B 2 18  ? 23.851  -9.181  20.714  1.00 98.38 18  B 1 
ATOM   3363 O  O   . GLU B 2 18  ? 24.854  -8.527  21.041  1.00 97.92 18  B 1 
ATOM   3364 C  CB  . GLU B 2 18  ? 21.611  -10.362 21.190  1.00 97.98 18  B 1 
ATOM   3365 C  CG  . GLU B 2 18  ? 20.759  -11.095 22.245  1.00 97.38 18  B 1 
ATOM   3366 C  CD  . GLU B 2 18  ? 19.605  -11.884 21.600  1.00 97.89 18  B 1 
ATOM   3367 O  OE1 . GLU B 2 18  ? 19.318  -13.009 22.073  1.00 94.39 18  B 1 
ATOM   3368 O  OE2 . GLU B 2 18  ? 18.970  -11.392 20.636  1.00 95.35 18  B 1 
ATOM   3369 N  N   . MET B 2 19  ? 23.637  -9.520  19.453  1.00 98.26 19  B 1 
ATOM   3370 C  CA  . MET B 2 19  ? 24.572  -9.229  18.369  1.00 98.47 19  B 1 
ATOM   3371 C  C   . MET B 2 19  ? 24.736  -7.725  18.138  1.00 98.51 19  B 1 
ATOM   3372 O  O   . MET B 2 19  ? 25.836  -7.258  17.856  1.00 98.24 19  B 1 
ATOM   3373 C  CB  . MET B 2 19  ? 24.121  -9.937  17.089  1.00 98.15 19  B 1 
ATOM   3374 C  CG  . MET B 2 19  ? 25.249  -10.004 16.053  1.00 95.29 19  B 1 
ATOM   3375 S  SD  . MET B 2 19  ? 26.567  -11.135 16.547  1.00 96.79 19  B 1 
ATOM   3376 C  CE  . MET B 2 19  ? 27.943  -10.455 15.595  1.00 93.23 19  B 1 
ATOM   3377 N  N   . THR B 2 20  ? 23.647  -6.965  18.280  1.00 98.35 20  B 1 
ATOM   3378 C  CA  . THR B 2 20  ? 23.698  -5.512  18.141  1.00 98.48 20  B 1 
ATOM   3379 C  C   . THR B 2 20  ? 24.485  -4.846  19.259  1.00 98.58 20  B 1 
ATOM   3380 O  O   . THR B 2 20  ? 25.145  -3.864  18.974  1.00 98.36 20  B 1 
ATOM   3381 C  CB  . THR B 2 20  ? 22.304  -4.891  18.029  1.00 98.02 20  B 1 
ATOM   3382 O  OG1 . THR B 2 20  ? 21.440  -5.436  19.000  1.00 93.58 20  B 1 
ATOM   3383 C  CG2 . THR B 2 20  ? 21.696  -5.175  16.668  1.00 92.85 20  B 1 
ATOM   3384 N  N   . ARG B 2 21  ? 24.509  -5.392  20.482  1.00 98.62 21  B 1 
ATOM   3385 C  CA  . ARG B 2 21  ? 25.357  -4.895  21.589  1.00 98.72 21  B 1 
ATOM   3386 C  C   . ARG B 2 21  ? 26.835  -5.000  21.243  1.00 98.75 21  B 1 
ATOM   3387 O  O   . ARG B 2 21  ? 27.561  -4.022  21.384  1.00 98.42 21  B 1 
ATOM   3388 C  CB  . ARG B 2 21  ? 25.015  -5.645  22.888  1.00 98.54 21  B 1 
ATOM   3389 C  CG  . ARG B 2 21  ? 25.800  -5.126  24.100  1.00 98.18 21  B 1 
ATOM   3390 C  CD  . ARG B 2 21  ? 25.430  -5.871  25.377  1.00 97.44 21  B 1 
ATOM   3391 N  NE  . ARG B 2 21  ? 26.073  -5.294  26.569  1.00 96.56 21  B 1 
ATOM   3392 C  CZ  . ARG B 2 21  ? 25.469  -4.699  27.594  1.00 96.47 21  B 1 
ATOM   3393 N  NH1 . ARG B 2 21  ? 24.176  -4.557  27.675  1.00 92.69 21  B 1 
ATOM   3394 N  NH2 . ARG B 2 21  ? 26.146  -4.242  28.590  1.00 94.08 21  B 1 
ATOM   3395 N  N   . ILE B 2 22  ? 27.267  -6.149  20.727  1.00 98.65 22  B 1 
ATOM   3396 C  CA  . ILE B 2 22  ? 28.658  -6.369  20.302  1.00 98.51 22  B 1 
ATOM   3397 C  C   . ILE B 2 22  ? 29.053  -5.373  19.201  1.00 98.58 22  B 1 
ATOM   3398 O  O   . ILE B 2 22  ? 30.100  -4.733  19.279  1.00 98.25 22  B 1 
ATOM   3399 C  CB  . ILE B 2 22  ? 28.846  -7.828  19.808  1.00 98.16 22  B 1 
ATOM   3400 C  CG1 . ILE B 2 22  ? 28.562  -8.831  20.948  1.00 96.73 22  B 1 
ATOM   3401 C  CG2 . ILE B 2 22  ? 30.269  -8.040  19.249  1.00 97.18 22  B 1 
ATOM   3402 C  CD1 . ILE B 2 22  ? 28.486  -10.294 20.476  1.00 92.36 22  B 1 
ATOM   3403 N  N   . ILE B 2 23  ? 28.207  -5.219  18.196  1.00 98.51 23  B 1 
ATOM   3404 C  CA  . ILE B 2 23  ? 28.428  -4.278  17.091  1.00 98.53 23  B 1 
ATOM   3405 C  C   . ILE B 2 23  ? 28.450  -2.829  17.601  1.00 98.68 23  B 1 
ATOM   3406 O  O   . ILE B 2 23  ? 29.288  -2.049  17.165  1.00 98.41 23  B 1 
ATOM   3407 C  CB  . ILE B 2 23  ? 27.348  -4.491  16.008  1.00 97.99 23  B 1 
ATOM   3408 C  CG1 . ILE B 2 23  ? 27.609  -5.837  15.289  1.00 95.94 23  B 1 
ATOM   3409 C  CG2 . ILE B 2 23  ? 27.319  -3.341  14.987  1.00 96.28 23  B 1 
ATOM   3410 C  CD1 . ILE B 2 23  ? 26.449  -6.277  14.395  1.00 92.76 23  B 1 
ATOM   3411 N  N   . TRP B 2 24  ? 27.556  -2.478  18.518  1.00 98.63 24  B 1 
ATOM   3412 C  CA  . TRP B 2 24  ? 27.418  -1.133  19.073  1.00 98.75 24  B 1 
ATOM   3413 C  C   . TRP B 2 24  ? 28.688  -0.669  19.782  1.00 98.71 24  B 1 
ATOM   3414 O  O   . TRP B 2 24  ? 29.178  0.427   19.505  1.00 98.45 24  B 1 
ATOM   3415 C  CB  . TRP B 2 24  ? 26.234  -1.120  20.041  1.00 98.57 24  B 1 
ATOM   3416 C  CG  . TRP B 2 24  ? 25.807  0.242   20.468  1.00 98.54 24  B 1 
ATOM   3417 C  CD1 . TRP B 2 24  ? 26.158  0.870   21.609  1.00 97.92 24  B 1 
ATOM   3418 C  CD2 . TRP B 2 24  ? 24.909  1.141   19.758  1.00 98.51 24  B 1 
ATOM   3419 N  NE1 . TRP B 2 24  ? 25.529  2.103   21.661  1.00 98.06 24  B 1 
ATOM   3420 C  CE2 . TRP B 2 24  ? 24.756  2.309   20.551  1.00 98.31 24  B 1 
ATOM   3421 C  CE3 . TRP B 2 24  ? 24.210  1.082   18.526  1.00 98.30 24  B 1 
ATOM   3422 C  CZ2 . TRP B 2 24  ? 23.921  3.382   20.142  1.00 97.93 24  B 1 
ATOM   3423 C  CZ3 . TRP B 2 24  ? 23.388  2.145   18.120  1.00 97.59 24  B 1 
ATOM   3424 C  CH2 . TRP B 2 24  ? 23.249  3.283   18.927  1.00 97.58 24  B 1 
ATOM   3425 N  N   . ASP B 2 25  ? 29.258  -1.512  20.622  1.00 98.59 25  B 1 
ATOM   3426 C  CA  . ASP B 2 25  ? 30.506  -1.217  21.329  1.00 98.38 25  B 1 
ATOM   3427 C  C   . ASP B 2 25  ? 31.670  -1.031  20.340  1.00 98.44 25  B 1 
ATOM   3428 O  O   . ASP B 2 25  ? 32.431  -0.067  20.438  1.00 97.91 25  B 1 
ATOM   3429 C  CB  . ASP B 2 25  ? 30.811  -2.335  22.344  1.00 97.59 25  B 1 
ATOM   3430 C  CG  . ASP B 2 25  ? 29.877  -2.329  23.567  1.00 95.64 25  B 1 
ATOM   3431 O  OD1 . ASP B 2 25  ? 29.383  -1.239  23.927  1.00 91.79 25  B 1 
ATOM   3432 O  OD2 . ASP B 2 25  ? 29.664  -3.408  24.160  1.00 91.11 25  B 1 
ATOM   3433 N  N   . LEU B 2 26  ? 31.751  -1.880  19.307  1.00 98.56 26  B 1 
ATOM   3434 C  CA  . LEU B 2 26  ? 32.776  -1.755  18.265  1.00 98.46 26  B 1 
ATOM   3435 C  C   . LEU B 2 26  ? 32.608  -0.481  17.419  1.00 98.53 26  B 1 
ATOM   3436 O  O   . LEU B 2 26  ? 33.605  0.145   17.062  1.00 98.25 26  B 1 
ATOM   3437 C  CB  . LEU B 2 26  ? 32.744  -3.000  17.368  1.00 98.20 26  B 1 
ATOM   3438 C  CG  . LEU B 2 26  ? 33.218  -4.296  18.057  1.00 96.87 26  B 1 
ATOM   3439 C  CD1 . LEU B 2 26  ? 32.956  -5.475  17.120  1.00 93.76 26  B 1 
ATOM   3440 C  CD2 . LEU B 2 26  ? 34.715  -4.265  18.372  1.00 93.71 26  B 1 
ATOM   3441 N  N   . ILE B 2 27  ? 31.375  -0.067  17.096  1.00 98.62 27  B 1 
ATOM   3442 C  CA  . ILE B 2 27  ? 31.105  1.200   16.411  1.00 98.76 27  B 1 
ATOM   3443 C  C   . ILE B 2 27  ? 31.619  2.367   17.261  1.00 98.65 27  B 1 
ATOM   3444 O  O   . ILE B 2 27  ? 32.359  3.212   16.765  1.00 98.48 27  B 1 
ATOM   3445 C  CB  . ILE B 2 27  ? 29.601  1.357   16.091  1.00 98.67 27  B 1 
ATOM   3446 C  CG1 . ILE B 2 27  ? 29.182  0.387   14.966  1.00 98.23 27  B 1 
ATOM   3447 C  CG2 . ILE B 2 27  ? 29.256  2.803   15.679  1.00 98.20 27  B 1 
ATOM   3448 C  CD1 . ILE B 2 27  ? 27.663  0.191   14.872  1.00 97.63 27  B 1 
ATOM   3449 N  N   . LYS B 2 28  ? 31.242  2.401   18.539  1.00 98.67 28  B 1 
ATOM   3450 C  CA  . LYS B 2 28  ? 31.656  3.448   19.467  1.00 98.48 28  B 1 
ATOM   3451 C  C   . LYS B 2 28  ? 33.180  3.512   19.601  1.00 98.32 28  B 1 
ATOM   3452 O  O   . LYS B 2 28  ? 33.757  4.594   19.517  1.00 97.88 28  B 1 
ATOM   3453 C  CB  . LYS B 2 28  ? 30.969  3.181   20.812  1.00 97.90 28  B 1 
ATOM   3454 C  CG  . LYS B 2 28  ? 31.234  4.287   21.849  1.00 93.75 28  B 1 
ATOM   3455 C  CD  . LYS B 2 28  ? 30.493  3.923   23.138  1.00 92.43 28  B 1 
ATOM   3456 C  CE  . LYS B 2 28  ? 30.768  4.921   24.255  1.00 87.18 28  B 1 
ATOM   3457 N  NZ  . LYS B 2 28  ? 30.011  4.531   25.458  1.00 82.74 28  B 1 
ATOM   3458 N  N   . GLU B 2 29  ? 33.831  2.352   19.759  1.00 98.31 29  B 1 
ATOM   3459 C  CA  . GLU B 2 29  ? 35.278  2.261   19.979  1.00 98.00 29  B 1 
ATOM   3460 C  C   . GLU B 2 29  ? 36.098  2.566   18.717  1.00 98.11 29  B 1 
ATOM   3461 O  O   . GLU B 2 29  ? 37.116  3.247   18.797  1.00 97.58 29  B 1 
ATOM   3462 C  CB  . GLU B 2 29  ? 35.595  0.861   20.527  1.00 97.06 29  B 1 
ATOM   3463 C  CG  . GLU B 2 29  ? 37.034  0.755   21.038  1.00 80.82 29  B 1 
ATOM   3464 C  CD  . GLU B 2 29  ? 37.386  -0.642  21.572  1.00 70.44 29  B 1 
ATOM   3465 O  OE1 . GLU B 2 29  ? 38.362  -0.719  22.361  1.00 63.82 29  B 1 
ATOM   3466 O  OE2 . GLU B 2 29  ? 36.732  -1.624  21.170  1.00 64.38 29  B 1 
ATOM   3467 N  N   . LYS B 2 30  ? 35.663  2.087   17.538  1.00 98.25 30  B 1 
ATOM   3468 C  CA  . LYS B 2 30  ? 36.442  2.165   16.296  1.00 98.18 30  B 1 
ATOM   3469 C  C   . LYS B 2 30  ? 36.070  3.332   15.381  1.00 98.25 30  B 1 
ATOM   3470 O  O   . LYS B 2 30  ? 36.922  3.777   14.612  1.00 97.70 30  B 1 
ATOM   3471 C  CB  . LYS B 2 30  ? 36.347  0.849   15.515  1.00 97.75 30  B 1 
ATOM   3472 C  CG  . LYS B 2 30  ? 36.884  -0.357  16.308  1.00 95.53 30  B 1 
ATOM   3473 C  CD  . LYS B 2 30  ? 37.061  -1.572  15.390  1.00 90.91 30  B 1 
ATOM   3474 C  CE  . LYS B 2 30  ? 37.665  -2.742  16.167  1.00 85.20 30  B 1 
ATOM   3475 N  NZ  . LYS B 2 30  ? 38.236  -3.769  15.270  1.00 75.61 30  B 1 
ATOM   3476 N  N   . LEU B 2 31  ? 34.820  3.808   15.417  1.00 98.56 31  B 1 
ATOM   3477 C  CA  . LEU B 2 31  ? 34.307  4.795   14.461  1.00 98.64 31  B 1 
ATOM   3478 C  C   . LEU B 2 31  ? 33.947  6.145   15.100  1.00 98.55 31  B 1 
ATOM   3479 O  O   . LEU B 2 31  ? 33.994  7.151   14.408  1.00 98.24 31  B 1 
ATOM   3480 C  CB  . LEU B 2 31  ? 33.096  4.227   13.692  1.00 98.63 31  B 1 
ATOM   3481 C  CG  . LEU B 2 31  ? 33.303  2.857   13.020  1.00 98.08 31  B 1 
ATOM   3482 C  CD1 . LEU B 2 31  ? 32.011  2.418   12.333  1.00 96.91 31  B 1 
ATOM   3483 C  CD2 . LEU B 2 31  ? 34.394  2.891   11.956  1.00 96.57 31  B 1 
ATOM   3484 N  N   . ILE B 2 32  ? 33.599  6.192   16.386  1.00 98.69 32  B 1 
ATOM   3485 C  CA  . ILE B 2 32  ? 33.139  7.426   17.042  1.00 98.69 32  B 1 
ATOM   3486 C  C   . ILE B 2 32  ? 34.225  8.024   17.949  1.00 98.59 32  B 1 
ATOM   3487 O  O   . ILE B 2 32  ? 34.764  9.091   17.646  1.00 98.05 32  B 1 
ATOM   3488 C  CB  . ILE B 2 32  ? 31.798  7.200   17.782  1.00 98.56 32  B 1 
ATOM   3489 C  CG1 . ILE B 2 32  ? 30.720  6.499   16.923  1.00 97.75 32  B 1 
ATOM   3490 C  CG2 . ILE B 2 32  ? 31.265  8.532   18.338  1.00 98.08 32  B 1 
ATOM   3491 C  CD1 . ILE B 2 32  ? 30.340  7.219   15.623  1.00 95.72 32  B 1 
ATOM   3492 N  N   . LEU B 2 33  ? 34.575  7.327   19.006  1.00 98.22 33  B 1 
ATOM   3493 C  CA  . LEU B 2 33  ? 35.500  7.835   20.033  1.00 97.94 33  B 1 
ATOM   3494 C  C   . LEU B 2 33  ? 36.922  8.178   19.540  1.00 97.97 33  B 1 
ATOM   3495 O  O   . LEU B 2 33  ? 37.561  9.020   20.182  1.00 97.01 33  B 1 
ATOM   3496 C  CB  . LEU B 2 33  ? 35.590  6.847   21.209  1.00 97.39 33  B 1 
ATOM   3497 C  CG  . LEU B 2 33  ? 34.283  6.633   21.992  1.00 95.98 33  B 1 
ATOM   3498 C  CD1 . LEU B 2 33  ? 34.551  5.613   23.111  1.00 92.64 33  B 1 
ATOM   3499 C  CD2 . LEU B 2 33  ? 33.773  7.929   22.629  1.00 92.24 33  B 1 
ATOM   3500 N  N   . PRO B 2 34  ? 37.466  7.610   18.441  1.00 97.86 34  B 1 
ATOM   3501 C  CA  . PRO B 2 34  ? 38.756  8.054   17.919  1.00 97.56 34  B 1 
ATOM   3502 C  C   . PRO B 2 34  ? 38.742  9.501   17.410  1.00 97.59 34  B 1 
ATOM   3503 O  O   . PRO B 2 34  ? 39.765  10.176  17.484  1.00 96.70 34  B 1 
ATOM   3504 C  CB  . PRO B 2 34  ? 39.118  7.065   16.808  1.00 97.12 34  B 1 
ATOM   3505 C  CG  . PRO B 2 34  ? 38.348  5.802   17.192  1.00 96.31 34  B 1 
ATOM   3506 C  CD  . PRO B 2 34  ? 37.064  6.381   17.774  1.00 97.57 34  B 1 
ATOM   3507 N  N   . TYR B 2 35  ? 37.583  9.984   16.939  1.00 97.92 35  B 1 
ATOM   3508 C  CA  . TYR B 2 35  ? 37.446  11.263  16.228  1.00 98.01 35  B 1 
ATOM   3509 C  C   . TYR B 2 35  ? 36.647  12.320  16.990  1.00 97.95 35  B 1 
ATOM   3510 O  O   . TYR B 2 35  ? 36.857  13.515  16.780  1.00 97.05 35  B 1 
ATOM   3511 C  CB  . TYR B 2 35  ? 36.789  10.993  14.873  1.00 97.95 35  B 1 
ATOM   3512 C  CG  . TYR B 2 35  ? 37.498  9.932   14.062  1.00 98.03 35  B 1 
ATOM   3513 C  CD1 . TYR B 2 35  ? 38.708  10.227  13.411  1.00 96.89 35  B 1 
ATOM   3514 C  CD2 . TYR B 2 35  ? 36.976  8.626   13.994  1.00 96.93 35  B 1 
ATOM   3515 C  CE1 . TYR B 2 35  ? 39.393  9.231   12.694  1.00 96.39 35  B 1 
ATOM   3516 C  CE2 . TYR B 2 35  ? 37.649  7.625   13.283  1.00 96.50 35  B 1 
ATOM   3517 C  CZ  . TYR B 2 35  ? 38.862  7.930   12.637  1.00 97.23 35  B 1 
ATOM   3518 O  OH  . TYR B 2 35  ? 39.535  6.959   11.957  1.00 96.34 35  B 1 
ATOM   3519 N  N   . VAL B 2 36  ? 35.738  11.897  17.867  1.00 98.11 36  B 1 
ATOM   3520 C  CA  . VAL B 2 36  ? 34.829  12.782  18.599  1.00 98.28 36  B 1 
ATOM   3521 C  C   . VAL B 2 36  ? 34.986  12.571  20.101  1.00 98.29 36  B 1 
ATOM   3522 O  O   . VAL B 2 36  ? 34.971  11.450  20.596  1.00 97.72 36  B 1 
ATOM   3523 C  CB  . VAL B 2 36  ? 33.363  12.562  18.169  1.00 97.87 36  B 1 
ATOM   3524 C  CG1 . VAL B 2 36  ? 32.460  13.652  18.759  1.00 94.84 36  B 1 
ATOM   3525 C  CG2 . VAL B 2 36  ? 33.187  12.602  16.648  1.00 93.91 36  B 1 
ATOM   3526 N  N   . ASP B 2 37  ? 35.106  13.677  20.822  1.00 98.28 37  B 1 
ATOM   3527 C  CA  . ASP B 2 37  ? 35.032  13.708  22.277  1.00 98.04 37  B 1 
ATOM   3528 C  C   . ASP B 2 37  ? 33.596  14.064  22.675  1.00 98.18 37  B 1 
ATOM   3529 O  O   . ASP B 2 37  ? 33.113  15.166  22.415  1.00 96.88 37  B 1 
ATOM   3530 C  CB  . ASP B 2 37  ? 36.069  14.693  22.809  1.00 96.90 37  B 1 
ATOM   3531 C  CG  . ASP B 2 37  ? 36.277  14.606  24.322  1.00 89.66 37  B 1 
ATOM   3532 O  OD1 . ASP B 2 37  ? 35.820  13.608  24.928  1.00 83.51 37  B 1 
ATOM   3533 O  OD2 . ASP B 2 37  ? 36.950  15.526  24.847  1.00 81.42 37  B 1 
ATOM   3534 N  N   . LEU B 2 38  ? 32.890  13.093  23.233  1.00 97.99 38  B 1 
ATOM   3535 C  CA  . LEU B 2 38  ? 31.468  13.182  23.556  1.00 97.97 38  B 1 
ATOM   3536 C  C   . LEU B 2 38  ? 31.260  13.142  25.068  1.00 98.06 38  B 1 
ATOM   3537 O  O   . LEU B 2 38  ? 31.801  12.273  25.751  1.00 97.01 38  B 1 
ATOM   3538 C  CB  . LEU B 2 38  ? 30.711  12.010  22.900  1.00 96.98 38  B 1 
ATOM   3539 C  CG  . LEU B 2 38  ? 30.445  12.185  21.396  1.00 94.86 38  B 1 
ATOM   3540 C  CD1 . LEU B 2 38  ? 29.978  10.861  20.792  1.00 93.09 38  B 1 
ATOM   3541 C  CD2 . LEU B 2 38  ? 29.350  13.227  21.134  1.00 93.07 38  B 1 
ATOM   3542 N  N   . ASN B 2 39  ? 30.386  14.011  25.570  1.00 98.34 39  B 1 
ATOM   3543 C  CA  . ASN B 2 39  ? 29.837  13.860  26.908  1.00 98.37 39  B 1 
ATOM   3544 C  C   . ASN B 2 39  ? 28.697  12.831  26.864  1.00 98.54 39  B 1 
ATOM   3545 O  O   . ASN B 2 39  ? 27.524  13.171  26.677  1.00 98.13 39  B 1 
ATOM   3546 C  CB  . ASN B 2 39  ? 29.426  15.233  27.457  1.00 97.60 39  B 1 
ATOM   3547 C  CG  . ASN B 2 39  ? 29.118  15.156  28.943  1.00 89.78 39  B 1 
ATOM   3548 O  OD1 . ASN B 2 39  ? 29.671  14.348  29.670  1.00 82.24 39  B 1 
ATOM   3549 N  ND2 . ASN B 2 39  ? 28.263  16.019  29.443  1.00 80.98 39  B 1 
ATOM   3550 N  N   . VAL B 2 40  ? 29.057  11.561  26.976  1.00 98.40 40  B 1 
ATOM   3551 C  CA  . VAL B 2 40  ? 28.114  10.450  26.854  1.00 98.42 40  B 1 
ATOM   3552 C  C   . VAL B 2 40  ? 27.373  10.235  28.169  1.00 98.68 40  B 1 
ATOM   3553 O  O   . VAL B 2 40  ? 27.969  9.875   29.182  1.00 98.33 40  B 1 
ATOM   3554 C  CB  . VAL B 2 40  ? 28.809  9.152   26.407  1.00 97.89 40  B 1 
ATOM   3555 C  CG1 . VAL B 2 40  ? 27.808  8.000   26.273  1.00 95.44 40  B 1 
ATOM   3556 C  CG2 . VAL B 2 40  ? 29.497  9.328   25.043  1.00 95.49 40  B 1 
ATOM   3557 N  N   . HIS B 2 41  ? 26.050  10.386  28.132  1.00 98.76 41  B 1 
ATOM   3558 C  CA  . HIS B 2 41  ? 25.151  9.968   29.204  1.00 98.73 41  B 1 
ATOM   3559 C  C   . HIS B 2 41  ? 24.711  8.525   28.932  1.00 98.89 41  B 1 
ATOM   3560 O  O   . HIS B 2 41  ? 23.782  8.276   28.174  1.00 98.63 41  B 1 
ATOM   3561 C  CB  . HIS B 2 41  ? 23.968  10.939  29.292  1.00 98.69 41  B 1 
ATOM   3562 C  CG  . HIS B 2 41  ? 24.398  12.342  29.588  1.00 98.40 41  B 1 
ATOM   3563 N  ND1 . HIS B 2 41  ? 24.688  12.856  30.852  1.00 89.73 41  B 1 
ATOM   3564 C  CD2 . HIS B 2 41  ? 24.650  13.318  28.668  1.00 90.95 41  B 1 
ATOM   3565 C  CE1 . HIS B 2 41  ? 25.098  14.117  30.671  1.00 93.00 41  B 1 
ATOM   3566 N  NE2 . HIS B 2 41  ? 25.090  14.437  29.371  1.00 94.09 41  B 1 
ATOM   3567 N  N   . PHE B 2 42  ? 25.433  7.566   29.522  1.00 98.79 42  B 1 
ATOM   3568 C  CA  . PHE B 2 42  ? 25.282  6.146   29.240  1.00 98.71 42  B 1 
ATOM   3569 C  C   . PHE B 2 42  ? 24.184  5.487   30.086  1.00 98.74 42  B 1 
ATOM   3570 O  O   . PHE B 2 42  ? 24.169  5.620   31.313  1.00 98.56 42  B 1 
ATOM   3571 C  CB  . PHE B 2 42  ? 26.633  5.451   29.452  1.00 98.50 42  B 1 
ATOM   3572 C  CG  . PHE B 2 42  ? 26.598  3.966   29.161  1.00 98.31 42  B 1 
ATOM   3573 C  CD1 . PHE B 2 42  ? 26.393  3.033   30.206  1.00 96.55 42  B 1 
ATOM   3574 C  CD2 . PHE B 2 42  ? 26.765  3.497   27.846  1.00 96.77 42  B 1 
ATOM   3575 C  CE1 . PHE B 2 42  ? 26.358  1.659   29.929  1.00 96.03 42  B 1 
ATOM   3576 C  CE2 . PHE B 2 42  ? 26.730  2.120   27.569  1.00 96.02 42  B 1 
ATOM   3577 C  CZ  . PHE B 2 42  ? 26.526  1.202   28.609  1.00 96.81 42  B 1 
ATOM   3578 N  N   . PHE B 2 43  ? 23.309  4.719   29.424  1.00 98.80 43  B 1 
ATOM   3579 C  CA  . PHE B 2 43  ? 22.295  3.878   30.055  1.00 98.86 43  B 1 
ATOM   3580 C  C   . PHE B 2 43  ? 22.352  2.472   29.454  1.00 98.88 43  B 1 
ATOM   3581 O  O   . PHE B 2 43  ? 22.150  2.294   28.250  1.00 98.56 43  B 1 
ATOM   3582 C  CB  . PHE B 2 43  ? 20.900  4.499   29.875  1.00 98.81 43  B 1 
ATOM   3583 C  CG  . PHE B 2 43  ? 20.738  5.865   30.506  1.00 98.82 43  B 1 
ATOM   3584 C  CD1 . PHE B 2 43  ? 20.261  5.993   31.830  1.00 97.99 43  B 1 
ATOM   3585 C  CD2 . PHE B 2 43  ? 21.114  7.024   29.805  1.00 97.94 43  B 1 
ATOM   3586 C  CE1 . PHE B 2 43  ? 20.164  7.250   32.429  1.00 97.86 43  B 1 
ATOM   3587 C  CE2 . PHE B 2 43  ? 21.026  8.287   30.409  1.00 97.71 43  B 1 
ATOM   3588 C  CZ  . PHE B 2 43  ? 20.550  8.401   31.725  1.00 98.41 43  B 1 
ATOM   3589 N  N   . ASP B 2 44  ? 22.615  1.457   30.291  1.00 98.70 44  B 1 
ATOM   3590 C  CA  . ASP B 2 44  ? 22.562  0.070   29.841  1.00 98.85 44  B 1 
ATOM   3591 C  C   . ASP B 2 44  ? 21.105  -0.416  29.808  1.00 98.80 44  B 1 
ATOM   3592 O  O   . ASP B 2 44  ? 20.527  -0.748  30.845  1.00 98.61 44  B 1 
ATOM   3593 C  CB  . ASP B 2 44  ? 23.468  -0.832  30.700  1.00 98.62 44  B 1 
ATOM   3594 C  CG  . ASP B 2 44  ? 23.624  -2.248  30.109  1.00 98.31 44  B 1 
ATOM   3595 O  OD1 . ASP B 2 44  ? 22.967  -2.569  29.093  1.00 96.52 44  B 1 
ATOM   3596 O  OD2 . ASP B 2 44  ? 24.462  -3.029  30.605  1.00 95.97 44  B 1 
ATOM   3597 N  N   . LEU B 2 45  ? 20.495  -0.475  28.604  1.00 98.73 45  B 1 
ATOM   3598 C  CA  . LEU B 2 45  ? 19.172  -1.074  28.386  1.00 98.73 45  B 1 
ATOM   3599 C  C   . LEU B 2 45  ? 19.259  -2.561  28.009  1.00 98.74 45  B 1 
ATOM   3600 O  O   . LEU B 2 45  ? 18.307  -3.114  27.448  1.00 98.31 45  B 1 
ATOM   3601 C  CB  . LEU B 2 45  ? 18.343  -0.261  27.367  1.00 98.68 45  B 1 
ATOM   3602 C  CG  . LEU B 2 45  ? 18.130  1.225   27.691  1.00 97.55 45  B 1 
ATOM   3603 C  CD1 . LEU B 2 45  ? 16.992  1.749   26.805  1.00 94.48 45  B 1 
ATOM   3604 C  CD2 . LEU B 2 45  ? 17.737  1.494   29.137  1.00 94.22 45  B 1 
ATOM   3605 N  N   . GLY B 2 46  ? 20.383  -3.224  28.307  1.00 98.64 46  B 1 
ATOM   3606 C  CA  . GLY B 2 46  ? 20.475  -4.676  28.240  1.00 98.63 46  B 1 
ATOM   3607 C  C   . GLY B 2 46  ? 19.434  -5.336  29.144  1.00 98.70 46  B 1 
ATOM   3608 O  O   . GLY B 2 46  ? 19.105  -4.818  30.213  1.00 98.48 46  B 1 
ATOM   3609 N  N   . ILE B 2 47  ? 18.905  -6.482  28.716  1.00 98.59 47  B 1 
ATOM   3610 C  CA  . ILE B 2 47  ? 17.773  -7.137  29.394  1.00 98.51 47  B 1 
ATOM   3611 C  C   . ILE B 2 47  ? 18.069  -7.440  30.875  1.00 98.57 47  B 1 
ATOM   3612 O  O   . ILE B 2 47  ? 17.196  -7.244  31.718  1.00 98.36 47  B 1 
ATOM   3613 C  CB  . ILE B 2 47  ? 17.354  -8.395  28.613  1.00 98.09 47  B 1 
ATOM   3614 C  CG1 . ILE B 2 47  ? 16.046  -9.039  29.140  1.00 96.09 47  B 1 
ATOM   3615 C  CG2 . ILE B 2 47  ? 18.451  -9.470  28.570  1.00 95.57 47  B 1 
ATOM   3616 C  CD1 . ILE B 2 47  ? 14.828  -8.118  29.059  1.00 91.75 47  B 1 
ATOM   3617 N  N   . GLU B 2 48  ? 19.296  -7.843  31.192  1.00 98.36 48  B 1 
ATOM   3618 C  CA  . GLU B 2 48  ? 19.708  -8.151  32.570  1.00 98.25 48  B 1 
ATOM   3619 C  C   . GLU B 2 48  ? 19.686  -6.902  33.460  1.00 98.42 48  B 1 
ATOM   3620 O  O   . GLU B 2 48  ? 19.189  -6.945  34.585  1.00 98.00 48  B 1 
ATOM   3621 C  CB  . GLU B 2 48  ? 21.124  -8.755  32.566  1.00 97.47 48  B 1 
ATOM   3622 C  CG  . GLU B 2 48  ? 21.186  -10.111 31.834  1.00 93.12 48  B 1 
ATOM   3623 C  CD  . GLU B 2 48  ? 22.591  -10.747 31.879  1.00 88.93 48  B 1 
ATOM   3624 O  OE1 . GLU B 2 48  ? 22.656  -11.994 31.811  1.00 79.69 48  B 1 
ATOM   3625 O  OE2 . GLU B 2 48  ? 23.581  -9.989  31.968  1.00 80.87 48  B 1 
ATOM   3626 N  N   . HIS B 2 49  ? 20.160  -5.767  32.935  1.00 98.46 49  B 1 
ATOM   3627 C  CA  . HIS B 2 49  ? 20.187  -4.521  33.698  1.00 98.59 49  B 1 
ATOM   3628 C  C   . HIS B 2 49  ? 18.782  -3.914  33.845  1.00 98.65 49  B 1 
ATOM   3629 O  O   . HIS B 2 49  ? 18.452  -3.401  34.918  1.00 98.46 49  B 1 
ATOM   3630 C  CB  . HIS B 2 49  ? 21.179  -3.533  33.083  1.00 98.43 49  B 1 
ATOM   3631 C  CG  . HIS B 2 49  ? 21.545  -2.436  34.039  1.00 97.45 49  B 1 
ATOM   3632 N  ND1 . HIS B 2 49  ? 22.256  -2.597  35.213  1.00 84.52 49  B 1 
ATOM   3633 C  CD2 . HIS B 2 49  ? 21.223  -1.105  33.952  1.00 86.88 49  B 1 
ATOM   3634 C  CE1 . HIS B 2 49  ? 22.359  -1.397  35.805  1.00 90.10 49  B 1 
ATOM   3635 N  NE2 . HIS B 2 49  ? 21.742  -0.465  35.071  1.00 91.67 49  B 1 
ATOM   3636 N  N   . ARG B 2 50  ? 17.943  -4.028  32.812  1.00 98.69 50  B 1 
ATOM   3637 C  CA  . ARG B 2 50  ? 16.520  -3.673  32.916  1.00 98.69 50  B 1 
ATOM   3638 C  C   . ARG B 2 50  ? 15.818  -4.490  34.003  1.00 98.63 50  B 1 
ATOM   3639 O  O   . ARG B 2 50  ? 15.096  -3.911  34.808  1.00 98.41 50  B 1 
ATOM   3640 C  CB  . ARG B 2 50  ? 15.812  -3.861  31.566  1.00 98.48 50  B 1 
ATOM   3641 C  CG  . ARG B 2 50  ? 16.119  -2.722  30.594  1.00 97.70 50  B 1 
ATOM   3642 C  CD  . ARG B 2 50  ? 15.296  -2.851  29.318  1.00 97.33 50  B 1 
ATOM   3643 N  NE  . ARG B 2 50  ? 15.825  -3.892  28.435  1.00 96.24 50  B 1 
ATOM   3644 C  CZ  . ARG B 2 50  ? 15.153  -4.724  27.660  1.00 97.44 50  B 1 
ATOM   3645 N  NH1 . ARG B 2 50  ? 13.851  -4.799  27.657  1.00 90.38 50  B 1 
ATOM   3646 N  NH2 . ARG B 2 50  ? 15.797  -5.495  26.841  1.00 93.26 50  B 1 
ATOM   3647 N  N   . ASP B 2 51  ? 16.055  -5.786  34.060  1.00 98.50 51  B 1 
ATOM   3648 C  CA  . ASP B 2 51  ? 15.485  -6.639  35.108  1.00 98.47 51  B 1 
ATOM   3649 C  C   . ASP B 2 51  ? 16.028  -6.273  36.494  1.00 98.45 51  B 1 
ATOM   3650 O  O   . ASP B 2 51  ? 15.248  -6.115  37.442  1.00 98.13 51  B 1 
ATOM   3651 C  CB  . ASP B 2 51  ? 15.758  -8.111  34.783  1.00 98.35 51  B 1 
ATOM   3652 C  CG  . ASP B 2 51  ? 14.901  -9.025  35.673  1.00 98.23 51  B 1 
ATOM   3653 O  OD1 . ASP B 2 51  ? 13.674  -9.075  35.426  1.00 95.07 51  B 1 
ATOM   3654 O  OD2 . ASP B 2 51  ? 15.442  -9.670  36.594  1.00 95.66 51  B 1 
ATOM   3655 N  N   . ALA B 2 52  ? 17.333  -6.051  36.626  1.00 98.50 52  B 1 
ATOM   3656 C  CA  . ALA B 2 52  ? 17.955  -5.676  37.891  1.00 98.46 52  B 1 
ATOM   3657 C  C   . ALA B 2 52  ? 17.382  -4.364  38.466  1.00 98.40 52  B 1 
ATOM   3658 O  O   . ALA B 2 52  ? 17.149  -4.276  39.676  1.00 97.85 52  B 1 
ATOM   3659 C  CB  . ALA B 2 52  ? 19.471  -5.578  37.688  1.00 98.18 52  B 1 
ATOM   3660 N  N   . THR B 2 53  ? 17.093  -3.390  37.593  1.00 98.53 53  B 1 
ATOM   3661 C  CA  . THR B 2 53  ? 16.562  -2.065  37.954  1.00 98.43 53  B 1 
ATOM   3662 C  C   . THR B 2 53  ? 15.032  -1.983  37.939  1.00 98.41 53  B 1 
ATOM   3663 O  O   . THR B 2 53  ? 14.495  -0.881  38.044  1.00 97.76 53  B 1 
ATOM   3664 C  CB  . THR B 2 53  ? 17.150  -0.972  37.057  1.00 98.23 53  B 1 
ATOM   3665 O  OG1 . THR B 2 53  ? 16.834  -1.191  35.695  1.00 96.82 53  B 1 
ATOM   3666 C  CG2 . THR B 2 53  ? 18.672  -0.879  37.180  1.00 96.00 53  B 1 
ATOM   3667 N  N   . ASP B 2 54  ? 14.317  -3.096  37.776  1.00 98.31 54  B 1 
ATOM   3668 C  CA  . ASP B 2 54  ? 12.858  -3.129  37.619  1.00 98.36 54  B 1 
ATOM   3669 C  C   . ASP B 2 54  ? 12.345  -2.206  36.487  1.00 98.30 54  B 1 
ATOM   3670 O  O   . ASP B 2 54  ? 11.292  -1.570  36.596  1.00 97.26 54  B 1 
ATOM   3671 C  CB  . ASP B 2 54  ? 12.152  -2.937  38.976  1.00 97.99 54  B 1 
ATOM   3672 C  CG  . ASP B 2 54  ? 12.475  -4.068  39.955  1.00 97.05 54  B 1 
ATOM   3673 O  OD1 . ASP B 2 54  ? 12.290  -5.253  39.563  1.00 92.47 54  B 1 
ATOM   3674 O  OD2 . ASP B 2 54  ? 12.927  -3.818  41.086  1.00 92.36 54  B 1 
ATOM   3675 N  N   . ASP B 2 55  ? 13.108  -2.147  35.385  1.00 98.22 55  B 1 
ATOM   3676 C  CA  . ASP B 2 55  ? 12.922  -1.295  34.193  1.00 98.32 55  B 1 
ATOM   3677 C  C   . ASP B 2 55  ? 13.127  0.220   34.435  1.00 98.48 55  B 1 
ATOM   3678 O  O   . ASP B 2 55  ? 12.927  1.022   33.526  1.00 98.10 55  B 1 
ATOM   3679 C  CB  . ASP B 2 55  ? 11.606  -1.654  33.476  1.00 98.04 55  B 1 
ATOM   3680 C  CG  . ASP B 2 55  ? 11.592  -1.384  31.974  1.00 97.48 55  B 1 
ATOM   3681 O  OD1 . ASP B 2 55  ? 12.603  -1.674  31.295  1.00 94.59 55  B 1 
ATOM   3682 O  OD2 . ASP B 2 55  ? 10.524  -0.967  31.447  1.00 94.18 55  B 1 
ATOM   3683 N  N   . GLN B 2 56  ? 13.573  0.633   35.615  1.00 98.57 56  B 1 
ATOM   3684 C  CA  . GLN B 2 56  ? 13.794  2.044   35.944  1.00 98.62 56  B 1 
ATOM   3685 C  C   . GLN B 2 56  ? 14.830  2.699   35.018  1.00 98.65 56  B 1 
ATOM   3686 O  O   . GLN B 2 56  ? 14.633  3.835   34.590  1.00 98.52 56  B 1 
ATOM   3687 C  CB  . GLN B 2 56  ? 14.208  2.172   37.426  1.00 98.42 56  B 1 
ATOM   3688 C  CG  . GLN B 2 56  ? 14.319  3.637   37.899  1.00 96.89 56  B 1 
ATOM   3689 C  CD  . GLN B 2 56  ? 13.006  4.407   37.749  1.00 97.01 56  B 1 
ATOM   3690 O  OE1 . GLN B 2 56  ? 11.943  3.953   38.114  1.00 91.99 56  B 1 
ATOM   3691 N  NE2 . GLN B 2 56  ? 13.053  5.598   37.193  1.00 91.13 56  B 1 
ATOM   3692 N  N   . VAL B 2 57  ? 15.871  1.971   34.622  1.00 98.60 57  B 1 
ATOM   3693 C  CA  . VAL B 2 57  ? 16.898  2.462   33.687  1.00 98.73 57  B 1 
ATOM   3694 C  C   . VAL B 2 57  ? 16.307  2.928   32.347  1.00 98.70 57  B 1 
ATOM   3695 O  O   . VAL B 2 57  ? 16.797  3.891   31.766  1.00 98.68 57  B 1 
ATOM   3696 C  CB  . VAL B 2 57  ? 17.985  1.385   33.483  1.00 98.58 57  B 1 
ATOM   3697 C  CG1 . VAL B 2 57  ? 17.503  0.146   32.704  1.00 96.98 57  B 1 
ATOM   3698 C  CG2 . VAL B 2 57  ? 19.215  1.973   32.781  1.00 96.49 57  B 1 
ATOM   3699 N  N   . THR B 2 58  ? 15.223  2.304   31.870  1.00 98.61 58  B 1 
ATOM   3700 C  CA  . THR B 2 58  ? 14.533  2.706   30.632  1.00 98.62 58  B 1 
ATOM   3701 C  C   . THR B 2 58  ? 13.845  4.063   30.795  1.00 98.66 58  B 1 
ATOM   3702 O  O   . THR B 2 58  ? 13.936  4.917   29.918  1.00 98.49 58  B 1 
ATOM   3703 C  CB  . THR B 2 58  ? 13.490  1.650   30.207  1.00 98.43 58  B 1 
ATOM   3704 O  OG1 . THR B 2 58  ? 14.054  0.354   30.180  1.00 97.08 58  B 1 
ATOM   3705 C  CG2 . THR B 2 58  ? 12.947  1.918   28.808  1.00 96.70 58  B 1 
ATOM   3706 N  N   . ILE B 2 59  ? 13.199  4.283   31.933  1.00 98.60 59  B 1 
ATOM   3707 C  CA  . ILE B 2 59  ? 12.551  5.550   32.285  1.00 98.66 59  B 1 
ATOM   3708 C  C   . ILE B 2 59  ? 13.603  6.656   32.435  1.00 98.62 59  B 1 
ATOM   3709 O  O   . ILE B 2 59  ? 13.431  7.756   31.903  1.00 98.47 59  B 1 
ATOM   3710 C  CB  . ILE B 2 59  ? 11.708  5.382   33.571  1.00 98.28 59  B 1 
ATOM   3711 C  CG1 . ILE B 2 59  ? 10.591  4.337   33.354  1.00 97.03 59  B 1 
ATOM   3712 C  CG2 . ILE B 2 59  ? 11.117  6.729   34.025  1.00 97.17 59  B 1 
ATOM   3713 C  CD1 . ILE B 2 59  ? 9.849   3.927   34.639  1.00 91.92 59  B 1 
ATOM   3714 N  N   . ASP B 2 60  ? 14.714  6.364   33.109  1.00 98.74 60  B 1 
ATOM   3715 C  CA  . ASP B 2 60  ? 15.804  7.306   33.321  1.00 98.79 60  B 1 
ATOM   3716 C  C   . ASP B 2 60  ? 16.459  7.716   31.996  1.00 98.87 60  B 1 
ATOM   3717 O  O   . ASP B 2 60  ? 16.713  8.901   31.771  1.00 98.68 60  B 1 
ATOM   3718 C  CB  . ASP B 2 60  ? 16.842  6.699   34.278  1.00 98.66 60  B 1 
ATOM   3719 C  CG  . ASP B 2 60  ? 16.319  6.461   35.703  1.00 98.27 60  B 1 
ATOM   3720 O  OD1 . ASP B 2 60  ? 15.253  6.995   36.067  1.00 96.29 60  B 1 
ATOM   3721 O  OD2 . ASP B 2 60  ? 17.012  5.727   36.452  1.00 96.22 60  B 1 
ATOM   3722 N  N   . ALA B 2 61  ? 16.640  6.767   31.061  1.00 98.76 61  B 1 
ATOM   3723 C  CA  . ALA B 2 61  ? 17.151  7.035   29.721  1.00 98.87 61  B 1 
ATOM   3724 C  C   . ALA B 2 61  ? 16.215  7.938   28.898  1.00 98.84 61  B 1 
ATOM   3725 O  O   . ALA B 2 61  ? 16.678  8.876   28.232  1.00 98.63 61  B 1 
ATOM   3726 C  CB  . ALA B 2 61  ? 17.391  5.695   29.022  1.00 98.73 61  B 1 
ATOM   3727 N  N   . ALA B 2 62  ? 14.901  7.723   28.968  1.00 98.52 62  B 1 
ATOM   3728 C  CA  . ALA B 2 62  ? 13.924  8.586   28.302  1.00 98.37 62  B 1 
ATOM   3729 C  C   . ALA B 2 62  ? 13.919  10.009  28.887  1.00 98.26 62  B 1 
ATOM   3730 O  O   . ALA B 2 62  ? 13.935  10.994  28.144  1.00 97.90 62  B 1 
ATOM   3731 C  CB  . ALA B 2 62  ? 12.547  7.921   28.399  1.00 97.89 62  B 1 
ATOM   3732 N  N   . ASN B 2 63  ? 13.981  10.146  30.200  1.00 98.56 63  B 1 
ATOM   3733 C  CA  . ASN B 2 63  ? 14.074  11.448  30.868  1.00 98.41 63  B 1 
ATOM   3734 C  C   . ASN B 2 63  ? 15.386  12.178  30.549  1.00 98.54 63  B 1 
ATOM   3735 O  O   . ASN B 2 63  ? 15.386  13.395  30.351  1.00 98.22 63  B 1 
ATOM   3736 C  CB  . ASN B 2 63  ? 13.904  11.236  32.381  1.00 98.27 63  B 1 
ATOM   3737 C  CG  . ASN B 2 63  ? 12.460  10.946  32.779  1.00 97.51 63  B 1 
ATOM   3738 O  OD1 . ASN B 2 63  ? 11.519  11.478  32.222  1.00 90.52 63  B 1 
ATOM   3739 N  ND2 . ASN B 2 63  ? 12.256  10.125  33.784  1.00 90.04 63  B 1 
ATOM   3740 N  N   . ALA B 2 64  ? 16.508  11.459  30.460  1.00 98.64 64  B 1 
ATOM   3741 C  CA  . ALA B 2 64  ? 17.771  12.023  29.996  1.00 98.77 64  B 1 
ATOM   3742 C  C   . ALA B 2 64  ? 17.664  12.517  28.547  1.00 98.76 64  B 1 
ATOM   3743 O  O   . ALA B 2 64  ? 18.164  13.594  28.224  1.00 98.53 64  B 1 
ATOM   3744 C  CB  . ALA B 2 64  ? 18.869  10.977  30.166  1.00 98.68 64  B 1 
ATOM   3745 N  N   . THR B 2 65  ? 16.934  11.796  27.679  1.00 98.51 65  B 1 
ATOM   3746 C  CA  . THR B 2 65  ? 16.686  12.211  26.287  1.00 98.40 65  B 1 
ATOM   3747 C  C   . THR B 2 65  ? 15.898  13.518  26.222  1.00 98.35 65  B 1 
ATOM   3748 O  O   . THR B 2 65  ? 16.287  14.414  25.478  1.00 97.96 65  B 1 
ATOM   3749 C  CB  . THR B 2 65  ? 15.967  11.112  25.505  1.00 98.29 65  B 1 
ATOM   3750 O  OG1 . THR B 2 65  ? 16.703  9.911   25.588  1.00 97.03 65  B 1 
ATOM   3751 C  CG2 . THR B 2 65  ? 15.838  11.455  24.018  1.00 96.53 65  B 1 
ATOM   3752 N  N   . LEU B 2 66  ? 14.862  13.691  27.032  1.00 98.27 66  B 1 
ATOM   3753 C  CA  . LEU B 2 66  ? 14.154  14.971  27.155  1.00 97.84 66  B 1 
ATOM   3754 C  C   . LEU B 2 66  ? 15.076  16.112  27.596  1.00 97.93 66  B 1 
ATOM   3755 O  O   . LEU B 2 66  ? 14.952  17.235  27.118  1.00 97.34 66  B 1 
ATOM   3756 C  CB  . LEU B 2 66  ? 12.999  14.828  28.156  1.00 96.97 66  B 1 
ATOM   3757 C  CG  . LEU B 2 66  ? 11.796  14.002  27.652  1.00 95.27 66  B 1 
ATOM   3758 C  CD1 . LEU B 2 66  ? 10.810  13.804  28.805  1.00 92.81 66  B 1 
ATOM   3759 C  CD2 . LEU B 2 66  ? 11.061  14.706  26.512  1.00 92.72 66  B 1 
ATOM   3760 N  N   . LYS B 2 67  ? 16.029  15.829  28.490  1.00 98.28 67  B 1 
ATOM   3761 C  CA  . LYS B 2 67  ? 16.955  16.823  29.034  1.00 98.29 67  B 1 
ATOM   3762 C  C   . LYS B 2 67  ? 18.042  17.239  28.032  1.00 98.33 67  B 1 
ATOM   3763 O  O   . LYS B 2 67  ? 18.359  18.423  27.947  1.00 97.86 67  B 1 
ATOM   3764 C  CB  . LYS B 2 67  ? 17.560  16.261  30.326  1.00 97.96 67  B 1 
ATOM   3765 C  CG  . LYS B 2 67  ? 18.484  17.272  31.017  1.00 94.05 67  B 1 
ATOM   3766 C  CD  . LYS B 2 67  ? 19.065  16.667  32.300  1.00 91.51 67  B 1 
ATOM   3767 C  CE  . LYS B 2 67  ? 20.056  17.656  32.918  1.00 85.21 67  B 1 
ATOM   3768 N  NZ  . LYS B 2 67  ? 20.801  17.023  34.020  1.00 76.41 67  B 1 
ATOM   3769 N  N   . TYR B 2 68  ? 18.619  16.282  27.324  1.00 98.53 68  B 1 
ATOM   3770 C  CA  . TYR B 2 68  ? 19.777  16.497  26.435  1.00 98.67 68  B 1 
ATOM   3771 C  C   . TYR B 2 68  ? 19.413  16.540  24.944  1.00 98.66 68  B 1 
ATOM   3772 O  O   . TYR B 2 68  ? 20.281  16.808  24.115  1.00 98.24 68  B 1 
ATOM   3773 C  CB  . TYR B 2 68  ? 20.839  15.442  26.731  1.00 98.62 68  B 1 
ATOM   3774 C  CG  . TYR B 2 68  ? 21.391  15.508  28.145  1.00 98.55 68  B 1 
ATOM   3775 C  CD1 . TYR B 2 68  ? 22.158  16.613  28.557  1.00 97.54 68  B 1 
ATOM   3776 C  CD2 . TYR B 2 68  ? 21.139  14.468  29.052  1.00 97.62 68  B 1 
ATOM   3777 C  CE1 . TYR B 2 68  ? 22.664  16.684  29.860  1.00 97.08 68  B 1 
ATOM   3778 C  CE2 . TYR B 2 68  ? 21.643  14.525  30.362  1.00 97.02 68  B 1 
ATOM   3779 C  CZ  . TYR B 2 68  ? 22.403  15.633  30.765  1.00 97.51 68  B 1 
ATOM   3780 O  OH  . TYR B 2 68  ? 22.887  15.697  32.052  1.00 96.24 68  B 1 
ATOM   3781 N  N   . ASN B 2 69  ? 18.143  16.308  24.584  1.00 98.67 69  B 1 
ATOM   3782 C  CA  . ASN B 2 69  ? 17.528  16.390  23.246  1.00 98.51 69  B 1 
ATOM   3783 C  C   . ASN B 2 69  ? 18.018  15.373  22.201  1.00 98.61 69  B 1 
ATOM   3784 O  O   . ASN B 2 69  ? 17.390  15.275  21.145  1.00 98.04 69  B 1 
ATOM   3785 C  CB  . ASN B 2 69  ? 17.608  17.825  22.711  1.00 98.20 69  B 1 
ATOM   3786 C  CG  . ASN B 2 69  ? 16.994  18.850  23.654  1.00 97.14 69  B 1 
ATOM   3787 O  OD1 . ASN B 2 69  ? 17.672  19.707  24.177  1.00 84.93 69  B 1 
ATOM   3788 N  ND2 . ASN B 2 69  ? 15.705  18.766  23.877  1.00 84.60 69  B 1 
ATOM   3789 N  N   . VAL B 2 70  ? 19.090  14.635  22.435  1.00 98.78 70  B 1 
ATOM   3790 C  CA  . VAL B 2 70  ? 19.620  13.667  21.471  1.00 98.83 70  B 1 
ATOM   3791 C  C   . VAL B 2 70  ? 19.917  12.345  22.159  1.00 98.83 70  B 1 
ATOM   3792 O  O   . VAL B 2 70  ? 20.730  12.295  23.082  1.00 98.72 70  B 1 
ATOM   3793 C  CB  . VAL B 2 70  ? 20.888  14.183  20.763  1.00 98.48 70  B 1 
ATOM   3794 C  CG1 . VAL B 2 70  ? 21.387  13.180  19.715  1.00 96.69 70  B 1 
ATOM   3795 C  CG2 . VAL B 2 70  ? 20.641  15.512  20.042  1.00 96.61 70  B 1 
ATOM   3796 N  N   . ALA B 2 71  ? 19.312  11.283  21.659  1.00 98.77 71  B 1 
ATOM   3797 C  CA  . ALA B 2 71  ? 19.642  9.915   22.029  1.00 98.71 71  B 1 
ATOM   3798 C  C   . ALA B 2 71  ? 19.998  9.067   20.807  1.00 98.75 71  B 1 
ATOM   3799 O  O   . ALA B 2 71  ? 19.426  9.216   19.730  1.00 98.56 71  B 1 
ATOM   3800 C  CB  . ALA B 2 71  ? 18.489  9.293   22.822  1.00 98.54 71  B 1 
ATOM   3801 N  N   . VAL B 2 72  ? 20.937  8.136   21.019  1.00 98.84 72  B 1 
ATOM   3802 C  CA  . VAL B 2 72  ? 21.234  7.049   20.093  1.00 98.86 72  B 1 
ATOM   3803 C  C   . VAL B 2 72  ? 21.005  5.721   20.816  1.00 98.85 72  B 1 
ATOM   3804 O  O   . VAL B 2 72  ? 21.535  5.498   21.904  1.00 98.73 72  B 1 
ATOM   3805 C  CB  . VAL B 2 72  ? 22.646  7.150   19.485  1.00 98.67 72  B 1 
ATOM   3806 C  CG1 . VAL B 2 72  ? 22.767  8.395   18.603  1.00 96.04 72  B 1 
ATOM   3807 C  CG2 . VAL B 2 72  ? 23.769  7.205   20.525  1.00 94.75 72  B 1 
ATOM   3808 N  N   . LYS B 2 73  ? 20.179  4.850   20.224  1.00 98.70 73  B 1 
ATOM   3809 C  CA  . LYS B 2 73  ? 19.725  3.622   20.880  1.00 98.76 73  B 1 
ATOM   3810 C  C   . LYS B 2 73  ? 20.127  2.376   20.096  1.00 98.72 73  B 1 
ATOM   3811 O  O   . LYS B 2 73  ? 19.867  2.248   18.906  1.00 98.50 73  B 1 
ATOM   3812 C  CB  . LYS B 2 73  ? 18.214  3.706   21.122  1.00 98.60 73  B 1 
ATOM   3813 C  CG  . LYS B 2 73  ? 17.719  2.497   21.938  1.00 98.07 73  B 1 
ATOM   3814 C  CD  . LYS B 2 73  ? 16.201  2.534   22.152  1.00 97.04 73  B 1 
ATOM   3815 C  CE  . LYS B 2 73  ? 15.700  1.191   22.671  1.00 95.60 73  B 1 
ATOM   3816 N  NZ  . LYS B 2 73  ? 15.818  0.150   21.614  1.00 93.85 73  B 1 
ATOM   3817 N  N   . CYS B 2 74  ? 20.714  1.418   20.809  1.00 98.60 74  B 1 
ATOM   3818 C  CA  . CYS B 2 74  ? 20.938  0.063   20.312  1.00 98.64 74  B 1 
ATOM   3819 C  C   . CYS B 2 74  ? 19.635  -0.758  20.374  1.00 98.67 74  B 1 
ATOM   3820 O  O   . CYS B 2 74  ? 18.778  -0.522  21.225  1.00 98.34 74  B 1 
ATOM   3821 C  CB  . CYS B 2 74  ? 22.064  -0.566  21.151  1.00 98.58 74  B 1 
ATOM   3822 S  SG  . CYS B 2 74  ? 22.538  -2.176  20.490  1.00 98.26 74  B 1 
ATOM   3823 N  N   . ALA B 2 75  ? 19.489  -1.736  19.480  1.00 98.08 75  B 1 
ATOM   3824 C  CA  . ALA B 2 75  ? 18.352  -2.648  19.522  1.00 97.91 75  B 1 
ATOM   3825 C  C   . ALA B 2 75  ? 18.318  -3.424  20.845  1.00 98.15 75  B 1 
ATOM   3826 O  O   . ALA B 2 75  ? 19.348  -3.847  21.369  1.00 97.96 75  B 1 
ATOM   3827 C  CB  . ALA B 2 75  ? 18.383  -3.575  18.311  1.00 97.50 75  B 1 
ATOM   3828 N  N   . THR B 2 76  ? 17.114  -3.638  21.378  1.00 97.73 76  B 1 
ATOM   3829 C  CA  . THR B 2 76  ? 16.879  -4.258  22.681  1.00 97.79 76  B 1 
ATOM   3830 C  C   . THR B 2 76  ? 15.896  -5.420  22.577  1.00 97.33 76  B 1 
ATOM   3831 O  O   . THR B 2 76  ? 14.925  -5.357  21.815  1.00 96.61 76  B 1 
ATOM   3832 C  CB  . THR B 2 76  ? 16.354  -3.234  23.698  1.00 97.68 76  B 1 
ATOM   3833 O  OG1 . THR B 2 76  ? 15.301  -2.474  23.138  1.00 96.79 76  B 1 
ATOM   3834 C  CG2 . THR B 2 76  ? 17.433  -2.254  24.157  1.00 96.42 76  B 1 
ATOM   3835 N  N   . ILE B 2 77  ? 16.102  -6.443  23.390  1.00 97.38 77  B 1 
ATOM   3836 C  CA  . ILE B 2 77  ? 15.145  -7.546  23.530  1.00 97.14 77  B 1 
ATOM   3837 C  C   . ILE B 2 77  ? 13.830  -7.009  24.113  1.00 96.73 77  B 1 
ATOM   3838 O  O   . ILE B 2 77  ? 13.819  -6.396  25.181  1.00 96.39 77  B 1 
ATOM   3839 C  CB  . ILE B 2 77  ? 15.739  -8.679  24.403  1.00 97.22 77  B 1 
ATOM   3840 C  CG1 . ILE B 2 77  ? 16.905  -9.367  23.655  1.00 96.29 77  B 1 
ATOM   3841 C  CG2 . ILE B 2 77  ? 14.668  -9.711  24.789  1.00 96.47 77  B 1 
ATOM   3842 C  CD1 . ILE B 2 77  ? 17.771  -10.268 24.540  1.00 96.45 77  B 1 
ATOM   3843 N  N   . THR B 2 78  ? 12.716  -7.282  23.431  1.00 95.12 78  B 1 
ATOM   3844 C  CA  . THR B 2 78  ? 11.391  -7.214  24.060  1.00 93.54 78  B 1 
ATOM   3845 C  C   . THR B 2 78  ? 11.054  -8.615  24.551  1.00 93.12 78  B 1 
ATOM   3846 O  O   . THR B 2 78  ? 10.933  -9.513  23.715  1.00 92.98 78  B 1 
ATOM   3847 C  CB  . THR B 2 78  ? 10.321  -6.692  23.088  1.00 92.73 78  B 1 
ATOM   3848 O  OG1 . THR B 2 78  ? 10.698  -5.403  22.662  1.00 89.83 78  B 1 
ATOM   3849 C  CG2 . THR B 2 78  ? 8.956   -6.579  23.752  1.00 89.73 78  B 1 
ATOM   3850 N  N   . PRO B 2 79  ? 10.961  -8.845  25.870  1.00 93.89 79  B 1 
ATOM   3851 C  CA  . PRO B 2 79  ? 10.806  -10.193 26.392  1.00 93.31 79  B 1 
ATOM   3852 C  C   . PRO B 2 79  ? 9.411   -10.764 26.125  1.00 91.88 79  B 1 
ATOM   3853 O  O   . PRO B 2 79  ? 8.395   -10.116 26.369  1.00 89.60 79  B 1 
ATOM   3854 C  CB  . PRO B 2 79  ? 11.133  -10.095 27.885  1.00 92.65 79  B 1 
ATOM   3855 C  CG  . PRO B 2 79  ? 10.776  -8.656  28.232  1.00 91.11 79  B 1 
ATOM   3856 C  CD  . PRO B 2 79  ? 11.095  -7.884  26.953  1.00 93.96 79  B 1 
ATOM   3857 N  N   . ASP B 2 80  ? 9.390   -12.008 25.672  1.00 88.54 80  B 1 
ATOM   3858 C  CA  . ASP B 2 80  ? 8.251   -12.927 25.671  1.00 85.52 80  B 1 
ATOM   3859 C  C   . ASP B 2 80  ? 8.445   -14.002 26.762  1.00 88.24 80  B 1 
ATOM   3860 O  O   . ASP B 2 80  ? 9.356   -13.917 27.588  1.00 88.66 80  B 1 
ATOM   3861 C  CB  . ASP B 2 80  ? 8.089   -13.515 24.257  1.00 83.50 80  B 1 
ATOM   3862 C  CG  . ASP B 2 80  ? 9.305   -14.310 23.757  1.00 83.23 80  B 1 
ATOM   3863 O  OD1 . ASP B 2 80  ? 10.161  -14.700 24.593  1.00 80.82 80  B 1 
ATOM   3864 O  OD2 . ASP B 2 80  ? 9.395   -14.509 22.533  1.00 76.61 80  B 1 
ATOM   3865 N  N   . GLU B 2 81  ? 7.578   -15.017 26.776  1.00 86.30 81  B 1 
ATOM   3866 C  CA  . GLU B 2 81  ? 7.637   -16.108 27.763  1.00 87.35 81  B 1 
ATOM   3867 C  C   . GLU B 2 81  ? 8.961   -16.875 27.707  1.00 90.52 81  B 1 
ATOM   3868 O  O   . GLU B 2 81  ? 9.546   -17.173 28.748  1.00 89.16 81  B 1 
ATOM   3869 C  CB  . GLU B 2 81  ? 6.439   -17.043 27.506  1.00 84.70 81  B 1 
ATOM   3870 C  CG  . GLU B 2 81  ? 5.112   -16.372 27.893  1.00 74.45 81  B 1 
ATOM   3871 C  CD  . GLU B 2 81  ? 3.853   -16.981 27.262  1.00 64.31 81  B 1 
ATOM   3872 O  OE1 . GLU B 2 81  ? 2.754   -16.562 27.690  1.00 56.09 81  B 1 
ATOM   3873 O  OE2 . GLU B 2 81  ? 3.978   -17.812 26.332  1.00 59.74 81  B 1 
ATOM   3874 N  N   . ALA B 2 82  ? 9.506   -17.091 26.507  1.00 90.32 82  B 1 
ATOM   3875 C  CA  . ALA B 2 82  ? 10.787  -17.770 26.333  1.00 91.22 82  B 1 
ATOM   3876 C  C   . ALA B 2 82  ? 11.962  -16.939 26.877  1.00 93.17 82  B 1 
ATOM   3877 O  O   . ALA B 2 82  ? 12.880  -17.483 27.487  1.00 92.33 82  B 1 
ATOM   3878 C  CB  . ALA B 2 82  ? 10.974  -18.095 24.846  1.00 90.05 82  B 1 
ATOM   3879 N  N   . ARG B 2 83  ? 11.919  -15.620 26.734  1.00 94.28 83  B 1 
ATOM   3880 C  CA  . ARG B 2 83  ? 12.938  -14.709 27.299  1.00 95.80 83  B 1 
ATOM   3881 C  C   . ARG B 2 83  ? 12.851  -14.616 28.821  1.00 96.53 83  B 1 
ATOM   3882 O  O   . ARG B 2 83  ? 13.879  -14.471 29.466  1.00 96.23 83  B 1 
ATOM   3883 C  CB  . ARG B 2 83  ? 12.813  -13.315 26.675  1.00 95.93 83  B 1 
ATOM   3884 C  CG  . ARG B 2 83  ? 13.091  -13.267 25.169  1.00 95.29 83  B 1 
ATOM   3885 C  CD  . ARG B 2 83  ? 14.486  -13.753 24.801  1.00 94.25 83  B 1 
ATOM   3886 N  NE  . ARG B 2 83  ? 14.812  -13.340 23.422  1.00 94.27 83  B 1 
ATOM   3887 C  CZ  . ARG B 2 83  ? 16.018  -13.261 22.889  1.00 95.40 83  B 1 
ATOM   3888 N  NH1 . ARG B 2 83  ? 17.088  -13.694 23.494  1.00 89.58 83  B 1 
ATOM   3889 N  NH2 . ARG B 2 83  ? 16.173  -12.717 21.724  1.00 91.84 83  B 1 
ATOM   3890 N  N   . VAL B 2 84  ? 11.649  -14.712 29.399  1.00 95.47 84  B 1 
ATOM   3891 C  CA  . VAL B 2 84  ? 11.471  -14.776 30.852  1.00 95.61 84  B 1 
ATOM   3892 C  C   . VAL B 2 84  ? 12.161  -16.020 31.423  1.00 96.28 84  B 1 
ATOM   3893 O  O   . VAL B 2 84  ? 12.874  -15.903 32.425  1.00 96.14 84  B 1 
ATOM   3894 C  CB  . VAL B 2 84  ? 9.977   -14.735 31.242  1.00 95.18 84  B 1 
ATOM   3895 C  CG1 . VAL B 2 84  ? 9.758   -14.981 32.742  1.00 91.60 84  B 1 
ATOM   3896 C  CG2 . VAL B 2 84  ? 9.377   -13.361 30.917  1.00 91.29 84  B 1 
ATOM   3897 N  N   . GLU B 2 85  ? 12.029  -17.179 30.779  1.00 96.62 85  B 1 
ATOM   3898 C  CA  . GLU B 2 85  ? 12.763  -18.390 31.165  1.00 96.41 85  B 1 
ATOM   3899 C  C   . GLU B 2 85  ? 14.274  -18.265 30.930  1.00 96.79 85  B 1 
ATOM   3900 O  O   . GLU B 2 85  ? 15.053  -18.590 31.819  1.00 95.80 85  B 1 
ATOM   3901 C  CB  . GLU B 2 85  ? 12.231  -19.626 30.403  1.00 95.78 85  B 1 
ATOM   3902 C  CG  . GLU B 2 85  ? 11.065  -20.309 31.123  1.00 82.54 85  B 1 
ATOM   3903 C  CD  . GLU B 2 85  ? 10.788  -21.725 30.576  1.00 73.59 85  B 1 
ATOM   3904 O  OE1 . GLU B 2 85  ? 10.268  -22.539 31.357  1.00 64.85 85  B 1 
ATOM   3905 O  OE2 . GLU B 2 85  ? 11.145  -21.992 29.407  1.00 66.30 85  B 1 
ATOM   3906 N  N   . GLU B 2 86  ? 14.688  -17.763 29.759  1.00 96.97 86  B 1 
ATOM   3907 C  CA  . GLU B 2 86  ? 16.105  -17.665 29.376  1.00 97.02 86  B 1 
ATOM   3908 C  C   . GLU B 2 86  ? 16.922  -16.844 30.378  1.00 97.36 86  B 1 
ATOM   3909 O  O   . GLU B 2 86  ? 18.001  -17.268 30.806  1.00 96.64 86  B 1 
ATOM   3910 C  CB  . GLU B 2 86  ? 16.211  -17.058 27.964  1.00 96.65 86  B 1 
ATOM   3911 C  CG  . GLU B 2 86  ? 17.671  -16.927 27.469  1.00 95.16 86  B 1 
ATOM   3912 C  CD  . GLU B 2 86  ? 17.824  -16.343 26.058  1.00 95.75 86  B 1 
ATOM   3913 O  OE1 . GLU B 2 86  ? 18.981  -16.245 25.586  1.00 91.02 86  B 1 
ATOM   3914 O  OE2 . GLU B 2 86  ? 16.825  -16.033 25.363  1.00 92.32 86  B 1 
ATOM   3915 N  N   . PHE B 2 87  ? 16.402  -15.682 30.764  1.00 97.55 87  B 1 
ATOM   3916 C  CA  . PHE B 2 87  ? 17.096  -14.740 31.647  1.00 97.66 87  B 1 
ATOM   3917 C  C   . PHE B 2 87  ? 16.596  -14.768 33.096  1.00 97.87 87  B 1 
ATOM   3918 O  O   . PHE B 2 87  ? 17.065  -13.976 33.913  1.00 96.87 87  B 1 
ATOM   3919 C  CB  . PHE B 2 87  ? 17.004  -13.337 31.043  1.00 97.53 87  B 1 
ATOM   3920 C  CG  . PHE B 2 87  ? 17.722  -13.192 29.720  1.00 97.77 87  B 1 
ATOM   3921 C  CD1 . PHE B 2 87  ? 19.118  -13.049 29.695  1.00 95.79 87  B 1 
ATOM   3922 C  CD2 . PHE B 2 87  ? 17.011  -13.203 28.514  1.00 96.10 87  B 1 
ATOM   3923 C  CE1 . PHE B 2 87  ? 19.797  -12.917 28.481  1.00 95.38 87  B 1 
ATOM   3924 C  CE2 . PHE B 2 87  ? 17.685  -13.070 27.289  1.00 95.43 87  B 1 
ATOM   3925 C  CZ  . PHE B 2 87  ? 19.085  -12.928 27.268  1.00 96.49 87  B 1 
ATOM   3926 N  N   . LYS B 2 88  ? 15.657  -15.666 33.434  1.00 97.39 88  B 1 
ATOM   3927 C  CA  . LYS B 2 88  ? 15.002  -15.742 34.751  1.00 97.63 88  B 1 
ATOM   3928 C  C   . LYS B 2 88  ? 14.460  -14.386 35.211  1.00 98.08 88  B 1 
ATOM   3929 O  O   . LYS B 2 88  ? 14.706  -13.961 36.340  1.00 97.07 88  B 1 
ATOM   3930 C  CB  . LYS B 2 88  ? 15.937  -16.377 35.789  1.00 97.08 88  B 1 
ATOM   3931 C  CG  . LYS B 2 88  ? 16.406  -17.777 35.382  1.00 91.84 88  B 1 
ATOM   3932 C  CD  . LYS B 2 88  ? 17.291  -18.350 36.494  1.00 81.03 88  B 1 
ATOM   3933 C  CE  . LYS B 2 88  ? 17.754  -19.746 36.081  1.00 73.31 88  B 1 
ATOM   3934 N  NZ  . LYS B 2 88  ? 18.634  -20.341 37.102  1.00 60.57 88  B 1 
ATOM   3935 N  N   . LEU B 2 89  ? 13.748  -13.702 34.332  1.00 97.37 89  B 1 
ATOM   3936 C  CA  . LEU B 2 89  ? 13.241  -12.357 34.579  1.00 97.64 89  B 1 
ATOM   3937 C  C   . LEU B 2 89  ? 12.197  -12.361 35.695  1.00 97.79 89  B 1 
ATOM   3938 O  O   . LEU B 2 89  ? 11.365  -13.265 35.785  1.00 96.98 89  B 1 
ATOM   3939 C  CB  . LEU B 2 89  ? 12.654  -11.754 33.290  1.00 97.69 89  B 1 
ATOM   3940 C  CG  . LEU B 2 89  ? 13.592  -11.737 32.081  1.00 97.16 89  B 1 
ATOM   3941 C  CD1 . LEU B 2 89  ? 12.879  -11.122 30.878  1.00 94.90 89  B 1 
ATOM   3942 C  CD2 . LEU B 2 89  ? 14.870  -10.946 32.329  1.00 94.96 89  B 1 
ATOM   3943 N  N   . LYS B 2 90  ? 12.174  -11.293 36.492  1.00 97.70 90  B 1 
ATOM   3944 C  CA  . LYS B 2 90  ? 11.157  -11.085 37.539  1.00 97.47 90  B 1 
ATOM   3945 C  C   . LYS B 2 90  ? 9.744   -10.981 36.961  1.00 97.35 90  B 1 
ATOM   3946 O  O   . LYS B 2 90  ? 8.775   -11.358 37.612  1.00 95.59 90  B 1 
ATOM   3947 C  CB  . LYS B 2 90  ? 11.472  -9.791  38.302  1.00 96.57 90  B 1 
ATOM   3948 C  CG  . LYS B 2 90  ? 12.831  -9.778  39.014  1.00 94.77 90  B 1 
ATOM   3949 C  CD  . LYS B 2 90  ? 13.082  -8.364  39.539  1.00 94.20 90  B 1 
ATOM   3950 C  CE  . LYS B 2 90  ? 14.525  -8.128  39.944  1.00 91.46 90  B 1 
ATOM   3951 N  NZ  . LYS B 2 90  ? 14.759  -6.681  40.140  1.00 90.17 90  B 1 
ATOM   3952 N  N   . LYS B 2 91  ? 9.624   -10.415 35.739  1.00 96.21 91  B 1 
ATOM   3953 C  CA  . LYS B 2 91  ? 8.382   -10.348 34.957  1.00 95.80 91  B 1 
ATOM   3954 C  C   . LYS B 2 91  ? 8.684   -10.127 33.477  1.00 96.80 91  B 1 
ATOM   3955 O  O   . LYS B 2 91  ? 9.807   -9.794  33.102  1.00 95.73 91  B 1 
ATOM   3956 C  CB  . LYS B 2 91  ? 7.444   -9.259  35.535  1.00 92.33 91  B 1 
ATOM   3957 C  CG  . LYS B 2 91  ? 7.881   -7.825  35.236  1.00 84.39 91  B 1 
ATOM   3958 C  CD  . LYS B 2 91  ? 6.962   -6.820  35.936  1.00 84.96 91  B 1 
ATOM   3959 C  CE  . LYS B 2 91  ? 7.212   -5.426  35.342  1.00 76.76 91  B 1 
ATOM   3960 N  NZ  . LYS B 2 91  ? 6.651   -4.345  36.160  1.00 70.34 91  B 1 
ATOM   3961 N  N   . MET B 2 92  ? 7.666   -10.263 32.643  1.00 94.12 92  B 1 
ATOM   3962 C  CA  . MET B 2 92  ? 7.734   -9.903  31.229  1.00 93.21 92  B 1 
ATOM   3963 C  C   . MET B 2 92  ? 7.685   -8.375  31.072  1.00 92.39 92  B 1 
ATOM   3964 O  O   . MET B 2 92  ? 6.607   -7.771  31.025  1.00 89.91 92  B 1 
ATOM   3965 C  CB  . MET B 2 92  ? 6.598   -10.616 30.488  1.00 90.87 92  B 1 
ATOM   3966 C  CG  . MET B 2 92  ? 6.780   -10.544 28.971  1.00 86.61 92  B 1 
ATOM   3967 S  SD  . MET B 2 92  ? 5.388   -11.257 28.036  1.00 84.51 92  B 1 
ATOM   3968 C  CE  . MET B 2 92  ? 5.500   -12.992 28.523  1.00 74.92 92  B 1 
ATOM   3969 N  N   . TRP B 2 93  ? 8.859   -7.728  31.029  1.00 96.02 93  B 1 
ATOM   3970 C  CA  . TRP B 2 93  ? 8.993   -6.281  30.897  1.00 96.15 93  B 1 
ATOM   3971 C  C   . TRP B 2 93  ? 8.463   -5.792  29.545  1.00 95.67 93  B 1 
ATOM   3972 O  O   . TRP B 2 93  ? 8.564   -6.479  28.526  1.00 94.62 93  B 1 
ATOM   3973 C  CB  . TRP B 2 93  ? 10.448  -5.879  31.108  1.00 96.40 93  B 1 
ATOM   3974 C  CG  . TRP B 2 93  ? 10.983  -6.260  32.460  1.00 96.97 93  B 1 
ATOM   3975 C  CD1 . TRP B 2 93  ? 11.789  -7.316  32.732  1.00 95.69 93  B 1 
ATOM   3976 C  CD2 . TRP B 2 93  ? 10.681  -5.642  33.749  1.00 96.92 93  B 1 
ATOM   3977 N  NE1 . TRP B 2 93  ? 12.011  -7.393  34.096  1.00 95.95 93  B 1 
ATOM   3978 C  CE2 . TRP B 2 93  ? 11.341  -6.396  34.766  1.00 96.59 93  B 1 
ATOM   3979 C  CE3 . TRP B 2 93  ? 9.906   -4.543  34.155  1.00 96.85 93  B 1 
ATOM   3980 C  CZ2 . TRP B 2 93  ? 11.228  -6.064  36.133  1.00 96.53 93  B 1 
ATOM   3981 C  CZ3 . TRP B 2 93  ? 9.798   -4.208  35.522  1.00 95.63 93  B 1 
ATOM   3982 C  CH2 . TRP B 2 93  ? 10.452  -4.968  36.502  1.00 95.72 93  B 1 
ATOM   3983 N  N   . LYS B 2 94  ? 7.898   -4.575  29.516  1.00 93.89 94  B 1 
ATOM   3984 C  CA  . LYS B 2 94  ? 7.418   -3.965  28.278  1.00 93.09 94  B 1 
ATOM   3985 C  C   . LYS B 2 94  ? 8.574   -3.663  27.328  1.00 94.47 94  B 1 
ATOM   3986 O  O   . LYS B 2 94  ? 9.727   -3.525  27.748  1.00 93.34 94  B 1 
ATOM   3987 C  CB  . LYS B 2 94  ? 6.611   -2.698  28.591  1.00 89.80 94  B 1 
ATOM   3988 C  CG  . LYS B 2 94  ? 5.291   -3.015  29.315  1.00 81.03 94  B 1 
ATOM   3989 C  CD  . LYS B 2 94  ? 4.486   -1.726  29.538  1.00 72.36 94  B 1 
ATOM   3990 C  CE  . LYS B 2 94  ? 3.174   -2.034  30.258  1.00 61.44 94  B 1 
ATOM   3991 N  NZ  . LYS B 2 94  ? 2.408   -0.799  30.520  1.00 54.18 94  B 1 
ATOM   3992 N  N   . SER B 2 95  ? 8.261   -3.492  26.053  1.00 93.45 95  B 1 
ATOM   3993 C  CA  . SER B 2 95  ? 9.208   -3.006  25.053  1.00 92.72 95  B 1 
ATOM   3994 C  C   . SER B 2 95  ? 9.825   -1.674  25.505  1.00 93.34 95  B 1 
ATOM   3995 O  O   . SER B 2 95  ? 9.061   -0.730  25.732  1.00 93.33 95  B 1 
ATOM   3996 C  CB  . SER B 2 95  ? 8.505   -2.812  23.711  1.00 90.67 95  B 1 
ATOM   3997 O  OG  . SER B 2 95  ? 9.378   -2.199  22.771  1.00 84.76 95  B 1 
ATOM   3998 N  N   . PRO B 2 96  ? 11.165  -1.550  25.574  1.00 96.29 96  B 1 
ATOM   3999 C  CA  . PRO B 2 96  ? 11.825  -0.283  25.889  1.00 96.78 96  B 1 
ATOM   4000 C  C   . PRO B 2 96  ? 11.410  0.832   24.938  1.00 96.68 96  B 1 
ATOM   4001 O  O   . PRO B 2 96  ? 11.075  1.930   25.380  1.00 96.09 96  B 1 
ATOM   4002 C  CB  . PRO B 2 96  ? 13.329  -0.561  25.816  1.00 96.77 96  B 1 
ATOM   4003 C  CG  . PRO B 2 96  ? 13.419  -2.062  26.102  1.00 95.36 96  B 1 
ATOM   4004 C  CD  . PRO B 2 96  ? 12.145  -2.612  25.463  1.00 97.13 96  B 1 
ATOM   4005 N  N   . ASN B 2 97  ? 11.304  0.548   23.638  1.00 95.02 97  B 1 
ATOM   4006 C  CA  . ASN B 2 97  ? 10.858  1.502   22.621  1.00 93.98 97  B 1 
ATOM   4007 C  C   . ASN B 2 97  ? 9.458   2.049   22.923  1.00 92.80 97  B 1 
ATOM   4008 O  O   . ASN B 2 97  ? 9.201   3.234   22.752  1.00 91.10 97  B 1 
ATOM   4009 C  CB  . ASN B 2 97  ? 10.869  0.830   21.232  1.00 92.81 97  B 1 
ATOM   4010 C  CG  . ASN B 2 97  ? 12.256  0.417   20.765  1.00 87.53 97  B 1 
ATOM   4011 O  OD1 . ASN B 2 97  ? 13.100  0.017   21.541  1.00 78.57 97  B 1 
ATOM   4012 N  ND2 . ASN B 2 97  ? 12.512  0.483   19.476  1.00 75.39 97  B 1 
ATOM   4013 N  N   . GLY B 2 98  ? 8.546   1.202   23.400  1.00 91.83 98  B 1 
ATOM   4014 C  CA  . GLY B 2 98  ? 7.211   1.619   23.819  1.00 89.43 98  B 1 
ATOM   4015 C  C   . GLY B 2 98  ? 7.248   2.547   25.033  1.00 90.41 98  B 1 
ATOM   4016 O  O   . GLY B 2 98  ? 6.562   3.568   25.034  1.00 90.17 98  B 1 
ATOM   4017 N  N   . THR B 2 99  ? 8.064   2.228   26.033  1.00 93.21 99  B 1 
ATOM   4018 C  CA  . THR B 2 99  ? 8.235   3.059   27.235  1.00 94.40 99  B 1 
ATOM   4019 C  C   . THR B 2 99  ? 8.825   4.426   26.887  1.00 94.84 99  B 1 
ATOM   4020 O  O   . THR B 2 99  ? 8.256   5.450   27.267  1.00 94.33 99  B 1 
ATOM   4021 C  CB  . THR B 2 99  ? 9.108   2.337   28.273  1.00 95.08 99  B 1 
ATOM   4022 O  OG1 . THR B 2 99  ? 8.503   1.108   28.618  1.00 93.31 99  B 1 
ATOM   4023 C  CG2 . THR B 2 99  ? 9.262   3.134   29.567  1.00 92.96 99  B 1 
ATOM   4024 N  N   . ILE B 2 100 ? 9.916   4.455   26.119  1.00 95.49 100 B 1 
ATOM   4025 C  CA  . ILE B 2 100 ? 10.588  5.691   25.678  1.00 95.63 100 B 1 
ATOM   4026 C  C   . ILE B 2 100 ? 9.615   6.557   24.865  1.00 94.85 100 B 1 
ATOM   4027 O  O   . ILE B 2 100 ? 9.412   7.728   25.186  1.00 94.22 100 B 1 
ATOM   4028 C  CB  . ILE B 2 100 ? 11.859  5.352   24.879  1.00 96.40 100 B 1 
ATOM   4029 C  CG1 . ILE B 2 100 ? 12.909  4.647   25.781  1.00 96.12 100 B 1 
ATOM   4030 C  CG2 . ILE B 2 100 ? 12.477  6.625   24.271  1.00 96.11 100 B 1 
ATOM   4031 C  CD1 . ILE B 2 100 ? 13.966  3.881   24.979  1.00 95.38 100 B 1 
ATOM   4032 N  N   . ARG B 2 101 ? 8.934   5.979   23.869  1.00 93.64 101 B 1 
ATOM   4033 C  CA  . ARG B 2 101 ? 7.964   6.699   23.039  1.00 91.64 101 B 1 
ATOM   4034 C  C   . ARG B 2 101 ? 6.826   7.322   23.850  1.00 90.93 101 B 1 
ATOM   4035 O  O   . ARG B 2 101 ? 6.420   8.443   23.555  1.00 89.67 101 B 1 
ATOM   4036 C  CB  . ARG B 2 101 ? 7.411   5.726   21.999  1.00 89.35 101 B 1 
ATOM   4037 C  CG  . ARG B 2 101 ? 6.429   6.445   21.081  1.00 77.50 101 B 1 
ATOM   4038 C  CD  . ARG B 2 101 ? 5.832   5.454   20.091  1.00 75.37 101 B 1 
ATOM   4039 N  NE  . ARG B 2 101 ? 4.965   6.181   19.178  1.00 66.38 101 B 1 
ATOM   4040 C  CZ  . ARG B 2 101 ? 4.528   5.758   18.032  1.00 60.70 101 B 1 
ATOM   4041 N  NH1 . ARG B 2 101 ? 4.676   4.514   17.667  1.00 54.37 101 B 1 
ATOM   4042 N  NH2 . ARG B 2 101 ? 3.945   6.602   17.237  1.00 50.88 101 B 1 
ATOM   4043 N  N   . ASN B 2 102 ? 6.314   6.616   24.852  1.00 90.38 102 B 1 
ATOM   4044 C  CA  . ASN B 2 102 ? 5.239   7.142   25.697  1.00 88.36 102 B 1 
ATOM   4045 C  C   . ASN B 2 102 ? 5.690   8.347   26.541  1.00 88.83 102 B 1 
ATOM   4046 O  O   . ASN B 2 102 ? 4.869   9.189   26.874  1.00 87.86 102 B 1 
ATOM   4047 C  CB  . ASN B 2 102 ? 4.722   6.031   26.617  1.00 86.44 102 B 1 
ATOM   4048 C  CG  . ASN B 2 102 ? 3.879   4.984   25.898  1.00 79.38 102 B 1 
ATOM   4049 O  OD1 . ASN B 2 102 ? 3.343   5.150   24.824  1.00 73.63 102 B 1 
ATOM   4050 N  ND2 . ASN B 2 102 ? 3.693   3.841   26.530  1.00 71.20 102 B 1 
ATOM   4051 N  N   . ILE B 2 103 ? 6.983   8.425   26.893  1.00 92.69 103 B 1 
ATOM   4052 C  CA  . ILE B 2 103 ? 7.560   9.546   27.646  1.00 93.71 103 B 1 
ATOM   4053 C  C   . ILE B 2 103 ? 7.894   10.714  26.710  1.00 93.49 103 B 1 
ATOM   4054 O  O   . ILE B 2 103 ? 7.601   11.861  27.040  1.00 92.47 103 B 1 
ATOM   4055 C  CB  . ILE B 2 103 ? 8.791   9.058   28.449  1.00 95.16 103 B 1 
ATOM   4056 C  CG1 . ILE B 2 103 ? 8.337   8.072   29.555  1.00 95.04 103 B 1 
ATOM   4057 C  CG2 . ILE B 2 103 ? 9.551   10.238  29.073  1.00 94.91 103 B 1 
ATOM   4058 C  CD1 . ILE B 2 103 ? 9.489   7.284   30.210  1.00 94.28 103 B 1 
ATOM   4059 N  N   . LEU B 2 104 ? 8.457   10.431  25.521  1.00 93.79 104 B 1 
ATOM   4060 C  CA  . LEU B 2 104 ? 8.855   11.461  24.555  1.00 93.07 104 B 1 
ATOM   4061 C  C   . LEU B 2 104 ? 7.684   12.024  23.734  1.00 90.91 104 B 1 
ATOM   4062 O  O   . LEU B 2 104 ? 7.757   13.153  23.263  1.00 87.64 104 B 1 
ATOM   4063 C  CB  . LEU B 2 104 ? 9.947   10.896  23.621  1.00 93.62 104 B 1 
ATOM   4064 C  CG  . LEU B 2 104 ? 11.258  10.462  24.303  1.00 93.52 104 B 1 
ATOM   4065 C  CD1 . LEU B 2 104 ? 12.283  10.073  23.232  1.00 89.98 104 B 1 
ATOM   4066 C  CD2 . LEU B 2 104 ? 11.885  11.553  25.156  1.00 89.36 104 B 1 
ATOM   4067 N  N   . GLY B 2 105 ? 6.608   11.255  23.527  1.00 89.59 105 B 1 
ATOM   4068 C  CA  . GLY B 2 105 ? 5.426   11.677  22.758  1.00 87.18 105 B 1 
ATOM   4069 C  C   . GLY B 2 105 ? 5.670   11.895  21.254  1.00 87.62 105 B 1 
ATOM   4070 O  O   . GLY B 2 105 ? 4.900   12.587  20.604  1.00 83.08 105 B 1 
ATOM   4071 N  N   . GLY B 2 106 ? 6.736   11.333  20.694  1.00 88.70 106 B 1 
ATOM   4072 C  CA  . GLY B 2 106 ? 7.149   11.596  19.322  1.00 89.98 106 B 1 
ATOM   4073 C  C   . GLY B 2 106 ? 6.554   10.660  18.262  1.00 92.11 106 B 1 
ATOM   4074 O  O   . GLY B 2 106 ? 5.987   9.599   18.537  1.00 90.56 106 B 1 
ATOM   4075 N  N   . THR B 2 107 ? 6.768   11.051  16.998  1.00 94.26 107 B 1 
ATOM   4076 C  CA  . THR B 2 107 ? 6.454   10.239  15.807  1.00 95.20 107 B 1 
ATOM   4077 C  C   . THR B 2 107 ? 7.711   9.527   15.320  1.00 95.70 107 B 1 
ATOM   4078 O  O   . THR B 2 107 ? 8.773   10.129  15.228  1.00 95.13 107 B 1 
ATOM   4079 C  CB  . THR B 2 107 ? 5.871   11.106  14.692  1.00 94.84 107 B 1 
ATOM   4080 O  OG1 . THR B 2 107 ? 4.660   11.682  15.134  1.00 92.18 107 B 1 
ATOM   4081 C  CG2 . THR B 2 107 ? 5.545   10.322  13.427  1.00 92.73 107 B 1 
ATOM   4082 N  N   . VAL B 2 108 ? 7.593   8.242   14.980  1.00 95.16 108 B 1 
ATOM   4083 C  CA  . VAL B 2 108 ? 8.690   7.439   14.439  1.00 95.11 108 B 1 
ATOM   4084 C  C   . VAL B 2 108 ? 8.667   7.463   12.910  1.00 95.93 108 B 1 
ATOM   4085 O  O   . VAL B 2 108 ? 7.657   7.090   12.304  1.00 95.91 108 B 1 
ATOM   4086 C  CB  . VAL B 2 108 ? 8.661   5.996   14.965  1.00 93.97 108 B 1 
ATOM   4087 C  CG1 . VAL B 2 108 ? 9.770   5.133   14.358  1.00 90.65 108 B 1 
ATOM   4088 C  CG2 . VAL B 2 108 ? 8.842   5.966   16.489  1.00 91.00 108 B 1 
ATOM   4089 N  N   . PHE B 2 109 ? 9.798   7.832   12.313  1.00 96.98 109 B 1 
ATOM   4090 C  CA  . PHE B 2 109 ? 10.049  7.811   10.877  1.00 97.26 109 B 1 
ATOM   4091 C  C   . PHE B 2 109 ? 11.052  6.703   10.544  1.00 97.03 109 B 1 
ATOM   4092 O  O   . PHE B 2 109 ? 12.133  6.649   11.126  1.00 96.27 109 B 1 
ATOM   4093 C  CB  . PHE B 2 109 ? 10.564  9.180   10.421  1.00 97.06 109 B 1 
ATOM   4094 C  CG  . PHE B 2 109 ? 9.588   10.312  10.646  1.00 97.22 109 B 1 
ATOM   4095 C  CD1 . PHE B 2 109 ? 8.675   10.673  9.640   1.00 95.97 109 B 1 
ATOM   4096 C  CD2 . PHE B 2 109 ? 9.542   10.973  11.888  1.00 96.09 109 B 1 
ATOM   4097 C  CE1 . PHE B 2 109 ? 7.726   11.681  9.863   1.00 95.45 109 B 1 
ATOM   4098 C  CE2 . PHE B 2 109 ? 8.585   11.976  12.123  1.00 95.33 109 B 1 
ATOM   4099 C  CZ  . PHE B 2 109 ? 7.673   12.321  11.115  1.00 96.14 109 B 1 
ATOM   4100 N  N   . ARG B 2 110 ? 10.709  5.813   9.586   1.00 96.88 110 B 1 
ATOM   4101 C  CA  . ARG B 2 110 ? 11.618  4.774   9.079   1.00 96.79 110 B 1 
ATOM   4102 C  C   . ARG B 2 110 ? 12.180  5.200   7.729   1.00 97.08 110 B 1 
ATOM   4103 O  O   . ARG B 2 110 ? 11.419  5.451   6.807   1.00 96.39 110 B 1 
ATOM   4104 C  CB  . ARG B 2 110 ? 10.894  3.423   8.966   1.00 95.43 110 B 1 
ATOM   4105 C  CG  . ARG B 2 110 ? 10.588  2.780   10.331  1.00 86.71 110 B 1 
ATOM   4106 C  CD  . ARG B 2 110 ? 9.961   1.403   10.104  1.00 82.74 110 B 1 
ATOM   4107 N  NE  . ARG B 2 110 ? 9.666   0.682   11.354  1.00 74.99 110 B 1 
ATOM   4108 C  CZ  . ARG B 2 110 ? 9.067   -0.505  11.451  1.00 69.33 110 B 1 
ATOM   4109 N  NH1 . ARG B 2 110 ? 8.681   -1.166  10.393  1.00 62.87 110 B 1 
ATOM   4110 N  NH2 . ARG B 2 110 ? 8.844   -1.044  12.611  1.00 59.46 110 B 1 
ATOM   4111 N  N   . GLU B 2 111 ? 13.504  5.262   7.618   1.00 96.38 111 B 1 
ATOM   4112 C  CA  . GLU B 2 111 ? 14.213  5.696   6.414   1.00 96.45 111 B 1 
ATOM   4113 C  C   . GLU B 2 111 ? 15.178  4.616   5.914   1.00 96.76 111 B 1 
ATOM   4114 O  O   . GLU B 2 111 ? 16.090  4.218   6.644   1.00 96.11 111 B 1 
ATOM   4115 C  CB  . GLU B 2 111 ? 14.933  7.035   6.678   1.00 94.98 111 B 1 
ATOM   4116 C  CG  . GLU B 2 111 ? 15.720  7.521   5.455   1.00 89.87 111 B 1 
ATOM   4117 C  CD  . GLU B 2 111 ? 16.313  8.929   5.583   1.00 89.49 111 B 1 
ATOM   4118 O  OE1 . GLU B 2 111 ? 17.078  9.330   4.677   1.00 82.41 111 B 1 
ATOM   4119 O  OE2 . GLU B 2 111 ? 16.042  9.658   6.553   1.00 84.11 111 B 1 
ATOM   4120 N  N   . PRO B 2 112 ? 15.029  4.139   4.658   1.00 96.59 112 B 1 
ATOM   4121 C  CA  . PRO B 2 112 ? 15.993  3.239   4.045   1.00 96.35 112 B 1 
ATOM   4122 C  C   . PRO B 2 112 ? 17.251  3.990   3.590   1.00 96.82 112 B 1 
ATOM   4123 O  O   . PRO B 2 112 ? 17.182  5.071   3.004   1.00 96.25 112 B 1 
ATOM   4124 C  CB  . PRO B 2 112 ? 15.256  2.606   2.864   1.00 95.08 112 B 1 
ATOM   4125 C  CG  . PRO B 2 112 ? 14.296  3.709   2.425   1.00 93.52 112 B 1 
ATOM   4126 C  CD  . PRO B 2 112 ? 13.929  4.403   3.736   1.00 95.79 112 B 1 
ATOM   4127 N  N   . ILE B 2 113 ? 18.416  3.372   3.793   1.00 96.46 113 B 1 
ATOM   4128 C  CA  . ILE B 2 113 ? 19.696  3.832   3.260   1.00 96.54 113 B 1 
ATOM   4129 C  C   . ILE B 2 113 ? 19.844  3.300   1.832   1.00 96.28 113 B 1 
ATOM   4130 O  O   . ILE B 2 113 ? 19.714  2.097   1.589   1.00 95.47 113 B 1 
ATOM   4131 C  CB  . ILE B 2 113 ? 20.848  3.385   4.177   1.00 96.69 113 B 1 
ATOM   4132 C  CG1 . ILE B 2 113 ? 20.677  3.960   5.605   1.00 95.59 113 B 1 
ATOM   4133 C  CG2 . ILE B 2 113 ? 22.208  3.818   3.594   1.00 95.98 113 B 1 
ATOM   4134 C  CD1 . ILE B 2 113 ? 21.425  3.142   6.663   1.00 92.75 113 B 1 
ATOM   4135 N  N   . ILE B 2 114 ? 20.120  4.191   0.879   1.00 96.05 114 B 1 
ATOM   4136 C  CA  . ILE B 2 114 ? 20.264  3.848   -0.535  1.00 95.58 114 B 1 
ATOM   4137 C  C   . ILE B 2 114 ? 21.731  3.564   -0.868  1.00 95.98 114 B 1 
ATOM   4138 O  O   . ILE B 2 114 ? 22.605  4.382   -0.609  1.00 95.24 114 B 1 
ATOM   4139 C  CB  . ILE B 2 114 ? 19.688  4.958   -1.430  1.00 93.81 114 B 1 
ATOM   4140 C  CG1 . ILE B 2 114 ? 18.223  5.296   -1.082  1.00 90.90 114 B 1 
ATOM   4141 C  CG2 . ILE B 2 114 ? 19.808  4.596   -2.917  1.00 91.84 114 B 1 
ATOM   4142 C  CD1 . ILE B 2 114 ? 17.249  4.113   -1.192  1.00 84.86 114 B 1 
ATOM   4143 N  N   . VAL B 2 115 ? 21.976  2.420   -1.513  1.00 95.67 115 B 1 
ATOM   4144 C  CA  . VAL B 2 115 ? 23.283  1.995   -2.024  1.00 95.78 115 B 1 
ATOM   4145 C  C   . VAL B 2 115 ? 23.090  1.623   -3.493  1.00 94.89 115 B 1 
ATOM   4146 O  O   . VAL B 2 115 ? 22.253  0.783   -3.804  1.00 93.69 115 B 1 
ATOM   4147 C  CB  . VAL B 2 115 ? 23.824  0.804   -1.214  1.00 95.74 115 B 1 
ATOM   4148 C  CG1 . VAL B 2 115 ? 25.249  0.459   -1.632  1.00 93.46 115 B 1 
ATOM   4149 C  CG2 . VAL B 2 115 ? 23.826  1.089   0.296   1.00 93.24 115 B 1 
ATOM   4150 N  N   . LYS B 2 116 ? 23.833  2.276   -4.422  1.00 94.55 116 B 1 
ATOM   4151 C  CA  . LYS B 2 116 ? 23.537  2.184   -5.868  1.00 93.50 116 B 1 
ATOM   4152 C  C   . LYS B 2 116 ? 23.681  0.774   -6.428  1.00 93.16 116 B 1 
ATOM   4153 O  O   . LYS B 2 116 ? 22.875  0.362   -7.255  1.00 90.95 116 B 1 
ATOM   4154 C  CB  . LYS B 2 116 ? 24.437  3.141   -6.653  1.00 92.50 116 B 1 
ATOM   4155 C  CG  . LYS B 2 116 ? 24.157  4.616   -6.369  1.00 86.85 116 B 1 
ATOM   4156 C  CD  . LYS B 2 116 ? 25.152  5.472   -7.161  1.00 82.81 116 B 1 
ATOM   4157 C  CE  . LYS B 2 116 ? 25.297  6.866   -6.552  1.00 73.75 116 B 1 
ATOM   4158 N  NZ  . LYS B 2 116 ? 26.708  7.099   -6.140  1.00 65.42 116 B 1 
ATOM   4159 N  N   . ASN B 2 117 ? 24.702  0.038   -5.993  1.00 93.65 117 B 1 
ATOM   4160 C  CA  . ASN B 2 117 ? 25.002  -1.332  -6.425  1.00 93.54 117 B 1 
ATOM   4161 C  C   . ASN B 2 117 ? 24.174  -2.411  -5.697  1.00 93.87 117 B 1 
ATOM   4162 O  O   . ASN B 2 117 ? 24.260  -3.574  -6.078  1.00 92.10 117 B 1 
ATOM   4163 C  CB  . ASN B 2 117 ? 26.509  -1.588  -6.298  1.00 92.48 117 B 1 
ATOM   4164 C  CG  . ASN B 2 117 ? 27.016  -1.503  -4.864  1.00 92.60 117 B 1 
ATOM   4165 O  OD1 . ASN B 2 117 ? 26.604  -0.662  -4.100  1.00 84.04 117 B 1 
ATOM   4166 N  ND2 . ASN B 2 117 ? 27.945  -2.340  -4.486  1.00 85.65 117 B 1 
ATOM   4167 N  N   . VAL B 2 118 ? 23.386  -2.055  -4.693  1.00 93.41 118 B 1 
ATOM   4168 C  CA  . VAL B 2 118 ? 22.449  -2.962  -4.027  1.00 93.39 118 B 1 
ATOM   4169 C  C   . VAL B 2 118 ? 21.060  -2.746  -4.625  1.00 92.53 118 B 1 
ATOM   4170 O  O   . VAL B 2 118 ? 20.435  -1.714  -4.384  1.00 91.10 118 B 1 
ATOM   4171 C  CB  . VAL B 2 118 ? 22.453  -2.778  -2.500  1.00 93.35 118 B 1 
ATOM   4172 C  CG1 . VAL B 2 118 ? 21.470  -3.745  -1.829  1.00 91.28 118 B 1 
ATOM   4173 C  CG2 . VAL B 2 118 ? 23.846  -3.059  -1.921  1.00 91.57 118 B 1 
ATOM   4174 N  N   . PRO B 2 119 ? 20.542  -3.704  -5.422  1.00 91.65 119 B 1 
ATOM   4175 C  CA  . PRO B 2 119 ? 19.240  -3.564  -6.059  1.00 90.78 119 B 1 
ATOM   4176 C  C   . PRO B 2 119 ? 18.106  -3.604  -5.035  1.00 90.98 119 B 1 
ATOM   4177 O  O   . PRO B 2 119 ? 18.154  -4.329  -4.041  1.00 88.92 119 B 1 
ATOM   4178 C  CB  . PRO B 2 119 ? 19.157  -4.709  -7.073  1.00 88.25 119 B 1 
ATOM   4179 C  CG  . PRO B 2 119 ? 20.053  -5.787  -6.458  1.00 86.69 119 B 1 
ATOM   4180 C  CD  . PRO B 2 119 ? 21.147  -4.984  -5.765  1.00 89.86 119 B 1 
ATOM   4181 N  N   . ARG B 2 120 ? 17.049  -2.838  -5.328  1.00 90.85 120 B 1 
ATOM   4182 C  CA  . ARG B 2 120 ? 15.768  -2.877  -4.615  1.00 90.64 120 B 1 
ATOM   4183 C  C   . ARG B 2 120 ? 14.798  -3.774  -5.371  1.00 90.73 120 B 1 
ATOM   4184 O  O   . ARG B 2 120 ? 14.971  -4.013  -6.568  1.00 88.15 120 B 1 
ATOM   4185 C  CB  . ARG B 2 120 ? 15.197  -1.458  -4.428  1.00 88.94 120 B 1 
ATOM   4186 C  CG  . ARG B 2 120 ? 15.968  -0.569  -3.435  1.00 85.68 120 B 1 
ATOM   4187 C  CD  . ARG B 2 120 ? 17.289  -0.021  -3.975  1.00 84.08 120 B 1 
ATOM   4188 N  NE  . ARG B 2 120 ? 17.080  0.860   -5.128  1.00 82.79 120 B 1 
ATOM   4189 C  CZ  . ARG B 2 120 ? 18.000  1.303   -5.963  1.00 80.75 120 B 1 
ATOM   4190 N  NH1 . ARG B 2 120 ? 19.252  1.002   -5.827  1.00 70.25 120 B 1 
ATOM   4191 N  NH2 . ARG B 2 120 ? 17.665  2.069   -6.952  1.00 75.22 120 B 1 
ATOM   4192 N  N   . LEU B 2 121 ? 13.744  -4.249  -4.693  1.00 88.72 121 B 1 
ATOM   4193 C  CA  . LEU B 2 121 ? 12.679  -5.006  -5.361  1.00 88.12 121 B 1 
ATOM   4194 C  C   . LEU B 2 121 ? 11.848  -4.105  -6.290  1.00 88.37 121 B 1 
ATOM   4195 O  O   . LEU B 2 121 ? 11.444  -4.551  -7.362  1.00 85.91 121 B 1 
ATOM   4196 C  CB  . LEU B 2 121 ? 11.778  -5.697  -4.323  1.00 86.01 121 B 1 
ATOM   4197 C  CG  . LEU B 2 121 ? 12.483  -6.756  -3.453  1.00 82.78 121 B 1 
ATOM   4198 C  CD1 . LEU B 2 121 ? 11.463  -7.378  -2.496  1.00 78.31 121 B 1 
ATOM   4199 C  CD2 . LEU B 2 121 ? 13.097  -7.884  -4.282  1.00 78.19 121 B 1 
ATOM   4200 N  N   . VAL B 2 122 ? 11.664  -2.833  -5.909  1.00 89.29 122 B 1 
ATOM   4201 C  CA  . VAL B 2 122 ? 11.093  -1.790  -6.762  1.00 89.41 122 B 1 
ATOM   4202 C  C   . VAL B 2 122 ? 12.242  -0.978  -7.359  1.00 88.46 122 B 1 
ATOM   4203 O  O   . VAL B 2 122 ? 12.867  -0.161  -6.689  1.00 87.23 122 B 1 
ATOM   4204 C  CB  . VAL B 2 122 ? 10.097  -0.897  -6.003  1.00 89.62 122 B 1 
ATOM   4205 C  CG1 . VAL B 2 122 ? 9.402   0.063   -6.966  1.00 87.44 122 B 1 
ATOM   4206 C  CG2 . VAL B 2 122 ? 9.016   -1.730  -5.302  1.00 87.58 122 B 1 
ATOM   4207 N  N   . ASN B 2 123 ? 12.533  -1.205  -8.630  1.00 86.45 123 B 1 
ATOM   4208 C  CA  . ASN B 2 123 ? 13.741  -0.717  -9.308  1.00 83.91 123 B 1 
ATOM   4209 C  C   . ASN B 2 123 ? 13.764  0.806   -9.500  1.00 84.96 123 B 1 
ATOM   4210 O  O   . ASN B 2 123 ? 14.841  1.375   -9.657  1.00 81.90 123 B 1 
ATOM   4211 C  CB  . ASN B 2 123 ? 13.968  -1.425  -10.661 1.00 79.43 123 B 1 
ATOM   4212 C  CG  . ASN B 2 123 ? 12.999  -2.498  -11.090 1.00 71.40 123 B 1 
ATOM   4213 O  OD1 . ASN B 2 123 ? 12.057  -2.871  -10.425 1.00 62.74 123 B 1 
ATOM   4214 N  ND2 . ASN B 2 123 ? 13.175  -3.057  -12.274 1.00 63.35 123 B 1 
ATOM   4215 N  N   . THR B 2 124 ? 12.603  1.475   -9.466  1.00 86.18 124 B 1 
ATOM   4216 C  CA  . THR B 2 124 ? 12.492  2.934   -9.580  1.00 86.12 124 B 1 
ATOM   4217 C  C   . THR B 2 124 ? 12.930  3.676   -8.310  1.00 88.64 124 B 1 
ATOM   4218 O  O   . THR B 2 124 ? 13.284  4.849   -8.396  1.00 87.94 124 B 1 
ATOM   4219 C  CB  . THR B 2 124 ? 11.061  3.350   -9.940  1.00 83.50 124 B 1 
ATOM   4220 O  OG1 . THR B 2 124 ? 10.140  2.760   -9.044  1.00 77.94 124 B 1 
ATOM   4221 C  CG2 . THR B 2 124 ? 10.681  2.890   -11.342 1.00 75.50 124 B 1 
ATOM   4222 N  N   . TRP B 2 125 ? 12.965  3.016   -7.158  1.00 91.37 125 B 1 
ATOM   4223 C  CA  . TRP B 2 125 ? 13.253  3.637   -5.867  1.00 92.73 125 B 1 
ATOM   4224 C  C   . TRP B 2 125 ? 14.753  3.927   -5.685  1.00 92.76 125 B 1 
ATOM   4225 O  O   . TRP B 2 125 ? 15.474  3.216   -4.980  1.00 91.47 125 B 1 
ATOM   4226 C  CB  . TRP B 2 125 ? 12.670  2.778   -4.744  1.00 93.34 125 B 1 
ATOM   4227 C  CG  . TRP B 2 125 ? 11.169  2.696   -4.666  1.00 93.40 125 B 1 
ATOM   4228 C  CD1 . TRP B 2 125 ? 10.275  3.371   -5.423  1.00 92.62 125 B 1 
ATOM   4229 C  CD2 . TRP B 2 125 ? 10.381  1.893   -3.738  1.00 93.81 125 B 1 
ATOM   4230 N  NE1 . TRP B 2 125 ? 8.983   3.032   -5.035  1.00 92.84 125 B 1 
ATOM   4231 C  CE2 . TRP B 2 125 ? 9.003   2.129   -4.002  1.00 93.26 125 B 1 
ATOM   4232 C  CE3 . TRP B 2 125 ? 10.704  0.996   -2.699  1.00 93.68 125 B 1 
ATOM   4233 C  CZ2 . TRP B 2 125 ? 7.983   1.498   -3.263  1.00 93.18 125 B 1 
ATOM   4234 C  CZ3 . TRP B 2 125 ? 9.685   0.368   -1.968  1.00 93.20 125 B 1 
ATOM   4235 C  CH2 . TRP B 2 125 ? 8.344   0.617   -2.244  1.00 92.90 125 B 1 
ATOM   4236 N  N   . SER B 2 126 ? 15.231  4.997   -6.325  1.00 92.63 126 B 1 
ATOM   4237 C  CA  . SER B 2 126 ? 16.624  5.453   -6.255  1.00 92.42 126 B 1 
ATOM   4238 C  C   . SER B 2 126 ? 16.905  6.393   -5.074  1.00 93.28 126 B 1 
ATOM   4239 O  O   . SER B 2 126 ? 18.068  6.646   -4.767  1.00 91.91 126 B 1 
ATOM   4240 C  CB  . SER B 2 126 ? 17.003  6.116   -7.577  1.00 90.54 126 B 1 
ATOM   4241 O  OG  . SER B 2 126 ? 16.256  7.297   -7.787  1.00 86.36 126 B 1 
ATOM   4242 N  N   . LYS B 2 127 ? 15.842  6.901   -4.415  1.00 94.42 127 B 1 
ATOM   4243 C  CA  . LYS B 2 127 ? 15.874  7.775   -3.237  1.00 95.22 127 B 1 
ATOM   4244 C  C   . LYS B 2 127 ? 15.017  7.165   -2.116  1.00 95.65 127 B 1 
ATOM   4245 O  O   . LYS B 2 127 ? 14.153  6.328   -2.403  1.00 95.21 127 B 1 
ATOM   4246 C  CB  . LYS B 2 127 ? 15.362  9.166   -3.612  1.00 95.17 127 B 1 
ATOM   4247 C  CG  . LYS B 2 127 ? 16.213  9.887   -4.663  1.00 93.99 127 B 1 
ATOM   4248 C  CD  . LYS B 2 127 ? 15.490  11.165  -5.101  1.00 91.51 127 B 1 
ATOM   4249 C  CE  . LYS B 2 127 ? 16.121  11.800  -6.327  1.00 85.49 127 B 1 
ATOM   4250 N  NZ  . LYS B 2 127 ? 15.091  12.541  -7.102  1.00 77.60 127 B 1 
ATOM   4251 N  N   . PRO B 2 128 ? 15.212  7.564   -0.862  1.00 96.16 128 B 1 
ATOM   4252 C  CA  . PRO B 2 128 ? 14.435  7.009   0.241   1.00 96.56 128 B 1 
ATOM   4253 C  C   . PRO B 2 128 ? 12.965  7.450   0.198   1.00 97.19 128 B 1 
ATOM   4254 O  O   . PRO B 2 128 ? 12.673  8.630   0.004   1.00 96.74 128 B 1 
ATOM   4255 C  CB  . PRO B 2 128 ? 15.145  7.482   1.514   1.00 95.58 128 B 1 
ATOM   4256 C  CG  . PRO B 2 128 ? 15.842  8.774   1.093   1.00 92.93 128 B 1 
ATOM   4257 C  CD  . PRO B 2 128 ? 16.217  8.501   -0.363  1.00 95.43 128 B 1 
ATOM   4258 N  N   . ILE B 2 129 ? 12.054  6.512   0.452   1.00 97.29 129 B 1 
ATOM   4259 C  CA  . ILE B 2 129 ? 10.680  6.782   0.902   1.00 97.33 129 B 1 
ATOM   4260 C  C   . ILE B 2 129 ? 10.689  6.626   2.420   1.00 97.48 129 B 1 
ATOM   4261 O  O   . ILE B 2 129 ? 11.010  5.551   2.927   1.00 96.95 129 B 1 
ATOM   4262 C  CB  . ILE B 2 129 ? 9.658   5.845   0.237   1.00 97.10 129 B 1 
ATOM   4263 C  CG1 . ILE B 2 129 ? 9.610   6.091   -1.287  1.00 96.22 129 B 1 
ATOM   4264 C  CG2 . ILE B 2 129 ? 8.259   6.054   0.858   1.00 96.28 129 B 1 
ATOM   4265 C  CD1 . ILE B 2 129 ? 8.781   5.058   -2.060  1.00 94.94 129 B 1 
ATOM   4266 N  N   . ILE B 2 130 ? 10.341  7.688   3.123   1.00 97.78 130 B 1 
ATOM   4267 C  CA  . ILE B 2 130 ? 10.393  7.734   4.582   1.00 97.85 130 B 1 
ATOM   4268 C  C   . ILE B 2 130 ? 8.970   7.687   5.120   1.00 97.94 130 B 1 
ATOM   4269 O  O   . ILE B 2 130 ? 8.210   8.632   4.916   1.00 97.64 130 B 1 
ATOM   4270 C  CB  . ILE B 2 130 ? 11.142  8.993   5.063   1.00 97.54 130 B 1 
ATOM   4271 C  CG1 . ILE B 2 130 ? 12.541  9.122   4.402   1.00 96.49 130 B 1 
ATOM   4272 C  CG2 . ILE B 2 130 ? 11.264  8.941   6.595   1.00 96.58 130 B 1 
ATOM   4273 C  CD1 . ILE B 2 130 ? 13.241  10.447  4.690   1.00 93.97 130 B 1 
ATOM   4274 N  N   . ILE B 2 131 ? 8.600   6.619   5.822   1.00 97.67 131 B 1 
ATOM   4275 C  CA  . ILE B 2 131 ? 7.267   6.483   6.411   1.00 97.59 131 B 1 
ATOM   4276 C  C   . ILE B 2 131 ? 7.269   7.034   7.840   1.00 97.59 131 B 1 
ATOM   4277 O  O   . ILE B 2 131 ? 7.998   6.532   8.693   1.00 96.93 131 B 1 
ATOM   4278 C  CB  . ILE B 2 131 ? 6.793   5.015   6.377   1.00 96.60 131 B 1 
ATOM   4279 C  CG1 . ILE B 2 131 ? 6.725   4.444   4.948   1.00 93.96 131 B 1 
ATOM   4280 C  CG2 . ILE B 2 131 ? 5.427   4.861   7.079   1.00 95.30 131 B 1 
ATOM   4281 C  CD1 . ILE B 2 131 ? 5.685   5.090   4.027   1.00 87.66 131 B 1 
ATOM   4282 N  N   . GLY B 2 132 ? 6.408   8.025   8.101   1.00 97.57 132 B 1 
ATOM   4283 C  CA  . GLY B 2 132 ? 6.064   8.494   9.440   1.00 97.46 132 B 1 
ATOM   4284 C  C   . GLY B 2 132 ? 4.689   7.998   9.846   1.00 97.65 132 B 1 
ATOM   4285 O  O   . GLY B 2 132 ? 3.690   8.399   9.261   1.00 97.04 132 B 1 
ATOM   4286 N  N   . ARG B 2 133 ? 4.614   7.121   10.844  1.00 95.55 133 B 1 
ATOM   4287 C  CA  . ARG B 2 133 ? 3.353   6.527   11.323  1.00 95.24 133 B 1 
ATOM   4288 C  C   . ARG B 2 133 ? 2.804   7.285   12.534  1.00 95.38 133 B 1 
ATOM   4289 O  O   . ARG B 2 133 ? 3.437   7.279   13.593  1.00 94.24 133 B 1 
ATOM   4290 C  CB  . ARG B 2 133 ? 3.580   5.042   11.619  1.00 93.92 133 B 1 
ATOM   4291 C  CG  . ARG B 2 133 ? 2.337   4.346   12.195  1.00 92.50 133 B 1 
ATOM   4292 C  CD  . ARG B 2 133 ? 2.658   2.879   12.505  1.00 91.06 133 B 1 
ATOM   4293 N  NE  . ARG B 2 133 ? 1.548   2.189   13.191  1.00 90.36 133 B 1 
ATOM   4294 C  CZ  . ARG B 2 133 ? 1.581   0.963   13.692  1.00 91.33 133 B 1 
ATOM   4295 N  NH1 . ARG B 2 133 ? 2.647   0.223   13.653  1.00 85.75 133 B 1 
ATOM   4296 N  NH2 . ARG B 2 133 ? 0.535   0.456   14.258  1.00 86.06 133 B 1 
ATOM   4297 N  N   . HIS B 2 134 ? 1.582   7.817   12.411  1.00 94.58 134 B 1 
ATOM   4298 C  CA  . HIS B 2 134 ? 0.816   8.299   13.554  1.00 93.77 134 B 1 
ATOM   4299 C  C   . HIS B 2 134 ? 0.337   7.116   14.400  1.00 90.22 134 B 1 
ATOM   4300 O  O   . HIS B 2 134 ? -0.785  6.622   14.242  1.00 84.49 134 B 1 
ATOM   4301 C  CB  . HIS B 2 134 ? -0.372  9.141   13.065  1.00 94.01 134 B 1 
ATOM   4302 C  CG  . HIS B 2 134 ? -1.167  9.756   14.196  1.00 95.70 134 B 1 
ATOM   4303 N  ND1 . HIS B 2 134 ? -2.534  9.825   14.280  1.00 90.17 134 B 1 
ATOM   4304 C  CD2 . HIS B 2 134 ? -0.656  10.364  15.318  1.00 90.35 134 B 1 
ATOM   4305 C  CE1 . HIS B 2 134 ? -2.838  10.482  15.414  1.00 91.36 134 B 1 
ATOM   4306 N  NE2 . HIS B 2 134 ? -1.725  10.812  16.064  1.00 91.78 134 B 1 
ATOM   4307 N  N   . ALA B 2 135 ? 1.191   6.586   15.286  1.00 88.33 135 B 1 
ATOM   4308 C  CA  . ALA B 2 135 ? 0.810   5.433   16.089  1.00 84.75 135 B 1 
ATOM   4309 C  C   . ALA B 2 135 ? 0.013   5.827   17.337  1.00 85.98 135 B 1 
ATOM   4310 O  O   . ALA B 2 135 ? 0.442   5.588   18.465  1.00 84.07 135 B 1 
ATOM   4311 C  CB  . ALA B 2 135 ? 2.000   4.504   16.325  1.00 81.27 135 B 1 
ATOM   4312 N  N   . HIS B 2 136 ? -1.152  6.440   17.112  1.00 88.83 136 B 1 
ATOM   4313 C  CA  . HIS B 2 136 ? -2.118  6.795   18.133  1.00 91.61 136 B 1 
ATOM   4314 C  C   . HIS B 2 136 ? -3.528  6.407   17.679  1.00 93.57 136 B 1 
ATOM   4315 O  O   . HIS B 2 136 ? -3.934  6.716   16.562  1.00 93.34 136 B 1 
ATOM   4316 C  CB  . HIS B 2 136 ? -2.014  8.297   18.438  1.00 90.42 136 B 1 
ATOM   4317 C  CG  . HIS B 2 136 ? -3.019  8.757   19.456  1.00 88.97 136 B 1 
ATOM   4318 N  ND1 . HIS B 2 136 ? -4.240  9.323   19.193  1.00 81.91 136 B 1 
ATOM   4319 C  CD2 . HIS B 2 136 ? -2.924  8.643   20.830  1.00 80.31 136 B 1 
ATOM   4320 C  CE1 . HIS B 2 136 ? -4.868  9.553   20.358  1.00 82.06 136 B 1 
ATOM   4321 N  NE2 . HIS B 2 136 ? -4.090  9.147   21.370  1.00 83.43 136 B 1 
ATOM   4322 N  N   . ALA B 2 137 ? -4.266  5.744   18.567  1.00 90.80 137 B 1 
ATOM   4323 C  CA  . ALA B 2 137 ? -5.681  5.412   18.408  1.00 93.69 137 B 1 
ATOM   4324 C  C   . ALA B 2 137 ? -6.032  4.735   17.068  1.00 94.53 137 B 1 
ATOM   4325 O  O   . ALA B 2 137 ? -5.349  3.773   16.677  1.00 92.41 137 B 1 
ATOM   4326 C  CB  . ALA B 2 137 ? -6.504  6.664   18.767  1.00 92.37 137 B 1 
ATOM   4327 N  N   . ASP B 2 138 ? -7.083  5.206   16.391  1.00 95.70 138 B 1 
ATOM   4328 C  CA  . ASP B 2 138 ? -7.697  4.554   15.238  1.00 96.72 138 B 1 
ATOM   4329 C  C   . ASP B 2 138 ? -7.995  3.063   15.544  1.00 96.76 138 B 1 
ATOM   4330 O  O   . ASP B 2 138 ? -8.439  2.737   16.649  1.00 95.90 138 B 1 
ATOM   4331 C  CB  . ASP B 2 138 ? -6.876  4.808   13.952  1.00 96.79 138 B 1 
ATOM   4332 C  CG  . ASP B 2 138 ? -6.726  6.270   13.532  1.00 96.84 138 B 1 
ATOM   4333 O  OD1 . ASP B 2 138 ? -7.487  7.123   14.020  1.00 94.54 138 B 1 
ATOM   4334 O  OD2 . ASP B 2 138 ? -5.857  6.528   12.662  1.00 94.68 138 B 1 
ATOM   4335 N  N   . GLN B 2 139 ? -7.726  2.156   14.618  1.00 96.36 139 B 1 
ATOM   4336 C  CA  . GLN B 2 139 ? -7.972  0.720   14.779  1.00 96.09 139 B 1 
ATOM   4337 C  C   . GLN B 2 139 ? -7.280  0.122   16.026  1.00 95.47 139 B 1 
ATOM   4338 O  O   . GLN B 2 139 ? -7.766  -0.853  16.586  1.00 93.21 139 B 1 
ATOM   4339 C  CB  . GLN B 2 139 ? -7.510  -0.048  13.531  1.00 95.91 139 B 1 
ATOM   4340 C  CG  . GLN B 2 139 ? -8.328  0.192   12.253  1.00 95.26 139 B 1 
ATOM   4341 C  CD  . GLN B 2 139 ? -7.958  1.441   11.450  1.00 96.48 139 B 1 
ATOM   4342 O  OE1 . GLN B 2 139 ? -7.267  2.342   11.887  1.00 90.80 139 B 1 
ATOM   4343 N  NE2 . GLN B 2 139 ? -8.420  1.538   10.228  1.00 89.91 139 B 1 
ATOM   4344 N  N   . TYR B 2 140 ? -6.167  0.700   16.489  1.00 94.84 140 B 1 
ATOM   4345 C  CA  . TYR B 2 140 ? -5.341  0.148   17.565  1.00 94.09 140 B 1 
ATOM   4346 C  C   . TYR B 2 140 ? -5.858  0.470   18.977  1.00 93.32 140 B 1 
ATOM   4347 O  O   . TYR B 2 140 ? -5.296  -0.000  19.969  1.00 91.48 140 B 1 
ATOM   4348 C  CB  . TYR B 2 140 ? -3.890  0.617   17.390  1.00 93.96 140 B 1 
ATOM   4349 C  CG  . TYR B 2 140 ? -3.281  0.210   16.069  1.00 94.66 140 B 1 
ATOM   4350 C  CD1 . TYR B 2 140 ? -2.444  -0.924  15.968  1.00 92.72 140 B 1 
ATOM   4351 C  CD2 . TYR B 2 140 ? -3.607  0.920   14.898  1.00 92.25 140 B 1 
ATOM   4352 C  CE1 . TYR B 2 140 ? -1.962  -1.346  14.719  1.00 91.71 140 B 1 
ATOM   4353 C  CE2 . TYR B 2 140 ? -3.138  0.506   13.643  1.00 91.41 140 B 1 
ATOM   4354 C  CZ  . TYR B 2 140 ? -2.319  -0.636  13.551  1.00 94.00 140 B 1 
ATOM   4355 O  OH  . TYR B 2 140 ? -1.909  -1.049  12.314  1.00 93.16 140 B 1 
ATOM   4356 N  N   . LYS B 2 141 ? -6.913  1.295   19.076  1.00 93.81 141 B 1 
ATOM   4357 C  CA  . LYS B 2 141 ? -7.676  1.581   20.296  1.00 93.62 141 B 1 
ATOM   4358 C  C   . LYS B 2 141 ? -9.185  1.510   20.043  1.00 95.48 141 B 1 
ATOM   4359 O  O   . LYS B 2 141 ? -9.947  2.171   20.741  1.00 94.29 141 B 1 
ATOM   4360 C  CB  . LYS B 2 141 ? -7.259  2.948   20.867  1.00 91.58 141 B 1 
ATOM   4361 C  CG  . LYS B 2 141 ? -5.818  2.994   21.410  1.00 86.86 141 B 1 
ATOM   4362 C  CD  . LYS B 2 141 ? -5.676  2.165   22.685  1.00 79.08 141 B 1 
ATOM   4363 C  CE  . LYS B 2 141 ? -4.283  2.350   23.267  1.00 72.16 141 B 1 
ATOM   4364 N  NZ  . LYS B 2 141 ? -4.118  1.563   24.508  1.00 62.10 141 B 1 
ATOM   4365 N  N   . ALA B 2 142 ? -9.608  0.734   19.061  1.00 95.17 142 B 1 
ATOM   4366 C  CA  . ALA B 2 142 ? -11.008 0.590   18.708  1.00 96.02 142 B 1 
ATOM   4367 C  C   . ALA B 2 142 ? -11.773 -0.286  19.715  1.00 96.38 142 B 1 
ATOM   4368 O  O   . ALA B 2 142 ? -11.206 -1.158  20.378  1.00 95.83 142 B 1 
ATOM   4369 C  CB  . ALA B 2 142 ? -11.104 0.035   17.285  1.00 95.83 142 B 1 
ATOM   4370 N  N   . THR B 2 143 ? -13.075 -0.060  19.777  1.00 96.92 143 B 1 
ATOM   4371 C  CA  . THR B 2 143 ? -14.053 -0.889  20.475  1.00 97.21 143 B 1 
ATOM   4372 C  C   . THR B 2 143 ? -14.820 -1.682  19.427  1.00 97.50 143 B 1 
ATOM   4373 O  O   . THR B 2 143 ? -15.581 -1.106  18.650  1.00 97.02 143 B 1 
ATOM   4374 C  CB  . THR B 2 143 ? -14.997 -0.013  21.301  1.00 96.85 143 B 1 
ATOM   4375 O  OG1 . THR B 2 143 ? -14.240 0.728   22.238  1.00 92.20 143 B 1 
ATOM   4376 C  CG2 . THR B 2 143 ? -16.007 -0.828  22.082  1.00 91.81 143 B 1 
ATOM   4377 N  N   . ASP B 2 144 ? -14.600 -2.996  19.380  1.00 97.67 144 B 1 
ATOM   4378 C  CA  . ASP B 2 144 ? -15.224 -3.895  18.424  1.00 97.64 144 B 1 
ATOM   4379 C  C   . ASP B 2 144 ? -15.960 -5.062  19.107  1.00 97.78 144 B 1 
ATOM   4380 O  O   . ASP B 2 144 ? -15.528 -5.589  20.134  1.00 96.88 144 B 1 
ATOM   4381 C  CB  . ASP B 2 144 ? -14.204 -4.365  17.369  1.00 96.63 144 B 1 
ATOM   4382 C  CG  . ASP B 2 144 ? -13.137 -5.357  17.855  1.00 96.92 144 B 1 
ATOM   4383 O  OD1 . ASP B 2 144 ? -12.591 -5.192  18.962  1.00 93.22 144 B 1 
ATOM   4384 O  OD2 . ASP B 2 144 ? -12.841 -6.297  17.082  1.00 93.34 144 B 1 
ATOM   4385 N  N   . PHE B 2 145 ? -17.088 -5.470  18.524  1.00 98.09 145 B 1 
ATOM   4386 C  CA  . PHE B 2 145 ? -17.873 -6.596  19.015  1.00 98.09 145 B 1 
ATOM   4387 C  C   . PHE B 2 145 ? -18.666 -7.279  17.897  1.00 98.25 145 B 1 
ATOM   4388 O  O   . PHE B 2 145 ? -18.918 -6.713  16.832  1.00 97.85 145 B 1 
ATOM   4389 C  CB  . PHE B 2 145 ? -18.782 -6.163  20.169  1.00 97.56 145 B 1 
ATOM   4390 C  CG  . PHE B 2 145 ? -19.772 -5.058  19.851  1.00 97.88 145 B 1 
ATOM   4391 C  CD1 . PHE B 2 145 ? -19.437 -3.716  20.125  1.00 95.30 145 B 1 
ATOM   4392 C  CD2 . PHE B 2 145 ? -21.034 -5.363  19.319  1.00 95.52 145 B 1 
ATOM   4393 C  CE1 . PHE B 2 145 ? -20.359 -2.693  19.880  1.00 94.40 145 B 1 
ATOM   4394 C  CE2 . PHE B 2 145 ? -21.963 -4.338  19.063  1.00 94.22 145 B 1 
ATOM   4395 C  CZ  . PHE B 2 145 ? -21.633 -2.996  19.350  1.00 96.18 145 B 1 
ATOM   4396 N  N   . VAL B 2 146 ? -19.089 -8.525  18.169  1.00 98.14 146 B 1 
ATOM   4397 C  CA  . VAL B 2 146 ? -19.997 -9.272  17.292  1.00 98.05 146 B 1 
ATOM   4398 C  C   . VAL B 2 146 ? -21.437 -8.839  17.563  1.00 98.16 146 B 1 
ATOM   4399 O  O   . VAL B 2 146 ? -21.887 -8.841  18.707  1.00 97.62 146 B 1 
ATOM   4400 C  CB  . VAL B 2 146 ? -19.817 -10.791 17.474  1.00 97.25 146 B 1 
ATOM   4401 C  CG1 . VAL B 2 146 ? -20.813 -11.592 16.624  1.00 93.68 146 B 1 
ATOM   4402 C  CG2 . VAL B 2 146 ? -18.404 -11.223 17.056  1.00 93.45 146 B 1 
ATOM   4403 N  N   . VAL B 2 147 ? -22.152 -8.493  16.499  1.00 98.30 147 B 1 
ATOM   4404 C  CA  . VAL B 2 147 ? -23.598 -8.230  16.529  1.00 98.31 147 B 1 
ATOM   4405 C  C   . VAL B 2 147 ? -24.324 -9.571  16.415  1.00 98.31 147 B 1 
ATOM   4406 O  O   . VAL B 2 147 ? -24.173 -10.257 15.398  1.00 97.93 147 B 1 
ATOM   4407 C  CB  . VAL B 2 147 ? -23.988 -7.267  15.397  1.00 98.17 147 B 1 
ATOM   4408 C  CG1 . VAL B 2 147 ? -25.502 -7.088  15.300  1.00 96.83 147 B 1 
ATOM   4409 C  CG2 . VAL B 2 147 ? -23.361 -5.874  15.633  1.00 96.59 147 B 1 
ATOM   4410 N  N   . PRO B 2 148 ? -25.114 -9.987  17.409  1.00 98.16 148 B 1 
ATOM   4411 C  CA  . PRO B 2 148 ? -25.643 -11.348 17.475  1.00 97.71 148 B 1 
ATOM   4412 C  C   . PRO B 2 148 ? -26.835 -11.635 16.558  1.00 97.83 148 B 1 
ATOM   4413 O  O   . PRO B 2 148 ? -27.180 -12.790 16.352  1.00 96.69 148 B 1 
ATOM   4414 C  CB  . PRO B 2 148 ? -26.012 -11.540 18.952  1.00 96.85 148 B 1 
ATOM   4415 C  CG  . PRO B 2 148 ? -26.372 -10.128 19.411  1.00 95.77 148 B 1 
ATOM   4416 C  CD  . PRO B 2 148 ? -25.379 -9.260  18.640  1.00 97.55 148 B 1 
ATOM   4417 N  N   . GLY B 2 149 ? -27.485 -10.601 16.012  1.00 97.81 149 B 1 
ATOM   4418 C  CA  . GLY B 2 149 ? -28.686 -10.751 15.193  1.00 97.96 149 B 1 
ATOM   4419 C  C   . GLY B 2 149 ? -29.254 -9.412  14.726  1.00 98.44 149 B 1 
ATOM   4420 O  O   . GLY B 2 149 ? -28.573 -8.387  14.758  1.00 97.96 149 B 1 
ATOM   4421 N  N   . ALA B 2 150 ? -30.517 -9.417  14.305  1.00 98.11 150 B 1 
ATOM   4422 C  CA  . ALA B 2 150 ? -31.207 -8.208  13.889  1.00 98.39 150 B 1 
ATOM   4423 C  C   . ALA B 2 150 ? -31.320 -7.198  15.041  1.00 98.30 150 B 1 
ATOM   4424 O  O   . ALA B 2 150 ? -31.590 -7.557  16.180  1.00 97.61 150 B 1 
ATOM   4425 C  CB  . ALA B 2 150 ? -32.580 -8.586  13.326  1.00 97.86 150 B 1 
ATOM   4426 N  N   . GLY B 2 151 ? -31.151 -5.915  14.726  1.00 98.36 151 B 1 
ATOM   4427 C  CA  . GLY B 2 151 ? -31.210 -4.838  15.699  1.00 98.49 151 B 1 
ATOM   4428 C  C   . GLY B 2 151 ? -30.589 -3.549  15.192  1.00 98.52 151 B 1 
ATOM   4429 O  O   . GLY B 2 151 ? -30.109 -3.462  14.064  1.00 98.15 151 B 1 
ATOM   4430 N  N   . LYS B 2 152 ? -30.590 -2.526  16.045  1.00 98.39 152 B 1 
ATOM   4431 C  CA  . LYS B 2 152 ? -30.111 -1.192  15.726  1.00 98.39 152 B 1 
ATOM   4432 C  C   . LYS B 2 152 ? -28.775 -0.909  16.414  1.00 98.45 152 B 1 
ATOM   4433 O  O   . LYS B 2 152 ? -28.659 -1.067  17.626  1.00 98.03 152 B 1 
ATOM   4434 C  CB  . LYS B 2 152 ? -31.192 -0.174  16.097  1.00 97.75 152 B 1 
ATOM   4435 C  CG  . LYS B 2 152 ? -30.818 1.226   15.605  1.00 93.24 152 B 1 
ATOM   4436 C  CD  . LYS B 2 152 ? -31.920 2.250   15.915  1.00 89.20 152 B 1 
ATOM   4437 C  CE  . LYS B 2 152 ? -32.524 2.759   14.619  1.00 79.74 152 B 1 
ATOM   4438 N  NZ  . LYS B 2 152 ? -33.160 4.089   14.826  1.00 72.18 152 B 1 
ATOM   4439 N  N   . LEU B 2 153 ? -27.791 -0.449  15.635  1.00 98.21 153 B 1 
ATOM   4440 C  CA  . LEU B 2 153 ? -26.505 0.044   16.119  1.00 98.29 153 B 1 
ATOM   4441 C  C   . LEU B 2 153 ? -26.510 1.574   16.087  1.00 98.23 153 B 1 
ATOM   4442 O  O   . LEU B 2 153 ? -26.719 2.179   15.036  1.00 98.01 153 B 1 
ATOM   4443 C  CB  . LEU B 2 153 ? -25.395 -0.555  15.245  1.00 98.14 153 B 1 
ATOM   4444 C  CG  . LEU B 2 153 ? -23.976 -0.243  15.748  1.00 97.75 153 B 1 
ATOM   4445 C  CD1 . LEU B 2 153 ? -23.658 -0.999  17.034  1.00 96.18 153 B 1 
ATOM   4446 C  CD2 . LEU B 2 153 ? -22.953 -0.664  14.691  1.00 96.36 153 B 1 
ATOM   4447 N  N   . GLU B 2 154 ? -26.253 2.199   17.233  1.00 98.50 154 B 1 
ATOM   4448 C  CA  . GLU B 2 154 ? -26.201 3.653   17.387  1.00 98.47 154 B 1 
ATOM   4449 C  C   . GLU B 2 154 ? -24.900 4.089   18.069  1.00 98.56 154 B 1 
ATOM   4450 O  O   . GLU B 2 154 ? -24.447 3.463   19.023  1.00 98.10 154 B 1 
ATOM   4451 C  CB  . GLU B 2 154 ? -27.415 4.178   18.180  1.00 97.32 154 B 1 
ATOM   4452 C  CG  . GLU B 2 154 ? -28.735 3.980   17.427  1.00 82.30 154 B 1 
ATOM   4453 C  CD  . GLU B 2 154 ? -29.941 4.608   18.144  1.00 82.07 154 B 1 
ATOM   4454 O  OE1 . GLU B 2 154 ? -30.686 5.366   17.484  1.00 74.38 154 B 1 
ATOM   4455 O  OE2 . GLU B 2 154 ? -30.140 4.309   19.344  1.00 76.94 154 B 1 
ATOM   4456 N  N   . ILE B 2 155 ? -24.323 5.185   17.583  1.00 98.30 155 B 1 
ATOM   4457 C  CA  . ILE B 2 155 ? -23.187 5.863   18.213  1.00 98.31 155 B 1 
ATOM   4458 C  C   . ILE B 2 155 ? -23.686 7.135   18.888  1.00 98.22 155 B 1 
ATOM   4459 O  O   . ILE B 2 155 ? -24.507 7.864   18.336  1.00 98.04 155 B 1 
ATOM   4460 C  CB  . ILE B 2 155 ? -22.061 6.107   17.184  1.00 98.07 155 B 1 
ATOM   4461 C  CG1 . ILE B 2 155 ? -20.760 6.633   17.816  1.00 96.16 155 B 1 
ATOM   4462 C  CG2 . ILE B 2 155 ? -22.488 7.058   16.045  1.00 96.56 155 B 1 
ATOM   4463 C  CD1 . ILE B 2 155 ? -20.046 5.598   18.687  1.00 94.71 155 B 1 
ATOM   4464 N  N   . LYS B 2 156 ? -23.186 7.415   20.094  1.00 98.37 156 B 1 
ATOM   4465 C  CA  . LYS B 2 156 ? -23.582 8.573   20.882  1.00 98.39 156 B 1 
ATOM   4466 C  C   . LYS B 2 156 ? -22.375 9.259   21.522  1.00 98.41 156 B 1 
ATOM   4467 O  O   . LYS B 2 156 ? -21.581 8.608   22.189  1.00 97.99 156 B 1 
ATOM   4468 C  CB  . LYS B 2 156 ? -24.613 8.129   21.921  1.00 97.55 156 B 1 
ATOM   4469 C  CG  . LYS B 2 156 ? -25.214 9.318   22.680  1.00 94.25 156 B 1 
ATOM   4470 C  CD  . LYS B 2 156 ? -26.268 8.833   23.670  1.00 92.44 156 B 1 
ATOM   4471 C  CE  . LYS B 2 156 ? -26.879 10.047  24.363  1.00 83.35 156 B 1 
ATOM   4472 N  NZ  . LYS B 2 156 ? -27.907 9.648   25.356  1.00 78.11 156 B 1 
ATOM   4473 N  N   . PHE B 2 157 ? -22.305 10.573  21.374  1.00 98.33 157 B 1 
ATOM   4474 C  CA  . PHE B 2 157 ? -21.415 11.435  22.138  1.00 98.31 157 B 1 
ATOM   4475 C  C   . PHE B 2 157 ? -22.238 12.334  23.061  1.00 98.34 157 B 1 
ATOM   4476 O  O   . PHE B 2 157 ? -23.225 12.930  22.630  1.00 98.06 157 B 1 
ATOM   4477 C  CB  . PHE B 2 157 ? -20.543 12.252  21.177  1.00 98.28 157 B 1 
ATOM   4478 C  CG  . PHE B 2 157 ? -19.743 13.325  21.865  1.00 98.46 157 B 1 
ATOM   4479 C  CD1 . PHE B 2 157 ? -20.205 14.659  21.896  1.00 97.66 157 B 1 
ATOM   4480 C  CD2 . PHE B 2 157 ? -18.543 13.006  22.532  1.00 97.86 157 B 1 
ATOM   4481 C  CE1 . PHE B 2 157 ? -19.479 15.652  22.566  1.00 97.42 157 B 1 
ATOM   4482 C  CE2 . PHE B 2 157 ? -17.810 13.994  23.199  1.00 97.38 157 B 1 
ATOM   4483 C  CZ  . PHE B 2 157 ? -18.273 15.325  23.215  1.00 97.69 157 B 1 
ATOM   4484 N  N   . VAL B 2 158 ? -21.810 12.450  24.311  1.00 98.18 158 B 1 
ATOM   4485 C  CA  . VAL B 2 158 ? -22.362 13.404  25.283  1.00 98.16 158 B 1 
ATOM   4486 C  C   . VAL B 2 158 ? -21.217 14.246  25.827  1.00 98.22 158 B 1 
ATOM   4487 O  O   . VAL B 2 158 ? -20.239 13.690  26.325  1.00 97.69 158 B 1 
ATOM   4488 C  CB  . VAL B 2 158 ? -23.127 12.700  26.420  1.00 97.57 158 B 1 
ATOM   4489 C  CG1 . VAL B 2 158 ? -23.773 13.714  27.370  1.00 94.18 158 B 1 
ATOM   4490 C  CG2 . VAL B 2 158 ? -24.239 11.793  25.889  1.00 94.69 158 B 1 
ATOM   4491 N  N   . SER B 2 159 ? -21.326 15.571  25.721  1.00 98.17 159 B 1 
ATOM   4492 C  CA  . SER B 2 159 ? -20.328 16.490  26.266  1.00 98.02 159 B 1 
ATOM   4493 C  C   . SER B 2 159 ? -20.185 16.328  27.783  1.00 98.00 159 B 1 
ATOM   4494 O  O   . SER B 2 159 ? -21.113 15.903  28.470  1.00 97.05 159 B 1 
ATOM   4495 C  CB  . SER B 2 159 ? -20.653 17.935  25.894  1.00 97.25 159 B 1 
ATOM   4496 O  OG  . SER B 2 159 ? -21.891 18.345  26.432  1.00 93.88 159 B 1 
ATOM   4497 N  N   . ALA B 2 160 ? -19.012 16.669  28.313  1.00 97.89 160 B 1 
ATOM   4498 C  CA  . ALA B 2 160 ? -18.714 16.509  29.738  1.00 97.55 160 B 1
[truncated: 163,849 more chars]
