# Supplementary material for: C. elegans Cytoplasmic Isocitrate Dehydrogenase Neomorphic G98N and R133H Mutants Produce the Oncometabolite 2-Hydroxyglutarate
Source: Int J Mol Sci. 2025 Aug 25;26(17):8238. doi: 10.3390/ijms26178238 (PMC12427979; doi:10.3390/ijms26178238)
Supplement: Supplementary file 1 [file ijms-26-08238-s001.zip › StructureS2.pdb]

TITLE     SWISS-MODEL SERVER (https://swissmodel.expasy.org)
TITLE    2 IDH-1
EXPDTA    THEORETICAL MODEL (SWISS-MODEL SERVER)
AUTHOR    SWISS-MODEL SERVER (SEE REFERENCE IN JRNL Records)
REVDAT   1   29-AUG-24 1MOD    1       21:36
JRNL        AUTH   A.WATERHOUSE,M.BERTONI,S.BIENERT,G.STUDER,G.TAURIELLO,
JRNL        AUTH 2 R.GUMIENNY,F.T.HEER,T.A.P.DE BEER,C.REMPFER,L.BORDOLI,
JRNL        AUTH 3 R.LEPORE,T.SCHWEDE
JRNL        TITL   SWISS-MODEL: HOMOLOGY MODELLING OF PROTEIN STRUCTURES AND
JRNL        TITL 2 COMPLEXES
JRNL        REF    NUCLEIC.ACIDS.RES..           V.  46 W296  2018
JRNL        PMID   29788355
JRNL        DOI    10.1093/nar/gky427
REMARK   1
REMARK   1 REFERENCE 1
REMARK   1  AUTH   S.BIENERT,A.WATERHOUSE,T.A.P.DE BEER,G.TAURIELLO,G.STUDER,
REMARK   1  AUTH 2 L.BORDOLI,T.SCHWEDE
REMARK   1  TITL   THE SWISS-MODEL REPOSITORY - NEW FEATURES AND FUNCTIONALITY
REMARK   1  REF    NUCLEIC.ACIDS.RES..           V.  45       2017
REMARK   1  REFN                   ISSN 0305-1048
REMARK   1  PMID   27899672
REMARK   1  DOI    10.1093/nar/gkw1132
REMARK   1
REMARK   1 REFERENCE 2
REMARK   1  AUTH   N.GUEX,M.C.PEITSCH,T.SCHWEDE
REMARK   1  TITL   AUTOMATED COMPARATIVE PROTEIN STRUCTURE MODELING WITH
REMARK   1  TITL 2 SWISS-MODEL AND SWISS-PDBVIEWER: A HISTORICAL PERSPECTIVE
REMARK   1  REF    ELECTROPHORESIS               V.  30       2009
REMARK   1  REFN                   ISSN 0173-0835
REMARK   1  PMID   19517507
REMARK   1  DOI    10.1002/elps.200900140
REMARK   1
REMARK   1 REFERENCE 3
REMARK   1  AUTH   G.STUDER,G.TAURIELLO,S.BIENERT,M.BIASINI,N.JOHNER,T.SCHWEDE
REMARK   1  TITL   PROMOD3 - A VERSATILE HOMOLOGY MODELLING TOOLBOX
REMARK   1  REF    PLOS COMP. BIOL.              V.  17       2021
REMARK   1  REFN                   ISSN 
REMARK   1  PMID   33507980
REMARK   1  DOI    10.1371/journal.pcbi.1008667
REMARK   1
REMARK   1 REFERENCE 4
REMARK   1  AUTH   G.STUDER,C.REMPFER,A.WATERHOUSE,R.GUMIENNY,J.HAAS,T.SCHWEDE
REMARK   1  TITL   QMEANDISCO - DISTANCE CONSTRAINTS APPLIED ON MODEL QUALITY 
REMARK   1  TITL 2 ESTIMATION
REMARK   1  REF    BIOINFORMATICS                V.  36       2020
REMARK   1  REFN                   ISSN 
REMARK   1  PMID   31697312
REMARK   1  DOI    10.1093/bioinformatics/btz828
REMARK   1
REMARK   1 REFERENCE 5
REMARK   1  AUTH   P.BENKERT,M.BIASINI,T.SCHWEDE
REMARK   1  TITL   TOWARD THE ESTIMATION OF THE ABSOLUTE QUALITY OF INDIVIDUAL
REMARK   1  TITL 2 PROTEIN STRUCTURE MODELS
REMARK   1  REF    BIOINFORMATICS                V.  27       2011
REMARK   1  REFN                   ISSN 1367-4803
REMARK   1  PMID   21134891
REMARK   1  DOI    10.1093/bioinformatics/btq662
REMARK   1
REMARK   1 REFERENCE 6
REMARK   1  AUTH   M.BERTONI,F.KIEFER,M.BIASINI,L.BORDOLI,T.SCHWEDE
REMARK   1  TITL   MODELING PROTEIN QUATERNARY STRUCTURE OF HOMO- AND
REMARK   1  TITL 2 HETERO-OLIGOMERS BEYOND BINARY INTERACTIONS BY HOMOLOGY
REMARK   1  REF    SCI.REP.                      V.   7       2017
REMARK   1  REFN                   ISSN
REMARK   1  PMID   28874689
REMARK   1  DOI    10.1038/s41598-017-09654-8
REMARK   1
REMARK   1 DISCLAIMER
REMARK   1 The SWISS-MODEL SERVER produces theoretical models for proteins.
REMARK   1 The results of any theoretical modelling procedure is
REMARK   1 NON-EXPERIMENTAL and MUST be considered with care. These models may
REMARK   1 contain significant errors. This is especially true for automated
REMARK   1 modeling since there is no human intervention during model
REMARK   1 building. Please read the header section and the logfile carefully
REMARK   1 to know what templates and alignments were used during the model
REMARK   1 building process. All information by the SWISS-MODEL SERVER is
REMARK   1 provided "AS-IS", without any warranty, expressed or implied.
REMARK   2
REMARK   2 COPYRIGHT NOTICE
REMARK   2 This SWISS-MODEL protein model is copyright. It is produced by the
REMARK   2 SWISS-MODEL server, developed by the Computational Structural
REMARK   2 Biology Group at the SIB Swiss Institute of Bioinformatics at the
REMARK   2 Biozentrum, University of Basel (https://swissmodel.expasy.org). This
REMARK   2 model is licensed under the CC BY-SA 4.0 Creative Commons
REMARK   2 Attribution-ShareAlike 4.0 International License
REMARK   2 (https://creativecommons.org/licenses/by-sa/4.0/legalcode), i.e. you
REMARK   2 can copy and redistribute the model in any medium or format,
REMARK   2 transform and build upon the model for any purpose, even
REMARK   2 commercially, under the following terms:
REMARK   2 Attribution - You must give appropriate credit, provide a link to
REMARK   2 the license, and indicate if changes were made. You may do so in any
REMARK   2 reasonable manner, but not in any way that suggests the licensor
REMARK   2 endorses you or your use. When you publish, patent or distribute
REMARK   2 results that were fully or partially based on the model, please cite
REMARK   2 the corresponding papers mentioned under JRNL.
REMARK   2 ShareAlike - If you remix, transform, or build upon the material,
REMARK   2 you must distribute your contributions under the same license as the
REMARK   2 original.
REMARK   2 No additional restrictions - you may not apply legal terms or
REMARK   2 technological measures that legally restrict others from doing
REMARK   2 anything the license permits.
REMARK   2 Find a human-readable summary of (and not a substitute for) the
REMARK   2 CC BY-SA 4.0 license at this link:
REMARK   2 https://creativecommons.org/licenses/by-sa/4.0/
REMARK   3 
REMARK   3 MODEL INFORMATION
REMARK   3  SMVERSN 2024-08.18
REMARK   3  ENGIN   PROMOD3
REMARK   3  VERSN   3.4.1
REMARK   3  OSTAT   homo-dimer
REMARK   3  OSRSN   PREDICTION
REMARK   3  QSPRD   1.000
REMARK   3  GMQE    0.89
REMARK   3  QMNV    4.3.1
REMARK   3  QMNDG   0.84
REMARK   3  MODT    FALSE
REMARK   3 
REMARK   3 MODEL LIGAND 1
REMARK   3  NAME    MG
REMARK   3  BIND    A.212
REMARK   3  BIND 2  A.251
REMARK   3  BIND 3  B.110
REMARK   3  BIND 4  B.274
REMARK   3  BIND 5  _.3
REMARK   3 
REMARK   3 MODEL LIGAND 2
REMARK   3  NAME    ICT
REMARK   3  BIND    A.78
REMARK   3  BIND 2  A.95
REMARK   3  BIND 3  A.97
REMARK   3  BIND 4  A.101
REMARK   3  BIND 5  A.110
REMARK   3  BIND 6  A.133
REMARK   3  BIND 7  A.140
REMARK   3  BIND 8  A.274
REMARK   3  BIND 9  B.212
REMARK   3  BIND 10  B.215
REMARK   3  BIND 11  B.251
REMARK   3  BIND 12  _.2
REMARK   3 
REMARK   3 MODEL LIGAND 3
REMARK   3  NAME    ICT
REMARK   3  BIND    A.212
REMARK   3  BIND 2  A.215
REMARK   3  BIND 3  A.251
REMARK   3  BIND 4  B.78
REMARK   3  BIND 5  B.95
REMARK   3  BIND 6  B.97
REMARK   3  BIND 7  B.101
REMARK   3  BIND 8  B.110
REMARK   3  BIND 9  B.133
REMARK   3  BIND 10  B.140
REMARK   3  BIND 11  B.274
REMARK   3  BIND 12  _.3
REMARK   3  BIND 13  _.5
REMARK   3 
REMARK   3 MODEL LIGAND 4
REMARK   3  NAME    NAP
REMARK   3  BIND    A.249
REMARK   3  BIND 2  A.252
REMARK   3  BIND 3  A.256
REMARK   3  BIND 4  A.259
REMARK   3  BIND 5  B.73
REMARK   3  BIND 6  B.75
REMARK   3  BIND 7  B.76
REMARK   3  BIND 8  B.77
REMARK   3  BIND 9  B.78
REMARK   3  BIND 10  B.83
REMARK   3  BIND 11  B.97
REMARK   3  BIND 12  B.287
REMARK   3  BIND 13  B.288
REMARK   3  BIND 14  B.305
REMARK   3  BIND 15  B.306
REMARK   3  BIND 16  B.307
REMARK   3  BIND 17  B.308
REMARK   3  BIND 18  B.309
REMARK   3  BIND 19  B.310
REMARK   3  BIND 20  B.311
REMARK   3  BIND 21  B.312
REMARK   3  BIND 22  B.313
REMARK   3  BIND 23  B.314
REMARK   3  BIND 24  B.327
REMARK   3  BIND 25  B.374
REMARK   3  BIND 26  _.5
REMARK   3  BIND 27  _.6
REMARK   3 
REMARK   3 TEMPLATE 1
REMARK   3  PDBID   6bl0
REMARK   3  CHAIN   B
REMARK   3  MMCIF   B
REMARK   3  PDBV    2024-08-23
REMARK   3  SMTLE   6bl0.1.B
REMARK   3  SMTLV   2024-08-28
REMARK   3  MTHD    X-RAY DIFFRACTION 2.17 A
REMARK   3  FOUND   BLAST
REMARK   3  GMQE    0.91
REMARK   3  SIM     0.54
REMARK   3  SID     75.98
REMARK   3  OSTAT   homo-dimer
REMARK   3  LIGND   MG
REMARK   3  LIGND 2 MG
REMARK   3  LIGND 3 ICT
REMARK   3  LIGND 4 ICT
REMARK   3  LIGND 5 DWJ
REMARK   3  LIGND 6 NAP
REMARK   3  ALN B TRG MAAQKIQGGDIVEMQGDEMTRIIWDLIKEKLILPYVDLNVHFFDLGIEHRDATDDQVT
REMARK   3  ALN B TRG IDAANATLKYNVAVKCATITPDEARVEEFKLKKMWKSPNGTIRNILGGTVFREPIIVK
REMARK   3  ALN B TRG NVPRLVNTWSKPIIIGRHAHADQYKATDFVVPGAGKLEIKFVSADGTQTIQETVFDF-
REMARK   3  ALN B TRG KGPGVSLSMYNTDDSIRDFAHASFKYALQRKFPLYLSTKNTILKKYDGRFKDIFAEIY
REMARK   3  ALN B TRG -PEYEAEFKAAGIWYEHRLIDDMVAQAMKSDGGFVWACKNYDGDVQSDSVAQGYGSLG
REMARK   3  ALN B TRG LMTSVLVCPDGKTVEAEAAHGTVTRHYRMHQKGQETSTNPIASIFAWSRGLAHRATLD
REMARK   3  ALN B TRG KNSALETFANNLEAVCIETMEAGFLTKDLAICVKGGNASAVTRTDYLNTFEFLDKLAE
REMARK   3  ALN B TRG NLAKKQAH
REMARK   3  ALN B TPL --SKKISGGSVVEMQGDEMTRIIWELIKEKLIFPYVELDLHSYDLGIENRDATNDQVT
REMARK   3  ALN B TPL KDAAEAIKKHNVGVKCATITPDEKRVEEFKLKQMWKSPNGTIRNILGGTVFREAIICK
REMARK   3  ALN B TPL NIPRLVSGWVKPIIIGRHAYGDQYRATDFVVPGPGKVEITYTPSDGTQKVTYLVHNFE
REMARK   3  ALN B TPL EGGGVAMGMYNQDKSIEDFAHSSFQMALSKGWPLYLSTKNTILKKYDGRFKDIFQEIY
REMARK   3  ALN B TPL DKQYKSQFEAQKIWYEHRLIDDMVAQAMKSEGGFIWACKNYDGDVQSDSVAQGYGSLG
REMARK   3  ALN B TPL MMTSVLVCPDGKTVEAEAAHGTVTRHYRMYQKGQETSTNPIASIFAWTRGLAHRAKLD
REMARK   3  ALN B TPL NNKELAFFANALEEVSIETIEAGFMTKDLAACIKG--LPNVQRSDYLNTFEFMDKLGE
REMARK   3  ALN B TPL NLKIKLAQ
REMARK   3  ALN B OFF 1
ATOM      1  N   GLN A   4      22.677 334.390  11.112  1.00  0.58           N  
ATOM      2  CA  GLN A   4      23.681 333.690  11.961  1.00  0.58           C  
ATOM      3  C   GLN A   4      22.972 332.933  13.064  1.00  0.58           C  
ATOM      4  O   GLN A   4      21.851 333.289  13.410  1.00  0.58           O  
ATOM      5  CB  GLN A   4      24.661 334.751  12.542  1.00  0.58           C  
ATOM      6  CG  GLN A   4      25.857 334.181  13.349  1.00  0.58           C  
ATOM      7  CD  GLN A   4      26.683 333.204  12.507  1.00  0.58           C  
ATOM      8  OE1 GLN A   4      26.223 332.107  12.200  1.00  0.58           O  
ATOM      9  NE2 GLN A   4      27.888 333.625  12.068  1.00  0.58           N  
ATOM     10  N   LYS A   5      23.591 331.881  13.611  1.00  0.69           N  
ATOM     11  CA  LYS A   5      23.097 331.163  14.764  1.00  0.69           C  
ATOM     12  C   LYS A   5      24.361 330.658  15.428  1.00  0.69           C  
ATOM     13  O   LYS A   5      25.373 330.494  14.751  1.00  0.69           O  
ATOM     14  CB  LYS A   5      22.181 329.988  14.346  1.00  0.69           C  
ATOM     15  CG  LYS A   5      21.041 329.681  15.327  1.00  0.69           C  
ATOM     16  CD  LYS A   5      19.696 330.264  14.860  1.00  0.69           C  
ATOM     17  CE  LYS A   5      18.480 329.485  15.364  1.00  0.69           C  
ATOM     18  NZ  LYS A   5      18.505 328.089  14.868  1.00  0.69           N  
ATOM     19  N   ILE A   6      24.397 330.437  16.755  1.00  0.82           N  
ATOM     20  CA  ILE A   6      25.633 329.954  17.367  1.00  0.82           C  
ATOM     21  C   ILE A   6      25.760 328.455  17.128  1.00  0.82           C  
ATOM     22  O   ILE A   6      24.893 327.681  17.528  1.00  0.82           O  
ATOM     23  CB  ILE A   6      25.748 330.239  18.864  1.00  0.82           C  
ATOM     24  CG1 ILE A   6      25.517 331.731  19.195  1.00  0.82           C  
ATOM     25  CG2 ILE A   6      27.139 329.790  19.372  1.00  0.82           C  
ATOM     26  CD1 ILE A   6      25.008 331.914  20.626  1.00  0.82           C  
ATOM     27  N   GLN A   7      26.845 327.998  16.463  1.00  0.77           N  
ATOM     28  CA  GLN A   7      27.131 326.581  16.287  1.00  0.77           C  
ATOM     29  C   GLN A   7      27.486 325.928  17.615  1.00  0.77           C  
ATOM     30  O   GLN A   7      28.587 326.080  18.125  1.00  0.77           O  
ATOM     31  CB  GLN A   7      28.304 326.380  15.297  1.00  0.77           C  
ATOM     32  CG  GLN A   7      28.613 324.910  14.916  1.00  0.77           C  
ATOM     33  CD  GLN A   7      27.484 324.314  14.075  1.00  0.77           C  
ATOM     34  OE1 GLN A   7      27.148 324.844  13.020  1.00  0.77           O  
ATOM     35  NE2 GLN A   7      26.894 323.186  14.531  1.00  0.77           N  
ATOM     36  N   GLY A   8      26.549 325.196  18.230  1.00  0.82           N  
ATOM     37  CA  GLY A   8      26.662 324.708  19.593  1.00  0.82           C  
ATOM     38  C   GLY A   8      27.352 323.385  19.729  1.00  0.82           C  
ATOM     39  O   GLY A   8      27.936 323.104  20.764  1.00  0.82           O  
ATOM     40  N   GLY A   9      27.316 322.529  18.691  1.00  0.87           N  
ATOM     41  CA  GLY A   9      28.029 321.249  18.722  1.00  0.87           C  
ATOM     42  C   GLY A   9      27.241 320.106  19.317  1.00  0.87           C  
ATOM     43  O   GLY A   9      26.037 320.207  19.537  1.00  0.87           O  
ATOM     44  N   ASP A  10      27.901 318.951  19.533  1.00  0.95           N  
ATOM     45  CA  ASP A  10      27.271 317.755  20.071  1.00  0.95           C  
ATOM     46  C   ASP A  10      26.898 317.844  21.548  1.00  0.95           C  
ATOM     47  O   ASP A  10      27.741 318.054  22.422  1.00  0.95           O  
ATOM     48  CB  ASP A  10      28.165 316.514  19.860  1.00  0.95           C  
ATOM     49  CG  ASP A  10      28.128 316.119  18.399  1.00  0.95           C  
ATOM     50  OD1 ASP A  10      29.119 316.400  17.685  1.00  0.95           O  
ATOM     51  OD2 ASP A  10      27.086 315.553  17.975  1.00  0.95           O  
ATOM     52  N   ILE A  11      25.609 317.639  21.866  1.00  0.95           N  
ATOM     53  CA  ILE A  11      25.121 317.630  23.236  1.00  0.95           C  
ATOM     54  C   ILE A  11      24.108 316.506  23.390  1.00  0.95           C  
ATOM     55  O   ILE A  11      23.243 316.270  22.544  1.00  0.95           O  
ATOM     56  CB  ILE A  11      24.572 318.987  23.699  1.00  0.95           C  
ATOM     57  CG1 ILE A  11      24.138 319.000  25.182  1.00  0.95           C  
ATOM     58  CG2 ILE A  11      23.373 319.400  22.839  1.00  0.95           C  
ATOM     59  CD1 ILE A  11      23.842 320.412  25.701  1.00  0.95           C  
ATOM     60  N   VAL A  12      24.223 315.739  24.489  1.00  0.97           N  
ATOM     61  CA  VAL A  12      23.265 314.711  24.855  1.00  0.97           C  
ATOM     62  C   VAL A  12      22.233 315.337  25.765  1.00  0.97           C  
ATOM     63  O   VAL A  12      22.582 315.949  26.770  1.00  0.97           O  
ATOM     64  CB  VAL A  12      23.941 313.547  25.578  1.00  0.97           C  
ATOM     65  CG1 VAL A  12      22.941 312.424  25.902  1.00  0.97           C  
ATOM     66  CG2 VAL A  12      25.071 313.005  24.693  1.00  0.97           C  
ATOM     67  N   GLU A  13      20.926 315.214  25.466  1.00  0.89           N  
ATOM     68  CA  GLU A  13      19.920 315.576  26.456  1.00  0.89           C  
ATOM     69  C   GLU A  13      19.182 314.349  26.911  1.00  0.89           C  
ATOM     70  O   GLU A  13      19.066 313.339  26.213  1.00  0.89           O  
ATOM     71  CB  GLU A  13      18.894 316.697  26.109  1.00  0.89           C  
ATOM     72  CG  GLU A  13      17.765 316.293  25.140  1.00  0.89           C  
ATOM     73  CD  GLU A  13      16.551 317.200  25.108  1.00  0.89           C  
ATOM     74  OE1 GLU A  13      15.498 316.771  24.580  1.00  0.89           O  
ATOM     75  OE2 GLU A  13      16.599 318.336  25.606  1.00  0.89           O  
ATOM     76  N   MET A  14      18.664 314.427  28.141  1.00  0.90           N  
ATOM     77  CA  MET A  14      17.781 313.433  28.682  1.00  0.90           C  
ATOM     78  C   MET A  14      16.512 314.121  29.123  1.00  0.90           C  
ATOM     79  O   MET A  14      16.484 314.843  30.122  1.00  0.90           O  
ATOM     80  CB  MET A  14      18.470 312.719  29.854  1.00  0.90           C  
ATOM     81  CG  MET A  14      19.593 311.783  29.373  1.00  0.90           C  
ATOM     82  SD  MET A  14      20.982 311.666  30.530  1.00  0.90           S  
ATOM     83  CE  MET A  14      21.645 313.294  30.075  1.00  0.90           C  
ATOM     84  N   GLN A  15      15.421 313.896  28.365  1.00  0.90           N  
ATOM     85  CA  GLN A  15      14.077 314.320  28.700  1.00  0.90           C  
ATOM     86  C   GLN A  15      13.576 313.618  29.954  1.00  0.90           C  
ATOM     87  O   GLN A  15      14.007 312.515  30.278  1.00  0.90           O  
ATOM     88  CB  GLN A  15      13.103 314.073  27.526  1.00  0.90           C  
ATOM     89  CG  GLN A  15      13.453 314.877  26.251  1.00  0.90           C  
ATOM     90  CD  GLN A  15      12.854 314.245  24.993  1.00  0.90           C  
ATOM     91  OE1 GLN A  15      13.533 313.918  24.023  1.00  0.90           O  
ATOM     92  NE2 GLN A  15      11.519 314.034  25.014  1.00  0.90           N  
ATOM     93  N   GLY A  16      12.691 314.280  30.722  1.00  0.93           N  
ATOM     94  CA  GLY A  16      12.242 313.777  32.013  1.00  0.93           C  
ATOM     95  C   GLY A  16      10.755 313.680  32.112  1.00  0.93           C  
ATOM     96  O   GLY A  16      10.056 313.391  31.147  1.00  0.93           O  
ATOM     97  N   ASP A  17      10.230 313.939  33.316  1.00  0.91           N  
ATOM     98  CA  ASP A  17       8.876 313.582  33.676  1.00  0.91           C  
ATOM     99  C   ASP A  17       8.081 314.803  34.121  1.00  0.91           C  
ATOM    100  O   ASP A  17       8.641 315.856  34.408  1.00  0.91           O  
ATOM    101  CB  ASP A  17       8.935 312.568  34.837  1.00  0.91           C  
ATOM    102  CG  ASP A  17       9.440 311.234  34.336  1.00  0.91           C  
ATOM    103  OD1 ASP A  17       8.741 310.649  33.481  1.00  0.91           O  
ATOM    104  OD2 ASP A  17      10.506 310.751  34.810  1.00  0.91           O  
ATOM    105  N   GLU A  18       6.734 314.678  34.171  1.00  0.89           N  
ATOM    106  CA  GLU A  18       5.797 315.652  34.731  1.00  0.89           C  
ATOM    107  C   GLU A  18       6.053 317.139  34.405  1.00  0.89           C  
ATOM    108  O   GLU A  18       6.273 317.500  33.250  1.00  0.89           O  
ATOM    109  CB  GLU A  18       5.544 315.343  36.232  1.00  0.89           C  
ATOM    110  CG  GLU A  18       5.039 313.891  36.465  1.00  0.89           C  
ATOM    111  CD  GLU A  18       5.017 313.465  37.921  1.00  0.89           C  
ATOM    112  OE1 GLU A  18       6.078 313.500  38.583  1.00  0.89           O  
ATOM    113  OE2 GLU A  18       3.958 313.020  38.423  1.00  0.89           O  
ATOM    114  N   MET A  19       5.977 318.065  35.392  1.00  0.89           N  
ATOM    115  CA  MET A  19       6.059 319.506  35.165  1.00  0.89           C  
ATOM    116  C   MET A  19       7.415 319.971  34.657  1.00  0.89           C  
ATOM    117  O   MET A  19       7.520 320.855  33.808  1.00  0.89           O  
ATOM    118  CB  MET A  19       5.698 320.298  36.443  1.00  0.89           C  
ATOM    119  CG  MET A  19       5.264 321.758  36.209  1.00  0.89           C  
ATOM    120  SD  MET A  19       3.621 321.918  35.447  1.00  0.89           S  
ATOM    121  CE  MET A  19       4.111 322.895  34.007  1.00  0.89           C  
ATOM    122  N   THR A  20       8.504 319.353  35.150  1.00  0.92           N  
ATOM    123  CA  THR A  20       9.863 319.586  34.677  1.00  0.92           C  
ATOM    124  C   THR A  20      10.040 319.246  33.213  1.00  0.92           C  
ATOM    125  O   THR A  20      10.718 319.992  32.515  1.00  0.92           O  
ATOM    126  CB  THR A  20      10.944 318.884  35.487  1.00  0.92           C  
ATOM    127  OG1 THR A  20      10.524 317.581  35.853  1.00  0.92           O  
ATOM    128  CG2 THR A  20      11.199 319.671  36.778  1.00  0.92           C  
ATOM    129  N   ARG A  21       9.405 318.170  32.680  1.00  0.87           N  
ATOM    130  CA  ARG A  21       9.382 317.892  31.241  1.00  0.87           C  
ATOM    131  C   ARG A  21       8.779 319.042  30.428  1.00  0.87           C  
ATOM    132  O   ARG A  21       9.363 319.494  29.448  1.00  0.87           O  
ATOM    133  CB  ARG A  21       8.606 316.585  30.887  1.00  0.87           C  
ATOM    134  CG  ARG A  21       8.864 316.075  29.444  1.00  0.87           C  
ATOM    135  CD  ARG A  21       7.725 315.254  28.804  1.00  0.87           C  
ATOM    136  NE  ARG A  21       7.960 313.782  28.990  1.00  0.87           N  
ATOM    137  CZ  ARG A  21       8.569 312.973  28.114  1.00  0.87           C  
ATOM    138  NH1 ARG A  21       9.071 313.381  26.955  1.00  0.87           N  
ATOM    139  NH2 ARG A  21       8.660 311.673  28.365  1.00  0.87           N  
ATOM    140  N   ILE A  22       7.632 319.602  30.876  1.00  0.90           N  
ATOM    141  CA  ILE A  22       6.970 320.747  30.244  1.00  0.90           C  
ATOM    142  C   ILE A  22       7.874 321.978  30.219  1.00  0.90           C  
ATOM    143  O   ILE A  22       8.063 322.638  29.202  1.00  0.90           O  
ATOM    144  CB  ILE A  22       5.671 321.117  30.977  1.00  0.90           C  
ATOM    145  CG1 ILE A  22       4.745 319.900  31.235  1.00  0.90           C  
ATOM    146  CG2 ILE A  22       4.912 322.242  30.236  1.00  0.90           C  
ATOM    147  CD1 ILE A  22       4.330 319.111  29.988  1.00  0.90           C  
ATOM    148  N   ILE A  23       8.510 322.278  31.370  1.00  0.90           N  
ATOM    149  CA  ILE A  23       9.444 323.383  31.537  1.00  0.90           C  
ATOM    150  C   ILE A  23      10.678 323.223  30.665  1.00  0.90           C  
ATOM    151  O   ILE A  23      11.162 324.183  30.068  1.00  0.90           O  
ATOM    152  CB  ILE A  23       9.748 323.613  33.024  1.00  0.90           C  
ATOM    153  CG1 ILE A  23       8.788 324.680  33.595  1.00  0.90           C  
ATOM    154  CG2 ILE A  23      11.209 324.010  33.313  1.00  0.90           C  
ATOM    155  CD1 ILE A  23       7.392 324.125  33.851  1.00  0.90           C  
ATOM    156  N   TRP A  24      11.196 321.989  30.538  1.00  0.88           N  
ATOM    157  CA  TRP A  24      12.342 321.647  29.722  1.00  0.88           C  
ATOM    158  C   TRP A  24      12.149 321.967  28.244  1.00  0.88           C  
ATOM    159  O   TRP A  24      12.988 322.623  27.626  1.00  0.88           O  
ATOM    160  CB  TRP A  24      12.606 320.137  29.931  1.00  0.88           C  
ATOM    161  CG  TRP A  24      13.903 319.584  29.384  1.00  0.88           C  
ATOM    162  CD1 TRP A  24      14.106 318.885  28.226  1.00  0.88           C  
ATOM    163  CD2 TRP A  24      15.162 319.685  30.051  1.00  0.88           C  
ATOM    164  NE1 TRP A  24      15.429 318.538  28.129  1.00  0.88           N  
ATOM    165  CE2 TRP A  24      16.105 318.992  29.229  1.00  0.88           C  
ATOM    166  CE3 TRP A  24      15.557 320.282  31.247  1.00  0.88           C  
ATOM    167  CZ2 TRP A  24      17.427 318.918  29.607  1.00  0.88           C  
ATOM    168  CZ3 TRP A  24      16.905 320.201  31.617  1.00  0.88           C  
ATOM    169  CH2 TRP A  24      17.831 319.528  30.800  1.00  0.88           C  
ATOM    170  N   ASP A  25      10.995 321.584  27.670  1.00  0.91           N  
ATOM    171  CA  ASP A  25      10.611 321.944  26.318  1.00  0.91           C  
ATOM    172  C   ASP A  25      10.444 323.468  26.127  1.00  0.91           C  
ATOM    173  O   ASP A  25      10.983 324.057  25.190  1.00  0.91           O  
ATOM    174  CB  ASP A  25       9.365 321.112  25.918  1.00  0.91           C  
ATOM    175  CG  ASP A  25       9.699 319.619  25.854  1.00  0.91           C  
ATOM    176  OD1 ASP A  25      10.874 319.260  25.552  1.00  0.91           O  
ATOM    177  OD2 ASP A  25       8.776 318.801  26.110  1.00  0.91           O  
ATOM    178  N   LEU A  26       9.799 324.184  27.083  1.00  0.91           N  
ATOM    179  CA  LEU A  26       9.698 325.645  27.071  1.00  0.91           C  
ATOM    180  C   LEU A  26      11.054 326.363  27.077  1.00  0.91           C  
ATOM    181  O   LEU A  26      11.244 327.366  26.388  1.00  0.91           O  
ATOM    182  CB  LEU A  26       8.853 326.184  28.255  1.00  0.91           C  
ATOM    183  CG  LEU A  26       7.357 325.797  28.223  1.00  0.91           C  
ATOM    184  CD1 LEU A  26       6.692 326.026  29.589  1.00  0.91           C  
ATOM    185  CD2 LEU A  26       6.584 326.518  27.108  1.00  0.91           C  
ATOM    186  N   ILE A  27      12.043 325.856  27.844  1.00  0.91           N  
ATOM    187  CA  ILE A  27      13.429 326.322  27.822  1.00  0.91           C  
ATOM    188  C   ILE A  27      14.095 326.124  26.469  1.00  0.91           C  
ATOM    189  O   ILE A  27      14.726 327.044  25.943  1.00  0.91           O  
ATOM    190  CB  ILE A  27      14.258 325.634  28.911  1.00  0.91           C  
ATOM    191  CG1 ILE A  27      13.783 326.108  30.300  1.00  0.91           C  
ATOM    192  CG2 ILE A  27      15.782 325.865  28.745  1.00  0.91           C  
ATOM    193  CD1 ILE A  27      14.199 325.139  31.406  1.00  0.91           C  
ATOM    194  N   LYS A  28      13.946 324.938  25.838  1.00  0.87           N  
ATOM    195  CA  LYS A  28      14.516 324.685  24.523  1.00  0.87           C  
ATOM    196  C   LYS A  28      13.965 325.618  23.459  1.00  0.87           C  
ATOM    197  O   LYS A  28      14.731 326.316  22.793  1.00  0.87           O  
ATOM    198  CB  LYS A  28      14.294 323.223  24.056  1.00  0.87           C  
ATOM    199  CG  LYS A  28      15.083 322.197  24.876  1.00  0.87           C  
ATOM    200  CD  LYS A  28      15.055 320.786  24.264  1.00  0.87           C  
ATOM    201  CE  LYS A  28      13.709 320.065  24.389  1.00  0.87           C  
ATOM    202  NZ  LYS A  28      13.817 318.650  23.995  1.00  0.87           N  
ATOM    203  N   GLU A  29      12.627 325.720  23.359  1.00  0.85           N  
ATOM    204  CA  GLU A  29      11.941 326.571  22.407  1.00  0.85           C  
ATOM    205  C   GLU A  29      12.185 328.064  22.572  1.00  0.85           C  
ATOM    206  O   GLU A  29      12.321 328.790  21.591  1.00  0.85           O  
ATOM    207  CB  GLU A  29      10.415 326.290  22.408  1.00  0.85           C  
ATOM    208  CG  GLU A  29       9.976 325.401  21.221  1.00  0.85           C  
ATOM    209  CD  GLU A  29      10.320 323.929  21.429  1.00  0.85           C  
ATOM    210  OE1 GLU A  29      11.434 323.511  21.019  1.00  0.85           O  
ATOM    211  OE2 GLU A  29       9.455 323.211  21.988  1.00  0.85           O  
ATOM    212  N   LYS A  30      12.220 328.590  23.814  1.00  0.85           N  
ATOM    213  CA  LYS A  30      12.255 330.032  24.013  1.00  0.85           C  
ATOM    214  C   LYS A  30      13.622 330.587  24.359  1.00  0.85           C  
ATOM    215  O   LYS A  30      13.858 331.779  24.167  1.00  0.85           O  
ATOM    216  CB  LYS A  30      11.277 330.432  25.150  1.00  0.85           C  
ATOM    217  CG  LYS A  30       9.816 330.065  24.835  1.00  0.85           C  
ATOM    218  CD  LYS A  30       8.871 330.213  26.037  1.00  0.85           C  
ATOM    219  CE  LYS A  30       8.538 331.653  26.440  1.00  0.85           C  
ATOM    220  NZ  LYS A  30       7.834 332.358  25.351  1.00  0.85           N  
ATOM    221  N   LEU A  31      14.564 329.761  24.856  1.00  0.91           N  
ATOM    222  CA  LEU A  31      15.833 330.280  25.344  1.00  0.91           C  
ATOM    223  C   LEU A  31      17.026 329.677  24.634  1.00  0.91           C  
ATOM    224  O   LEU A  31      18.037 330.348  24.483  1.00  0.91           O  
ATOM    225  CB  LEU A  31      16.005 330.014  26.868  1.00  0.91           C  
ATOM    226  CG  LEU A  31      14.854 330.523  27.765  1.00  0.91           C  
ATOM    227  CD1 LEU A  31      15.079 330.103  29.223  1.00  0.91           C  
ATOM    228  CD2 LEU A  31      14.663 332.042  27.687  1.00  0.91           C  
ATOM    229  N   ILE A  32      16.964 328.416  24.159  1.00  0.90           N  
ATOM    230  CA  ILE A  32      18.133 327.776  23.546  1.00  0.90           C  
ATOM    231  C   ILE A  32      18.070 327.797  22.017  1.00  0.90           C  
ATOM    232  O   ILE A  32      18.904 328.408  21.349  1.00  0.90           O  
ATOM    233  CB  ILE A  32      18.341 326.345  24.059  1.00  0.90           C  
ATOM    234  CG1 ILE A  32      18.321 326.258  25.610  1.00  0.90           C  
ATOM    235  CG2 ILE A  32      19.663 325.768  23.501  1.00  0.90           C  
ATOM    236  CD1 ILE A  32      19.506 326.925  26.320  1.00  0.90           C  
ATOM    237  N   LEU A  33      17.044 327.165  21.411  1.00  0.88           N  
ATOM    238  CA  LEU A  33      16.864 327.019  19.969  1.00  0.88           C  
ATOM    239  C   LEU A  33      16.758 328.296  19.135  1.00  0.88           C  
ATOM    240  O   LEU A  33      17.172 328.233  17.972  1.00  0.88           O  
ATOM    241  CB  LEU A  33      15.644 326.124  19.632  1.00  0.88           C  
ATOM    242  CG  LEU A  33      15.808 324.639  20.002  1.00  0.88           C  
ATOM    243  CD1 LEU A  33      14.473 323.922  19.792  1.00  0.88           C  
ATOM    244  CD2 LEU A  33      16.902 323.950  19.176  1.00  0.88           C  
ATOM    245  N   PRO A  34      16.254 329.460  19.566  1.00  0.87           N  
ATOM    246  CA  PRO A  34      16.340 330.685  18.775  1.00  0.87           C  
ATOM    247  C   PRO A  34      17.764 331.145  18.527  1.00  0.87           C  
ATOM    248  O   PRO A  34      18.017 331.780  17.506  1.00  0.87           O  
ATOM    249  CB  PRO A  34      15.536 331.718  19.583  1.00  0.87           C  
ATOM    250  CG  PRO A  34      14.561 330.880  20.407  1.00  0.87           C  
ATOM    251  CD  PRO A  34      15.367 329.627  20.723  1.00  0.87           C  
ATOM    252  N   TYR A  35      18.702 330.852  19.446  1.00  0.87           N  
ATOM    253  CA  TYR A  35      20.029 331.443  19.406  1.00  0.87           C  
ATOM    254  C   TYR A  35      21.125 330.433  19.108  1.00  0.87           C  
ATOM    255  O   TYR A  35      22.180 330.788  18.581  1.00  0.87           O  
ATOM    256  CB  TYR A  35      20.346 332.101  20.775  1.00  0.87           C  
ATOM    257  CG  TYR A  35      19.249 333.062  21.162  1.00  0.87           C  
ATOM    258  CD1 TYR A  35      19.141 334.338  20.580  1.00  0.87           C  
ATOM    259  CD2 TYR A  35      18.278 332.662  22.094  1.00  0.87           C  
ATOM    260  CE1 TYR A  35      18.084 335.193  20.934  1.00  0.87           C  
ATOM    261  CE2 TYR A  35      17.218 333.508  22.443  1.00  0.87           C  
ATOM    262  CZ  TYR A  35      17.126 334.777  21.865  1.00  0.87           C  
ATOM    263  OH  TYR A  35      16.054 335.622  22.206  1.00  0.87           O  
ATOM    264  N   VAL A  36      20.891 329.142  19.405  1.00  0.92           N  
ATOM    265  CA  VAL A  36      21.890 328.089  19.316  1.00  0.92           C  
ATOM    266  C   VAL A  36      21.424 326.999  18.362  1.00  0.92           C  
ATOM    267  O   VAL A  36      20.277 326.556  18.392  1.00  0.92           O  
ATOM    268  CB  VAL A  36      22.209 327.476  20.685  1.00  0.92           C  
ATOM    269  CG1 VAL A  36      23.469 326.596  20.606  1.00  0.92           C  
ATOM    270  CG2 VAL A  36      22.452 328.590  21.720  1.00  0.92           C  
ATOM    271  N   ASP A  37      22.324 326.540  17.474  1.00  0.91           N  
ATOM    272  CA  ASP A  37      22.123 325.391  16.616  1.00  0.91           C  
ATOM    273  C   ASP A  37      22.970 324.265  17.193  1.00  0.91           C  
ATOM    274  O   ASP A  37      24.149 324.452  17.461  1.00  0.91           O  
ATOM    275  CB  ASP A  37      22.580 325.747  15.184  1.00  0.91           C  
ATOM    276  CG  ASP A  37      22.055 324.751  14.166  1.00  0.91           C  
ATOM    277  OD1 ASP A  37      21.518 323.697  14.586  1.00  0.91           O  
ATOM    278  OD2 ASP A  37      22.119 325.093  12.961  1.00  0.91           O  
ATOM    279  N   LEU A  38      22.408 323.080  17.455  1.00  0.92           N  
ATOM    280  CA  LEU A  38      23.092 322.042  18.210  1.00  0.92           C  
ATOM    281  C   LEU A  38      23.000 320.741  17.434  1.00  0.92           C  
ATOM    282  O   LEU A  38      21.982 320.460  16.812  1.00  0.92           O  
ATOM    283  CB  LEU A  38      22.430 321.806  19.598  1.00  0.92           C  
ATOM    284  CG  LEU A  38      22.669 322.888  20.671  1.00  0.92           C  
ATOM    285  CD1 LEU A  38      21.589 322.826  21.759  1.00  0.92           C  
ATOM    286  CD2 LEU A  38      24.055 322.747  21.311  1.00  0.92           C  
ATOM    287  N   ASN A  39      24.030 319.863  17.503  1.00  0.92           N  
ATOM    288  CA  ASN A  39      23.886 318.497  17.012  1.00  0.92           C  
ATOM    289  C   ASN A  39      23.304 317.693  18.189  1.00  0.92           C  
ATOM    290  O   ASN A  39      24.034 317.322  19.105  1.00  0.92           O  
ATOM    291  CB  ASN A  39      25.249 317.873  16.581  1.00  0.92           C  
ATOM    292  CG  ASN A  39      25.823 318.550  15.340  1.00  0.92           C  
ATOM    293  OD1 ASN A  39      25.121 318.899  14.395  1.00  0.92           O  
ATOM    294  ND2 ASN A  39      27.167 318.737  15.319  1.00  0.92           N  
ATOM    295  N   VAL A  40      21.967 317.455  18.269  1.00  0.94           N  
ATOM    296  CA  VAL A  40      21.381 317.015  19.538  1.00  0.94           C  
ATOM    297  C   VAL A  40      21.057 315.557  19.546  1.00  0.94           C  
ATOM    298  O   VAL A  40      20.342 315.040  18.692  1.00  0.94           O  
ATOM    299  CB  VAL A  40      20.166 317.766  20.068  1.00  0.94           C  
ATOM    300  CG1 VAL A  40      20.294 317.743  21.598  1.00  0.94           C  
ATOM    301  CG2 VAL A  40      20.260 319.225  19.646  1.00  0.94           C  
ATOM    302  N   HIS A  41      21.572 314.855  20.566  1.00  0.92           N  
ATOM    303  CA  HIS A  41      21.296 313.454  20.761  1.00  0.92           C  
ATOM    304  C   HIS A  41      20.225 313.344  21.846  1.00  0.92           C  
ATOM    305  O   HIS A  41      20.494 313.553  23.029  1.00  0.92           O  
ATOM    306  CB  HIS A  41      22.602 312.713  21.143  1.00  0.92           C  
ATOM    307  CG  HIS A  41      23.686 312.895  20.101  1.00  0.92           C  
ATOM    308  ND1 HIS A  41      23.911 311.943  19.112  1.00  0.92           N  
ATOM    309  CD2 HIS A  41      24.429 314.007  19.854  1.00  0.92           C  
ATOM    310  CE1 HIS A  41      24.774 312.520  18.284  1.00  0.92           C  
ATOM    311  NE2 HIS A  41      25.123 313.759  18.692  1.00  0.92           N  
ATOM    312  N   PHE A  42      18.960 313.059  21.462  1.00  0.92           N  
ATOM    313  CA  PHE A  42      17.828 313.052  22.383  1.00  0.92           C  
ATOM    314  C   PHE A  42      17.541 311.653  22.914  1.00  0.92           C  
ATOM    315  O   PHE A  42      17.325 310.709  22.157  1.00  0.92           O  
ATOM    316  CB  PHE A  42      16.517 313.614  21.724  1.00  0.92           C  
ATOM    317  CG  PHE A  42      16.508 315.076  21.359  1.00  0.92           C  
ATOM    318  CD1 PHE A  42      17.471 315.956  21.843  1.00  0.92           C  
ATOM    319  CD2 PHE A  42      15.441 315.610  20.606  1.00  0.92           C  
ATOM    320  CE1 PHE A  42      17.248 317.336  21.808  1.00  0.92           C  
ATOM    321  CE2 PHE A  42      15.272 317.002  20.487  1.00  0.92           C  
ATOM    322  CZ  PHE A  42      16.154 317.872  21.132  1.00  0.92           C  
ATOM    323  N   PHE A  43      17.516 311.495  24.255  1.00  0.94           N  
ATOM    324  CA  PHE A  43      17.115 310.262  24.912  1.00  0.94           C  
ATOM    325  C   PHE A  43      15.935 310.571  25.817  1.00  0.94           C  
ATOM    326  O   PHE A  43      16.020 311.403  26.719  1.00  0.94           O  
ATOM    327  CB  PHE A  43      18.252 309.644  25.772  1.00  0.94           C  
ATOM    328  CG  PHE A  43      19.400 309.239  24.893  1.00  0.94           C  
ATOM    329  CD1 PHE A  43      19.498 307.936  24.376  1.00  0.94           C  
ATOM    330  CD2 PHE A  43      20.390 310.178  24.562  1.00  0.94           C  
ATOM    331  CE1 PHE A  43      20.549 307.588  23.516  1.00  0.94           C  
ATOM    332  CE2 PHE A  43      21.439 309.836  23.702  1.00  0.94           C  
ATOM    333  CZ  PHE A  43      21.515 308.542  23.174  1.00  0.94           C  
ATOM    334  N   ASP A  44      14.775 309.911  25.612  1.00  0.93           N  
ATOM    335  CA  ASP A  44      13.637 310.120  26.490  1.00  0.93           C  
ATOM    336  C   ASP A  44      13.765 309.221  27.717  1.00  0.93           C  
ATOM    337  O   ASP A  44      13.648 307.997  27.648  1.00  0.93           O  
ATOM    338  CB  ASP A  44      12.264 310.009  25.745  1.00  0.93           C  
ATOM    339  CG  ASP A  44      11.154 310.706  26.520  1.00  0.93           C  
ATOM    340  OD1 ASP A  44      11.297 310.826  27.759  1.00  0.93           O  
ATOM    341  OD2 ASP A  44      10.145 311.182  25.939  1.00  0.93           O  
ATOM    342  N   LEU A  45      14.034 309.844  28.885  1.00  0.93           N  
ATOM    343  CA  LEU A  45      14.115 309.159  30.157  1.00  0.93           C  
ATOM    344  C   LEU A  45      12.865 309.430  30.964  1.00  0.93           C  
ATOM    345  O   LEU A  45      12.832 309.202  32.173  1.00  0.93           O  
ATOM    346  CB  LEU A  45      15.336 309.545  31.034  1.00  0.93           C  
ATOM    347  CG  LEU A  45      16.729 309.366  30.407  1.00  0.93           C  
ATOM    348  CD1 LEU A  45      17.798 309.393  31.507  1.00  0.93           C  
ATOM    349  CD2 LEU A  45      16.889 308.078  29.601  1.00  0.93           C  
ATOM    350  N   GLY A  46      11.773 309.884  30.321  1.00  0.93           N  
ATOM    351  CA  GLY A  46      10.430 309.779  30.872  1.00  0.93           C  
ATOM    352  C   GLY A  46      10.073 308.379  31.318  1.00  0.93           C  
ATOM    353  O   GLY A  46      10.580 307.381  30.798  1.00  0.93           O  
ATOM    354  N   ILE A  47       9.196 308.265  32.320  1.00  0.90           N  
ATOM    355  CA  ILE A  47       8.858 307.014  32.977  1.00  0.90           C  
ATOM    356  C   ILE A  47       8.263 305.968  32.038  1.00  0.90           C  
ATOM    357  O   ILE A  47       8.642 304.796  32.085  1.00  0.90           O  
ATOM    358  CB  ILE A  47       8.030 307.261  34.240  1.00  0.90           C  
ATOM    359  CG1 ILE A  47       7.890 306.004  35.129  1.00  0.90           C  
ATOM    360  CG2 ILE A  47       6.651 307.862  33.903  1.00  0.90           C  
ATOM    361  CD1 ILE A  47       9.196 305.549  35.788  1.00  0.90           C  
ATOM    362  N   GLU A  48       7.380 306.372  31.103  1.00  0.86           N  
ATOM    363  CA  GLU A  48       6.803 305.513  30.089  1.00  0.86           C  
ATOM    364  C   GLU A  48       7.833 304.953  29.120  1.00  0.86           C  
ATOM    365  O   GLU A  48       7.833 303.767  28.796  1.00  0.86           O  
ATOM    366  CB  GLU A  48       5.726 306.273  29.268  1.00  0.86           C  
ATOM    367  CG  GLU A  48       4.691 307.046  30.127  1.00  0.86           C  
ATOM    368  CD  GLU A  48       5.059 308.514  30.363  1.00  0.86           C  
ATOM    369  OE1 GLU A  48       4.120 309.348  30.398  1.00  0.86           O  
ATOM    370  OE2 GLU A  48       6.276 308.812  30.500  1.00  0.86           O  
ATOM    371  N   HIS A  49       8.775 305.792  28.636  1.00  0.88           N  
ATOM    372  CA  HIS A  49       9.812 305.336  27.719  1.00  0.88           C  
ATOM    373  C   HIS A  49      10.834 304.412  28.369  1.00  0.88           C  
ATOM    374  O   HIS A  49      11.286 303.438  27.771  1.00  0.88           O  
ATOM    375  CB  HIS A  49      10.524 306.477  26.961  1.00  0.88           C  
ATOM    376  CG  HIS A  49      11.129 306.007  25.663  1.00  0.88           C  
ATOM    377  ND1 HIS A  49      10.279 305.561  24.670  1.00  0.88           N  
ATOM    378  CD2 HIS A  49      12.419 305.905  25.249  1.00  0.88           C  
ATOM    379  CE1 HIS A  49      11.060 305.204  23.673  1.00  0.88           C  
ATOM    380  NE2 HIS A  49      12.369 305.391  23.969  1.00  0.88           N  
ATOM    381  N   ARG A  50      11.201 304.672  29.643  1.00  0.87           N  
ATOM    382  CA  ARG A  50      11.990 303.745  30.443  1.00  0.87           C  
ATOM    383  C   ARG A  50      11.311 302.402  30.658  1.00  0.87           C  
ATOM    384  O   ARG A  50      11.947 301.361  30.516  1.00  0.87           O  
ATOM    385  CB  ARG A  50      12.347 304.341  31.822  1.00  0.87           C  
ATOM    386  CG  ARG A  50      13.476 305.380  31.744  1.00  0.87           C  
ATOM    387  CD  ARG A  50      13.906 305.914  33.113  1.00  0.87           C  
ATOM    388  NE  ARG A  50      12.875 306.916  33.539  1.00  0.87           N  
ATOM    389  CZ  ARG A  50      12.425 307.110  34.777  1.00  0.87           C  
ATOM    390  NH1 ARG A  50      12.710 306.286  35.780  1.00  0.87           N  
ATOM    391  NH2 ARG A  50      11.674 308.177  35.042  1.00  0.87           N  
ATOM    392  N   ASP A  51       9.994 302.375  30.955  1.00  0.89           N  
ATOM    393  CA  ASP A  51       9.247 301.130  31.045  1.00  0.89           C  
ATOM    394  C   ASP A  51       9.209 300.381  29.713  1.00  0.89           C  
ATOM    395  O   ASP A  51       9.495 299.189  29.630  1.00  0.89           O  
ATOM    396  CB  ASP A  51       7.815 301.418  31.551  1.00  0.89           C  
ATOM    397  CG  ASP A  51       7.146 300.137  32.013  1.00  0.89           C  
ATOM    398  OD1 ASP A  51       7.526 299.633  33.104  1.00  0.89           O  
ATOM    399  OD2 ASP A  51       6.271 299.623  31.279  1.00  0.89           O  
ATOM    400  N   ALA A  52       8.945 301.097  28.601  1.00  0.93           N  
ATOM    401  CA  ALA A  52       8.915 300.536  27.267  1.00  0.93           C  
ATOM    402  C   ALA A  52      10.221 299.858  26.848  1.00  0.93           C  
ATOM    403  O   ALA A  52      10.198 298.780  26.256  1.00  0.93           O  
ATOM    404  CB  ALA A  52       8.518 301.634  26.261  1.00  0.93           C  
ATOM    405  N   THR A  53      11.384 300.448  27.199  1.00  0.92           N  
ATOM    406  CA  THR A  53      12.706 299.931  26.835  1.00  0.92           C  
ATOM    407  C   THR A  53      13.365 299.086  27.912  1.00  0.92           C  
ATOM    408  O   THR A  53      14.524 298.702  27.771  1.00  0.92           O  
ATOM    409  CB  THR A  53      13.697 301.039  26.449  1.00  0.92           C  
ATOM    410  OG1 THR A  53      14.002 301.942  27.506  1.00  0.92           O  
ATOM    411  CG2 THR A  53      13.113 301.898  25.322  1.00  0.92           C  
ATOM    412  N   ASP A  54      12.654 298.784  29.015  1.00  0.92           N  
ATOM    413  CA  ASP A  54      13.140 298.023  30.159  1.00  0.92           C  
ATOM    414  C   ASP A  54      14.372 298.645  30.847  1.00  0.92           C  
ATOM    415  O   ASP A  54      15.285 297.961  31.308  1.00  0.92           O  
ATOM    416  CB  ASP A  54      13.295 296.508  29.822  1.00  0.92           C  
ATOM    417  CG  ASP A  54      11.938 295.911  29.507  1.00  0.92           C  
ATOM    418  OD1 ASP A  54      10.960 296.310  30.191  1.00  0.92           O  
ATOM    419  OD2 ASP A  54      11.810 295.043  28.611  1.00  0.92           O  
ATOM    420  N   ASP A  55      14.367 299.995  30.917  1.00  0.91           N  
ATOM    421  CA  ASP A  55      15.386 300.916  31.411  1.00  0.91           C  
ATOM    422  C   ASP A  55      16.661 300.980  30.551  1.00  0.91           C  
ATOM    423  O   ASP A  55      17.639 301.652  30.879  1.00  0.91           O  
ATOM    424  CB  ASP A  55      15.652 300.773  32.942  1.00  0.91           C  
ATOM    425  CG  ASP A  55      16.224 302.038  33.566  1.00  0.91           C  
ATOM    426  OD1 ASP A  55      15.779 303.143  33.157  1.00  0.91           O  
ATOM    427  OD2 ASP A  55      17.080 301.936  34.480  1.00  0.91           O  
ATOM    428  N   GLN A  56      16.662 300.356  29.351  1.00  0.89           N  
ATOM    429  CA  GLN A  56      17.796 300.379  28.434  1.00  0.89           C  
ATOM    430  C   GLN A  56      18.151 301.781  27.957  1.00  0.89           C  
ATOM    431  O   GLN A  56      19.323 302.139  27.866  1.00  0.89           O  
ATOM    432  CB  GLN A  56      17.569 299.439  27.226  1.00  0.89           C  
ATOM    433  CG  GLN A  56      18.762 299.300  26.249  1.00  0.89           C  
ATOM    434  CD  GLN A  56      20.018 298.761  26.935  1.00  0.89           C  
ATOM    435  OE1 GLN A  56      19.976 297.823  27.733  1.00  0.89           O  
ATOM    436  NE2 GLN A  56      21.190 299.346  26.607  1.00  0.89           N  
ATOM    437  N   VAL A  57      17.139 302.650  27.727  1.00  0.96           N  
ATOM    438  CA  VAL A  57      17.341 304.038  27.311  1.00  0.96           C  
ATOM    439  C   VAL A  57      18.232 304.839  28.268  1.00  0.96           C  
ATOM    440  O   VAL A  57      19.043 305.670  27.857  1.00  0.96           O  
ATOM    441  CB  VAL A  57      16.009 304.749  27.046  1.00  0.96           C  
ATOM    442  CG1 VAL A  57      15.176 304.939  28.330  1.00  0.96           C  
ATOM    443  CG2 VAL A  57      16.256 306.090  26.329  1.00  0.96           C  
ATOM    444  N   THR A  58      18.137 304.561  29.584  1.00  0.93           N  
ATOM    445  CA  THR A  58      18.975 305.129  30.632  1.00  0.93           C  
ATOM    446  C   THR A  58      20.440 304.759  30.470  1.00  0.93           C  
ATOM    447  O   THR A  58      21.333 305.601  30.573  1.00  0.93           O  
ATOM    448  CB  THR A  58      18.494 304.709  32.013  1.00  0.93           C  
ATOM    449  OG1 THR A  58      17.113 305.030  32.136  1.00  0.93           O  
ATOM    450  CG2 THR A  58      19.233 305.510  33.088  1.00  0.93           C  
ATOM    451  N   ILE A  59      20.724 303.477  30.160  1.00  0.94           N  
ATOM    452  CA  ILE A  59      22.065 302.982  29.858  1.00  0.94           C  
ATOM    453  C   ILE A  59      22.621 303.576  28.566  1.00  0.94           C  
ATOM    454  O   ILE A  59      23.759 304.050  28.521  1.00  0.94           O  
ATOM    455  CB  ILE A  59      22.089 301.451  29.800  1.00  0.94           C  
ATOM    456  CG1 ILE A  59      21.746 300.857  31.187  1.00  0.94           C  
ATOM    457  CG2 ILE A  59      23.458 300.932  29.301  1.00  0.94           C  
ATOM    458  CD1 ILE A  59      21.457 299.353  31.147  1.00  0.94           C  
ATOM    459  N   ASP A  60      21.808 303.615  27.492  1.00  0.93           N  
ATOM    460  CA  ASP A  60      22.170 304.173  26.199  1.00  0.93           C  
ATOM    461  C   ASP A  60      22.524 305.659  26.276  1.00  0.93           C  
ATOM    462  O   ASP A  60      23.524 306.111  25.715  1.00  0.93           O  
ATOM    463  CB  ASP A  60      21.018 303.963  25.184  1.00  0.93           C  
ATOM    464  CG  ASP A  60      20.727 302.492  24.947  1.00  0.93           C  
ATOM    465  OD1 ASP A  60      21.611 301.641  25.221  1.00  0.93           O  
ATOM    466  OD2 ASP A  60      19.601 302.205  24.470  1.00  0.93           O  
ATOM    467  N   ALA A  61      21.743 306.447  27.041  1.00  0.97           N  
ATOM    468  CA  ALA A  61      22.025 307.839  27.331  1.00  0.97           C  
ATOM    469  C   ALA A  61      23.352 308.063  28.056  1.00  0.97           C  
ATOM    470  O   ALA A  61      24.138 308.935  27.692  1.00  0.97           O  
ATOM    471  CB  ALA A  61      20.873 308.407  28.175  1.00  0.97           C  
ATOM    472  N   ALA A  62      23.666 307.233  29.072  1.00  0.96           N  
ATOM    473  CA  ALA A  62      24.939 307.264  29.769  1.00  0.96           C  
ATOM    474  C   ALA A  62      26.139 306.964  28.864  1.00  0.96           C  
ATOM    475  O   ALA A  62      27.150 307.668  28.880  1.00  0.96           O  
ATOM    476  CB  ALA A  62      24.878 306.263  30.934  1.00  0.96           C  
ATOM    477  N   ASN A  63      26.017 305.941  27.992  1.00  0.89           N  
ATOM    478  CA  ASN A  63      26.995 305.620  26.960  1.00  0.89           C  
ATOM    479  C   ASN A  63      27.182 306.735  25.931  1.00  0.89           C  
ATOM    480  O   ASN A  63      28.291 307.016  25.478  1.00  0.89           O  
ATOM    481  CB  ASN A  63      26.617 304.316  26.215  1.00  0.89           C  
ATOM    482  CG  ASN A  63      26.811 303.117  27.135  1.00  0.89           C  
ATOM    483  OD1 ASN A  63      27.556 303.146  28.113  1.00  0.89           O  
ATOM    484  ND2 ASN A  63      26.153 301.988  26.785  1.00  0.89           N  
ATOM    485  N   ALA A  64      26.098 307.428  25.536  1.00  0.96           N  
ATOM    486  CA  ALA A  64      26.181 308.612  24.705  1.00  0.96           C  
ATOM    487  C   ALA A  64      26.960 309.758  25.359  1.00  0.96           C  
ATOM    488  O   ALA A  64      27.820 310.376  24.737  1.00  0.96           O  
ATOM    489  CB  ALA A  64      24.769 309.083  24.330  1.00  0.96           C  
ATOM    490  N   THR A  65      26.734 310.032  26.661  1.00  0.93           N  
ATOM    491  CA  THR A  65      27.482 311.032  27.434  1.00  0.93           C  
ATOM    492  C   THR A  65      28.974 310.762  27.458  1.00  0.93           C  
ATOM    493  O   THR A  65      29.775 311.677  27.277  1.00  0.93           O  
ATOM    494  CB  THR A  65      27.000 311.171  28.874  1.00  0.93           C  
ATOM    495  OG1 THR A  65      25.610 311.446  28.892  1.00  0.93           O  
ATOM    496  CG2 THR A  65      27.698 312.349  29.567  1.00  0.93           C  
ATOM    497  N   LEU A  66      29.388 309.484  27.605  1.00  0.91           N  
ATOM    498  CA  LEU A  66      30.780 309.062  27.498  1.00  0.91           C  
ATOM    499  C   LEU A  66      31.404 309.420  26.145  1.00  0.91           C  
ATOM    500  O   LEU A  66      32.518 309.932  26.046  1.00  0.91           O  
ATOM    501  CB  LEU A  66      30.831 307.521  27.687  1.00  0.91           C  
ATOM    502  CG  LEU A  66      32.229 306.873  27.634  1.00  0.91           C  
ATOM    503  CD1 LEU A  66      33.112 307.332  28.799  1.00  0.91           C  
ATOM    504  CD2 LEU A  66      32.109 305.342  27.621  1.00  0.91           C  
ATOM    505  N   LYS A  67      30.658 309.174  25.053  1.00  0.86           N  
ATOM    506  CA  LYS A  67      31.071 309.483  23.699  1.00  0.86           C  
ATOM    507  C   LYS A  67      31.165 310.972  23.344  1.00  0.86           C  
ATOM    508  O   LYS A  67      32.132 311.406  22.721  1.00  0.86           O  
ATOM    509  CB  LYS A  67      30.105 308.766  22.725  1.00  0.86           C  
ATOM    510  CG  LYS A  67      30.539 308.794  21.254  1.00  0.86           C  
ATOM    511  CD  LYS A  67      29.419 308.277  20.340  1.00  0.86           C  
ATOM    512  CE  LYS A  67      29.672 308.587  18.866  1.00  0.86           C  
ATOM    513  NZ  LYS A  67      28.430 308.397  18.088  1.00  0.86           N  
ATOM    514  N   TYR A  68      30.163 311.803  23.712  1.00  0.92           N  
ATOM    515  CA  TYR A  68      30.100 313.187  23.234  1.00  0.92           C  
ATOM    516  C   TYR A  68      30.604 314.205  24.251  1.00  0.92           C  
ATOM    517  O   TYR A  68      30.763 315.386  23.934  1.00  0.92           O  
ATOM    518  CB  TYR A  68      28.647 313.587  22.853  1.00  0.92           C  
ATOM    519  CG  TYR A  68      28.090 312.674  21.792  1.00  0.92           C  
ATOM    520  CD1 TYR A  68      28.501 312.737  20.449  1.00  0.92           C  
ATOM    521  CD2 TYR A  68      27.108 311.741  22.145  1.00  0.92           C  
ATOM    522  CE1 TYR A  68      27.951 311.860  19.496  1.00  0.92           C  
ATOM    523  CE2 TYR A  68      26.550 310.871  21.204  1.00  0.92           C  
ATOM    524  CZ  TYR A  68      26.966 310.939  19.874  1.00  0.92           C  
ATOM    525  OH  TYR A  68      26.312 310.147  18.902  1.00  0.92           O  
ATOM    526  N   ASN A  69      30.882 313.759  25.493  1.00  0.91           N  
ATOM    527  CA  ASN A  69      31.516 314.501  26.578  1.00  0.91           C  
ATOM    528  C   ASN A  69      30.645 315.544  27.294  1.00  0.91           C  
ATOM    529  O   ASN A  69      31.080 316.182  28.249  1.00  0.91           O  
ATOM    530  CB  ASN A  69      32.878 315.151  26.174  1.00  0.91           C  
ATOM    531  CG  ASN A  69      33.880 314.153  25.601  1.00  0.91           C  
ATOM    532  OD1 ASN A  69      34.504 314.366  24.554  1.00  0.91           O  
ATOM    533  ND2 ASN A  69      34.102 313.033  26.322  1.00  0.91           N  
ATOM    534  N   VAL A  70      29.378 315.745  26.904  1.00  0.96           N  
ATOM    535  CA  VAL A  70      28.519 316.689  27.609  1.00  0.96           C  
ATOM    536  C   VAL A  70      27.082 316.240  27.541  1.00  0.96           C  
ATOM    537  O   VAL A  70      26.564 315.833  26.497  1.00  0.96           O  
ATOM    538  CB  VAL A  70      28.676 318.144  27.158  1.00  0.96           C  
ATOM    539  CG1 VAL A  70      28.754 318.213  25.634  1.00  0.96           C  
ATOM    540  CG2 VAL A  70      27.556 319.068  27.675  1.00  0.96           C  
ATOM    541  N   ALA A  71      26.396 316.327  28.692  1.00  0.95           N  
ATOM    542  CA  ALA A  71      25.031 315.921  28.808  1.00  0.95           C  
ATOM    543  C   ALA A  71      24.244 316.847  29.704  1.00  0.95           C  
ATOM    544  O   ALA A  71      24.766 317.424  30.657  1.00  0.95           O  
ATOM    545  CB  ALA A  71      24.991 314.497  29.352  1.00  0.95           C  
ATOM    546  N   VAL A  72      22.955 317.031  29.378  1.00  0.95           N  
ATOM    547  CA  VAL A  72      22.045 317.878  30.125  1.00  0.95           C  
ATOM    548  C   VAL A  72      20.801 317.082  30.470  1.00  0.95           C  
ATOM    549  O   VAL A  72      20.113 316.530  29.613  1.00  0.95           O  
ATOM    550  CB  VAL A  72      21.709 319.190  29.425  1.00  0.95           C  
ATOM    551  CG1 VAL A  72      22.979 320.057  29.423  1.00  0.95           C  
ATOM    552  CG2 VAL A  72      21.207 318.962  27.992  1.00  0.95           C  
ATOM    553  N   LYS A  73      20.489 316.951  31.769  1.00  0.91           N  
ATOM    554  CA  LYS A  73      19.436 316.059  32.203  1.00  0.91           C  
ATOM    555  C   LYS A  73      18.293 316.758  32.925  1.00  0.91           C  
ATOM    556  O   LYS A  73      18.452 317.471  33.917  1.00  0.91           O  
ATOM    557  CB  LYS A  73      20.012 314.939  33.095  1.00  0.91           C  
ATOM    558  CG  LYS A  73      18.956 313.895  33.453  1.00  0.91           C  
ATOM    559  CD  LYS A  73      19.454 312.766  34.351  1.00  0.91           C  
ATOM    560  CE  LYS A  73      18.285 311.923  34.845  1.00  0.91           C  
ATOM    561  NZ  LYS A  73      17.437 312.746  35.737  1.00  0.91           N  
ATOM    562  N   CYS A  74      17.060 316.521  32.439  1.00  0.92           N  
ATOM    563  CA  CYS A  74      15.831 316.880  33.111  1.00  0.92           C  
ATOM    564  C   CYS A  74      15.544 316.011  34.346  1.00  0.92           C  
ATOM    565  O   CYS A  74      15.950 314.850  34.445  1.00  0.92           O  
ATOM    566  CB  CYS A  74      14.680 316.792  32.085  1.00  0.92           C  
ATOM    567  SG  CYS A  74      13.091 317.463  32.672  1.00  0.92           S  
ATOM    568  N   ALA A  75      14.827 316.552  35.354  1.00  0.91           N  
ATOM    569  CA  ALA A  75      14.378 315.783  36.500  1.00  0.91           C  
ATOM    570  C   ALA A  75      13.454 314.616  36.127  1.00  0.91           C  
ATOM    571  O   ALA A  75      12.595 314.727  35.251  1.00  0.91           O  
ATOM    572  CB  ALA A  75      13.704 316.702  37.530  1.00  0.91           C  
ATOM    573  N   THR A  76      13.636 313.452  36.781  1.00  0.91           N  
ATOM    574  CA  THR A  76      12.993 312.199  36.397  1.00  0.91           C  
ATOM    575  C   THR A  76      12.386 311.531  37.609  1.00  0.91           C  
ATOM    576  O   THR A  76      12.908 311.606  38.720  1.00  0.91           O  
ATOM    577  CB  THR A  76      13.920 311.159  35.744  1.00  0.91           C  
ATOM    578  OG1 THR A  76      15.196 311.064  36.391  1.00  0.91           O  
ATOM    579  CG2 THR A  76      14.182 311.531  34.281  1.00  0.91           C  
ATOM    580  N   ILE A  77      11.253 310.829  37.416  1.00  0.89           N  
ATOM    581  CA  ILE A  77      10.618 310.008  38.434  1.00  0.89           C  
ATOM    582  C   ILE A  77      11.457 308.770  38.733  1.00  0.89           C  
ATOM    583  O   ILE A  77      11.750 307.955  37.856  1.00  0.89           O  
ATOM    584  CB  ILE A  77       9.206 309.575  38.031  1.00  0.89           C  
ATOM    585  CG1 ILE A  77       8.273 310.794  37.897  1.00  0.89           C  
ATOM    586  CG2 ILE A  77       8.603 308.572  39.043  1.00  0.89           C  
ATOM    587  CD1 ILE A  77       7.005 310.467  37.101  1.00  0.89           C  
ATOM    588  N   THR A  78      11.827 308.571  40.008  1.00  0.86           N  
ATOM    589  CA  THR A  78      12.350 307.306  40.515  1.00  0.86           C  
ATOM    590  C   THR A  78      11.157 306.563  41.084  1.00  0.86           C  
ATOM    591  O   THR A  78      10.607 307.028  42.081  1.00  0.86           O  
ATOM    592  CB  THR A  78      13.382 307.481  41.620  1.00  0.86           C  
ATOM    593  OG1 THR A  78      14.569 308.046  41.074  1.00  0.86           O  
ATOM    594  CG2 THR A  78      13.775 306.130  42.240  1.00  0.86           C  
ATOM    595  N   PRO A  79      10.670 305.468  40.512  1.00  0.87           N  
ATOM    596  CA  PRO A  79       9.374 304.924  40.900  1.00  0.87           C  
ATOM    597  C   PRO A  79       9.374 304.174  42.228  1.00  0.87           C  
ATOM    598  O   PRO A  79      10.340 303.481  42.566  1.00  0.87           O  
ATOM    599  CB  PRO A  79       8.984 304.021  39.715  1.00  0.87           C  
ATOM    600  CG  PRO A  79      10.307 303.643  39.050  1.00  0.87           C  
ATOM    601  CD  PRO A  79      11.176 304.875  39.269  1.00  0.87           C  
ATOM    602  N   ASP A  80       8.264 304.317  42.977  1.00  0.82           N  
ATOM    603  CA  ASP A  80       7.911 303.546  44.144  1.00  0.82           C  
ATOM    604  C   ASP A  80       6.645 302.747  43.820  1.00  0.82           C  
ATOM    605  O   ASP A  80       6.205 302.702  42.669  1.00  0.82           O  
ATOM    606  CB  ASP A  80       7.759 304.458  45.395  1.00  0.82           C  
ATOM    607  CG  ASP A  80       6.544 305.381  45.396  1.00  0.82           C  
ATOM    608  OD1 ASP A  80       5.866 305.519  44.341  1.00  0.82           O  
ATOM    609  OD2 ASP A  80       6.273 305.944  46.487  1.00  0.82           O  
ATOM    610  N   GLU A  81       6.017 302.101  44.820  1.00  0.76           N  
ATOM    611  CA  GLU A  81       4.811 301.306  44.677  1.00  0.76           C  
ATOM    612  C   GLU A  81       3.633 302.065  44.075  1.00  0.76           C  
ATOM    613  O   GLU A  81       2.958 301.577  43.167  1.00  0.76           O  
ATOM    614  CB  GLU A  81       4.388 300.751  46.065  1.00  0.76           C  
ATOM    615  CG  GLU A  81       5.380 299.729  46.687  1.00  0.76           C  
ATOM    616  CD  GLU A  81       6.707 300.295  47.208  1.00  0.76           C  
ATOM    617  OE1 GLU A  81       6.808 301.535  47.417  1.00  0.76           O  
ATOM    618  OE2 GLU A  81       7.650 299.481  47.373  1.00  0.76           O  
ATOM    619  N   ALA A  82       3.393 303.315  44.522  1.00  0.86           N  
ATOM    620  CA  ALA A  82       2.347 304.166  43.990  1.00  0.86           C  
ATOM    621  C   ALA A  82       2.574 304.550  42.532  1.00  0.86           C  
ATOM    622  O   ALA A  82       1.666 304.500  41.704  1.00  0.86           O  
ATOM    623  CB  ALA A  82       2.215 305.428  44.860  1.00  0.86           C  
ATOM    624  N   ARG A  83       3.824 304.895  42.159  1.00  0.79           N  
ATOM    625  CA  ARG A  83       4.197 305.118  40.769  1.00  0.79           C  
ATOM    626  C   ARG A  83       4.041 303.885  39.866  1.00  0.79           C  
ATOM    627  O   ARG A  83       3.614 304.003  38.716  1.00  0.79           O  
ATOM    628  CB  ARG A  83       5.636 305.680  40.649  1.00  0.79           C  
ATOM    629  CG  ARG A  83       5.862 307.060  41.317  1.00  0.79           C  
ATOM    630  CD  ARG A  83       4.955 308.172  40.771  1.00  0.79           C  
ATOM    631  NE  ARG A  83       5.555 309.507  41.105  1.00  0.79           N  
ATOM    632  CZ  ARG A  83       5.215 310.609  40.418  1.00  0.79           C  
ATOM    633  NH1 ARG A  83       4.157 310.642  39.616  1.00  0.79           N  
ATOM    634  NH2 ARG A  83       5.966 311.707  40.511  1.00  0.79           N  
ATOM    635  N   VAL A  84       4.347 302.660  40.360  1.00  0.87           N  
ATOM    636  CA  VAL A  84       4.077 301.405  39.650  1.00  0.87           C  
ATOM    637  C   VAL A  84       2.590 301.233  39.369  1.00  0.87           C  
ATOM    638  O   VAL A  84       2.188 300.915  38.251  1.00  0.87           O  
ATOM    639  CB  VAL A  84       4.637 300.179  40.380  1.00  0.87           C  
ATOM    640  CG1 VAL A  84       4.282 298.863  39.660  1.00  0.87           C  
ATOM    641  CG2 VAL A  84       6.170 300.283  40.446  1.00  0.87           C  
ATOM    642  N   GLU A  85       1.719 301.519  40.355  1.00  0.81           N  
ATOM    643  CA  GLU A  85       0.280 301.564  40.155  1.00  0.81           C  
ATOM    644  C   GLU A  85      -0.204 302.623  39.163  1.00  0.81           C  
ATOM    645  O   GLU A  85      -1.036 302.328  38.300  1.00  0.81           O  
ATOM    646  CB  GLU A  85      -0.432 301.787  41.507  1.00  0.81           C  
ATOM    647  CG  GLU A  85      -1.038 300.494  42.088  1.00  0.81           C  
ATOM    648  CD  GLU A  85      -1.878 300.819  43.317  1.00  0.81           C  
ATOM    649  OE1 GLU A  85      -1.454 300.452  44.440  1.00  0.81           O  
ATOM    650  OE2 GLU A  85      -2.960 301.431  43.119  1.00  0.81           O  
ATOM    651  N   GLU A  86       0.325 303.866  39.260  1.00  0.82           N  
ATOM    652  CA  GLU A  86      -0.030 305.014  38.434  1.00  0.82           C  
ATOM    653  C   GLU A  86       0.233 304.807  36.947  1.00  0.82           C  
ATOM    654  O   GLU A  86      -0.644 305.009  36.109  1.00  0.82           O  
ATOM    655  CB  GLU A  86       0.762 306.268  38.932  1.00  0.82           C  
ATOM    656  CG  GLU A  86       0.442 307.600  38.193  1.00  0.82           C  
ATOM    657  CD  GLU A  86       1.260 308.837  38.589  1.00  0.82           C  
ATOM    658  OE1 GLU A  86       2.257 308.755  39.354  1.00  0.82           O  
ATOM    659  OE2 GLU A  86       0.873 309.944  38.120  1.00  0.82           O  
ATOM    660  N   PHE A  87       1.438 304.330  36.587  1.00  0.86           N  
ATOM    661  CA  PHE A  87       1.834 304.209  35.191  1.00  0.86           C  
ATOM    662  C   PHE A  87       1.712 302.783  34.675  1.00  0.86           C  
ATOM    663  O   PHE A  87       1.959 302.520  33.502  1.00  0.86           O  
ATOM    664  CB  PHE A  87       3.298 304.693  35.020  1.00  0.86           C  
ATOM    665  CG  PHE A  87       3.397 306.175  35.258  1.00  0.86           C  
ATOM    666  CD1 PHE A  87       3.017 307.076  34.250  1.00  0.86           C  
ATOM    667  CD2 PHE A  87       3.864 306.683  36.482  1.00  0.86           C  
ATOM    668  CE1 PHE A  87       3.083 308.459  34.465  1.00  0.86           C  
ATOM    669  CE2 PHE A  87       3.925 308.065  36.701  1.00  0.86           C  
ATOM    670  CZ  PHE A  87       3.529 308.954  35.696  1.00  0.86           C  
ATOM    671  N   LYS A  88       1.297 301.837  35.548  1.00  0.79           N  
ATOM    672  CA  LYS A  88       1.142 300.411  35.268  1.00  0.79           C  
ATOM    673  C   LYS A  88       2.448 299.751  34.836  1.00  0.79           C  
ATOM    674  O   LYS A  88       2.479 298.922  33.930  1.00  0.79           O  
ATOM    675  CB  LYS A  88      -0.006 300.107  34.265  1.00  0.79           C  
ATOM    676  CG  LYS A  88      -1.372 300.708  34.641  1.00  0.79           C  
ATOM    677  CD  LYS A  88      -2.025 300.057  35.872  1.00  0.79           C  
ATOM    678  CE  LYS A  88      -3.291 300.799  36.308  1.00  0.79           C  
ATOM    679  NZ  LYS A  88      -3.846 300.200  37.542  1.00  0.79           N  
ATOM    680  N   LEU A  89       3.553 300.125  35.511  1.00  0.85           N  
ATOM    681  CA  LEU A  89       4.907 299.713  35.191  1.00  0.85           C  
ATOM    682  C   LEU A  89       5.152 298.219  35.308  1.00  0.85           C  
ATOM    683  O   LEU A  89       4.617 297.540  36.185  1.00  0.85           O  
ATOM    684  CB  LEU A  89       5.947 300.448  36.082  1.00  0.85           C  
ATOM    685  CG  LEU A  89       5.861 301.985  36.043  1.00  0.85           C  
ATOM    686  CD1 LEU A  89       6.762 302.621  37.109  1.00  0.85           C  
ATOM    687  CD2 LEU A  89       6.243 302.523  34.666  1.00  0.85           C  
ATOM    688  N   LYS A  90       6.019 297.672  34.433  1.00  0.79           N  
ATOM    689  CA  LYS A  90       6.437 296.282  34.484  1.00  0.79           C  
ATOM    690  C   LYS A  90       7.236 295.970  35.740  1.00  0.79           C  
ATOM    691  O   LYS A  90       7.169 294.880  36.306  1.00  0.79           O  
ATOM    692  CB  LYS A  90       7.334 295.908  33.283  1.00  0.79           C  
ATOM    693  CG  LYS A  90       6.751 296.220  31.898  1.00  0.79           C  
ATOM    694  CD  LYS A  90       7.852 296.035  30.845  1.00  0.79           C  
ATOM    695  CE  LYS A  90       7.577 296.661  29.479  1.00  0.79           C  
ATOM    696  NZ  LYS A  90       8.832 296.621  28.700  1.00  0.79           N  
ATOM    697  N   LYS A  91       8.065 296.938  36.174  1.00  0.76           N  
ATOM    698  CA  LYS A  91       8.940 296.788  37.309  1.00  0.76           C  
ATOM    699  C   LYS A  91       9.051 298.111  38.028  1.00  0.76           C  
ATOM    700  O   LYS A  91       8.765 299.184  37.505  1.00  0.76           O  
ATOM    701  CB  LYS A  91      10.373 296.359  36.892  1.00  0.76           C  
ATOM    702  CG  LYS A  91      10.436 294.955  36.273  1.00  0.76           C  
ATOM    703  CD  LYS A  91      11.863 294.543  35.891  1.00  0.76           C  
ATOM    704  CE  LYS A  91      11.910 293.198  35.165  1.00  0.76           C  
ATOM    705  NZ  LYS A  91      13.292 292.905  34.725  1.00  0.76           N  
ATOM    706  N   MET A  92       9.517 298.073  39.285  1.00  0.77           N  
ATOM    707  CA  MET A  92       9.870 299.271  40.006  1.00  0.77           C  
ATOM    708  C   MET A  92      11.299 299.666  39.674  1.00  0.77           C  
ATOM    709  O   MET A  92      12.245 299.350  40.397  1.00  0.77           O  
ATOM    710  CB  MET A  92       9.697 299.022  41.508  1.00  0.77           C  
ATOM    711  CG  MET A  92       9.567 300.310  42.330  1.00  0.77           C  
ATOM    712  SD  MET A  92       9.465 300.002  44.112  1.00  0.77           S  
ATOM    713  CE  MET A  92       7.923 299.041  44.043  1.00  0.77           C  
ATOM    714  N   TRP A  93      11.477 300.340  38.522  1.00  0.82           N  
ATOM    715  CA  TRP A  93      12.767 300.684  37.952  1.00  0.82           C  
ATOM    716  C   TRP A  93      13.687 301.464  38.893  1.00  0.82           C  
ATOM    717  O   TRP A  93      13.264 302.236  39.757  1.00  0.82           O  
ATOM    718  CB  TRP A  93      12.602 301.421  36.594  1.00  0.82           C  
ATOM    719  CG  TRP A  93      11.666 300.715  35.624  1.00  0.82           C  
ATOM    720  CD1 TRP A  93      10.389 301.045  35.249  1.00  0.82           C  
ATOM    721  CD2 TRP A  93      11.989 299.499  34.922  1.00  0.82           C  
ATOM    722  NE1 TRP A  93       9.886 300.095  34.389  1.00  0.82           N  
ATOM    723  CE2 TRP A  93      10.856 299.153  34.162  1.00  0.82           C  
ATOM    724  CE3 TRP A  93      13.147 298.721  34.886  1.00  0.82           C  
ATOM    725  CZ2 TRP A  93      10.852 298.025  33.356  1.00  0.82           C  
ATOM    726  CZ3 TRP A  93      13.152 297.593  34.051  1.00  0.82           C  
ATOM    727  CH2 TRP A  93      12.013 297.238  33.313  1.00  0.82           C  
ATOM    728  N   LYS A  94      15.006 301.226  38.778  1.00  0.81           N  
ATOM    729  CA  LYS A  94      16.014 301.938  39.535  1.00  0.81           C  
ATOM    730  C   LYS A  94      16.077 303.433  39.208  1.00  0.81           C  
ATOM    731  O   LYS A  94      15.593 303.913  38.187  1.00  0.81           O  
ATOM    732  CB  LYS A  94      17.404 301.249  39.444  1.00  0.81           C  
ATOM    733  CG  LYS A  94      17.511 299.994  40.337  1.00  0.81           C  
ATOM    734  CD  LYS A  94      18.920 299.366  40.317  1.00  0.81           C  
ATOM    735  CE  LYS A  94      19.157 298.350  41.445  1.00  0.81           C  
ATOM    736  NZ  LYS A  94      20.576 297.925  41.464  1.00  0.81           N  
ATOM    737  N   SER A  95      16.644 304.237  40.133  1.00  0.87           N  
ATOM    738  CA  SER A  95      16.895 305.657  39.911  1.00  0.87           C  
ATOM    739  C   SER A  95      17.764 305.912  38.674  1.00  0.87           C  
ATOM    740  O   SER A  95      18.897 305.422  38.658  1.00  0.87           O  
ATOM    741  CB  SER A  95      17.601 306.263  41.161  1.00  0.87           C  
ATOM    742  OG  SER A  95      18.157 307.571  40.949  1.00  0.87           O  
ATOM    743  N   PRO A  96      17.346 306.691  37.651  1.00  0.92           N  
ATOM    744  CA  PRO A  96      18.118 306.858  36.418  1.00  0.92           C  
ATOM    745  C   PRO A  96      19.418 307.558  36.695  1.00  0.92           C  
ATOM    746  O   PRO A  96      20.431 307.294  36.057  1.00  0.92           O  
ATOM    747  CB  PRO A  96      17.228 307.717  35.500  1.00  0.92           C  
ATOM    748  CG  PRO A  96      15.815 307.544  36.052  1.00  0.92           C  
ATOM    749  CD  PRO A  96      16.008 307.286  37.544  1.00  0.92           C  
ATOM    750  N   ASN A  97      19.378 308.464  37.682  1.00  0.85           N  
ATOM    751  CA  ASN A  97      20.505 309.212  38.189  1.00  0.85           C  
ATOM    752  C   ASN A  97      21.551 308.289  38.802  1.00  0.85           C  
ATOM    753  O   ASN A  97      22.750 308.481  38.640  1.00  0.85           O  
ATOM    754  CB  ASN A  97      20.042 310.246  39.248  1.00  0.85           C  
ATOM    755  CG  ASN A  97      18.870 311.080  38.739  1.00  0.85           C  
ATOM    756  OD1 ASN A  97      18.978 311.863  37.806  1.00  0.85           O  
ATOM    757  ND2 ASN A  97      17.678 310.909  39.361  1.00  0.85           N  
ATOM    758  N   GLY A  98      21.113 307.226  39.513  1.00  0.85           N  
ATOM    759  CA  GLY A  98      22.027 306.232  40.069  1.00  0.85           C  
ATOM    760  C   GLY A  98      22.644 305.359  39.007  1.00  0.85           C  
ATOM    761  O   GLY A  98      23.830 305.051  39.060  1.00  0.85           O  
ATOM    762  N   THR A  99      21.861 304.971  37.982  1.00  0.87           N  
ATOM    763  CA  THR A  99      22.347 304.243  36.808  1.00  0.87           C  
ATOM    764  C   THR A  99      23.382 305.028  36.009  1.00  0.87           C  
ATOM    765  O   THR A  99      24.467 304.522  35.722  1.00  0.87           O  
ATOM    766  CB  THR A  99      21.192 303.831  35.890  1.00  0.87           C  
ATOM    767  OG1 THR A  99      20.286 303.002  36.610  1.00  0.87           O  
ATOM    768  CG2 THR A  99      21.668 303.029  34.670  1.00  0.87           C  
ATOM    769  N   ILE A 100      23.110 306.313  35.691  1.00  0.89           N  
ATOM    770  CA  ILE A 100      24.024 307.201  34.969  1.00  0.89           C  
ATOM    771  C   ILE A 100      25.317 307.471  35.732  1.00  0.89           C  
ATOM    772  O   ILE A 100      26.415 307.300  35.202  1.00  0.89           O  
ATOM    773  CB  ILE A 100      23.300 308.502  34.601  1.00  0.89           C  
ATOM    774  CG1 ILE A 100      22.240 308.222  33.507  1.00  0.89           C  
ATOM    775  CG2 ILE A 100      24.267 309.614  34.134  1.00  0.89           C  
ATOM    776  CD1 ILE A 100      21.175 309.320  33.413  1.00  0.89           C  
ATOM    777  N   ARG A 101      25.231 307.819  37.033  1.00  0.80           N  
ATOM    778  CA  ARG A 101      26.386 308.040  37.890  1.00  0.80           C  
ATOM    779  C   ARG A 101      27.239 306.796  38.111  1.00  0.80           C  
ATOM    780  O   ARG A 101      28.463 306.876  38.164  1.00  0.80           O  
ATOM    781  CB  ARG A 101      25.953 308.614  39.254  1.00  0.80           C  
ATOM    782  CG  ARG A 101      25.412 310.059  39.185  1.00  0.80           C  
ATOM    783  CD  ARG A 101      24.663 310.402  40.473  1.00  0.80           C  
ATOM    784  NE  ARG A 101      23.975 311.724  40.326  1.00  0.80           N  
ATOM    785  CZ  ARG A 101      22.848 312.021  40.982  1.00  0.80           C  
ATOM    786  NH1 ARG A 101      22.309 311.185  41.871  1.00  0.80           N  
ATOM    787  NH2 ARG A 101      22.236 313.181  40.804  1.00  0.80           N  
ATOM    788  N   ASN A 102      26.623 305.601  38.222  1.00  0.79           N  
ATOM    789  CA  ASN A 102      27.337 304.335  38.277  1.00  0.79           C  
ATOM    790  C   ASN A 102      28.177 304.063  37.024  1.00  0.79           C  
ATOM    791  O   ASN A 102      29.299 303.575  37.118  1.00  0.79           O  
ATOM    792  CB  ASN A 102      26.310 303.193  38.514  1.00  0.79           C  
ATOM    793  CG  ASN A 102      26.966 301.826  38.664  1.00  0.79           C  
ATOM    794  OD1 ASN A 102      27.540 301.470  39.689  1.00  0.79           O  
ATOM    795  ND2 ASN A 102      26.866 300.996  37.596  1.00  0.79           N  
ATOM    796  N   ILE A 103      27.631 304.347  35.826  1.00  0.87           N  
ATOM    797  CA  ILE A 103      28.346 304.206  34.561  1.00  0.87           C  
ATOM    798  C   ILE A 103      29.439 305.252  34.360  1.00  0.87           C  
ATOM    799  O   ILE A 103      30.562 304.929  33.981  1.00  0.87           O  
ATOM    800  CB  ILE A 103      27.340 304.212  33.404  1.00  0.87           C  
ATOM    801  CG1 ILE A 103      26.494 302.917  33.454  1.00  0.87           C  
ATOM    802  CG2 ILE A 103      28.030 304.354  32.028  1.00  0.87           C  
ATOM    803  CD1 ILE A 103      25.190 303.008  32.657  1.00  0.87           C  
ATOM    804  N   LEU A 104      29.146 306.541  34.611  1.00  0.87           N  
ATOM    805  CA  LEU A 104      30.103 307.615  34.388  1.00  0.87           C  
ATOM    806  C   LEU A 104      31.161 307.793  35.475  1.00  0.87           C  
ATOM    807  O   LEU A 104      32.315 308.113  35.190  1.00  0.87           O  
ATOM    808  CB  LEU A 104      29.362 308.959  34.171  1.00  0.87           C  
ATOM    809  CG  LEU A 104      28.431 309.005  32.940  1.00  0.87           C  
ATOM    810  CD1 LEU A 104      27.741 310.373  32.852  1.00  0.87           C  
ATOM    811  CD2 LEU A 104      29.159 308.706  31.622  1.00  0.87           C  
ATOM    812  N   GLY A 105      30.795 307.605  36.762  1.00  0.84           N  
ATOM    813  CA  GLY A 105      31.624 307.953  37.915  1.00  0.84           C  
ATOM    814  C   GLY A 105      31.923 309.430  38.064  1.00  0.84           C  
ATOM    815  O   GLY A 105      31.467 310.271  37.296  1.00  0.84           O  
ATOM    816  N   GLY A 106      32.713 309.800  39.093  1.00  0.67           N  
ATOM    817  CA  GLY A 106      33.109 311.190  39.321  1.00  0.67           C  
ATOM    818  C   GLY A 106      32.467 311.829  40.523  1.00  0.67           C  
ATOM    819  O   GLY A 106      32.073 311.168  41.485  1.00  0.67           O  
ATOM    820  N   THR A 107      32.381 313.171  40.495  1.00  0.69           N  
ATOM    821  CA  THR A 107      31.955 313.988  41.627  1.00  0.69           C  
ATOM    822  C   THR A 107      30.873 314.932  41.166  1.00  0.69           C  
ATOM    823  O   THR A 107      31.039 315.644  40.179  1.00  0.69           O  
ATOM    824  CB  THR A 107      33.097 314.817  42.211  1.00  0.69           C  
ATOM    825  OG1 THR A 107      34.137 313.957  42.653  1.00  0.69           O  
ATOM    826  CG2 THR A 107      32.659 315.637  43.433  1.00  0.69           C  
ATOM    827  N   VAL A 108      29.721 314.969  41.865  1.00  0.73           N  
ATOM    828  CA  VAL A 108      28.636 315.894  41.578  1.00  0.73           C  
ATOM    829  C   VAL A 108      28.816 317.131  42.433  1.00  0.73           C  
ATOM    830  O   VAL A 108      28.654 317.103  43.654  1.00  0.73           O  
ATOM    831  CB  VAL A 108      27.242 315.319  41.825  1.00  0.73           C  
ATOM    832  CG1 VAL A 108      26.167 316.310  41.346  1.00  0.73           C  
ATOM    833  CG2 VAL A 108      27.061 314.000  41.061  1.00  0.73           C  
ATOM    834  N   PHE A 109      29.162 318.263  41.803  1.00  0.72           N  
ATOM    835  CA  PHE A 109      29.329 319.524  42.491  1.00  0.72           C  
ATOM    836  C   PHE A 109      28.013 320.276  42.519  1.00  0.72           C  
ATOM    837  O   PHE A 109      27.370 320.498  41.492  1.00  0.72           O  
ATOM    838  CB  PHE A 109      30.426 320.405  41.853  1.00  0.72           C  
ATOM    839  CG  PHE A 109      31.775 319.776  42.057  1.00  0.72           C  
ATOM    840  CD1 PHE A 109      32.461 319.957  43.270  1.00  0.72           C  
ATOM    841  CD2 PHE A 109      32.376 319.017  41.041  1.00  0.72           C  
ATOM    842  CE1 PHE A 109      33.734 319.404  43.458  1.00  0.72           C  
ATOM    843  CE2 PHE A 109      33.656 318.475  41.219  1.00  0.72           C  
ATOM    844  CZ  PHE A 109      34.338 318.676  42.425  1.00  0.72           C  
ATOM    845  N   ARG A 110      27.581 320.650  43.734  1.00  0.66           N  
ATOM    846  CA  ARG A 110      26.326 321.319  43.988  1.00  0.66           C  
ATOM    847  C   ARG A 110      26.560 322.611  44.755  1.00  0.66           C  
ATOM    848  O   ARG A 110      27.250 322.645  45.775  1.00  0.66           O  
ATOM    849  CB  ARG A 110      25.357 320.390  44.763  1.00  0.66           C  
ATOM    850  CG  ARG A 110      24.764 319.270  43.881  1.00  0.66           C  
ATOM    851  CD  ARG A 110      23.968 318.222  44.656  1.00  0.66           C  
ATOM    852  NE  ARG A 110      23.381 317.286  43.660  1.00  0.66           N  
ATOM    853  CZ  ARG A 110      22.397 316.411  43.907  1.00  0.66           C  
ATOM    854  NH1 ARG A 110      21.869 316.211  45.118  1.00  0.66           N  
ATOM    855  NH2 ARG A 110      21.949 315.707  42.866  1.00  0.66           N  
ATOM    856  N   GLU A 111      25.978 323.712  44.246  1.00  0.67           N  
ATOM    857  CA  GLU A 111      26.191 325.066  44.723  1.00  0.67           C  
ATOM    858  C   GLU A 111      24.864 325.802  44.588  1.00  0.67           C  
ATOM    859  O   GLU A 111      24.145 325.546  43.617  1.00  0.67           O  
ATOM    860  CB  GLU A 111      27.270 325.749  43.839  1.00  0.67           C  
ATOM    861  CG  GLU A 111      27.708 327.185  44.232  1.00  0.67           C  
ATOM    862  CD  GLU A 111      28.747 327.775  43.271  1.00  0.67           C  
ATOM    863  OE1 GLU A 111      28.949 327.221  42.151  1.00  0.67           O  
ATOM    864  OE2 GLU A 111      29.365 328.802  43.653  1.00  0.67           O  
ATOM    865  N   PRO A 112      24.431 326.664  45.506  1.00  0.68           N  
ATOM    866  CA  PRO A 112      23.190 327.409  45.354  1.00  0.68           C  
ATOM    867  C   PRO A 112      23.281 328.499  44.292  1.00  0.68           C  
ATOM    868  O   PRO A 112      24.354 329.017  43.995  1.00  0.68           O  
ATOM    869  CB  PRO A 112      22.953 328.010  46.744  1.00  0.68           C  
ATOM    870  CG  PRO A 112      24.365 328.215  47.291  1.00  0.68           C  
ATOM    871  CD  PRO A 112      25.154 327.038  46.722  1.00  0.68           C  
ATOM    872  N   ILE A 113      22.134 328.871  43.706  1.00  0.86           N  
ATOM    873  CA  ILE A 113      22.030 329.940  42.728  1.00  0.86           C  
ATOM    874  C   ILE A 113      21.536 331.162  43.473  1.00  0.86           C  
ATOM    875  O   ILE A 113      20.374 331.272  43.859  1.00  0.86           O  
ATOM    876  CB  ILE A 113      21.125 329.573  41.556  1.00  0.86           C  
ATOM    877  CG1 ILE A 113      21.675 328.300  40.870  1.00  0.86           C  
ATOM    878  CG2 ILE A 113      21.043 330.749  40.555  1.00  0.86           C  
ATOM    879  CD1 ILE A 113      20.684 327.626  39.918  1.00  0.86           C  
ATOM    880  N   ILE A 114      22.453 332.107  43.747  1.00  0.83           N  
ATOM    881  CA  ILE A 114      22.207 333.197  44.675  1.00  0.83           C  
ATOM    882  C   ILE A 114      21.622 334.405  43.978  1.00  0.83           C  
ATOM    883  O   ILE A 114      22.120 334.885  42.963  1.00  0.83           O  
ATOM    884  CB  ILE A 114      23.465 333.589  45.459  1.00  0.83           C  
ATOM    885  CG1 ILE A 114      24.028 332.383  46.255  1.00  0.83           C  
ATOM    886  CG2 ILE A 114      23.202 334.795  46.396  1.00  0.83           C  
ATOM    887  CD1 ILE A 114      23.080 331.844  47.333  1.00  0.83           C  
ATOM    888  N   VAL A 115      20.527 334.924  44.555  1.00  0.81           N  
ATOM    889  CA  VAL A 115      19.838 336.119  44.120  1.00  0.81           C  
ATOM    890  C   VAL A 115      19.800 337.044  45.321  1.00  0.81           C  
ATOM    891  O   VAL A 115      19.450 336.628  46.424  1.00  0.81           O  
ATOM    892  CB  VAL A 115      18.436 335.763  43.643  1.00  0.81           C  
ATOM    893  CG1 VAL A 115      17.501 336.969  43.556  1.00  0.81           C  
ATOM    894  CG2 VAL A 115      18.535 335.057  42.285  1.00  0.81           C  
ATOM    895  N   LYS A 116      20.192 338.327  45.152  1.00  0.74           N  
ATOM    896  CA  LYS A 116      20.354 339.275  46.252  1.00  0.74           C  
ATOM    897  C   LYS A 116      19.100 339.572  47.071  1.00  0.74           C  
ATOM    898  O   LYS A 116      19.184 339.861  48.259  1.00  0.74           O  
ATOM    899  CB  LYS A 116      20.939 340.620  45.753  1.00  0.74           C  
ATOM    900  CG  LYS A 116      22.408 340.550  45.310  1.00  0.74           C  
ATOM    901  CD  LYS A 116      22.788 341.814  44.521  1.00  0.74           C  
ATOM    902  CE  LYS A 116      24.048 341.654  43.673  1.00  0.74           C  
ATOM    903  NZ  LYS A 116      23.736 340.799  42.507  1.00  0.74           N  
ATOM    904  N   ASN A 117      17.905 339.520  46.457  1.00  0.77           N  
ATOM    905  CA  ASN A 117      16.650 339.806  47.134  1.00  0.77           C  
ATOM    906  C   ASN A 117      15.901 338.571  47.634  1.00  0.77           C  
ATOM    907  O   ASN A 117      14.771 338.689  48.105  1.00  0.77           O  
ATOM    908  CB  ASN A 117      15.717 340.646  46.223  1.00  0.77           C  
ATOM    909  CG  ASN A 117      15.386 339.983  44.909  1.00  0.77           C  
ATOM    910  OD1 ASN A 117      16.323 339.459  44.211  1.00  0.77           O  
ATOM    911  ND2 ASN A 117      14.150 339.957  44.472  1.00  0.77           N  
ATOM    912  N   VAL A 118      16.499 337.365  47.560  1.00  0.80           N  
ATOM    913  CA  VAL A 118      15.887 336.154  48.101  1.00  0.80           C  
ATOM    914  C   VAL A 118      16.475 335.881  49.486  1.00  0.80           C  
ATOM    915  O   VAL A 118      17.691 335.707  49.595  1.00  0.80           O  
ATOM    916  CB  VAL A 118      16.023 334.931  47.193  1.00  0.80           C  
ATOM    917  CG1 VAL A 118      15.388 333.681  47.839  1.00  0.80           C  
ATOM    918  CG2 VAL A 118      15.298 335.221  45.867  1.00  0.80           C  
ATOM    919  N   PRO A 119      15.720 335.859  50.590  1.00  0.74           N  
ATOM    920  CA  PRO A 119      16.315 335.738  51.913  1.00  0.74           C  
ATOM    921  C   PRO A 119      16.807 334.339  52.228  1.00  0.74           C  
ATOM    922  O   PRO A 119      16.156 333.350  51.897  1.00  0.74           O  
ATOM    923  CB  PRO A 119      15.192 336.135  52.894  1.00  0.74           C  
ATOM    924  CG  PRO A 119      14.072 336.734  52.038  1.00  0.74           C  
ATOM    925  CD  PRO A 119      14.277 336.098  50.667  1.00  0.74           C  
ATOM    926  N   ARG A 120      17.959 334.242  52.910  1.00  0.66           N  
ATOM    927  CA  ARG A 120      18.427 333.002  53.482  1.00  0.66           C  
ATOM    928  C   ARG A 120      17.668 332.590  54.736  1.00  0.66           C  
ATOM    929  O   ARG A 120      17.170 333.420  55.494  1.00  0.66           O  
ATOM    930  CB  ARG A 120      19.914 333.096  53.871  1.00  0.66           C  
ATOM    931  CG  ARG A 120      20.850 333.385  52.691  1.00  0.66           C  
ATOM    932  CD  ARG A 120      22.319 333.210  53.071  1.00  0.66           C  
ATOM    933  NE  ARG A 120      22.648 334.197  54.152  1.00  0.66           N  
ATOM    934  CZ  ARG A 120      23.084 335.442  53.924  1.00  0.66           C  
ATOM    935  NH1 ARG A 120      23.193 335.932  52.691  1.00  0.66           N  
ATOM    936  NH2 ARG A 120      23.409 336.226  54.946  1.00  0.66           N  
ATOM    937  N   LEU A 121      17.613 331.273  55.014  1.00  0.69           N  
ATOM    938  CA  LEU A 121      17.126 330.774  56.289  1.00  0.69           C  
ATOM    939  C   LEU A 121      18.250 330.631  57.297  1.00  0.69           C  
ATOM    940  O   LEU A 121      18.011 330.638  58.502  1.00  0.69           O  
ATOM    941  CB  LEU A 121      16.462 329.394  56.114  1.00  0.69           C  
ATOM    942  CG  LEU A 121      15.165 329.437  55.290  1.00  0.69           C  
ATOM    943  CD1 LEU A 121      14.706 328.012  54.985  1.00  0.69           C  
ATOM    944  CD2 LEU A 121      14.051 330.199  56.019  1.00  0.69           C  
ATOM    945  N   VAL A 122      19.507 330.551  56.813  1.00  0.72           N  
ATOM    946  CA  VAL A 122      20.696 330.541  57.645  1.00  0.72           C  
ATOM    947  C   VAL A 122      21.345 331.909  57.534  1.00  0.72           C  
ATOM    948  O   VAL A 122      21.827 332.334  56.478  1.00  0.72           O  
ATOM    949  CB  VAL A 122      21.680 329.437  57.280  1.00  0.72           C  
ATOM    950  CG1 VAL A 122      22.876 329.434  58.253  1.00  0.72           C  
ATOM    951  CG2 VAL A 122      20.949 328.085  57.366  1.00  0.72           C  
ATOM    952  N   ASN A 123      21.342 332.665  58.650  1.00  0.68           N  
ATOM    953  CA  ASN A 123      21.720 334.072  58.695  1.00  0.68           C  
ATOM    954  C   ASN A 123      23.137 334.355  58.228  1.00  0.68           C  
ATOM    955  O   ASN A 123      23.402 335.316  57.506  1.00  0.68           O  
ATOM    956  CB  ASN A 123      21.574 334.612  60.146  1.00  0.68           C  
ATOM    957  CG  ASN A 123      20.097 334.826  60.459  1.00  0.68           C  
ATOM    958  OD1 ASN A 123      19.287 335.058  59.559  1.00  0.68           O  
ATOM    959  ND2 ASN A 123      19.730 334.782  61.758  1.00  0.68           N  
ATOM    960  N   THR A 124      24.085 333.506  58.623  1.00  0.74           N  
ATOM    961  CA  THR A 124      25.511 333.750  58.495  1.00  0.74           C  
ATOM    962  C   THR A 124      26.124 333.529  57.129  1.00  0.74           C  
ATOM    963  O   THR A 124      27.173 334.092  56.833  1.00  0.74           O  
ATOM    964  CB  THR A 124      26.258 332.852  59.460  1.00  0.74           C  
ATOM    965  OG1 THR A 124      25.788 331.509  59.347  1.00  0.74           O  
ATOM    966  CG2 THR A 124      25.957 333.318  60.887  1.00  0.74           C  
ATOM    967  N   TRP A 125      25.490 332.727  56.254  1.00  0.77           N  
ATOM    968  CA  TRP A 125      26.057 332.284  54.982  1.00  0.77           C  
ATOM    969  C   TRP A 125      26.180 333.347  53.883  1.00  0.77           C  
ATOM    970  O   TRP A 125      25.415 333.397  52.920  1.00  0.77           O  
ATOM    971  CB  TRP A 125      25.262 331.068  54.442  1.00  0.77           C  
ATOM    972  CG  TRP A 125      25.360 329.785  55.249  1.00  0.77           C  
ATOM    973  CD1 TRP A 125      26.209 329.479  56.275  1.00  0.77           C  
ATOM    974  CD2 TRP A 125      24.584 328.595  55.002  1.00  0.77           C  
ATOM    975  NE1 TRP A 125      26.009 328.184  56.684  1.00  0.77           N  
ATOM    976  CE2 TRP A 125      25.018 327.623  55.928  1.00  0.77           C  
ATOM    977  CE3 TRP A 125      23.585 328.303  54.078  1.00  0.77           C  
ATOM    978  CZ2 TRP A 125      24.461 326.353  55.955  1.00  0.77           C  
ATOM    979  CZ3 TRP A 125      23.038 327.010  54.092  1.00  0.77           C  
ATOM    980  CH2 TRP A 125      23.461 326.050  55.022  1.00  0.77           C  
ATOM    981  N   SER A 126      27.178 334.238  54.007  1.00  0.80           N  
ATOM    982  CA  SER A 126      27.433 335.338  53.090  1.00  0.80           C  
ATOM    983  C   SER A 126      28.310 334.970  51.905  1.00  0.80           C  
ATOM    984  O   SER A 126      28.324 335.672  50.896  1.00  0.80           O  
ATOM    985  CB  SER A 126      28.082 336.536  53.841  1.00  0.80           C  
ATOM    986  OG  SER A 126      29.354 336.200  54.404  1.00  0.80           O  
ATOM    987  N   LYS A 127      29.030 333.839  51.983  1.00  0.79           N  
ATOM    988  CA  LYS A 127      29.892 333.341  50.927  1.00  0.79           C  
ATOM    989  C   LYS A 127      29.433 331.947  50.515  1.00  0.79           C  
ATOM    990  O   LYS A 127      28.869 331.254  51.355  1.00  0.79           O  
ATOM    991  CB  LYS A 127      31.349 333.239  51.425  1.00  0.79           C  
ATOM    992  CG  LYS A 127      32.074 334.582  51.592  1.00  0.79           C  
ATOM    993  CD  LYS A 127      33.394 334.386  52.356  1.00  0.79           C  
ATOM    994  CE  LYS A 127      33.128 334.423  53.863  1.00  0.79           C  
ATOM    995  NZ  LYS A 127      34.138 333.711  54.673  1.00  0.79           N  
ATOM    996  N   PRO A 128      29.613 331.454  49.287  1.00  0.84           N  
ATOM    997  CA  PRO A 128      29.013 330.190  48.853  1.00  0.84           C  
ATOM    998  C   PRO A 128      29.619 328.953  49.500  1.00  0.84           C  
ATOM    999  O   PRO A 128      30.798 328.943  49.847  1.00  0.84           O  
ATOM   1000  CB  PRO A 128      29.236 330.175  47.325  1.00  0.84           C  
ATOM   1001  CG  PRO A 128      29.572 331.624  46.953  1.00  0.84           C  
ATOM   1002  CD  PRO A 128      30.307 332.127  48.187  1.00  0.84           C  
ATOM   1003  N   ILE A 129      28.823 327.882  49.663  1.00  0.88           N  
ATOM   1004  CA  ILE A 129      29.292 326.587  50.132  1.00  0.88           C  
ATOM   1005  C   ILE A 129      29.129 325.658  48.965  1.00  0.88           C  
ATOM   1006  O   ILE A 129      28.027 325.494  48.442  1.00  0.88           O  
ATOM   1007  CB  ILE A 129      28.495 326.023  51.310  1.00  0.88           C  
ATOM   1008  CG1 ILE A 129      28.753 326.876  52.566  1.00  0.88           C  
ATOM   1009  CG2 ILE A 129      28.859 324.538  51.582  1.00  0.88           C  
ATOM   1010  CD1 ILE A 129      27.710 326.666  53.667  1.00  0.88           C  
ATOM   1011  N   ILE A 130      30.228 325.026  48.524  1.00  0.88           N  
ATOM   1012  CA  ILE A 130      30.176 324.143  47.374  1.00  0.88           C  
ATOM   1013  C   ILE A 130      30.331 322.729  47.870  1.00  0.88           C  
ATOM   1014  O   ILE A 130      31.337 322.354  48.468  1.00  0.88           O  
ATOM   1015  CB  ILE A 130      31.188 324.512  46.296  1.00  0.88           C  
ATOM   1016  CG1 ILE A 130      30.809 325.915  45.768  1.00  0.88           C  
ATOM   1017  CG2 ILE A 130      31.122 323.465  45.163  1.00  0.88           C  
ATOM   1018  CD1 ILE A 130      31.914 326.727  45.100  1.00  0.88           C  
ATOM   1019  N   ILE A 131      29.299 321.895  47.654  1.00  0.90           N  
ATOM   1020  CA  ILE A 131      29.325 320.502  48.047  1.00  0.90           C  
ATOM   1021  C   ILE A 131      29.785 319.668  46.876  1.00  0.90           C  
ATOM   1022  O   ILE A 131      29.158 319.633  45.821  1.00  0.90           O  
ATOM   1023  CB  ILE A 131      27.979 320.024  48.582  1.00  0.90           C  
ATOM   1024  CG1 ILE A 131      27.658 320.835  49.861  1.00  0.90           C  
ATOM   1025  CG2 ILE A 131      28.005 318.496  48.833  1.00  0.90           C  
ATOM   1026  CD1 ILE A 131      26.670 320.163  50.812  1.00  0.90           C  
ATOM   1027  N   GLY A 132      30.914 318.960  47.055  1.00  0.91           N  
ATOM   1028  CA  GLY A 132      31.420 317.950  46.145  1.00  0.91           C  
ATOM   1029  C   GLY A 132      30.973 316.593  46.604  1.00  0.91           C  
ATOM   1030  O   GLY A 132      31.575 315.982  47.481  1.00  0.91           O  
ATOM   1031  N   ARG A 133      29.884 316.077  46.019  1.00  0.82           N  
ATOM   1032  CA  ARG A 133      29.342 314.773  46.338  1.00  0.82           C  
ATOM   1033  C   ARG A 133      30.008 313.700  45.502  1.00  0.82           C  
ATOM   1034  O   ARG A 133      29.887 313.688  44.278  1.00  0.82           O  
ATOM   1035  CB  ARG A 133      27.818 314.769  46.040  1.00  0.82           C  
ATOM   1036  CG  ARG A 133      27.109 313.398  46.072  1.00  0.82           C  
ATOM   1037  CD  ARG A 133      25.638 313.503  45.675  1.00  0.82           C  
ATOM   1038  NE  ARG A 133      25.123 312.116  45.597  1.00  0.82           N  
ATOM   1039  CZ  ARG A 133      23.832 311.839  45.383  1.00  0.82           C  
ATOM   1040  NH1 ARG A 133      23.000 312.773  44.969  1.00  0.82           N  
ATOM   1041  NH2 ARG A 133      23.393 310.590  45.579  1.00  0.82           N  
ATOM   1042  N   HIS A 134      30.693 312.725  46.129  1.00  0.85           N  
ATOM   1043  CA  HIS A 134      31.162 311.538  45.426  1.00  0.85           C  
ATOM   1044  C   HIS A 134      29.996 310.785  44.788  1.00  0.85           C  
ATOM   1045  O   HIS A 134      28.995 310.516  45.441  1.00  0.85           O  
ATOM   1046  CB  HIS A 134      31.872 310.586  46.407  1.00  0.85           C  
ATOM   1047  CG  HIS A 134      32.558 309.415  45.777  1.00  0.85           C  
ATOM   1048  ND1 HIS A 134      32.771 308.293  46.547  1.00  0.85           N  
ATOM   1049  CD2 HIS A 134      33.103 309.250  44.543  1.00  0.85           C  
ATOM   1050  CE1 HIS A 134      33.436 307.461  45.771  1.00  0.85           C  
ATOM   1051  NE2 HIS A 134      33.662 307.991  44.547  1.00  0.85           N  
ATOM   1052  N   ALA A 135      30.055 310.470  43.482  1.00  0.82           N  
ATOM   1053  CA  ALA A 135      28.855 310.067  42.768  1.00  0.82           C  
ATOM   1054  C   ALA A 135      28.687 308.567  42.631  1.00  0.82           C  
ATOM   1055  O   ALA A 135      27.669 308.079  42.143  1.00  0.82           O  
ATOM   1056  CB  ALA A 135      28.931 310.650  41.346  1.00  0.82           C  
ATOM   1057  N   HIS A 136      29.680 307.794  43.084  1.00  0.76           N  
ATOM   1058  CA  HIS A 136      29.781 306.380  42.799  1.00  0.76           C  
ATOM   1059  C   HIS A 136      29.589 305.570  44.064  1.00  0.76           C  
ATOM   1060  O   HIS A 136      29.986 305.983  45.149  1.00  0.76           O  
ATOM   1061  CB  HIS A 136      31.168 306.076  42.178  1.00  0.76           C  
ATOM   1062  CG  HIS A 136      31.421 304.639  41.826  1.00  0.76           C  
ATOM   1063  ND1 HIS A 136      32.374 303.928  42.530  1.00  0.76           N  
ATOM   1064  CD2 HIS A 136      30.785 303.826  40.944  1.00  0.76           C  
ATOM   1065  CE1 HIS A 136      32.288 302.693  42.076  1.00  0.76           C  
ATOM   1066  NE2 HIS A 136      31.342 302.577  41.113  1.00  0.76           N  
ATOM   1067  N   ALA A 137      28.960 304.386  43.927  1.00  0.81           N  
ATOM   1068  CA  ALA A 137      28.870 303.391  44.973  1.00  0.81           C  
ATOM   1069  C   ALA A 137      28.196 303.796  46.291  1.00  0.81           C  
ATOM   1070  O   ALA A 137      27.171 304.486  46.281  1.00  0.81           O  
ATOM   1071  CB  ALA A 137      30.252 302.741  45.139  1.00  0.81           C  
ATOM   1072  N   ASP A 138      28.692 303.292  47.446  1.00  0.81           N  
ATOM   1073  CA  ASP A 138      27.997 303.280  48.728  1.00  0.81           C  
ATOM   1074  C   ASP A 138      26.533 302.786  48.624  1.00  0.81           C  
ATOM   1075  O   ASP A 138      26.236 301.802  47.945  1.00  0.81           O  
ATOM   1076  CB  ASP A 138      28.099 304.627  49.495  1.00  0.81           C  
ATOM   1077  CG  ASP A 138      29.505 305.154  49.756  1.00  0.81           C  
ATOM   1078  OD1 ASP A 138      30.525 304.500  49.431  1.00  0.81           O  
ATOM   1079  OD2 ASP A 138      29.557 306.274  50.336  1.00  0.81           O  
ATOM   1080  N   GLN A 139      25.563 303.466  49.287  1.00  0.76           N  
ATOM   1081  CA  GLN A 139      24.143 303.117  49.311  1.00  0.76           C  
ATOM   1082  C   GLN A 139      23.478 303.062  47.934  1.00  0.76           C  
ATOM   1083  O   GLN A 139      22.451 302.416  47.753  1.00  0.76           O  
ATOM   1084  CB  GLN A 139      23.306 304.098  50.194  1.00  0.76           C  
ATOM   1085  CG  GLN A 139      23.530 303.994  51.725  1.00  0.76           C  
ATOM   1086  CD  GLN A 139      24.676 304.874  52.224  1.00  0.76           C  
ATOM   1087  OE1 GLN A 139      25.578 305.259  51.488  1.00  0.76           O  
ATOM   1088  NE2 GLN A 139      24.633 305.229  53.530  1.00  0.76           N  
ATOM   1089  N   TYR A 140      24.053 303.725  46.914  1.00  0.75           N  
ATOM   1090  CA  TYR A 140      23.413 303.941  45.623  1.00  0.75           C  
ATOM   1091  C   TYR A 140      23.788 302.857  44.626  1.00  0.75           C  
ATOM   1092  O   TYR A 140      23.355 302.852  43.475  1.00  0.75           O  
ATOM   1093  CB  TYR A 140      23.775 305.340  45.052  1.00  0.75           C  
ATOM   1094  CG  TYR A 140      23.268 306.398  45.995  1.00  0.75           C  
ATOM   1095  CD1 TYR A 140      24.031 306.733  47.124  1.00  0.75           C  
ATOM   1096  CD2 TYR A 140      22.011 307.007  45.821  1.00  0.75           C  
ATOM   1097  CE1 TYR A 140      23.530 307.607  48.088  1.00  0.75           C  
ATOM   1098  CE2 TYR A 140      21.526 307.923  46.772  1.00  0.75           C  
ATOM   1099  CZ  TYR A 140      22.289 308.217  47.909  1.00  0.75           C  
ATOM   1100  OH  TYR A 140      21.836 309.118  48.892  1.00  0.75           O  
ATOM   1101  N   LYS A 141      24.559 301.863  45.092  1.00  0.76           N  
ATOM   1102  CA  LYS A 141      24.905 300.681  44.336  1.00  0.76           C  
ATOM   1103  C   LYS A 141      25.002 299.513  45.309  1.00  0.76           C  
ATOM   1104  O   LYS A 141      25.743 298.549  45.137  1.00  0.76           O  
ATOM   1105  CB  LYS A 141      26.213 300.928  43.558  1.00  0.76           C  
ATOM   1106  CG  LYS A 141      26.619 299.858  42.536  1.00  0.76           C  
ATOM   1107  CD  LYS A 141      25.619 299.510  41.426  1.00  0.76           C  
ATOM   1108  CE  LYS A 141      26.197 298.389  40.556  1.00  0.76           C  
ATOM   1109  NZ  LYS A 141      25.321 298.114  39.398  1.00  0.76           N  
ATOM   1110  N   ALA A 142      24.210 299.595  46.391  1.00  0.82           N  
ATOM   1111  CA  ALA A 142      24.137 298.579  47.412  1.00  0.82           C  
ATOM   1112  C   ALA A 142      23.249 297.401  47.025  1.00  0.82           C  
ATOM   1113  O   ALA A 142      22.463 297.455  46.076  1.00  0.82           O  
ATOM   1114  CB  ALA A 142      23.638 299.203  48.732  1.00  0.82           C  
ATOM   1115  N   THR A 143      23.379 296.302  47.788  1.00  0.80           N  
ATOM   1116  CA  THR A 143      22.559 295.110  47.640  1.00  0.80           C  
ATOM   1117  C   THR A 143      21.865 294.907  48.964  1.00  0.80           C  
ATOM   1118  O   THR A 143      22.500 294.528  49.948  1.00  0.80           O  
ATOM   1119  CB  THR A 143      23.388 293.869  47.327  1.00  0.80           C  
ATOM   1120  OG1 THR A 143      24.022 294.017  46.062  1.00  0.80           O  
ATOM   1121  CG2 THR A 143      22.525 292.608  47.239  1.00  0.80           C  
ATOM   1122  N   ASP A 144      20.544 295.167  49.049  1.00  0.78           N  
ATOM   1123  CA  ASP A 144      19.799 295.080  50.286  1.00  0.78           C  
ATOM   1124  C   ASP A 144      18.662 294.068  50.230  1.00  0.78           C  
ATOM   1125  O   ASP A 144      18.077 293.781  49.187  1.00  0.78           O  
ATOM   1126  CB  ASP A 144      19.310 296.479  50.744  1.00  0.78           C  
ATOM   1127  CG  ASP A 144      18.266 297.116  49.840  1.00  0.78           C  
ATOM   1128  OD1 ASP A 144      18.481 297.172  48.607  1.00  0.78           O  
ATOM   1129  OD2 ASP A 144      17.225 297.566  50.391  1.00  0.78           O  
ATOM   1130  N   PHE A 145      18.330 293.466  51.388  1.00  0.79           N  
ATOM   1131  CA  PHE A 145      17.318 292.435  51.438  1.00  0.79           C  
ATOM   1132  C   PHE A 145      16.674 292.336  52.812  1.00  0.79           C  
ATOM   1133  O   PHE A 145      17.213 292.752  53.838  1.00  0.79           O  
ATOM   1134  CB  PHE A 145      17.825 291.050  50.935  1.00  0.79           C  
ATOM   1135  CG  PHE A 145      19.030 290.558  51.686  1.00  0.79           C  
ATOM   1136  CD1 PHE A 145      20.321 290.983  51.330  1.00  0.79           C  
ATOM   1137  CD2 PHE A 145      18.878 289.646  52.742  1.00  0.79           C  
ATOM   1138  CE1 PHE A 145      21.440 290.529  52.036  1.00  0.79           C  
ATOM   1139  CE2 PHE A 145      19.998 289.164  53.426  1.00  0.79           C  
ATOM   1140  CZ  PHE A 145      21.280 289.609  53.079  1.00  0.79           C  
ATOM   1141  N   VAL A 146      15.450 291.772  52.839  1.00  0.82           N  
ATOM   1142  CA  VAL A 146      14.726 291.439  54.052  1.00  0.82           C  
ATOM   1143  C   VAL A 146      15.214 290.088  54.539  1.00  0.82           C  
ATOM   1144  O   VAL A 146      15.375 289.143  53.767  1.00  0.82           O  
ATOM   1145  CB  VAL A 146      13.212 291.413  53.819  1.00  0.82           C  
ATOM   1146  CG1 VAL A 146      12.442 290.854  55.033  1.00  0.82           C  
ATOM   1147  CG2 VAL A 146      12.730 292.845  53.515  1.00  0.82           C  
ATOM   1148  N   VAL A 147      15.469 289.972  55.849  1.00  0.80           N  
ATOM   1149  CA  VAL A 147      15.832 288.733  56.499  1.00  0.80           C  
ATOM   1150  C   VAL A 147      14.534 288.133  57.030  1.00  0.80           C  
ATOM   1151  O   VAL A 147      13.899 288.774  57.865  1.00  0.80           O  
ATOM   1152  CB  VAL A 147      16.840 288.975  57.617  1.00  0.80           C  
ATOM   1153  CG1 VAL A 147      17.154 287.667  58.363  1.00  0.80           C  
ATOM   1154  CG2 VAL A 147      18.119 289.586  57.018  1.00  0.80           C  
ATOM   1155  N   PRO A 148      14.048 286.968  56.593  1.00  0.84           N  
ATOM   1156  CA  PRO A 148      12.686 286.537  56.918  1.00  0.84           C  
ATOM   1157  C   PRO A 148      12.613 285.824  58.251  1.00  0.84           C  
ATOM   1158  O   PRO A 148      11.514 285.567  58.732  1.00  0.84           O  
ATOM   1159  CB  PRO A 148      12.325 285.601  55.747  1.00  0.84           C  
ATOM   1160  CG  PRO A 148      13.668 285.054  55.269  1.00  0.84           C  
ATOM   1161  CD  PRO A 148      14.566 286.274  55.409  1.00  0.84           C  
ATOM   1162  N   GLY A 149      13.753 285.469  58.864  1.00  0.80           N  
ATOM   1163  CA  GLY A 149      13.733 284.782  60.144  1.00  0.80           C  
ATOM   1164  C   GLY A 149      15.117 284.531  60.647  1.00  0.80           C  
ATOM   1165  O   GLY A 149      16.082 285.099  60.147  1.00  0.80           O  
ATOM   1166  N   ALA A 150      15.244 283.671  61.671  1.00  0.79           N  
ATOM   1167  CA  ALA A 150      16.509 283.343  62.288  1.00  0.79           C  
ATOM   1168  C   ALA A 150      17.538 282.729  61.349  1.00  0.79           C  
ATOM   1169  O   ALA A 150      17.231 281.973  60.427  1.00  0.79           O  
ATOM   1170  CB  ALA A 150      16.246 282.389  63.461  1.00  0.79           C  
ATOM   1171  N   GLY A 151      18.821 283.059  61.562  1.00  0.78           N  
ATOM   1172  CA  GLY A 151      19.855 282.604  60.660  1.00  0.78           C  
ATOM   1173  C   GLY A 151      20.955 283.593  60.503  1.00  0.78           C  
ATOM   1174  O   GLY A 151      20.863 284.766  60.866  1.00  0.78           O  
ATOM   1175  N   LYS A 152      22.054 283.110  59.914  1.00  0.75           N  
ATOM   1176  CA  LYS A 152      23.266 283.869  59.800  1.00  0.75           C  
ATOM   1177  C   LYS A 152      23.322 284.634  58.533  1.00  0.75           C  
ATOM   1178  O   LYS A 152      22.971 284.154  57.455  1.00  0.75           O  
ATOM   1179  CB  LYS A 152      24.529 283.002  59.793  1.00  0.75           C  
ATOM   1180  CG  LYS A 152      24.824 282.465  61.178  1.00  0.75           C  
ATOM   1181  CD  LYS A 152      26.102 281.641  61.176  1.00  0.75           C  
ATOM   1182  CE  LYS A 152      26.404 281.104  62.562  1.00  0.75           C  
ATOM   1183  NZ  LYS A 152      27.610 280.271  62.459  1.00  0.75           N  
ATOM   1184  N   LEU A 153      23.833 285.859  58.653  1.00  0.76           N  
ATOM   1185  CA  LEU A 153      24.184 286.640  57.508  1.00  0.76           C  
ATOM   1186  C   LEU A 153      25.659 286.923  57.559  1.00  0.76           C  
ATOM   1187  O   LEU A 153      26.236 287.280  58.589  1.00  0.76           O  
ATOM   1188  CB  LEU A 153      23.403 287.954  57.404  1.00  0.76           C  
ATOM   1189  CG  LEU A 153      21.980 287.806  56.838  1.00  0.76           C  
ATOM   1190  CD1 LEU A 153      20.959 287.141  57.751  1.00  0.76           C  
ATOM   1191  CD2 LEU A 153      21.490 289.190  56.525  1.00  0.76           C  
ATOM   1192  N   GLU A 154      26.306 286.747  56.407  1.00  0.77           N  
ATOM   1193  CA  GLU A 154      27.738 286.772  56.298  1.00  0.77           C  
ATOM   1194  C   GLU A 154      28.095 287.508  55.036  1.00  0.77           C  
ATOM   1195  O   GLU A 154      27.397 287.431  54.027  1.00  0.77           O  
ATOM   1196  CB  GLU A 154      28.299 285.343  56.182  1.00  0.77           C  
ATOM   1197  CG  GLU A 154      28.112 284.473  57.444  1.00  0.77           C  
ATOM   1198  CD  GLU A 154      28.497 283.022  57.167  1.00  0.77           C  
ATOM   1199  OE1 GLU A 154      28.334 282.540  56.009  1.00  0.77           O  
ATOM   1200  OE2 GLU A 154      29.012 282.384  58.118  1.00  0.77           O  
ATOM   1201  N   ILE A 155      29.213 288.245  55.060  1.00  0.77           N  
ATOM   1202  CA  ILE A 155      29.754 288.890  53.882  1.00  0.77           C  
ATOM   1203  C   ILE A 155      31.097 288.245  53.636  1.00  0.77           C  
ATOM   1204  O   ILE A 155      31.865 287.973  54.556  1.00  0.77           O  
ATOM   1205  CB  ILE A 155      29.804 290.415  53.975  1.00  0.77           C  
ATOM   1206  CG1 ILE A 155      30.212 291.072  52.632  1.00  0.77           C  
ATOM   1207  CG2 ILE A 155      30.706 290.860  55.140  1.00  0.77           C  
ATOM   1208  CD1 ILE A 155      29.851 292.560  52.558  1.00  0.77           C  
ATOM   1209  N   LYS A 156      31.376 287.883  52.379  1.00  0.76           N  
ATOM   1210  CA  LYS A 156      32.571 287.155  52.031  1.00  0.76           C  
ATOM   1211  C   LYS A 156      33.350 287.919  50.994  1.00  0.76           C  
ATOM   1212  O   LYS A 156      32.780 288.614  50.159  1.00  0.76           O  
ATOM   1213  CB  LYS A 156      32.255 285.720  51.518  1.00  0.76           C  
ATOM   1214  CG  LYS A 156      31.648 284.826  52.613  1.00  0.76           C  
ATOM   1215  CD  LYS A 156      31.450 283.346  52.223  1.00  0.76           C  
ATOM   1216  CE  LYS A 156      30.948 282.549  53.439  1.00  0.76           C  
ATOM   1217  NZ  LYS A 156      30.798 281.093  53.213  1.00  0.76           N  
ATOM   1218  N   PHE A 157      34.686 287.798  51.045  1.00  0.79           N  
ATOM   1219  CA  PHE A 157      35.581 288.254  50.006  1.00  0.79           C  
ATOM   1220  C   PHE A 157      36.375 287.060  49.510  1.00  0.79           C  
ATOM   1221  O   PHE A 157      37.012 286.349  50.286  1.00  0.79           O  
ATOM   1222  CB  PHE A 157      36.542 289.366  50.524  1.00  0.79           C  
ATOM   1223  CG  PHE A 157      37.697 289.679  49.593  1.00  0.79           C  
ATOM   1224  CD1 PHE A 157      37.489 289.845  48.216  1.00  0.79           C  
ATOM   1225  CD2 PHE A 157      39.011 289.749  50.081  1.00  0.79           C  
ATOM   1226  CE1 PHE A 157      38.539 290.169  47.355  1.00  0.79           C  
ATOM   1227  CE2 PHE A 157      40.082 289.983  49.208  1.00  0.79           C  
ATOM   1228  CZ  PHE A 157      39.843 290.233  47.851  1.00  0.79           C  
ATOM   1229  N   VAL A 158      36.374 286.849  48.184  1.00  0.73           N  
ATOM   1230  CA  VAL A 158      37.216 285.863  47.536  1.00  0.73           C  
ATOM   1231  C   VAL A 158      38.102 286.581  46.531  1.00  0.73           C  
ATOM   1232  O   VAL A 158      37.622 287.196  45.581  1.00  0.73           O  
ATOM   1233  CB  VAL A 158      36.390 284.790  46.834  1.00  0.73           C  
ATOM   1234  CG1 VAL A 158      37.300 283.742  46.166  1.00  0.73           C  
ATOM   1235  CG2 VAL A 158      35.467 284.102  47.858  1.00  0.73           C  
ATOM   1236  N   SER A 159      39.441 286.530  46.707  1.00  0.76           N  
ATOM   1237  CA  SER A 159      40.401 287.055  45.733  1.00  0.76           C  
ATOM   1238  C   SER A 159      40.291 286.353  44.385  1.00  0.76           C  
ATOM   1239  O   SER A 159      39.946 285.175  44.313  1.00  0.76           O  
ATOM   1240  CB  SER A 159      41.853 286.904  46.250  1.00  0.76           C  
ATOM   1241  OG  SER A 159      42.821 287.505  45.387  1.00  0.76           O  
ATOM   1242  N   ALA A 160      40.566 287.049  43.264  1.00  0.80           N  
ATOM   1243  CA  ALA A 160      40.328 286.516  41.932  1.00  0.80           C  
ATOM   1244  C   ALA A 160      41.213 285.335  41.537  1.00  0.80           C  
ATOM   1245  O   ALA A 160      40.915 284.608  40.593  1.00  0.80           O  
ATOM   1246  CB  ALA A 160      40.499 287.635  40.890  1.00  0.80           C  
ATOM   1247  N   ASP A 161      42.311 285.102  42.277  1.00  0.76           N  
ATOM   1248  CA  ASP A 161      43.149 283.932  42.136  1.00  0.76           C  
ATOM   1249  C   ASP A 161      42.540 282.665  42.742  1.00  0.76           C  
ATOM   1250  O   ASP A 161      42.885 281.544  42.367  1.00  0.76           O  
ATOM   1251  CB  ASP A 161      44.546 284.244  42.738  1.00  0.76           C  
ATOM   1252  CG  ASP A 161      44.548 284.707  44.190  1.00  0.76           C  
ATOM   1253  OD1 ASP A 161      43.510 284.607  44.889  1.00  0.76           O  
ATOM   1254  OD2 ASP A 161      45.622 285.179  44.627  1.00  0.76           O  
ATOM   1255  N   GLY A 162      41.589 282.824  43.684  1.00  0.70           N  
ATOM   1256  CA  GLY A 162      40.897 281.728  44.339  1.00  0.70           C  
ATOM   1257  C   GLY A 162      41.665 281.073  45.452  1.00  0.70           C  
ATOM   1258  O   GLY A 162      41.288 279.999  45.912  1.00  0.70           O  
ATOM   1259  N   THR A 163      42.776 281.675  45.926  1.00  0.68           N  
ATOM   1260  CA  THR A 163      43.671 280.983  46.860  1.00  0.68           C  
ATOM   1261  C   THR A 163      43.278 281.193  48.311  1.00  0.68           C  
ATOM   1262  O   THR A 163      43.769 280.511  49.211  1.00  0.68           O  
ATOM   1263  CB  THR A 163      45.155 281.320  46.675  1.00  0.68           C  
ATOM   1264  OG1 THR A 163      45.480 282.674  46.965  1.00  0.68           O  
ATOM   1265  CG2 THR A 163      45.570 281.065  45.222  1.00  0.68           C  
ATOM   1266  N   GLN A 164      42.320 282.104  48.568  1.00  0.70           N  
ATOM   1267  CA  GLN A 164      41.799 282.339  49.895  1.00  0.70           C  
ATOM   1268  C   GLN A 164      40.422 282.975  49.856  1.00  0.70           C  
ATOM   1269  O   GLN A 164      40.014 283.624  48.893  1.00  0.70           O  
ATOM   1270  CB  GLN A 164      42.748 283.206  50.760  1.00  0.70           C  
ATOM   1271  CG  GLN A 164      42.959 284.634  50.214  1.00  0.70           C  
ATOM   1272  CD  GLN A 164      43.812 285.471  51.164  1.00  0.70           C  
ATOM   1273  OE1 GLN A 164      44.984 285.753  50.935  1.00  0.70           O  
ATOM   1274  NE2 GLN A 164      43.198 285.909  52.290  1.00  0.70           N  
ATOM   1275  N   THR A 165      39.683 282.793  50.964  1.00  0.77           N  
ATOM   1276  CA  THR A 165      38.320 283.258  51.124  1.00  0.77           C  
ATOM   1277  C   THR A 165      38.243 283.813  52.519  1.00  0.77           C  
ATOM   1278  O   THR A 165      38.607 283.136  53.476  1.00  0.77           O  
ATOM   1279  CB  THR A 165      37.322 282.112  51.000  1.00  0.77           C  
ATOM   1280  OG1 THR A 165      37.340 281.607  49.673  1.00  0.77           O  
ATOM   1281  CG2 THR A 165      35.879 282.550  51.298  1.00  0.77           C  
ATOM   1282  N   ILE A 166      37.775 285.061  52.681  1.00  0.75           N  
ATOM   1283  CA  ILE A 166      37.563 285.673  53.983  1.00  0.75           C  
ATOM   1284  C   ILE A 166      36.064 285.736  54.167  1.00  0.75           C  
ATOM   1285  O   ILE A 166      35.331 286.123  53.260  1.00  0.75           O  
ATOM   1286  CB  ILE A 166      38.195 287.061  54.110  1.00  0.75           C  
ATOM   1287  CG1 ILE A 166      39.731 286.955  53.946  1.00  0.75           C  
ATOM   1288  CG2 ILE A 166      37.829 287.699  55.470  1.00  0.75           C  
ATOM   1289  CD1 ILE A 166      40.439 288.310  53.850  1.00  0.75           C  
ATOM   1290  N   GLN A 167      35.565 285.306  55.337  1.00  0.73           N  
ATOM   1291  CA  GLN A 167      34.165 285.354  55.688  1.00  0.73           C  
ATOM   1292  C   GLN A 167      34.038 286.152  56.952  1.00  0.73           C  
ATOM   1293  O   GLN A 167      34.694 285.861  57.946  1.00  0.73           O  
ATOM   1294  CB  GLN A 167      33.591 283.931  55.907  1.00  0.73           C  
ATOM   1295  CG  GLN A 167      32.176 283.846  56.550  1.00  0.73           C  
ATOM   1296  CD  GLN A 167      32.218 283.708  58.078  1.00  0.73           C  
ATOM   1297  OE1 GLN A 167      32.913 282.847  58.614  1.00  0.73           O  
ATOM   1298  NE2 GLN A 167      31.444 284.561  58.783  1.00  0.73           N  
ATOM   1299  N   GLU A 168      33.170 287.172  56.925  1.00  0.73           N  
ATOM   1300  CA  GLU A 168      32.893 287.998  58.069  1.00  0.73           C  
ATOM   1301  C   GLU A 168      31.435 287.844  58.446  1.00  0.73           C  
ATOM   1302  O   GLU A 168      30.537 287.897  57.602  1.00  0.73           O  
ATOM   1303  CB  GLU A 168      33.119 289.485  57.749  1.00  0.73           C  
ATOM   1304  CG  GLU A 168      34.570 289.880  57.400  1.00  0.73           C  
ATOM   1305  CD  GLU A 168      35.530 289.742  58.579  1.00  0.73           C  
ATOM   1306  OE1 GLU A 168      35.062 289.816  59.746  1.00  0.73           O  
ATOM   1307  OE2 GLU A 168      36.748 289.591  58.306  1.00  0.73           O  
ATOM   1308  N   THR A 169      31.141 287.640  59.742  1.00  0.78           N  
ATOM   1309  CA  THR A 169      29.774 287.528  60.238  1.00  0.78           C  
ATOM   1310  C   THR A 169      29.191 288.909  60.390  1.00  0.78           C  
ATOM   1311  O   THR A 169      29.736 289.767  61.080  1.00  0.78           O  
ATOM   1312  CB  THR A 169      29.658 286.810  61.578  1.00  0.78           C  
ATOM   1313  OG1 THR A 169      30.198 285.500  61.473  1.00  0.78           O  
ATOM   1314  CG2 THR A 169      28.193 286.651  62.017  1.00  0.78           C  
ATOM   1315  N   VAL A 170      28.052 289.171  59.726  1.00  0.77           N  
ATOM   1316  CA  VAL A 170      27.355 290.437  59.829  1.00  0.77           C  
ATOM   1317  C   VAL A 170      26.534 290.400  61.102  1.00  0.77           C  
ATOM   1318  O   VAL A 170      26.659 291.244  61.986  1.00  0.77           O  
ATOM   1319  CB  VAL A 170      26.455 290.636  58.604  1.00  0.77           C  
ATOM   1320  CG1 VAL A 170      25.776 292.023  58.649  1.00  0.77           C  
ATOM   1321  CG2 VAL A 170      27.290 290.398  57.330  1.00  0.77           C  
ATOM   1322  N   PHE A 171      25.726 289.329  61.246  1.00  0.79           N  
ATOM   1323  CA  PHE A 171      24.945 289.089  62.432  1.00  0.79           C  
ATOM   1324  C   PHE A 171      24.353 287.693  62.356  1.00  0.79           C  
ATOM   1325  O   PHE A 171      24.103 287.156  61.275  1.00  0.79           O  
ATOM   1326  CB  PHE A 171      23.847 290.176  62.581  1.00  0.79           C  
ATOM   1327  CG  PHE A 171      23.259 290.273  63.951  1.00  0.79           C  
ATOM   1328  CD1 PHE A 171      24.077 290.622  65.031  1.00  0.79           C  
ATOM   1329  CD2 PHE A 171      21.881 290.155  64.151  1.00  0.79           C  
ATOM   1330  CE1 PHE A 171      23.520 290.861  66.293  1.00  0.79           C  
ATOM   1331  CE2 PHE A 171      21.314 290.361  65.414  1.00  0.79           C  
ATOM   1332  CZ  PHE A 171      22.137 290.729  66.486  1.00  0.79           C  
ATOM   1333  N   ASP A 172      24.123 287.074  63.522  1.00  0.79           N  
ATOM   1334  CA  ASP A 172      23.325 285.875  63.627  1.00  0.79           C  
ATOM   1335  C   ASP A 172      22.001 286.331  64.252  1.00  0.79           C  
ATOM   1336  O   ASP A 172      21.912 286.643  65.442  1.00  0.79           O  
ATOM   1337  CB  ASP A 172      24.149 284.849  64.452  1.00  0.79           C  
ATOM   1338  CG  ASP A 172      23.742 283.399  64.236  1.00  0.79           C  
ATOM   1339  OD1 ASP A 172      22.661 283.148  63.654  1.00  0.79           O  
ATOM   1340  OD2 ASP A 172      24.580 282.519  64.575  1.00  0.79           O  
ATOM   1341  N   PHE A 173      20.941 286.487  63.425  1.00  0.77           N  
ATOM   1342  CA  PHE A 173      19.706 287.118  63.861  1.00  0.77           C  
ATOM   1343  C   PHE A 173      18.853 286.168  64.657  1.00  0.77           C  
ATOM   1344  O   PHE A 173      18.703 284.990  64.347  1.00  0.77           O  
ATOM   1345  CB  PHE A 173      18.776 287.686  62.747  1.00  0.77           C  
ATOM   1346  CG  PHE A 173      19.429 288.752  61.941  1.00  0.77           C  
ATOM   1347  CD1 PHE A 173      20.485 288.376  61.111  1.00  0.77           C  
ATOM   1348  CD2 PHE A 173      19.021 290.103  61.966  1.00  0.77           C  
ATOM   1349  CE1 PHE A 173      21.181 289.326  60.373  1.00  0.77           C  
ATOM   1350  CE2 PHE A 173      19.695 291.047  61.179  1.00  0.77           C  
ATOM   1351  CZ  PHE A 173      20.758 290.646  60.361  1.00  0.77           C  
ATOM   1352  N   LYS A 174      18.207 286.708  65.702  1.00  0.69           N  
ATOM   1353  CA  LYS A 174      17.250 285.954  66.479  1.00  0.69           C  
ATOM   1354  C   LYS A 174      15.821 286.221  66.049  1.00  0.69           C  
ATOM   1355  O   LYS A 174      14.890 285.569  66.508  1.00  0.69           O  
ATOM   1356  CB  LYS A 174      17.376 286.361  67.959  1.00  0.69           C  
ATOM   1357  CG  LYS A 174      18.750 286.012  68.542  1.00  0.69           C  
ATOM   1358  CD  LYS A 174      18.826 286.367  70.031  1.00  0.69           C  
ATOM   1359  CE  LYS A 174      20.162 285.983  70.661  1.00  0.69           C  
ATOM   1360  NZ  LYS A 174      20.156 286.361  72.091  1.00  0.69           N  
ATOM   1361  N   GLY A 175      15.618 287.182  65.132  1.00  0.77           N  
ATOM   1362  CA  GLY A 175      14.316 287.510  64.589  1.00  0.77           C  
ATOM   1363  C   GLY A 175      14.520 287.896  63.152  1.00  0.77           C  
ATOM   1364  O   GLY A 175      15.663 288.119  62.764  1.00  0.77           O  
ATOM   1365  N   PRO A 176      13.501 288.012  62.327  1.00  0.83           N  
ATOM   1366  CA  PRO A 176      13.575 288.730  61.056  1.00  0.83           C  
ATOM   1367  C   PRO A 176      14.108 290.159  61.128  1.00  0.83           C  
ATOM   1368  O   PRO A 176      14.187 290.767  62.196  1.00  0.83           O  
ATOM   1369  CB  PRO A 176      12.135 288.726  60.528  1.00  0.83           C  
ATOM   1370  CG  PRO A 176      11.365 287.739  61.402  1.00  0.83           C  
ATOM   1371  CD  PRO A 176      12.122 287.762  62.721  1.00  0.83           C  
ATOM   1372  N   GLY A 177      14.496 290.715  59.973  1.00  0.86           N  
ATOM   1373  CA  GLY A 177      15.046 292.057  59.930  1.00  0.86           C  
ATOM   1374  C   GLY A 177      15.465 292.430  58.549  1.00  0.86           C  
ATOM   1375  O   GLY A 177      14.826 292.089  57.557  1.00  0.86           O  
ATOM   1376  N   VAL A 178      16.590 293.144  58.437  1.00  0.82           N  
ATOM   1377  CA  VAL A 178      17.088 293.621  57.164  1.00  0.82           C  
ATOM   1378  C   VAL A 178      18.581 293.581  57.181  1.00  0.82           C  
ATOM   1379  O   VAL A 178      19.233 293.615  58.224  1.00  0.82           O  
ATOM   1380  CB  VAL A 178      16.675 295.042  56.794  1.00  0.82           C  
ATOM   1381  CG1 VAL A 178      15.204 295.035  56.365  1.00  0.82           C  
ATOM   1382  CG2 VAL A 178      16.928 296.012  57.961  1.00  0.82           C  
ATOM   1383  N   SER A 179      19.173 293.516  55.989  1.00  0.80           N  
ATOM   1384  CA  SER A 179      20.606 293.542  55.874  1.00  0.80           C  
ATOM   1385  C   SER A 179      20.933 294.085  54.526  1.00  0.80           C  
ATOM   1386  O   SER A 179      20.094 294.129  53.626  1.00  0.80           O  
ATOM   1387  CB  SER A 179      21.264 292.171  56.066  1.00  0.80           C  
ATOM   1388  OG  SER A 179      22.695 292.227  56.132  1.00  0.80           O  
ATOM   1389  N   LEU A 180      22.170 294.555  54.387  1.00  0.82           N  
ATOM   1390  CA  LEU A 180      22.673 295.052  53.143  1.00  0.82           C  
ATOM   1391  C   LEU A 180      24.162 294.933  53.131  1.00  0.82           C  
ATOM   1392  O   LEU A 180      24.834 294.800  54.156  1.00  0.82           O  
ATOM   1393  CB  LEU A 180      22.254 296.510  52.818  1.00  0.82           C  
ATOM   1394  CG  LEU A 180      22.742 297.617  53.772  1.00  0.82           C  
ATOM   1395  CD1 LEU A 180      24.228 297.971  53.613  1.00  0.82           C  
ATOM   1396  CD2 LEU A 180      21.897 298.873  53.547  1.00  0.82           C  
ATOM   1397  N   SER A 181      24.705 295.018  51.923  1.00  0.84           N  
ATOM   1398  CA  SER A 181      26.107 295.126  51.651  1.00  0.84           C  
ATOM   1399  C   SER A 181      26.258 296.301  50.732  1.00  0.84           C  
ATOM   1400  O   SER A 181      25.354 296.650  49.973  1.00  0.84           O  
ATOM   1401  CB  SER A 181      26.674 293.875  50.964  1.00  0.84           C  
ATOM   1402  OG  SER A 181      25.804 293.452  49.921  1.00  0.84           O  
ATOM   1403  N   MET A 182      27.416 296.961  50.799  1.00  0.79           N  
ATOM   1404  CA  MET A 182      27.715 298.058  49.915  1.00  0.79           C  
ATOM   1405  C   MET A 182      29.208 298.210  49.856  1.00  0.79           C  
ATOM   1406  O   MET A 182      29.943 297.594  50.624  1.00  0.79           O  
ATOM   1407  CB  MET A 182      27.081 299.405  50.334  1.00  0.79           C  
ATOM   1408  CG  MET A 182      27.712 300.055  51.578  1.00  0.79           C  
ATOM   1409  SD  MET A 182      27.151 301.737  51.930  1.00  0.79           S  
ATOM   1410  CE  MET A 182      25.711 301.164  52.835  1.00  0.79           C  
ATOM   1411  N   TYR A 183      29.703 299.049  48.938  1.00  0.84           N  
ATOM   1412  CA  TYR A 183      31.111 299.050  48.633  1.00  0.84           C  
ATOM   1413  C   TYR A 183      31.597 300.399  48.157  1.00  0.84           C  
ATOM   1414  O   TYR A 183      30.807 301.305  47.933  1.00  0.84           O  
ATOM   1415  CB  TYR A 183      31.461 297.942  47.608  1.00  0.84           C  
ATOM   1416  CG  TYR A 183      30.958 298.209  46.220  1.00  0.84           C  
ATOM   1417  CD1 TYR A 183      29.659 297.869  45.816  1.00  0.84           C  
ATOM   1418  CD2 TYR A 183      31.817 298.847  45.313  1.00  0.84           C  
ATOM   1419  CE1 TYR A 183      29.233 298.172  44.515  1.00  0.84           C  
ATOM   1420  CE2 TYR A 183      31.358 299.250  44.059  1.00  0.84           C  
ATOM   1421  CZ  TYR A 183      30.073 298.886  43.651  1.00  0.84           C  
ATOM   1422  OH  TYR A 183      29.672 299.170  42.335  1.00  0.84           O  
ATOM   1423  N   ASN A 184      32.921 300.545  47.992  1.00  0.83           N  
ATOM   1424  CA  ASN A 184      33.481 301.621  47.205  1.00  0.83           C  
ATOM   1425  C   ASN A 184      34.822 301.132  46.663  1.00  0.83           C  
ATOM   1426  O   ASN A 184      35.352 300.115  47.106  1.00  0.83           O  
ATOM   1427  CB  ASN A 184      33.547 302.975  47.972  1.00  0.83           C  
ATOM   1428  CG  ASN A 184      33.251 304.116  47.001  1.00  0.83           C  
ATOM   1429  OD1 ASN A 184      33.945 304.266  45.991  1.00  0.83           O  
ATOM   1430  ND2 ASN A 184      32.189 304.906  47.271  1.00  0.83           N  
ATOM   1431  N   THR A 185      35.364 301.810  45.640  1.00  0.84           N  
ATOM   1432  CA  THR A 185      36.504 301.354  44.844  1.00  0.84           C  
ATOM   1433  C   THR A 185      37.592 302.396  44.943  1.00  0.84           C  
ATOM   1434  O   THR A 185      37.321 303.583  44.768  1.00  0.84           O  
ATOM   1435  CB  THR A 185      36.145 301.195  43.363  1.00  0.84           C  
ATOM   1436  OG1 THR A 185      35.135 300.212  43.186  1.00  0.84           O  
ATOM   1437  CG2 THR A 185      37.339 300.743  42.510  1.00  0.84           C  
ATOM   1438  N   ASP A 186      38.859 302.001  45.198  1.00  0.87           N  
ATOM   1439  CA  ASP A 186      39.964 302.913  45.469  1.00  0.87           C  
ATOM   1440  C   ASP A 186      40.224 303.959  44.377  1.00  0.87           C  
ATOM   1441  O   ASP A 186      40.397 305.138  44.679  1.00  0.87           O  
ATOM   1442  CB  ASP A 186      41.281 302.110  45.675  1.00  0.87           C  
ATOM   1443  CG  ASP A 186      41.497 301.601  47.089  1.00  0.87           C  
ATOM   1444  OD1 ASP A 186      40.731 301.954  48.018  1.00  0.87           O  
ATOM   1445  OD2 ASP A 186      42.525 300.910  47.313  1.00  0.87           O  
ATOM   1446  N   ASP A 187      40.208 303.579  43.080  1.00  0.85           N  
ATOM   1447  CA  ASP A 187      40.353 304.508  41.965  1.00  0.85           C  
ATOM   1448  C   ASP A 187      39.279 305.602  41.957  1.00  0.85           C  
ATOM   1449  O   ASP A 187      39.562 306.788  41.829  1.00  0.85           O  
ATOM   1450  CB  ASP A 187      40.303 303.712  40.638  1.00  0.85           C  
ATOM   1451  CG  ASP A 187      41.569 302.895  40.441  1.00  0.85           C  
ATOM   1452  OD1 ASP A 187      42.644 303.311  40.946  1.00  0.85           O  
ATOM   1453  OD2 ASP A 187      41.460 301.843  39.764  1.00  0.85           O  
ATOM   1454  N   SER A 188      38.010 305.229  42.207  1.00  0.82           N  
ATOM   1455  CA  SER A 188      36.886 306.154  42.333  1.00  0.82           C  
ATOM   1456  C   SER A 188      37.045 307.147  43.484  1.00  0.82           C  
ATOM   1457  O   SER A 188      36.805 308.347  43.345  1.00  0.82           O  
ATOM   1458  CB  SER A 188      35.581 305.335  42.507  1.00  0.82           C  
ATOM   1459  OG  SER A 188      34.397 306.124  42.431  1.00  0.82           O  
ATOM   1460  N   ILE A 189      37.517 306.668  44.655  1.00  0.87           N  
ATOM   1461  CA  ILE A 189      37.881 307.497  45.803  1.00  0.87           C  
ATOM   1462  C   ILE A 189      39.055 308.435  45.503  1.00  0.87           C  
ATOM   1463  O   ILE A 189      39.050 309.612  45.869  1.00  0.87           O  
ATOM   1464  CB  ILE A 189      38.180 306.649  47.042  1.00  0.87           C  
ATOM   1465  CG1 ILE A 189      36.961 305.774  47.421  1.00  0.87           C  
ATOM   1466  CG2 ILE A 189      38.569 307.555  48.235  1.00  0.87           C  
ATOM   1467  CD1 ILE A 189      37.297 304.692  48.455  1.00  0.87           C  
ATOM   1468  N   ARG A 190      40.092 307.951  44.791  1.00  0.81           N  
ATOM   1469  CA  ARG A 190      41.233 308.742  44.351  1.00  0.81           C  
ATOM   1470  C   ARG A 190      40.836 309.901  43.444  1.00  0.81           C  
ATOM   1471  O   ARG A 190      41.265 311.043  43.618  1.00  0.81           O  
ATOM   1472  CB  ARG A 190      42.219 307.827  43.580  1.00  0.81           C  
ATOM   1473  CG  ARG A 190      43.530 308.505  43.141  1.00  0.81           C  
ATOM   1474  CD  ARG A 190      44.212 307.821  41.954  1.00  0.81           C  
ATOM   1475  NE  ARG A 190      43.336 307.980  40.749  1.00  0.81           N  
ATOM   1476  CZ  ARG A 190      43.454 307.249  39.634  1.00  0.81           C  
ATOM   1477  NH1 ARG A 190      44.418 306.351  39.473  1.00  0.81           N  
ATOM   1478  NH2 ARG A 190      42.570 307.442  38.664  1.00  0.81           N  
ATOM   1479  N   ASP A 191      39.968 309.624  42.463  1.00  0.87           N  
ATOM   1480  CA  ASP A 191      39.441 310.593  41.525  1.00  0.87           C  
ATOM   1481  C   ASP A 191      38.558 311.641  42.209  1.00  0.87           C  
ATOM   1482  O   ASP A 191      38.663 312.839  41.937  1.00  0.87           O  
ATOM   1483  CB  ASP A 191      38.734 309.844  40.369  1.00  0.87           C  
ATOM   1484  CG  ASP A 191      39.722 308.943  39.641  1.00  0.87           C  
ATOM   1485  OD1 ASP A 191      40.957 309.121  39.832  1.00  0.87           O  
ATOM   1486  OD2 ASP A 191      39.281 308.072  38.856  1.00  0.87           O  
ATOM   1487  N   PHE A 192      37.727 311.220  43.189  1.00  0.88           N  
ATOM   1488  CA  PHE A 192      36.989 312.091  44.099  1.00  0.88           C  
ATOM   1489  C   PHE A 192      37.894 313.032  44.904  1.00  0.88           C  
ATOM   1490  O   PHE A 192      37.628 314.231  45.000  1.00  0.88           O  
ATOM   1491  CB  PHE A 192      36.129 311.189  45.037  1.00  0.88           C  
ATOM   1492  CG  PHE A 192      35.430 311.853  46.201  1.00  0.88           C  
ATOM   1493  CD1 PHE A 192      34.804 313.108  46.094  1.00  0.88           C  
ATOM   1494  CD2 PHE A 192      35.388 311.180  47.435  1.00  0.88           C  
ATOM   1495  CE1 PHE A 192      34.196 313.699  47.209  1.00  0.88           C  
ATOM   1496  CE2 PHE A 192      34.781 311.766  48.552  1.00  0.88           C  
ATOM   1497  CZ  PHE A 192      34.191 313.029  48.438  1.00  0.88           C  
ATOM   1498  N   ALA A 193      39.014 312.522  45.461  1.00  0.91           N  
ATOM   1499  CA  ALA A 193      40.012 313.334  46.134  1.00  0.91           C  
ATOM   1500  C   ALA A 193      40.661 314.373  45.226  1.00  0.91           C  
ATOM   1501  O   ALA A 193      40.683 315.562  45.544  1.00  0.91           O  
ATOM   1502  CB  ALA A 193      41.089 312.421  46.748  1.00  0.91           C  
ATOM   1503  N   HIS A 194      41.117 313.966  44.021  1.00  0.82           N  
ATOM   1504  CA  HIS A 194      41.685 314.876  43.032  1.00  0.82           C  
ATOM   1505  C   HIS A 194      40.718 315.950  42.582  1.00  0.82           C  
ATOM   1506  O   HIS A 194      41.081 317.117  42.478  1.00  0.82           O  
ATOM   1507  CB  HIS A 194      42.177 314.137  41.767  1.00  0.82           C  
ATOM   1508  CG  HIS A 194      43.475 313.433  41.984  1.00  0.82           C  
ATOM   1509  ND1 HIS A 194      44.611 314.186  42.194  1.00  0.82           N  
ATOM   1510  CD2 HIS A 194      43.767 312.113  42.046  1.00  0.82           C  
ATOM   1511  CE1 HIS A 194      45.577 313.308  42.391  1.00  0.82           C  
ATOM   1512  NE2 HIS A 194      45.118 312.036  42.312  1.00  0.82           N  
ATOM   1513  N   ALA A 195      39.446 315.594  42.326  1.00  0.85           N  
ATOM   1514  CA  ALA A 195      38.423 316.559  41.981  1.00  0.85           C  
ATOM   1515  C   ALA A 195      38.175 317.589  43.077  1.00  0.85           C  
ATOM   1516  O   ALA A 195      38.153 318.790  42.817  1.00  0.85           O  
ATOM   1517  CB  ALA A 195      37.122 315.809  41.649  1.00  0.85           C  
ATOM   1518  N   SER A 196      38.053 317.144  44.341  1.00  0.88           N  
ATOM   1519  CA  SER A 196      37.891 318.014  45.499  1.00  0.88           C  
ATOM   1520  C   SER A 196      39.050 318.967  45.752  1.00  0.88           C  
ATOM   1521  O   SER A 196      38.838 320.157  45.985  1.00  0.88           O  
ATOM   1522  CB  SER A 196      37.680 317.179  46.782  1.00  0.88           C  
ATOM   1523  OG  SER A 196      36.408 316.533  46.749  1.00  0.88           O  
ATOM   1524  N   PHE A 197      40.315 318.490  45.684  1.00  0.88           N  
ATOM   1525  CA  PHE A 197      41.489 319.348  45.823  1.00  0.88           C  
ATOM   1526  C   PHE A 197      41.610 320.393  44.725  1.00  0.88           C  
ATOM   1527  O   PHE A 197      41.840 321.572  44.995  1.00  0.88           O  
ATOM   1528  CB  PHE A 197      42.813 318.538  45.842  1.00  0.88           C  
ATOM   1529  CG  PHE A 197      42.955 317.721  47.094  1.00  0.88           C  
ATOM   1530  CD1 PHE A 197      42.922 318.339  48.352  1.00  0.88           C  
ATOM   1531  CD2 PHE A 197      43.166 316.334  47.031  1.00  0.88           C  
ATOM   1532  CE1 PHE A 197      43.025 317.584  49.524  1.00  0.88           C  
ATOM   1533  CE2 PHE A 197      43.257 315.571  48.202  1.00  0.88           C  
ATOM   1534  CZ  PHE A 197      43.170 316.198  49.450  1.00  0.88           C  
ATOM   1535  N   LYS A 198      41.397 319.992  43.455  1.00  0.79           N  
ATOM   1536  CA  LYS A 198      41.414 320.895  42.316  1.00  0.79           C  
ATOM   1537  C   LYS A 198      40.343 321.964  42.387  1.00  0.79           C  
ATOM   1538  O   LYS A 198      40.600 323.135  42.119  1.00  0.79           O  
ATOM   1539  CB  LYS A 198      41.229 320.111  40.996  1.00  0.79           C  
ATOM   1540  CG  LYS A 198      42.480 319.310  40.620  1.00  0.79           C  
ATOM   1541  CD  LYS A 198      42.271 318.440  39.371  1.00  0.79           C  
ATOM   1542  CE  LYS A 198      43.508 317.598  39.053  1.00  0.79           C  
ATOM   1543  NZ  LYS A 198      43.298 316.791  37.831  1.00  0.79           N  
ATOM   1544  N   TYR A 199      39.117 321.583  42.791  1.00  0.79           N  
ATOM   1545  CA  TYR A 199      37.997 322.493  42.956  1.00  0.79           C  
ATOM   1546  C   TYR A 199      38.272 323.591  43.990  1.00  0.79           C  
ATOM   1547  O   TYR A 199      38.013 324.774  43.765  1.00  0.79           O  
ATOM   1548  CB  TYR A 199      36.737 321.660  43.336  1.00  0.79           C  
ATOM   1549  CG  TYR A 199      35.475 322.424  43.035  1.00  0.79           C  
ATOM   1550  CD1 TYR A 199      35.068 323.477  43.862  1.00  0.79           C  
ATOM   1551  CD2 TYR A 199      34.760 322.180  41.848  1.00  0.79           C  
ATOM   1552  CE1 TYR A 199      34.044 324.332  43.455  1.00  0.79           C  
ATOM   1553  CE2 TYR A 199      33.681 323.003  41.474  1.00  0.79           C  
ATOM   1554  CZ  TYR A 199      33.337 324.105  42.272  1.00  0.79           C  
ATOM   1555  OH  TYR A 199      32.334 325.034  41.889  1.00  0.79           O  
ATOM   1556  N   ALA A 200      38.859 323.220  45.144  1.00  0.91           N  
ATOM   1557  CA  ALA A 200      39.288 324.146  46.172  1.00  0.91           C  
ATOM   1558  C   ALA A 200      40.353 325.138  45.718  1.00  0.91           C  
ATOM   1559  O   ALA A 200      40.251 326.334  45.978  1.00  0.91           O  
ATOM   1560  CB  ALA A 200      39.796 323.319  47.358  1.00  0.91           C  
ATOM   1561  N   LEU A 201      41.373 324.670  44.975  1.00  0.88           N  
ATOM   1562  CA  LEU A 201      42.380 325.514  44.351  1.00  0.88           C  
ATOM   1563  C   LEU A 201      41.850 326.470  43.293  1.00  0.88           C  
ATOM   1564  O   LEU A 201      42.201 327.648  43.280  1.00  0.88           O  
ATOM   1565  CB  LEU A 201      43.496 324.635  43.752  1.00  0.88           C  
ATOM   1566  CG  LEU A 201      44.385 324.003  44.835  1.00  0.88           C  
ATOM   1567  CD1 LEU A 201      45.265 322.917  44.230  1.00  0.88           C  
ATOM   1568  CD2 LEU A 201      45.268 325.044  45.531  1.00  0.88           C  
ATOM   1569  N   GLN A 202      40.945 326.010  42.404  1.00  0.80           N  
ATOM   1570  CA  GLN A 202      40.290 326.861  41.420  1.00  0.80           C  
ATOM   1571  C   GLN A 202      39.451 327.983  42.034  1.00  0.80           C  
ATOM   1572  O   GLN A 202      39.417 329.103  41.526  1.00  0.80           O  
ATOM   1573  CB  GLN A 202      39.435 326.024  40.436  1.00  0.80           C  
ATOM   1574  CG  GLN A 202      40.302 325.143  39.505  1.00  0.80           C  
ATOM   1575  CD  GLN A 202      39.440 324.304  38.563  1.00  0.80           C  
ATOM   1576  OE1 GLN A 202      38.262 324.038  38.792  1.00  0.80           O  
ATOM   1577  NE2 GLN A 202      40.056 323.858  37.442  1.00  0.80           N  
ATOM   1578  N   ARG A 203      38.759 327.718  43.159  1.00  0.78           N  
ATOM   1579  CA  ARG A 203      37.949 328.722  43.826  1.00  0.78           C  
ATOM   1580  C   ARG A 203      38.669 329.514  44.904  1.00  0.78           C  
ATOM   1581  O   ARG A 203      38.167 330.553  45.321  1.00  0.78           O  
ATOM   1582  CB  ARG A 203      36.723 328.043  44.478  1.00  0.78           C  
ATOM   1583  CG  ARG A 203      35.730 327.440  43.471  1.00  0.78           C  
ATOM   1584  CD  ARG A 203      35.080 328.503  42.591  1.00  0.78           C  
ATOM   1585  NE  ARG A 203      34.055 327.831  41.745  1.00  0.78           N  
ATOM   1586  CZ  ARG A 203      33.352 328.482  40.812  1.00  0.78           C  
ATOM   1587  NH1 ARG A 203      33.559 329.774  40.566  1.00  0.78           N  
ATOM   1588  NH2 ARG A 203      32.422 327.822  40.135  1.00  0.78           N  
ATOM   1589  N   LYS A 204      39.862 329.061  45.338  1.00  0.83           N  
ATOM   1590  CA  LYS A 204      40.674 329.668  46.383  1.00  0.83           C  
ATOM   1591  C   LYS A 204      40.025 329.623  47.759  1.00  0.83           C  
ATOM   1592  O   LYS A 204      40.035 330.592  48.516  1.00  0.83           O  
ATOM   1593  CB  LYS A 204      41.117 331.112  46.038  1.00  0.83           C  
ATOM   1594  CG  LYS A 204      41.739 331.251  44.640  1.00  0.83           C  
ATOM   1595  CD  LYS A 204      42.052 332.715  44.302  1.00  0.83           C  
ATOM   1596  CE  LYS A 204      42.625 332.892  42.897  1.00  0.83           C  
ATOM   1597  NZ  LYS A 204      42.907 334.324  42.657  1.00  0.83           N  
ATOM   1598  N   PHE A 205      39.465 328.456  48.125  1.00  0.90           N  
ATOM   1599  CA  PHE A 205      38.785 328.268  49.391  1.00  0.90           C  
ATOM   1600  C   PHE A 205      39.298 327.008  50.072  1.00  0.90           C  
ATOM   1601  O   PHE A 205      39.737 326.085  49.384  1.00  0.90           O  
ATOM   1602  CB  PHE A 205      37.254 328.110  49.192  1.00  0.90           C  
ATOM   1603  CG  PHE A 205      36.571 329.419  48.908  1.00  0.90           C  
ATOM   1604  CD1 PHE A 205      36.629 330.483  49.823  1.00  0.90           C  
ATOM   1605  CD2 PHE A 205      35.804 329.574  47.746  1.00  0.90           C  
ATOM   1606  CE1 PHE A 205      35.950 331.683  49.572  1.00  0.90           C  
ATOM   1607  CE2 PHE A 205      35.139 330.776  47.474  1.00  0.90           C  
ATOM   1608  CZ  PHE A 205      35.212 331.832  48.391  1.00  0.90           C  
ATOM   1609  N   PRO A 206      39.290 326.897  51.404  1.00  0.94           N  
ATOM   1610  CA  PRO A 206      39.629 325.654  52.086  1.00  0.94           C  
ATOM   1611  C   PRO A 206      38.683 324.505  51.771  1.00  0.94           C  
ATOM   1612  O   PRO A 206      37.542 324.709  51.349  1.00  0.94           O  
ATOM   1613  CB  PRO A 206      39.616 326.042  53.572  1.00  0.94           C  
ATOM   1614  CG  PRO A 206      38.593 327.172  53.662  1.00  0.94           C  
ATOM   1615  CD  PRO A 206      38.767 327.907  52.334  1.00  0.94           C  
ATOM   1616  N   LEU A 207      39.172 323.273  51.967  1.00  0.92           N  
ATOM   1617  CA  LEU A 207      38.463 322.056  51.656  1.00  0.92           C  
ATOM   1618  C   LEU A 207      38.271 321.253  52.922  1.00  0.92           C  
ATOM   1619  O   LEU A 207      39.201 321.019  53.692  1.00  0.92           O  
ATOM   1620  CB  LEU A 207      39.269 321.214  50.636  1.00  0.92           C  
ATOM   1621  CG  LEU A 207      38.731 319.799  50.331  1.00  0.92           C  
ATOM   1622  CD1 LEU A 207      37.349 319.810  49.681  1.00  0.92           C  
ATOM   1623  CD2 LEU A 207      39.724 319.054  49.437  1.00  0.92           C  
ATOM   1624  N   TYR A 208      37.043 320.781  53.160  1.00  0.92           N  
ATOM   1625  CA  TYR A 208      36.748 319.916  54.278  1.00  0.92           C  
ATOM   1626  C   TYR A 208      36.223 318.599  53.739  1.00  0.92           C  
ATOM   1627  O   TYR A 208      35.377 318.586  52.851  1.00  0.92           O  
ATOM   1628  CB  TYR A 208      35.690 320.543  55.213  1.00  0.92           C  
ATOM   1629  CG  TYR A 208      36.205 321.819  55.820  1.00  0.92           C  
ATOM   1630  CD1 TYR A 208      36.976 321.787  56.992  1.00  0.92           C  
ATOM   1631  CD2 TYR A 208      35.919 323.063  55.231  1.00  0.92           C  
ATOM   1632  CE1 TYR A 208      37.460 322.977  57.559  1.00  0.92           C  
ATOM   1633  CE2 TYR A 208      36.400 324.251  55.799  1.00  0.92           C  
ATOM   1634  CZ  TYR A 208      37.168 324.206  56.964  1.00  0.92           C  
ATOM   1635  OH  TYR A 208      37.639 325.404  57.533  1.00  0.92           O  
ATOM   1636  N   LEU A 209      36.705 317.453  54.256  1.00  0.93           N  
ATOM   1637  CA  LEU A 209      36.135 316.144  53.958  1.00  0.93           C  
ATOM   1638  C   LEU A 209      35.411 315.670  55.196  1.00  0.93           C  
ATOM   1639  O   LEU A 209      35.952 315.719  56.301  1.00  0.93           O  
ATOM   1640  CB  LEU A 209      37.211 315.091  53.571  1.00  0.93           C  
ATOM   1641  CG  LEU A 209      36.757 313.607  53.496  1.00  0.93           C  
ATOM   1642  CD1 LEU A 209      35.840 313.301  52.305  1.00  0.93           C  
ATOM   1643  CD2 LEU A 209      37.974 312.678  53.449  1.00  0.93           C  
ATOM   1644  N   SER A 210      34.165 315.185  55.044  1.00  0.92           N  
ATOM   1645  CA  SER A 210      33.427 314.587  56.143  1.00  0.92           C  
ATOM   1646  C   SER A 210      33.331 313.083  55.996  1.00  0.92           C  
ATOM   1647  O   SER A 210      33.037 312.551  54.928  1.00  0.92           O  
ATOM   1648  CB  SER A 210      31.992 315.146  56.332  1.00  0.92           C  
ATOM   1649  OG  SER A 210      31.259 315.232  55.108  1.00  0.92           O  
ATOM   1650  N   THR A 211      33.586 312.350  57.102  1.00  0.90           N  
ATOM   1651  CA  THR A 211      33.411 310.898  57.175  1.00  0.90           C  
ATOM   1652  C   THR A 211      32.978 310.545  58.593  1.00  0.90           C  
ATOM   1653  O   THR A 211      32.873 311.411  59.462  1.00  0.90           O  
ATOM   1654  CB  THR A 211      34.611 310.003  56.773  1.00  0.90           C  
ATOM   1655  OG1 THR A 211      35.613 309.859  57.780  1.00  0.90           O  
ATOM   1656  CG2 THR A 211      35.352 310.506  55.530  1.00  0.90           C  
ATOM   1657  N   LYS A 212      32.720 309.254  58.877  1.00  0.83           N  
ATOM   1658  CA  LYS A 212      32.506 308.762  60.226  1.00  0.83           C  
ATOM   1659  C   LYS A 212      33.541 307.675  60.548  1.00  0.83           C  
ATOM   1660  O   LYS A 212      33.218 306.577  61.004  1.00  0.83           O  
ATOM   1661  CB  LYS A 212      31.045 308.271  60.403  1.00  0.83           C  
ATOM   1662  CG  LYS A 212      30.557 308.195  61.863  1.00  0.83           C  
ATOM   1663  CD  LYS A 212      30.306 309.563  62.523  1.00  0.83           C  
ATOM   1664  CE  LYS A 212      30.036 309.438  64.024  1.00  0.83           C  
ATOM   1665  NZ  LYS A 212      29.491 310.680  64.536  1.00  0.83           N  
ATOM   1666  N   ASN A 213      34.854 307.970  60.343  1.00  0.86           N  
ATOM   1667  CA  ASN A 213      35.945 306.997  60.464  1.00  0.86           C  
ATOM   1668  C   ASN A 213      36.180 306.454  61.872  1.00  0.86           C  
ATOM   1669  O   ASN A 213      36.801 305.419  62.073  1.00  0.86           O  
ATOM   1670  CB  ASN A 213      37.292 307.520  59.869  1.00  0.86           C  
ATOM   1671  CG  ASN A 213      37.996 308.540  60.769  1.00  0.86           C  
ATOM   1672  OD1 ASN A 213      37.508 309.649  60.981  1.00  0.86           O  
ATOM   1673  ND2 ASN A 213      39.162 308.141  61.336  1.00  0.86           N  
ATOM   1674  N   THR A 214      35.678 307.144  62.908  1.00  0.82           N  
ATOM   1675  CA  THR A 214      35.693 306.656  64.281  1.00  0.82           C  
ATOM   1676  C   THR A 214      34.859 305.398  64.458  1.00  0.82           C  
ATOM   1677  O   THR A 214      35.188 304.528  65.269  1.00  0.82           O  
ATOM   1678  CB  THR A 214      35.243 307.707  65.285  1.00  0.82           C  
ATOM   1679  OG1 THR A 214      34.018 308.322  64.897  1.00  0.82           O  
ATOM   1680  CG2 THR A 214      36.320 308.796  65.353  1.00  0.82           C  
ATOM   1681  N   ILE A 215      33.762 305.291  63.686  1.00  0.69           N  
ATOM   1682  CA  ILE A 215      32.833 304.174  63.689  1.00  0.69           C  
ATOM   1683  C   ILE A 215      33.164 303.195  62.576  1.00  0.69           C  
ATOM   1684  O   ILE A 215      33.467 302.034  62.843  1.00  0.69           O  
ATOM   1685  CB  ILE A 215      31.399 304.687  63.577  1.00  0.69           C  
ATOM   1686  CG1 ILE A 215      31.093 305.721  64.693  1.00  0.69           C  
ATOM   1687  CG2 ILE A 215      30.386 303.526  63.604  1.00  0.69           C  
ATOM   1688  CD1 ILE A 215      31.279 305.213  66.130  1.00  0.69           C  
ATOM   1689  N   LEU A 216      33.182 303.658  61.309  1.00  0.84           N  
ATOM   1690  CA  LEU A 216      33.519 302.832  60.157  1.00  0.84           C  
ATOM   1691  C   LEU A 216      35.000 302.969  59.863  1.00  0.84           C  
ATOM   1692  O   LEU A 216      35.438 303.661  58.943  1.00  0.84           O  
ATOM   1693  CB  LEU A 216      32.706 303.219  58.899  1.00  0.84           C  
ATOM   1694  CG  LEU A 216      31.178 303.072  59.032  1.00  0.84           C  
ATOM   1695  CD1 LEU A 216      30.503 303.558  57.742  1.00  0.84           C  
ATOM   1696  CD2 LEU A 216      30.758 301.629  59.341  1.00  0.84           C  
ATOM   1697  N   LYS A 217      35.819 302.320  60.704  1.00  0.80           N  
ATOM   1698  CA  LYS A 217      37.258 302.467  60.748  1.00  0.80           C  
ATOM   1699  C   LYS A 217      37.970 302.040  59.476  1.00  0.80           C  
ATOM   1700  O   LYS A 217      38.934 302.662  59.045  1.00  0.80           O  
ATOM   1701  CB  LYS A 217      37.834 301.726  61.982  1.00  0.80           C  
ATOM   1702  CG  LYS A 217      37.237 302.197  63.327  1.00  0.80           C  
ATOM   1703  CD  LYS A 217      37.831 301.419  64.513  1.00  0.80           C  
ATOM   1704  CE  LYS A 217      37.121 301.592  65.860  1.00  0.80           C  
ATOM   1705  NZ  LYS A 217      37.210 302.974  66.369  1.00  0.80           N  
ATOM   1706  N   LYS A 218      37.517 300.964  58.815  1.00  0.83           N  
ATOM   1707  CA  LYS A 218      38.142 300.499  57.594  1.00  0.83           C  
ATOM   1708  C   LYS A 218      37.568 301.185  56.373  1.00  0.83           C  
ATOM   1709  O   LYS A 218      38.301 301.638  55.494  1.00  0.83           O  
ATOM   1710  CB  LYS A 218      37.988 298.962  57.472  1.00  0.83           C  
ATOM   1711  CG  LYS A 218      38.640 298.188  58.634  1.00  0.83           C  
ATOM   1712  CD  LYS A 218      40.171 298.329  58.659  1.00  0.83           C  
ATOM   1713  CE  LYS A 218      40.815 297.789  59.935  1.00  0.83           C  
ATOM   1714  NZ  LYS A 218      42.262 298.105  59.922  1.00  0.83           N  
ATOM   1715  N   TYR A 219      36.231 301.291  56.293  1.00  0.87           N  
ATOM   1716  CA  TYR A 219      35.557 301.871  55.148  1.00  0.87           C  
ATOM   1717  C   TYR A 219      35.802 303.363  54.988  1.00  0.87           C  
ATOM   1718  O   TYR A 219      36.274 303.825  53.952  1.00  0.87           O  
ATOM   1719  CB  TYR A 219      34.043 301.628  55.297  1.00  0.87           C  
ATOM   1720  CG  TYR A 219      33.309 301.675  53.990  1.00  0.87           C  
ATOM   1721  CD1 TYR A 219      32.871 302.897  53.458  1.00  0.87           C  
ATOM   1722  CD2 TYR A 219      32.944 300.480  53.349  1.00  0.87           C  
ATOM   1723  CE1 TYR A 219      31.989 302.919  52.371  1.00  0.87           C  
ATOM   1724  CE2 TYR A 219      32.052 300.499  52.266  1.00  0.87           C  
ATOM   1725  CZ  TYR A 219      31.544 301.720  51.812  1.00  0.87           C  
ATOM   1726  OH  TYR A 219      30.513 301.776  50.864  1.00  0.87           O  
ATOM   1727  N   ASP A 220      35.542 304.150  56.052  1.00  0.87           N  
ATOM   1728  CA  ASP A 220      35.645 305.596  56.012  1.00  0.87           C  
ATOM   1729  C   ASP A 220      37.053 306.042  56.330  1.00  0.87           C  
ATOM   1730  O   ASP A 220      37.458 307.156  55.990  1.00  0.87           O  
ATOM   1731  CB  ASP A 220      34.679 306.248  57.032  1.00  0.87           C  
ATOM   1732  CG  ASP A 220      33.279 306.360  56.471  1.00  0.87           C  
ATOM   1733  OD1 ASP A 220      32.920 305.617  55.527  1.00  0.87           O  
ATOM   1734  OD2 ASP A 220      32.536 307.259  56.939  1.00  0.87           O  
ATOM   1735  N   GLY A 221      37.856 305.146  56.940  1.00  0.88           N  
ATOM   1736  CA  GLY A 221      39.287 305.352  57.106  1.00  0.88           C  
ATOM   1737  C   GLY A 221      39.991 305.346  55.783  1.00  0.88           C  
ATOM   1738  O   GLY A 221      40.821 306.202  55.521  1.00  0.88           O  
ATOM   1739  N   ARG A 222      39.583 304.465  54.847  1.00  0.83           N  
ATOM   1740  CA  ARG A 222      40.125 304.451  53.499  1.00  0.83           C  
ATOM   1741  C   ARG A 222      39.928 305.759  52.731  1.00  0.83           C  
ATOM   1742  O   ARG A 222      40.844 306.257  52.081  1.00  0.83           O  
ATOM   1743  CB  ARG A 222      39.503 303.299  52.683  1.00  0.83           C  
ATOM   1744  CG  ARG A 222      40.288 302.954  51.406  1.00  0.83           C  
ATOM   1745  CD  ARG A 222      41.260 301.785  51.573  1.00  0.83           C  
ATOM   1746  NE  ARG A 222      42.116 301.768  50.356  1.00  0.83           N  
ATOM   1747  CZ  ARG A 222      43.354 302.269  50.274  1.00  0.83           C  
ATOM   1748  NH1 ARG A 222      43.945 302.903  51.284  1.00  0.83           N  
ATOM   1749  NH2 ARG A 222      44.012 302.138  49.129  1.00  0.83           N  
ATOM   1750  N   PHE A 223      38.732 306.385  52.829  1.00  0.87           N  
ATOM   1751  CA  PHE A 223      38.486 307.719  52.291  1.00  0.87           C  
ATOM   1752  C   PHE A 223      39.376 308.777  52.933  1.00  0.87           C  
ATOM   1753  O   PHE A 223      39.946 309.626  52.252  1.00  0.87           O  
ATOM   1754  CB  PHE A 223      37.027 308.192  52.522  1.00  0.87           C  
ATOM   1755  CG  PHE A 223      36.058 307.568  51.561  1.00  0.87           C  
ATOM   1756  CD1 PHE A 223      35.571 306.272  51.776  1.00  0.87           C  
ATOM   1757  CD2 PHE A 223      35.558 308.309  50.476  1.00  0.87           C  
ATOM   1758  CE1 PHE A 223      34.581 305.728  50.950  1.00  0.87           C  
ATOM   1759  CE2 PHE A 223      34.554 307.781  49.656  1.00  0.87           C  
ATOM   1760  CZ  PHE A 223      34.058 306.495  49.903  1.00  0.87           C  
ATOM   1761  N   LYS A 224      39.528 308.738  54.275  1.00  0.83           N  
ATOM   1762  CA  LYS A 224      40.387 309.659  54.999  1.00  0.83           C  
ATOM   1763  C   LYS A 224      41.855 309.521  54.614  1.00  0.83           C  
ATOM   1764  O   LYS A 224      42.514 310.516  54.303  1.00  0.83           O  
ATOM   1765  CB  LYS A 224      40.212 309.466  56.527  1.00  0.83           C  
ATOM   1766  CG  LYS A 224      40.966 310.490  57.394  1.00  0.83           C  
ATOM   1767  CD  LYS A 224      40.829 310.175  58.895  1.00  0.83           C  
ATOM   1768  CE  LYS A 224      41.769 310.997  59.786  1.00  0.83           C  
ATOM   1769  NZ  LYS A 224      41.694 310.555  61.194  1.00  0.83           N  
ATOM   1770  N   ASP A 225      42.369 308.275  54.561  1.00  0.84           N  
ATOM   1771  CA  ASP A 225      43.723 307.958  54.158  1.00  0.84           C  
ATOM   1772  C   ASP A 225      44.023 308.356  52.725  1.00  0.84           C  
ATOM   1773  O   ASP A 225      45.013 309.021  52.466  1.00  0.84           O  
ATOM   1774  CB  ASP A 225      44.008 306.442  54.288  1.00  0.84           C  
ATOM   1775  CG  ASP A 225      44.020 305.974  55.732  1.00  0.84           C  
ATOM   1776  OD1 ASP A 225      44.027 306.829  56.653  1.00  0.84           O  
ATOM   1777  OD2 ASP A 225      44.042 304.726  55.897  1.00  0.84           O  
ATOM   1778  N   ILE A 226      43.145 308.028  51.751  1.00  0.86           N  
ATOM   1779  CA  ILE A 226      43.332 308.424  50.358  1.00  0.86           C  
ATOM   1780  C   ILE A 226      43.317 309.933  50.162  1.00  0.86           C  
ATOM   1781  O   ILE A 226      44.153 310.485  49.453  1.00  0.86           O  
ATOM   1782  CB  ILE A 226      42.340 307.718  49.435  1.00  0.86           C  
ATOM   1783  CG1 ILE A 226      42.702 306.217  49.352  1.00  0.86           C  
ATOM   1784  CG2 ILE A 226      42.336 308.343  48.022  1.00  0.86           C  
ATOM   1785  CD1 ILE A 226      41.618 305.371  48.677  1.00  0.86           C  
ATOM   1786  N   PHE A 227      42.406 310.684  50.814  1.00  0.88           N  
ATOM   1787  CA  PHE A 227      42.473 312.139  50.760  1.00  0.88           C  
ATOM   1788  C   PHE A 227      43.754 312.701  51.375  1.00  0.88           C  
ATOM   1789  O   PHE A 227      44.417 313.559  50.803  1.00  0.88           O  
ATOM   1790  CB  PHE A 227      41.266 312.784  51.473  1.00  0.88           C  
ATOM   1791  CG  PHE A 227      40.131 313.018  50.522  1.00  0.88           C  
ATOM   1792  CD1 PHE A 227      39.420 311.945  49.963  1.00  0.88           C  
ATOM   1793  CD2 PHE A 227      39.715 314.331  50.245  1.00  0.88           C  
ATOM   1794  CE1 PHE A 227      38.295 312.178  49.166  1.00  0.88           C  
ATOM   1795  CE2 PHE A 227      38.585 314.569  49.455  1.00  0.88           C  
ATOM   1796  CZ  PHE A 227      37.866 313.490  48.928  1.00  0.88           C  
ATOM   1797  N   ALA A 228      44.166 312.196  52.553  1.00  0.87           N  
ATOM   1798  CA  ALA A 228      45.417 312.596  53.167  1.00  0.87           C  
ATOM   1799  C   ALA A 228      46.663 312.221  52.351  1.00  0.87           C  
ATOM   1800  O   ALA A 228      47.577 313.017  52.150  1.00  0.87           O  
ATOM   1801  CB  ALA A 228      45.476 312.032  54.597  1.00  0.87           C  
ATOM   1802  N   GLU A 229      46.706 311.025  51.765  1.00  0.79           N  
ATOM   1803  CA  GLU A 229      47.786 310.522  50.929  1.00  0.79           C  
ATOM   1804  C   GLU A 229      47.810 311.199  49.562  1.00  0.79           C  
ATOM   1805  O   GLU A 229      48.800 311.090  48.834  1.00  0.79           O  
ATOM   1806  CB  GLU A 229      47.657 308.977  50.777  1.00  0.79           C  
ATOM   1807  CG  GLU A 229      48.927 308.234  50.269  1.00  0.79           C  
ATOM   1808  CD  GLU A 229      48.737 306.771  49.837  1.00  0.79           C  
ATOM   1809  OE1 GLU A 229      47.740 306.122  50.247  1.00  0.79           O  
ATOM   1810  OE2 GLU A 229      49.629 306.282  49.094  1.00  0.79           O  
ATOM   1811  N   ILE A 230      46.772 311.972  49.161  1.00  0.86           N  
ATOM   1812  CA  ILE A 230      46.805 312.752  47.927  1.00  0.86           C  
ATOM   1813  C   ILE A 230      47.190 314.218  48.213  1.00  0.86           C  
ATOM   1814  O   ILE A 230      47.574 314.962  47.320  1.00  0.86           O  
ATOM   1815  CB  ILE A 230      45.529 312.550  47.098  1.00  0.86           C  
ATOM   1816  CG1 ILE A 230      45.530 311.100  46.555  1.00  0.86           C  
ATOM   1817  CG2 ILE A 230      45.432 313.540  45.921  1.00  0.86           C  
ATOM   1818  CD1 ILE A 230      44.181 310.629  46.014  1.00  0.86           C  
ATOM   1819  N   TYR A 231      47.281 314.658  49.498  1.00  0.75           N  
ATOM   1820  CA  TYR A 231      47.976 315.918  49.814  1.00  0.75           C  
ATOM   1821  C   TYR A 231      49.462 316.041  49.431  1.00  0.75           C  
ATOM   1822  O   TYR A 231      49.861 317.187  49.216  1.00  0.75           O  
ATOM   1823  CB  TYR A 231      47.682 316.549  51.223  1.00  0.75           C  
ATOM   1824  CG  TYR A 231      48.391 315.955  52.415  1.00  0.75           C  
ATOM   1825  CD1 TYR A 231      49.795 315.920  52.492  1.00  0.75           C  
ATOM   1826  CD2 TYR A 231      47.655 315.465  53.510  1.00  0.75           C  
ATOM   1827  CE1 TYR A 231      50.441 315.195  53.495  1.00  0.75           C  
ATOM   1828  CE2 TYR A 231      48.301 314.761  54.540  1.00  0.75           C  
ATOM   1829  CZ  TYR A 231      49.688 314.576  54.493  1.00  0.75           C  
ATOM   1830  OH  TYR A 231      50.312 313.755  55.446  1.00  0.75           O  
ATOM   1831  N   PRO A 232      50.337 315.032  49.294  1.00  0.71           N  
ATOM   1832  CA  PRO A 232      51.654 315.158  48.672  1.00  0.71           C  
ATOM   1833  C   PRO A 232      51.674 315.867  47.323  1.00  0.71           C  
ATOM   1834  O   PRO A 232      52.693 316.469  46.995  1.00  0.71           O  
ATOM   1835  CB  PRO A 232      52.201 313.718  48.616  1.00  0.71           C  
ATOM   1836  CG  PRO A 232      51.479 312.994  49.751  1.00  0.71           C  
ATOM   1837  CD  PRO A 232      50.121 313.679  49.777  1.00  0.71           C  
ATOM   1838  N   GLU A 233      50.558 315.828  46.560  1.00  0.74           N  
ATOM   1839  CA  GLU A 233      50.445 316.452  45.259  1.00  0.74           C  
ATOM   1840  C   GLU A 233      49.837 317.857  45.343  1.00  0.74           C  
ATOM   1841  O   GLU A 233      49.831 318.590  44.362  1.00  0.74           O  
ATOM   1842  CB  GLU A 233      49.509 315.586  44.372  1.00  0.74           C  
ATOM   1843  CG  GLU A 233      49.938 314.102  44.222  1.00  0.74           C  
ATOM   1844  CD  GLU A 233      51.244 313.875  43.458  1.00  0.74           C  
ATOM   1845  OE1 GLU A 233      51.700 314.788  42.729  1.00  0.74           O  
ATOM   1846  OE2 GLU A 233      51.771 312.739  43.584  1.00  0.74           O  
ATOM   1847  N   TYR A 234      49.322 318.298  46.521  1.00  0.78           N  
ATOM   1848  CA  TYR A 234      48.537 319.537  46.600  1.00  0.78           C  
ATOM   1849  C   TYR A 234      48.869 320.435  47.785  1.00  0.78           C  
ATOM   1850  O   TYR A 234      48.493 321.606  47.808  1.00  0.78           O  
ATOM   1851  CB  TYR A 234      47.016 319.239  46.743  1.00  0.78           C  
ATOM   1852  CG  TYR A 234      46.470 318.637  45.486  1.00  0.78           C  
ATOM   1853  CD1 TYR A 234      46.236 319.439  44.361  1.00  0.78           C  
ATOM   1854  CD2 TYR A 234      46.182 317.269  45.410  1.00  0.78           C  
ATOM   1855  CE1 TYR A 234      45.717 318.889  43.181  1.00  0.78           C  
ATOM   1856  CE2 TYR A 234      45.678 316.709  44.231  1.00  0.78           C  
ATOM   1857  CZ  TYR A 234      45.441 317.521  43.118  1.00  0.78           C  
ATOM   1858  OH  TYR A 234      44.940 316.947  41.937  1.00  0.78           O  
ATOM   1859  N   GLU A 235      49.583 319.950  48.821  1.00  0.77           N  
ATOM   1860  CA  GLU A 235      49.815 320.695  50.062  1.00  0.77           C  
ATOM   1861  C   GLU A 235      50.518 322.035  49.866  1.00  0.77           C  
ATOM   1862  O   GLU A 235      50.114 323.060  50.413  1.00  0.77           O  
ATOM   1863  CB  GLU A 235      50.625 319.851  51.085  1.00  0.77           C  
ATOM   1864  CG  GLU A 235      50.942 320.578  52.422  1.00  0.77           C  
ATOM   1865  CD  GLU A 235      51.847 319.779  53.361  1.00  0.77           C  
ATOM   1866  OE1 GLU A 235      52.172 320.343  54.443  1.00  0.77           O  
ATOM   1867  OE2 GLU A 235      52.278 318.667  52.996  1.00  0.77           O  
ATOM   1868  N   ALA A 236      51.573 322.075  49.030  1.00  0.83           N  
ATOM   1869  CA  ALA A 236      52.267 323.299  48.676  1.00  0.83           C  
ATOM   1870  C   ALA A 236      51.402 324.315  47.934  1.00  0.83           C  
ATOM   1871  O   ALA A 236      51.453 325.511  48.215  1.00  0.83           O  
ATOM   1872  CB  ALA A 236      53.525 322.957  47.861  1.00  0.83           C  
ATOM   1873  N   GLU A 237      50.552 323.849  46.999  1.00  0.78           N  
ATOM   1874  CA  GLU A 237      49.583 324.662  46.285  1.00  0.78           C  
ATOM   1875  C   GLU A 237      48.536 325.291  47.195  1.00  0.78           C  
ATOM   1876  O   GLU A 237      48.229 326.478  47.092  1.00  0.78           O  
ATOM   1877  CB  GLU A 237      48.891 323.815  45.198  1.00  0.78           C  
ATOM   1878  CG  GLU A 237      49.863 323.390  44.074  1.00  0.78           C  
ATOM   1879  CD  GLU A 237      49.182 322.552  42.993  1.00  0.78           C  
ATOM   1880  OE1 GLU A 237      48.063 322.044  43.248  1.00  0.78           O  
ATOM   1881  OE2 GLU A 237      49.785 322.440  41.896  1.00  0.78           O  
ATOM   1882  N   PHE A 238      48.003 324.520  48.166  1.00  0.82           N  
ATOM   1883  CA  PHE A 238      47.113 325.041  49.194  1.00  0.82           C  
ATOM   1884  C   PHE A 238      47.777 326.104  50.070  1.00  0.82           C  
ATOM   1885  O   PHE A 238      47.212 327.171  50.302  1.00  0.82           O  
ATOM   1886  CB  PHE A 238      46.581 323.900  50.103  1.00  0.82           C  
ATOM   1887  CG  PHE A 238      45.337 323.263  49.536  1.00  0.82           C  
ATOM   1888  CD1 PHE A 238      45.352 322.512  48.351  1.00  0.82           C  
ATOM   1889  CD2 PHE A 238      44.117 323.413  50.213  1.00  0.82           C  
ATOM   1890  CE1 PHE A 238      44.185 321.905  47.870  1.00  0.82           C  
ATOM   1891  CE2 PHE A 238      42.943 322.819  49.739  1.00  0.82           C  
ATOM   1892  CZ  PHE A 238      42.983 322.055  48.570  1.00  0.82           C  
ATOM   1893  N   LYS A 239      49.029 325.868  50.522  1.00  0.76           N  
ATOM   1894  CA  LYS A 239      49.816 326.836  51.280  1.00  0.76           C  
ATOM   1895  C   LYS A 239      50.082 328.131  50.522  1.00  0.76           C  
ATOM   1896  O   LYS A 239      49.965 329.220  51.078  1.00  0.76           O  
ATOM   1897  CB  LYS A 239      51.169 326.226  51.729  1.00  0.76           C  
ATOM   1898  CG  LYS A 239      51.011 325.164  52.826  1.00  0.76           C  
ATOM   1899  CD  LYS A 239      52.339 324.486  53.205  1.00  0.76           C  
ATOM   1900  CE  LYS A 239      52.156 323.481  54.345  1.00  0.76           C  
ATOM   1901  NZ  LYS A 239      53.336 322.604  54.482  1.00  0.76           N  
ATOM   1902  N   ALA A 240      50.398 328.041  49.215  1.00  0.83           N  
ATOM   1903  CA  ALA A 240      50.607 329.174  48.333  1.00  0.83           C  
ATOM   1904  C   ALA A 240      49.398 330.099  48.201  1.00  0.83           C  
ATOM   1905  O   ALA A 240      49.534 331.316  48.106  1.00  0.83           O  
ATOM   1906  CB  ALA A 240      51.019 328.654  46.943  1.00  0.83           C  
ATOM   1907  N   ALA A 241      48.176 329.533  48.213  1.00  0.85           N  
ATOM   1908  CA  ALA A 241      46.951 330.304  48.148  1.00  0.85           C  
ATOM   1909  C   ALA A 241      46.358 330.617  49.523  1.00  0.85           C  
ATOM   1910  O   ALA A 241      45.297 331.229  49.625  1.00  0.85           O  
ATOM   1911  CB  ALA A 241      45.927 329.521  47.303  1.00  0.85           C  
ATOM   1912  N   GLY A 242      47.050 330.231  50.619  1.00  0.86           N  
ATOM   1913  CA  GLY A 242      46.636 330.493  51.999  1.00  0.86           C  
ATOM   1914  C   GLY A 242      45.417 329.729  52.462  1.00  0.86           C  
ATOM   1915  O   GLY A 242      44.694 330.162  53.356  1.00  0.86           O  
ATOM   1916  N   ILE A 243      45.165 328.555  51.865  1.00  0.89           N  
ATOM   1917  CA  ILE A 243      44.003 327.727  52.138  1.00  0.89           C  
ATOM   1918  C   ILE A 243      44.464 326.390  52.690  1.00  0.89           C  
ATOM   1919  O   ILE A 243      45.650 326.070  52.737  1.00  0.89           O  
ATOM   1920  CB  ILE A 243      43.097 327.540  50.924  1.00  0.89           C  
ATOM   1921  CG1 ILE A 243      43.882 327.018  49.707  1.00  0.89           C  
ATOM   1922  CG2 ILE A 243      42.416 328.889  50.617  1.00  0.89           C  
ATOM   1923  CD1 ILE A 243      42.980 326.504  48.585  1.00  0.89           C  
ATOM   1924  N   TRP A 244      43.529 325.565  53.192  1.00  0.85           N  
ATOM   1925  CA  TRP A 244      43.885 324.356  53.902  1.00  0.85           C  
ATOM   1926  C   TRP A 244      42.933 323.224  53.566  1.00  0.85           C  
ATOM   1927  O   TRP A 244      41.865 323.418  52.988  1.00  0.85           O  
ATOM   1928  CB  TRP A 244      43.934 324.616  55.431  1.00  0.85           C  
ATOM   1929  CG  TRP A 244      42.638 325.116  56.048  1.00  0.85           C  
ATOM   1930  CD1 TRP A 244      41.614 324.391  56.594  1.00  0.85           C  
ATOM   1931  CD2 TRP A 244      42.251 326.501  56.137  1.00  0.85           C  
ATOM   1932  NE1 TRP A 244      40.612 325.235  57.021  1.00  0.85           N  
ATOM   1933  CE2 TRP A 244      40.984 326.531  56.752  1.00  0.85           C  
ATOM   1934  CE3 TRP A 244      42.887 327.677  55.737  1.00  0.85           C  
ATOM   1935  CZ2 TRP A 244      40.327 327.733  56.975  1.00  0.85           C  
ATOM   1936  CZ3 TRP A 244      42.209 328.889  55.934  1.00  0.85           C  
ATOM   1937  CH2 TRP A 244      40.947 328.917  56.547  1.00  0.85           C  
ATOM   1938  N   TYR A 245      43.327 321.992  53.924  1.00  0.90           N  
ATOM   1939  CA  TYR A 245      42.475 320.829  53.863  1.00  0.90           C  
ATOM   1940  C   TYR A 245      42.366 320.304  55.290  1.00  0.90           C  
ATOM   1941  O   TYR A 245      43.378 320.127  55.964  1.00  0.90           O  
ATOM   1942  CB  TYR A 245      43.044 319.768  52.872  1.00  0.90           C  
ATOM   1943  CG  TYR A 245      42.425 318.403  53.060  1.00  0.90           C  
ATOM   1944  CD1 TYR A 245      41.054 318.203  52.843  1.00  0.90           C  
ATOM   1945  CD2 TYR A 245      43.197 317.344  53.565  1.00  0.90           C  
ATOM   1946  CE1 TYR A 245      40.451 316.984  53.176  1.00  0.90           C  
ATOM   1947  CE2 TYR A 245      42.597 316.121  53.899  1.00  0.90           C  
ATOM   1948  CZ  TYR A 245      41.221 315.951  53.720  1.00  0.90           C  
ATOM   1949  OH  TYR A 245      40.614 314.740  54.099  1.00  0.90           O  
ATOM   1950  N   GLU A 246      41.134 320.042  55.769  1.00  0.83           N  
ATOM   1951  CA  GLU A 246      40.903 319.417  57.060  1.00  0.83           C  
ATOM   1952  C   GLU A 246      39.927 318.251  56.901  1.00  0.83           C  
ATOM   1953  O   GLU A 246      39.014 318.262  56.076  1.00  0.83           O  
ATOM   1954  CB  GLU A 246      40.396 320.437  58.121  1.00  0.83           C  
ATOM   1955  CG  GLU A 246      40.371 319.926  59.588  1.00  0.83           C  
ATOM   1956  CD  GLU A 246      39.674 320.900  60.535  1.00  0.83           C  
ATOM   1957  OE1 GLU A 246      38.572 321.387  60.173  1.00  0.83           O  
ATOM   1958  OE2 GLU A 246      40.180 321.163  61.653  1.00  0.83           O  
ATOM   1959  N   HIS A 247      40.113 317.179  57.696  1.00  0.87           N  
ATOM   1960  CA  HIS A 247      39.146 316.103  57.831  1.00  0.87           C  
ATOM   1961  C   HIS A 247      38.341 316.361  59.086  1.00  0.87           C  
ATOM   1962  O   HIS A 247      38.903 316.680  60.130  1.00  0.87           O  
ATOM   1963  CB  HIS A 247      39.828 314.716  57.956  1.00  0.87           C  
ATOM   1964  CG  HIS A 247      38.881 313.589  58.272  1.00  0.87           C  
ATOM   1965  ND1 HIS A 247      38.702 313.222  59.594  1.00  0.87           N  
ATOM   1966  CD2 HIS A 247      38.014 312.911  57.476  1.00  0.87           C  
ATOM   1967  CE1 HIS A 247      37.718 312.346  59.581  1.00  0.87           C  
ATOM   1968  NE2 HIS A 247      37.271 312.117  58.324  1.00  0.87           N  
ATOM   1969  N   ARG A 248      37.006 316.230  59.015  1.00  0.79           N  
ATOM   1970  CA  ARG A 248      36.170 316.394  60.184  1.00  0.79           C  
ATOM   1971  C   ARG A 248      35.173 315.256  60.233  1.00  0.79           C  
ATOM   1972  O   ARG A 248      34.808 314.663  59.218  1.00  0.79           O  
ATOM   1973  CB  ARG A 248      35.423 317.752  60.171  1.00  0.79           C  
ATOM   1974  CG  ARG A 248      36.381 318.962  60.146  1.00  0.79           C  
ATOM   1975  CD  ARG A 248      35.701 320.322  60.315  1.00  0.79           C  
ATOM   1976  NE  ARG A 248      35.381 320.471  61.757  1.00  0.79           N  
ATOM   1977  CZ  ARG A 248      36.066 321.192  62.648  1.00  0.79           C  
ATOM   1978  NH1 ARG A 248      37.102 321.953  62.318  1.00  0.79           N  
ATOM   1979  NH2 ARG A 248      35.643 321.150  63.914  1.00  0.79           N  
ATOM   1980  N   LEU A 249      34.680 314.896  61.433  1.00  0.86           N  
ATOM   1981  CA  LEU A 249      33.555 313.985  61.537  1.00  0.86           C  
ATOM   1982  C   LEU A 249      32.277 314.617  60.984  1.00  0.86           C  
ATOM   1983  O   LEU A 249      32.080 315.824  61.069  1.00  0.86           O  
ATOM   1984  CB  LEU A 249      33.342 313.488  62.983  1.00  0.86           C  
ATOM   1985  CG  LEU A 249      34.465 312.574  63.519  1.00  0.86           C  
ATOM   1986  CD1 LEU A 249      34.238 312.267  65.006  1.00  0.86           C  
ATOM   1987  CD2 LEU A 249      34.572 311.260  62.727  1.00  0.86           C  
ATOM   1988  N   ILE A 250      31.380 313.827  60.365  1.00  0.87           N  
ATOM   1989  CA  ILE A 250      30.182 314.325  59.690  1.00  0.87           C  
ATOM   1990  C   ILE A 250      29.224 315.124  60.579  1.00  0.87           C  
ATOM   1991  O   ILE A 250      28.718 316.171  60.181  1.00  0.87           O  
ATOM   1992  CB  ILE A 250      29.477 313.201  58.919  1.00  0.87           C  
ATOM   1993  CG1 ILE A 250      28.188 313.657  58.189  1.00  0.87           C  
ATOM   1994  CG2 ILE A 250      29.207 311.990  59.841  1.00  0.87           C  
ATOM   1995  CD1 ILE A 250      28.399 314.714  57.099  1.00  0.87           C  
ATOM   1996  N   ASP A 251      29.002 314.691  61.824  1.00  0.85           N  
ATOM   1997  CA  ASP A 251      28.223 315.358  62.846  1.00  0.85           C  
ATOM   1998  C   ASP A 251      28.787 316.725  63.273  1.00  0.85           C  
ATOM   1999  O   ASP A 251      28.096 317.741  63.210  1.00  0.85           O  
ATOM   2000  CB  ASP A 251      28.009 314.371  64.028  1.00  0.85           C  
ATOM   2001  CG  ASP A 251      29.197 313.515  64.442  1.00  0.85           C  
ATOM   2002  OD1 ASP A 251      30.065 313.116  63.611  1.00  0.85           O  
ATOM   2003  OD2 ASP A 251      29.166 313.028  65.599  1.00  0.85           O  
ATOM   2004  N   ASP A 252      30.105 316.799  63.562  1.00  0.86           N  
ATOM   2005  CA  ASP A 252      30.841 318.047  63.747  1.00  0.86           C  
ATOM   2006  C   ASP A 252      30.772 318.942  62.503  1.00  0.86           C  
ATOM   2007  O   ASP A 252      30.489 320.137  62.580  1.00  0.86           O  
ATOM   2008  CB  ASP A 252      32.311 317.672  64.110  1.00  0.86           C  
ATOM   2009  CG  ASP A 252      33.333 318.794  64.052  1.00  0.86           C  
ATOM   2010  OD1 ASP A 252      33.327 319.782  64.824  1.00  0.86           O  
ATOM   2011  OD2 ASP A 252      34.215 318.662  63.172  1.00  0.86           O  
ATOM   2012  N   MET A 253      30.980 318.375  61.300  1.00  0.85           N  
ATOM   2013  CA  MET A 253      30.991 319.114  60.056  1.00  0.85           C  
ATOM   2014  C   MET A 253      29.681 319.811  59.716  1.00  0.85           C  
ATOM   2015  O   MET A 253      29.679 320.971  59.308  1.00  0.85           O  
ATOM   2016  CB  MET A 253      31.431 318.207  58.884  1.00  0.85           C  
ATOM   2017  CG  MET A 253      31.667 318.979  57.576  1.00  0.85           C  
ATOM   2018  SD  MET A 253      32.913 320.290  57.700  1.00  0.85           S  
ATOM   2019  CE  MET A 253      32.374 321.097  56.173  1.00  0.85           C  
ATOM   2020  N   VAL A 254      28.518 319.151  59.903  1.00  0.86           N  
ATOM   2021  CA  VAL A 254      27.224 319.792  59.681  1.00  0.86           C  
ATOM   2022  C   VAL A 254      26.966 320.940  60.654  1.00  0.86           C  
ATOM   2023  O   VAL A 254      26.484 322.003  60.262  1.00  0.86           O  
ATOM   2024  CB  VAL A 254      26.036 318.834  59.618  1.00  0.86           C  
ATOM   2025  CG1 VAL A 254      26.271 317.790  58.514  1.00  0.86           C  
ATOM   2026  CG2 VAL A 254      25.793 318.110  60.945  1.00  0.86           C  
ATOM   2027  N   ALA A 255      27.346 320.790  61.943  1.00  0.87           N  
ATOM   2028  CA  ALA A 255      27.315 321.872  62.907  1.00  0.87           C  
ATOM   2029  C   ALA A 255      28.258 323.023  62.542  1.00  0.87           C  
ATOM   2030  O   ALA A 255      27.890 324.196  62.527  1.00  0.87           O  
ATOM   2031  CB  ALA A 255      27.664 321.324  64.301  1.00  0.87           C  
ATOM   2032  N   GLN A 256      29.506 322.717  62.150  1.00  0.80           N  
ATOM   2033  CA  GLN A 256      30.455 323.704  61.676  1.00  0.80           C  
ATOM   2034  C   GLN A 256      30.000 324.451  60.432  1.00  0.80           C  
ATOM   2035  O   GLN A 256      30.144 325.668  60.359  1.00  0.80           O  
ATOM   2036  CB  GLN A 256      31.842 323.067  61.430  1.00  0.80           C  
ATOM   2037  CG  GLN A 256      32.570 322.663  62.739  1.00  0.80           C  
ATOM   2038  CD  GLN A 256      32.842 323.846  63.670  1.00  0.80           C  
ATOM   2039  OE1 GLN A 256      32.582 323.878  64.875  1.00  0.80           O  
ATOM   2040  NE2 GLN A 256      33.391 324.932  63.068  1.00  0.80           N  
ATOM   2041  N   ALA A 257      29.399 323.759  59.446  1.00  0.87           N  
ATOM   2042  CA  ALA A 257      28.768 324.380  58.300  1.00  0.87           C  
ATOM   2043  C   ALA A 257      27.603 325.298  58.658  1.00  0.87           C  
ATOM   2044  O   ALA A 257      27.500 326.397  58.132  1.00  0.87           O  
ATOM   2045  CB  ALA A 257      28.301 323.298  57.310  1.00  0.87           C  
ATOM   2046  N   MET A 258      26.727 324.894  59.600  1.00  0.79           N  
ATOM   2047  CA  MET A 258      25.586 325.677  60.057  1.00  0.79           C  
ATOM   2048  C   MET A 258      25.968 327.034  60.658  1.00  0.79           C  
ATOM   2049  O   MET A 258      25.313 328.040  60.403  1.00  0.79           O  
ATOM   2050  CB  MET A 258      24.763 324.833  61.069  1.00  0.79           C  
ATOM   2051  CG  MET A 258      23.450 325.472  61.567  1.00  0.79           C  
ATOM   2052  SD  MET A 258      22.149 325.640  60.308  1.00  0.79           S  
ATOM   2053  CE  MET A 258      21.315 324.089  60.749  1.00  0.79           C  
ATOM   2054  N   LYS A 259      27.059 327.104  61.451  1.00  0.80           N  
ATOM   2055  CA  LYS A 259      27.493 328.342  62.095  1.00  0.80           C  
ATOM   2056  C   LYS A 259      28.632 329.071  61.389  1.00  0.80           C  
ATOM   2057  O   LYS A 259      29.210 330.016  61.922  1.00  0.80           O  
ATOM   2058  CB  LYS A 259      27.914 328.072  63.561  1.00  0.80           C  
ATOM   2059  CG  LYS A 259      29.233 327.302  63.714  1.00  0.80           C  
ATOM   2060  CD  LYS A 259      29.630 327.123  65.183  1.00  0.80           C  
ATOM   2061  CE  LYS A 259      31.013 326.508  65.309  1.00  0.80           C  
ATOM   2062  NZ  LYS A 259      31.234 326.026  66.685  1.00  0.80           N  
ATOM   2063  N   SER A 260      29.008 328.652  60.171  1.00  0.85           N  
ATOM   2064  CA  SER A 260      30.050 329.312  59.398  1.00  0.85           C  
ATOM   2065  C   SER A 260      29.509 330.492  58.615  1.00  0.85           C  
ATOM   2066  O   SER A 260      28.313 330.766  58.617  1.00  0.85           O  
ATOM   2067  CB  SER A 260      30.768 328.343  58.426  1.00  0.85           C  
ATOM   2068  OG  SER A 260      29.917 327.943  57.351  1.00  0.85           O  
ATOM   2069  N   ASP A 261      30.386 331.220  57.901  1.00  0.85           N  
ATOM   2070  CA  ASP A 261      29.985 332.258  56.975  1.00  0.85           C  
ATOM   2071  C   ASP A 261      29.978 331.759  55.520  1.00  0.85           C  
ATOM   2072  O   ASP A 261      29.818 332.527  54.569  1.00  0.85           O  
ATOM   2073  CB  ASP A 261      30.841 333.533  57.194  1.00  0.85           C  
ATOM   2074  CG  ASP A 261      32.324 333.351  56.980  1.00  0.85           C  
ATOM   2075  OD1 ASP A 261      32.815 332.221  56.741  1.00  0.85           O  
ATOM   2076  OD2 ASP A 261      33.033 334.393  56.943  1.00  0.85           O  
ATOM   2077  N   GLY A 262      30.111 330.427  55.314  1.00  0.90           N  
ATOM   2078  CA  GLY A 262      30.359 329.827  54.008  1.00  0.90           C  
ATOM   2079  C   GLY A 262      31.768 330.042  53.499  1.00  0.90           C  
ATOM   2080  O   GLY A 262      32.704 330.290  54.252  1.00  0.90           O  
ATOM   2081  N   GLY A 263      31.999 329.925  52.178  1.00  0.92           N  
ATOM   2082  CA  GLY A 263      33.342 330.076  51.618  1.00  0.92           C  
ATOM   2083  C   GLY A 263      34.235 328.880  51.786  1.00  0.92           C  
ATOM   2084  O   GLY A 263      35.385 328.998  52.200  1.00  0.92           O  
ATOM   2085  N   PHE A 264      33.723 327.683  51.469  1.00  0.91           N  
ATOM   2086  CA  PHE A 264      34.513 326.474  51.530  1.00  0.91           C  
ATOM   2087  C   PHE A 264      33.981 325.429  50.582  1.00  0.91           C  
ATOM   2088  O   PHE A 264      32.831 325.459  50.137  1.00  0.91           O  
ATOM   2089  CB  PHE A 264      34.687 325.887  52.958  1.00  0.91           C  
ATOM   2090  CG  PHE A 264      33.386 325.552  53.626  1.00  0.91           C  
ATOM   2091  CD1 PHE A 264      32.799 324.278  53.520  1.00  0.91           C  
ATOM   2092  CD2 PHE A 264      32.740 326.542  54.372  1.00  0.91           C  
ATOM   2093  CE1 PHE A 264      31.573 324.008  54.144  1.00  0.91           C  
ATOM   2094  CE2 PHE A 264      31.509 326.280  54.972  1.00  0.91           C  
ATOM   2095  CZ  PHE A 264      30.926 325.012  54.871  1.00  0.91           C  
ATOM   2096  N   VAL A 265      34.852 324.462  50.262  1.00  0.91           N  
ATOM   2097  CA  VAL A 265      34.498 323.290  49.499  1.00  0.91           C  
ATOM   2098  C   VAL A 265      34.277 322.177  50.496  1.00  0.91           C  
ATOM   2099  O   VAL A 265      35.075 321.947  51.403  1.00  0.91           O  
ATOM   2100  CB  VAL A 265      35.565 322.905  48.487  1.00  0.91           C  
ATOM   2101  CG1 VAL A 265      35.130 321.675  47.666  1.00  0.91           C  
ATOM   2102  CG2 VAL A 265      35.791 324.102  47.550  1.00  0.91           C  
ATOM   2103  N   TRP A 266      33.154 321.468  50.373  1.00  0.88           N  
ATOM   2104  CA  TRP A 266      32.822 320.375  51.246  1.00  0.88           C  
ATOM   2105  C   TRP A 266      32.821 319.101  50.425  1.00  0.88           C  
ATOM   2106  O   TRP A 266      31.949 318.868  49.592  1.00  0.88           O  
ATOM   2107  CB  TRP A 266      31.447 320.661  51.889  1.00  0.88           C  
ATOM   2108  CG  TRP A 266      30.994 319.731  52.991  1.00  0.88           C  
ATOM   2109  CD1 TRP A 266      31.563 318.584  53.471  1.00  0.88           C  
ATOM   2110  CD2 TRP A 266      29.778 319.920  53.735  1.00  0.88           C  
ATOM   2111  NE1 TRP A 266      30.768 318.027  54.445  1.00  0.88           N  
ATOM   2112  CE2 TRP A 266      29.670 318.837  54.623  1.00  0.88           C  
ATOM   2113  CE3 TRP A 266      28.804 320.918  53.681  1.00  0.88           C  
ATOM   2114  CZ2 TRP A 266      28.586 318.720  55.482  1.00  0.88           C  
ATOM   2115  CZ3 TRP A 266      27.704 320.797  54.543  1.00  0.88           C  
ATOM   2116  CH2 TRP A 266      27.600 319.719  55.432  1.00  0.88           C  
ATOM   2117  N   ALA A 267      33.819 318.230  50.646  1.00  0.93           N  
ATOM   2118  CA  ALA A 267      33.870 316.923  50.045  1.00  0.93           C  
ATOM   2119  C   ALA A 267      33.016 315.971  50.862  1.00  0.93           C  
ATOM   2120  O   ALA A 267      33.247 315.737  52.048  1.00  0.93           O  
ATOM   2121  CB  ALA A 267      35.312 316.398  49.963  1.00  0.93           C  
ATOM   2122  N   CYS A 268      31.988 315.411  50.220  1.00  0.90           N  
ATOM   2123  CA  CYS A 268      31.002 314.573  50.854  1.00  0.90           C  
ATOM   2124  C   CYS A 268      30.982 313.212  50.196  1.00  0.90           C  
ATOM   2125  O   CYS A 268      30.962 313.087  48.971  1.00  0.90           O  
ATOM   2126  CB  CYS A 268      29.585 315.169  50.677  1.00  0.90           C  
ATOM   2127  SG  CYS A 268      29.188 316.466  51.886  1.00  0.90           S  
ATOM   2128  N   LYS A 269      30.933 312.135  51.004  1.00  0.85           N  
ATOM   2129  CA  LYS A 269      30.509 310.822  50.549  1.00  0.85           C  
ATOM   2130  C   LYS A 269      29.114 310.831  49.912  1.00  0.85           C  
ATOM   2131  O   LYS A 269      28.339 311.774  50.082  1.00  0.85           O  
ATOM   2132  CB  LYS A 269      30.572 309.783  51.684  1.00  0.85           C  
ATOM   2133  CG  LYS A 269      31.996 309.509  52.208  1.00  0.85           C  
ATOM   2134  CD  LYS A 269      31.985 308.465  53.338  1.00  0.85           C  
ATOM   2135  CE  LYS A 269      31.638 307.053  52.853  1.00  0.85           C  
ATOM   2136  NZ  LYS A 269      30.979 306.292  53.927  1.00  0.85           N  
ATOM   2137  N   ASN A 270      28.765 309.792  49.123  1.00  0.80           N  
ATOM   2138  CA  ASN A 270      27.615 309.806  48.227  1.00  0.80           C  
ATOM   2139  C   ASN A 270      26.283 310.113  48.915  1.00  0.80           C  
ATOM   2140  O   ASN A 270      25.517 310.969  48.471  1.00  0.80           O  
ATOM   2141  CB  ASN A 270      27.565 308.433  47.499  1.00  0.80           C  
ATOM   2142  CG  ASN A 270      26.733 308.465  46.218  1.00  0.80           C  
ATOM   2143  OD1 ASN A 270      25.911 309.349  45.952  1.00  0.80           O  
ATOM   2144  ND2 ASN A 270      26.947 307.433  45.371  1.00  0.80           N  
ATOM   2145  N   TYR A 271      26.015 309.455  50.058  1.00  0.79           N  
ATOM   2146  CA  TYR A 271      24.842 309.707  50.877  1.00  0.79           C  
ATOM   2147  C   TYR A 271      24.817 311.073  51.550  1.00  0.79           C  
ATOM   2148  O   TYR A 271      23.829 311.802  51.469  1.00  0.79           O  
ATOM   2149  CB  TYR A 271      24.745 308.575  51.927  1.00  0.79           C  
ATOM   2150  CG  TYR A 271      23.517 308.676  52.785  1.00  0.79           C  
ATOM   2151  CD1 TYR A 271      22.276 308.247  52.292  1.00  0.79           C  
ATOM   2152  CD2 TYR A 271      23.595 309.220  54.079  1.00  0.79           C  
ATOM   2153  CE1 TYR A 271      21.130 308.339  53.092  1.00  0.79           C  
ATOM   2154  CE2 TYR A 271      22.447 309.314  54.879  1.00  0.79           C  
ATOM   2155  CZ  TYR A 271      21.221 308.856  54.387  1.00  0.79           C  
ATOM   2156  OH  TYR A 271      20.057 308.887  55.171  1.00  0.79           O  
ATOM   2157  N   ASP A 272      25.930 311.489  52.186  1.00  0.86           N  
ATOM   2158  CA  ASP A 272      26.036 312.779  52.843  1.00  0.86           C  
ATOM   2159  C   ASP A 272      25.860 313.922  51.857  1.00  0.86           C  
ATOM   2160  O   ASP A 272      25.207 314.925  52.125  1.00  0.86           O  
ATOM   2161  CB  ASP A 272      27.393 312.910  53.568  1.00  0.86           C  
ATOM   2162  CG  ASP A 272      27.508 311.761  54.540  1.00  0.86           C  
ATOM   2163  OD1 ASP A 272      26.711 311.735  55.511  1.00  0.86           O  
ATOM   2164  OD2 ASP A 272      28.353 310.867  54.301  1.00  0.86           O  
ATOM   2165  N   GLY A 273      26.403 313.772  50.638  1.00  0.86           N  
ATOM   2166  CA  GLY A 273      26.281 314.760  49.578  1.00  0.86           C  
ATOM   2167  C   GLY A 273      24.905 314.884  48.981  1.00  0.86           C  
ATOM   2168  O   GLY A 273      24.561 315.915  48.402  1.00  0.86           O  
ATOM   2169  N   ASP A 274      24.079 313.825  49.079  1.00  0.81           N  
ATOM   2170  CA  ASP A 274      22.674 313.881  48.713  1.00  0.81           C  
ATOM   2171  C   ASP A 274      21.856 314.626  49.779  1.00  0.81           C  
ATOM   2172  O   ASP A 274      21.155 315.585  49.486  1.00  0.81           O  
ATOM   2173  CB  ASP A 274      22.220 312.408  48.547  1.00  0.81           C  
ATOM   2174  CG  ASP A 274      21.112 312.117  47.518  1.00  0.81           C  
ATOM   2175  OD1 ASP A 274      20.860 312.838  46.512  1.00  0.81           O  
ATOM   2176  OD2 ASP A 274      20.462 311.020  47.710  1.00  0.81           O  
ATOM   2177  N   VAL A 275      22.006 314.244  51.069  1.00  0.76           N  
ATOM   2178  CA  VAL A 275      21.301 314.852  52.196  1.00  0.76           C  
ATOM   2179  C   VAL A 275      21.726 316.284  52.495  1.00  0.76           C  
ATOM   2180  O   VAL A 275      20.910 317.182  52.695  1.00  0.76           O  
ATOM   2181  CB  VAL A 275      21.456 313.992  53.455  1.00  0.76           C  
ATOM   2182  CG1 VAL A 275      20.657 314.573  54.638  1.00  0.76           C  
ATOM   2183  CG2 VAL A 275      20.946 312.570  53.156  1.00  0.76           C  
ATOM   2184  N   GLN A 276      23.041 316.570  52.534  1.00  0.77           N  
ATOM   2185  CA  GLN A 276      23.496 317.885  52.937  1.00  0.77           C  
ATOM   2186  C   GLN A 276      23.364 318.930  51.848  1.00  0.77           C  
ATOM   2187  O   GLN A 276      23.256 320.113  52.152  1.00  0.77           O  
ATOM   2188  CB  GLN A 276      24.955 317.875  53.459  1.00  0.77           C  
ATOM   2189  CG  GLN A 276      25.210 316.928  54.657  1.00  0.77           C  
ATOM   2190  CD  GLN A 276      24.193 317.119  55.780  1.00  0.77           C  
ATOM   2191  OE1 GLN A 276      23.846 318.228  56.182  1.00  0.77           O  
ATOM   2192  NE2 GLN A 276      23.704 315.987  56.336  1.00  0.77           N  
ATOM   2193  N   SER A 277      23.327 318.549  50.547  1.00  0.78           N  
ATOM   2194  CA  SER A 277      23.123 319.524  49.473  1.00  0.78           C  
ATOM   2195  C   SER A 277      21.750 320.142  49.483  1.00  0.78           C  
ATOM   2196  O   SER A 277      21.621 321.362  49.423  1.00  0.78           O  
ATOM   2197  CB  SER A 277      23.571 319.074  48.045  1.00  0.78           C  
ATOM   2198  OG  SER A 277      22.874 317.975  47.435  1.00  0.78           O  
ATOM   2199  N   ASP A 278      20.712 319.325  49.681  1.00  0.73           N  
ATOM   2200  CA  ASP A 278      19.356 319.774  49.901  1.00  0.73           C  
ATOM   2201  C   ASP A 278      19.194 320.638  51.156  1.00  0.73           C  
ATOM   2202  O   ASP A 278      18.550 321.689  51.127  1.00  0.73           O  
ATOM   2203  CB  ASP A 278      18.441 318.533  49.930  1.00  0.73           C  
ATOM   2204  CG  ASP A 278      18.097 318.127  48.502  1.00  0.73           C  
ATOM   2205  OD1 ASP A 278      18.980 318.225  47.610  1.00  0.73           O  
ATOM   2206  OD2 ASP A 278      16.920 317.750  48.295  1.00  0.73           O  
ATOM   2207  N   SER A 279      19.850 320.269  52.284  1.00  0.77           N  
ATOM   2208  CA  SER A 279      19.922 321.125  53.474  1.00  0.77           C  
ATOM   2209  C   SER A 279      20.570 322.483  53.197  1.00  0.77           C  
ATOM   2210  O   SER A 279      20.038 323.542  53.537  1.00  0.77           O  
ATOM   2211  CB  SER A 279      20.717 320.439  54.621  1.00  0.77           C  
ATOM   2212  OG  SER A 279      20.433 321.042  55.886  1.00  0.77           O  
ATOM   2213  N   VAL A 280      21.721 322.490  52.491  1.00  0.77           N  
ATOM   2214  CA  VAL A 280      22.411 323.699  52.067  1.00  0.77           C  
ATOM   2215  C   VAL A 280      21.591 324.550  51.104  1.00  0.77           C  
ATOM   2216  O   VAL A 280      21.385 325.736  51.348  1.00  0.77           O  
ATOM   2217  CB  VAL A 280      23.798 323.358  51.513  1.00  0.77           C  
ATOM   2218  CG1 VAL A 280      24.473 324.556  50.831  1.00  0.77           C  
ATOM   2219  CG2 VAL A 280      24.684 322.936  52.700  1.00  0.77           C  
ATOM   2220  N   ALA A 281      21.018 323.971  50.030  1.00  0.78           N  
ATOM   2221  CA  ALA A 281      20.231 324.694  49.043  1.00  0.78           C  
ATOM   2222  C   ALA A 281      19.017 325.378  49.647  1.00  0.78           C  
ATOM   2223  O   ALA A 281      18.765 326.565  49.440  1.00  0.78           O  
ATOM   2224  CB  ALA A 281      19.782 323.715  47.947  1.00  0.78           C  
ATOM   2225  N   GLN A 282      18.290 324.653  50.515  1.00  0.69           N  
ATOM   2226  CA  GLN A 282      17.210 325.215  51.290  1.00  0.69           C  
ATOM   2227  C   GLN A 282      17.634 326.326  52.248  1.00  0.69           C  
ATOM   2228  O   GLN A 282      16.961 327.350  52.351  1.00  0.69           O  
ATOM   2229  CB  GLN A 282      16.492 324.094  52.067  1.00  0.69           C  
ATOM   2230  CG  GLN A 282      15.210 324.542  52.802  1.00  0.69           C  
ATOM   2231  CD  GLN A 282      14.133 325.100  51.869  1.00  0.69           C  
ATOM   2232  OE1 GLN A 282      13.330 324.385  51.261  1.00  0.69           O  
ATOM   2233  NE2 GLN A 282      14.089 326.450  51.771  1.00  0.69           N  
ATOM   2234  N   GLY A 283      18.780 326.174  52.951  1.00  0.78           N  
ATOM   2235  CA  GLY A 283      19.323 327.195  53.850  1.00  0.78           C  
ATOM   2236  C   GLY A 283      19.712 328.506  53.206  1.00  0.78           C  
ATOM   2237  O   GLY A 283      19.647 329.561  53.836  1.00  0.78           O  
ATOM   2238  N   TYR A 284      20.094 328.483  51.914  1.00  0.74           N  
ATOM   2239  CA  TYR A 284      20.359 329.681  51.132  1.00  0.74           C  
ATOM   2240  C   TYR A 284      19.100 330.352  50.601  1.00  0.74           C  
ATOM   2241  O   TYR A 284      19.148 331.507  50.188  1.00  0.74           O  
ATOM   2242  CB  TYR A 284      21.291 329.389  49.931  1.00  0.74           C  
ATOM   2243  CG  TYR A 284      22.722 329.376  50.385  1.00  0.74           C  
ATOM   2244  CD1 TYR A 284      23.426 330.583  50.546  1.00  0.74           C  
ATOM   2245  CD2 TYR A 284      23.394 328.165  50.611  1.00  0.74           C  
ATOM   2246  CE1 TYR A 284      24.789 330.573  50.873  1.00  0.74           C  
ATOM   2247  CE2 TYR A 284      24.747 328.155  50.974  1.00  0.74           C  
ATOM   2248  CZ  TYR A 284      25.436 329.355  51.094  1.00  0.74           C  
ATOM   2249  OH  TYR A 284      26.785 329.320  51.454  1.00  0.74           O  
ATOM   2250  N   GLY A 285      17.939 329.670  50.630  1.00  0.72           N  
ATOM   2251  CA  GLY A 285      16.658 330.325  50.376  1.00  0.72           C  
ATOM   2252  C   GLY A 285      15.616 329.418  49.790  1.00  0.72           C  
ATOM   2253  O   GLY A 285      14.468 329.394  50.222  1.00  0.72           O  
ATOM   2254  N   SER A 286      15.979 328.637  48.762  1.00  0.69           N  
ATOM   2255  CA  SER A 286      15.034 327.759  48.087  1.00  0.69           C  
ATOM   2256  C   SER A 286      15.766 326.551  47.554  1.00  0.69           C  
ATOM   2257  O   SER A 286      16.863 326.650  47.014  1.00  0.69           O  
ATOM   2258  CB  SER A 286      14.253 328.458  46.932  1.00  0.69           C  
ATOM   2259  OG  SER A 286      13.366 327.571  46.234  1.00  0.69           O  
ATOM   2260  N   LEU A 287      15.133 325.367  47.670  1.00  0.62           N  
ATOM   2261  CA  LEU A 287      15.666 324.082  47.248  1.00  0.62           C  
ATOM   2262  C   LEU A 287      16.012 324.039  45.762  1.00  0.62           C  
ATOM   2263  O   LEU A 287      17.035 323.513  45.338  1.00  0.62           O  
ATOM   2264  CB  LEU A 287      14.610 322.975  47.542  1.00  0.62           C  
ATOM   2265  CG  LEU A 287      15.040 321.877  48.531  1.00  0.62           C  
ATOM   2266  CD1 LEU A 287      14.028 320.725  48.493  1.00  0.62           C  
ATOM   2267  CD2 LEU A 287      16.426 321.304  48.240  1.00  0.62           C  
ATOM   2268  N   GLY A 288      15.139 324.644  44.926  1.00  0.73           N  
ATOM   2269  CA  GLY A 288      15.262 324.647  43.471  1.00  0.73           C  
ATOM   2270  C   GLY A 288      16.220 325.667  42.918  1.00  0.73           C  
ATOM   2271  O   GLY A 288      16.391 325.777  41.709  1.00  0.73           O  
ATOM   2272  N   LEU A 289      16.880 326.451  43.784  1.00  0.83           N  
ATOM   2273  CA  LEU A 289      17.897 327.398  43.378  1.00  0.83           C  
ATOM   2274  C   LEU A 289      19.264 326.784  43.605  1.00  0.83           C  
ATOM   2275  O   LEU A 289      20.037 327.220  44.455  1.00  0.83           O  
ATOM   2276  CB  LEU A 289      17.808 328.719  44.171  1.00  0.83           C  
ATOM   2277  CG  LEU A 289      16.505 329.517  43.987  1.00  0.83           C  
ATOM   2278  CD1 LEU A 289      16.582 330.761  44.882  1.00  0.83           C  
ATOM   2279  CD2 LEU A 289      16.229 329.910  42.531  1.00  0.83           C  
ATOM   2280  N   MET A 290      19.598 325.733  42.840  1.00  0.79           N  
ATOM   2281  CA  MET A 290      20.836 325.009  43.014  1.00  0.79           C  
ATOM   2282  C   MET A 290      21.321 324.472  41.677  1.00  0.79           C  
ATOM   2283  O   MET A 290      20.535 324.059  40.825  1.00  0.79           O  
ATOM   2284  CB  MET A 290      20.626 323.851  44.023  1.00  0.79           C  
ATOM   2285  CG  MET A 290      21.922 323.184  44.524  1.00  0.79           C  
ATOM   2286  SD  MET A 290      21.683 321.649  45.467  1.00  0.79           S  
ATOM   2287  CE  MET A 290      21.149 320.636  44.062  1.00  0.79           C  
ATOM   2288  N   THR A 291      22.649 324.480  41.453  1.00  0.80           N  
ATOM   2289  CA  THR A 291      23.287 323.813  40.326  1.00  0.80           C  
ATOM   2290  C   THR A 291      23.676 322.407  40.724  1.00  0.80           C  
ATOM   2291  O   THR A 291      23.896 322.099  41.892  1.00  0.80           O  
ATOM   2292  CB  THR A 291      24.529 324.516  39.778  1.00  0.80           C  
ATOM   2293  OG1 THR A 291      25.538 324.676  40.766  1.00  0.80           O  
ATOM   2294  CG2 THR A 291      24.132 325.909  39.287  1.00  0.80           C  
ATOM   2295  N   SER A 292      23.752 321.490  39.752  1.00  0.85           N  
ATOM   2296  CA  SER A 292      24.213 320.142  40.017  1.00  0.85           C  
ATOM   2297  C   SER A 292      24.953 319.667  38.795  1.00  0.85           C  
ATOM   2298  O   SER A 292      24.353 319.452  37.743  1.00  0.85           O  
ATOM   2299  CB  SER A 292      23.051 319.192  40.339  1.00  0.85           C  
ATOM   2300  OG  SER A 292      23.556 317.945  40.830  1.00  0.85           O  
ATOM   2301  N   VAL A 293      26.291 319.543  38.885  1.00  0.87           N  
ATOM   2302  CA  VAL A 293      27.105 319.165  37.736  1.00  0.87           C  
ATOM   2303  C   VAL A 293      28.007 318.012  38.118  1.00  0.87           C  
ATOM   2304  O   VAL A 293      28.876 318.132  38.982  1.00  0.87           O  
ATOM   2305  CB  VAL A 293      27.964 320.303  37.166  1.00  0.87           C  
ATOM   2306  CG1 VAL A 293      28.536 319.901  35.790  1.00  0.87           C  
ATOM   2307  CG2 VAL A 293      27.132 321.592  37.017  1.00  0.87           C  
ATOM   2308  N   LEU A 294      27.828 316.854  37.460  1.00  0.86           N  
ATOM   2309  CA  LEU A 294      28.705 315.709  37.552  1.00  0.86           C  
ATOM   2310  C   LEU A 294      29.948 315.955  36.721  1.00  0.86           C  
ATOM   2311  O   LEU A 294      29.879 316.149  35.508  1.00  0.86           O  
ATOM   2312  CB  LEU A 294      27.982 314.435  37.053  1.00  0.86           C  
ATOM   2313  CG  LEU A 294      28.808 313.130  37.036  1.00  0.86           C  
ATOM   2314  CD1 LEU A 294      29.221 312.671  38.437  1.00  0.86           C  
ATOM   2315  CD2 LEU A 294      28.017 312.016  36.338  1.00  0.86           C  
ATOM   2316  N   VAL A 295      31.122 315.957  37.370  1.00  0.84           N  
ATOM   2317  CA  VAL A 295      32.407 316.079  36.712  1.00  0.84           C  
ATOM   2318  C   VAL A 295      33.038 314.705  36.748  1.00  0.84           C  
ATOM   2319  O   VAL A 295      33.302 314.146  37.816  1.00  0.84           O  
ATOM   2320  CB  VAL A 295      33.297 317.111  37.393  1.00  0.84           C  
ATOM   2321  CG1 VAL A 295      34.703 317.154  36.761  1.00  0.84           C  
ATOM   2322  CG2 VAL A 295      32.626 318.493  37.278  1.00  0.84           C  
ATOM   2323  N   CYS A 296      33.245 314.101  35.564  1.00  0.79           N  
ATOM   2324  CA  CYS A 296      33.708 312.733  35.432  1.00  0.79           C  
ATOM   2325  C   CYS A 296      35.226 312.619  35.573  1.00  0.79           C  
ATOM   2326  O   CYS A 296      35.921 313.630  35.438  1.00  0.79           O  
ATOM   2327  CB  CYS A 296      33.249 312.135  34.082  1.00  0.79           C  
ATOM   2328  SG  CYS A 296      31.433 312.205  33.912  1.00  0.79           S  
ATOM   2329  N   PRO A 297      35.821 311.447  35.850  1.00  0.75           N  
ATOM   2330  CA  PRO A 297      37.247 311.355  36.177  1.00  0.75           C  
ATOM   2331  C   PRO A 297      38.181 311.648  35.022  1.00  0.75           C  
ATOM   2332  O   PRO A 297      39.361 311.893  35.259  1.00  0.75           O  
ATOM   2333  CB  PRO A 297      37.429 309.898  36.631  1.00  0.75           C  
ATOM   2334  CG  PRO A 297      36.052 309.476  37.135  1.00  0.75           C  
ATOM   2335  CD  PRO A 297      35.120 310.191  36.165  1.00  0.75           C  
ATOM   2336  N   ASP A 298      37.682 311.611  33.770  1.00  0.73           N  
ATOM   2337  CA  ASP A 298      38.465 311.833  32.570  1.00  0.73           C  
ATOM   2338  C   ASP A 298      38.929 313.283  32.433  1.00  0.73           C  
ATOM   2339  O   ASP A 298      39.922 313.588  31.773  1.00  0.73           O  
ATOM   2340  CB  ASP A 298      37.692 311.308  31.310  1.00  0.73           C  
ATOM   2341  CG  ASP A 298      36.386 312.016  30.977  1.00  0.73           C  
ATOM   2342  OD1 ASP A 298      35.996 312.975  31.687  1.00  0.73           O  
ATOM   2343  OD2 ASP A 298      35.754 311.638  29.964  1.00  0.73           O  
ATOM   2344  N   GLY A 299      38.208 314.218  33.090  1.00  0.77           N  
ATOM   2345  CA  GLY A 299      38.472 315.646  33.024  1.00  0.77           C  
ATOM   2346  C   GLY A 299      37.904 316.277  31.786  1.00  0.77           C  
ATOM   2347  O   GLY A 299      38.169 317.440  31.491  1.00  0.77           O  
ATOM   2348  N   LYS A 300      37.105 315.514  31.022  1.00  0.79           N  
ATOM   2349  CA  LYS A 300      36.623 315.932  29.726  1.00  0.79           C  
ATOM   2350  C   LYS A 300      35.117 315.810  29.627  1.00  0.79           C  
ATOM   2351  O   LYS A 300      34.477 316.567  28.900  1.00  0.79           O  
ATOM   2352  CB  LYS A 300      37.265 315.043  28.633  1.00  0.79           C  
ATOM   2353  CG  LYS A 300      37.230 315.680  27.237  1.00  0.79           C  
ATOM   2354  CD  LYS A 300      37.537 314.659  26.137  1.00  0.79           C  
ATOM   2355  CE  LYS A 300      37.443 315.256  24.733  1.00  0.79           C  
ATOM   2356  NZ  LYS A 300      37.160 314.178  23.763  1.00  0.79           N  
ATOM   2357  N   THR A 301      34.505 314.880  30.376  1.00  0.89           N  
ATOM   2358  CA  THR A 301      33.087 314.572  30.303  1.00  0.89           C  
ATOM   2359  C   THR A 301      32.331 315.165  31.485  1.00  0.89           C  
ATOM   2360  O   THR A 301      32.731 315.020  32.640  1.00  0.89           O  
ATOM   2361  CB  THR A 301      32.859 313.062  30.247  1.00  0.89           C  
ATOM   2362  OG1 THR A 301      33.531 312.502  29.115  1.00  0.89           O  
ATOM   2363  CG2 THR A 301      31.351 312.721  30.227  1.00  0.89           C  
ATOM   2364  N   VAL A 302      31.188 315.854  31.234  1.00  0.92           N  
ATOM   2365  CA  VAL A 302      30.294 316.309  32.302  1.00  0.92           C  
ATOM   2366  C   VAL A 302      28.844 315.923  32.040  1.00  0.92           C  
ATOM   2367  O   VAL A 302      28.408 315.737  30.902  1.00  0.92           O  
ATOM   2368  CB  VAL A 302      30.322 317.814  32.603  1.00  0.92           C  
ATOM   2369  CG1 VAL A 302      31.766 318.272  32.862  1.00  0.92           C  
ATOM   2370  CG2 VAL A 302      29.671 318.651  31.485  1.00  0.92           C  
ATOM   2371  N   GLU A 303      28.038 315.837  33.114  1.00  0.89           N  
ATOM   2372  CA  GLU A 303      26.589 315.758  33.038  1.00  0.89           C  
ATOM   2373  C   GLU A 303      26.029 316.838  33.955  1.00  0.89           C  
ATOM   2374  O   GLU A 303      26.389 316.928  35.125  1.00  0.89           O  
ATOM   2375  CB  GLU A 303      26.074 314.353  33.442  1.00  0.89           C  
ATOM   2376  CG  GLU A 303      24.540 314.141  33.309  1.00  0.89           C  
ATOM   2377  CD  GLU A 303      23.882 313.419  34.494  1.00  0.89           C  
ATOM   2378  OE1 GLU A 303      24.575 313.075  35.485  1.00  0.89           O  
ATOM   2379  OE2 GLU A 303      22.649 313.190  34.387  1.00  0.89           O  
ATOM   2380  N   ALA A 304      25.164 317.737  33.450  1.00  0.93           N  
ATOM   2381  CA  ALA A 304      24.565 318.780  34.259  1.00  0.93           C  
ATOM   2382  C   ALA A 304      23.080 318.494  34.396  1.00  0.93           C  
ATOM   2383  O   ALA A 304      22.401 318.200  33.415  1.00  0.93           O  
ATOM   2384  CB  ALA A 304      24.796 320.161  33.618  1.00  0.93           C  
ATOM   2385  N   GLU A 305      22.526 318.554  35.620  1.00  0.85           N  
ATOM   2386  CA  GLU A 305      21.173 318.082  35.866  1.00  0.85           C  
ATOM   2387  C   GLU A 305      20.384 319.111  36.664  1.00  0.85           C  
ATOM   2388  O   GLU A 305      20.929 319.944  37.392  1.00  0.85           O  
ATOM   2389  CB  GLU A 305      21.164 316.720  36.643  1.00  0.85           C  
ATOM   2390  CG  GLU A 305      21.476 316.927  38.153  1.00  0.85           C  
ATOM   2391  CD  GLU A 305      21.644 315.726  39.075  1.00  0.85           C  
ATOM   2392  OE1 GLU A 305      20.845 314.763  39.058  1.00  0.85           O  
ATOM   2393  OE2 GLU A 305      22.557 315.786  39.951  1.00  0.85           O  
ATOM   2394  N   ALA A 306      19.041 319.041  36.584  1.00  0.81           N  
ATOM   2395  CA  ALA A 306      18.167 319.724  37.511  1.00  0.81           C  
ATOM   2396  C   ALA A 306      17.873 318.790  38.675  1.00  0.81           C  
ATOM   2397  O   ALA A 306      17.105 317.837  38.562  1.00  0.81           O  
ATOM   2398  CB  ALA A 306      16.849 320.119  36.826  1.00  0.81           C  
ATOM   2399  N   ALA A 307      18.511 319.040  39.832  1.00  0.72           N  
ATOM   2400  CA  ALA A 307      18.489 318.139  40.966  1.00  0.72           C  
ATOM   2401  C   ALA A 307      17.413 318.516  41.966  1.00  0.72           C  
ATOM   2402  O   ALA A 307      17.676 318.913  43.096  1.00  0.72           O  
ATOM   2403  CB  ALA A 307      19.868 318.118  41.644  1.00  0.72           C  
ATOM   2404  N   HIS A 308      16.154 318.385  41.539  1.00  0.74           N  
ATOM   2405  CA  HIS A 308      14.992 318.594  42.368  1.00  0.74           C  
ATOM   2406  C   HIS A 308      13.895 317.700  41.808  1.00  0.74           C  
ATOM   2407  O   HIS A 308      14.104 316.985  40.828  1.00  0.74           O  
ATOM   2408  CB  HIS A 308      14.578 320.088  42.479  1.00  0.74           C  
ATOM   2409  CG  HIS A 308      14.364 320.792  41.175  1.00  0.74           C  
ATOM   2410  ND1 HIS A 308      13.290 320.425  40.402  1.00  0.74           N  
ATOM   2411  CD2 HIS A 308      15.075 321.764  40.550  1.00  0.74           C  
ATOM   2412  CE1 HIS A 308      13.361 321.157  39.319  1.00  0.74           C  
ATOM   2413  NE2 HIS A 308      14.424 321.992  39.353  1.00  0.74           N  
ATOM   2414  N   GLY A 309      12.716 317.643  42.465  1.00  0.79           N  
ATOM   2415  CA  GLY A 309      11.590 316.834  42.000  1.00  0.79           C  
ATOM   2416  C   GLY A 309      10.958 317.247  40.679  1.00  0.79           C  
ATOM   2417  O   GLY A 309      11.274 318.248  40.055  1.00  0.79           O  
ATOM   2418  N   THR A 310       9.950 316.491  40.222  1.00  0.88           N  
ATOM   2419  CA  THR A 310       9.315 316.692  38.913  1.00  0.88           C  
ATOM   2420  C   THR A 310       8.088 317.583  38.999  1.00  0.88           C  
ATOM   2421  O   THR A 310       7.346 317.778  38.036  1.00  0.88           O  
ATOM   2422  CB  THR A 310       8.926 315.364  38.294  1.00  0.88           C  
ATOM   2423  OG1 THR A 310       8.249 314.570  39.269  1.00  0.88           O  
ATOM   2424  CG2 THR A 310      10.236 314.657  37.905  1.00  0.88           C  
ATOM   2425  N   VAL A 311       7.889 318.179  40.193  1.00  0.87           N  
ATOM   2426  CA  VAL A 311       6.863 319.147  40.559  1.00  0.87           C  
ATOM   2427  C   VAL A 311       5.434 318.673  40.281  1.00  0.87           C  
ATOM   2428  O   VAL A 311       4.618 319.339  39.640  1.00  0.87           O  
ATOM   2429  CB  VAL A 311       7.123 320.581  40.092  1.00  0.87           C  
ATOM   2430  CG1 VAL A 311       6.345 321.575  40.977  1.00  0.87           C  
ATOM   2431  CG2 VAL A 311       8.625 320.914  40.159  1.00  0.87           C  
ATOM   2432  N   THR A 312       5.083 317.480  40.813  1.00  0.85           N  
ATOM   2433  CA  THR A 312       3.822 316.767  40.597  1.00  0.85           C  
ATOM   2434  C   THR A 312       2.575 317.585  40.849  1.00  0.85           C  
ATOM   2435  O   THR A 312       1.642 317.581  40.056  1.00  0.85           O  
ATOM   2436  CB  THR A 312       3.690 315.542  41.500  1.00  0.85           C  
ATOM   2437  OG1 THR A 312       4.908 314.823  41.573  1.00  0.85           O  
ATOM   2438  CG2 THR A 312       2.641 314.583  40.938  1.00  0.85           C  
ATOM   2439  N   ARG A 313       2.543 318.362  41.953  1.00  0.75           N  
ATOM   2440  CA  ARG A 313       1.420 319.216  42.322  1.00  0.75           C  
ATOM   2441  C   ARG A 313       1.073 320.253  41.252  1.00  0.75           C  
ATOM   2442  O   ARG A 313      -0.090 320.431  40.900  1.00  0.75           O  
ATOM   2443  CB  ARG A 313       1.708 319.904  43.687  1.00  0.75           C  
ATOM   2444  CG  ARG A 313       1.235 319.065  44.894  1.00  0.75           C  
ATOM   2445  CD  ARG A 313       1.592 319.661  46.263  1.00  0.75           C  
ATOM   2446  NE  ARG A 313       3.069 319.496  46.449  1.00  0.75           N  
ATOM   2447  CZ  ARG A 313       3.784 320.112  47.399  1.00  0.75           C  
ATOM   2448  NH1 ARG A 313       3.234 320.960  48.262  1.00  0.75           N  
ATOM   2449  NH2 ARG A 313       5.090 319.862  47.484  1.00  0.75           N  
ATOM   2450  N   HIS A 314       2.088 320.913  40.657  1.00  0.83           N  
ATOM   2451  CA  HIS A 314       1.893 321.795  39.517  1.00  0.83           C  
ATOM   2452  C   HIS A 314       1.499 321.057  38.247  1.00  0.83           C  
ATOM   2453  O   HIS A 314       0.685 321.539  37.467  1.00  0.83           O  
ATOM   2454  CB  HIS A 314       3.143 322.641  39.211  1.00  0.83           C  
ATOM   2455  CG  HIS A 314       3.432 323.709  40.215  1.00  0.83           C  
ATOM   2456  ND1 HIS A 314       4.514 324.524  39.977  1.00  0.83           N  
ATOM   2457  CD2 HIS A 314       2.777 324.115  41.333  1.00  0.83           C  
ATOM   2458  CE1 HIS A 314       4.509 325.412  40.945  1.00  0.83           C  
ATOM   2459  NE2 HIS A 314       3.475 325.212  41.797  1.00  0.83           N  
ATOM   2460  N   TYR A 315       2.047 319.850  37.997  1.00  0.87           N  
ATOM   2461  CA  TYR A 315       1.681 319.050  36.836  1.00  0.87           C  
ATOM   2462  C   TYR A 315       0.195 318.690  36.810  1.00  0.87           C  
ATOM   2463  O   TYR A 315      -0.465 318.813  35.782  1.00  0.87           O  
ATOM   2464  CB  TYR A 315       2.564 317.779  36.762  1.00  0.87           C  
ATOM   2465  CG  TYR A 315       2.365 317.020  35.477  1.00  0.87           C  
ATOM   2466  CD1 TYR A 315       2.601 317.626  34.230  1.00  0.87           C  
ATOM   2467  CD2 TYR A 315       1.926 315.688  35.517  1.00  0.87           C  
ATOM   2468  CE1 TYR A 315       2.382 316.911  33.043  1.00  0.87           C  
ATOM   2469  CE2 TYR A 315       1.725 314.968  34.332  1.00  0.87           C  
ATOM   2470  CZ  TYR A 315       1.944 315.584  33.096  1.00  0.87           C  
ATOM   2471  OH  TYR A 315       1.719 314.874  31.902  1.00  0.87           O  
ATOM   2472  N   ARG A 316      -0.380 318.315  37.969  1.00  0.81           N  
ATOM   2473  CA  ARG A 316      -1.805 318.065  38.130  1.00  0.81           C  
ATOM   2474  C   ARG A 316      -2.684 319.269  37.806  1.00  0.81           C  
ATOM   2475  O   ARG A 316      -3.729 319.130  37.174  1.00  0.81           O  
ATOM   2476  CB  ARG A 316      -2.120 317.601  39.575  1.00  0.81           C  
ATOM   2477  CG  ARG A 316      -1.425 316.288  39.986  1.00  0.81           C  
ATOM   2478  CD  ARG A 316      -1.761 315.065  39.126  1.00  0.81           C  
ATOM   2479  NE  ARG A 316      -0.898 313.964  39.643  1.00  0.81           N  
ATOM   2480  CZ  ARG A 316      -0.280 313.045  38.888  1.00  0.81           C  
ATOM   2481  NH1 ARG A 316      -0.319 313.035  37.561  1.00  0.81           N  
ATOM   2482  NH2 ARG A 316       0.389 312.079  39.510  1.00  0.81           N  
ATOM   2483  N   MET A 317      -2.264 320.482  38.221  1.00  0.88           N  
ATOM   2484  CA  MET A 317      -2.890 321.734  37.829  1.00  0.88           C  
ATOM   2485  C   MET A 317      -2.789 322.001  36.328  1.00  0.88           C  
ATOM   2486  O   MET A 317      -3.784 322.300  35.674  1.00  0.88           O  
ATOM   2487  CB  MET A 317      -2.228 322.903  38.592  1.00  0.88           C  
ATOM   2488  CG  MET A 317      -2.516 322.915  40.101  1.00  0.88           C  
ATOM   2489  SD  MET A 317      -1.430 324.075  40.986  1.00  0.88           S  
ATOM   2490  CE  MET A 317      -2.352 324.010  42.545  1.00  0.88           C  
ATOM   2491  N   HIS A 318      -1.591 321.822  35.730  1.00  0.84           N  
ATOM   2492  CA  HIS A 318      -1.331 321.992  34.302  1.00  0.84           C  
ATOM   2493  C   HIS A 318      -2.163 321.061  33.422  1.00  0.84           C  
ATOM   2494  O   HIS A 318      -2.754 321.475  32.428  1.00  0.84           O  
ATOM   2495  CB  HIS A 318       0.177 321.776  34.021  1.00  0.84           C  
ATOM   2496  CG  HIS A 318       0.593 321.973  32.595  1.00  0.84           C  
ATOM   2497  ND1 HIS A 318       0.663 323.249  32.077  1.00  0.84           N  
ATOM   2498  CD2 HIS A 318       0.875 321.056  31.633  1.00  0.84           C  
ATOM   2499  CE1 HIS A 318       0.976 323.087  30.808  1.00  0.84           C  
ATOM   2500  NE2 HIS A 318       1.120 321.779  30.486  1.00  0.84           N  
ATOM   2501  N   GLN A 319      -2.293 319.776  33.817  1.00  0.84           N  
ATOM   2502  CA  GLN A 319      -3.176 318.803  33.185  1.00  0.84           C  
ATOM   2503  C   GLN A 319      -4.655 319.188  33.211  1.00  0.84           C  
ATOM   2504  O   GLN A 319      -5.406 318.872  32.293  1.00  0.84           O  
ATOM   2505  CB  GLN A 319      -3.024 317.400  33.830  1.00  0.84           C  
ATOM   2506  CG  GLN A 319      -1.678 316.714  33.505  1.00  0.84           C  
ATOM   2507  CD  GLN A 319      -1.637 315.280  34.043  1.00  0.84           C  
ATOM   2508  OE1 GLN A 319      -1.620 315.000  35.246  1.00  0.84           O  
ATOM   2509  NE2 GLN A 319      -1.613 314.312  33.094  1.00  0.84           N  
ATOM   2510  N   LYS A 320      -5.107 319.898  34.262  1.00  0.76           N  
ATOM   2511  CA  LYS A 320      -6.478 320.365  34.393  1.00  0.76           C  
ATOM   2512  C   LYS A 320      -6.675 321.760  33.807  1.00  0.76           C  
ATOM   2513  O   LYS A 320      -7.734 322.365  33.967  1.00  0.76           O  
ATOM   2514  CB  LYS A 320      -6.881 320.407  35.890  1.00  0.76           C  
ATOM   2515  CG  LYS A 320      -7.182 319.028  36.492  1.00  0.76           C  
ATOM   2516  CD  LYS A 320      -7.487 319.150  37.993  1.00  0.76           C  
ATOM   2517  CE  LYS A 320      -7.853 317.819  38.643  1.00  0.76           C  
ATOM   2518  NZ  LYS A 320      -7.955 317.997  40.108  1.00  0.76           N  
ATOM   2519  N   GLY A 321      -5.663 322.311  33.100  1.00  0.82           N  
ATOM   2520  CA  GLY A 321      -5.738 323.635  32.487  1.00  0.82           C  
ATOM   2521  C   GLY A 321      -5.734 324.784  33.467  1.00  0.82           C  
ATOM   2522  O   GLY A 321      -6.238 325.865  33.179  1.00  0.82           O  
ATOM   2523  N   GLN A 322      -5.174 324.573  34.670  1.00  0.78           N  
ATOM   2524  CA  GLN A 322      -5.116 325.572  35.718  1.00  0.78           C  
ATOM   2525  C   GLN A 322      -3.799 326.336  35.713  1.00  0.78           C  
ATOM   2526  O   GLN A 322      -2.789 325.915  35.152  1.00  0.78           O  
ATOM   2527  CB  GLN A 322      -5.328 324.934  37.114  1.00  0.78           C  
ATOM   2528  CG  GLN A 322      -6.730 324.313  37.294  1.00  0.78           C  
ATOM   2529  CD  GLN A 322      -6.905 323.740  38.700  1.00  0.78           C  
ATOM   2530  OE1 GLN A 322      -6.116 322.936  39.199  1.00  0.78           O  
ATOM   2531  NE2 GLN A 322      -8.003 324.154  39.377  1.00  0.78           N  
ATOM   2532  N   GLU A 323      -3.788 327.526  36.351  1.00  0.79           N  
ATOM   2533  CA  GLU A 323      -2.613 328.374  36.419  1.00  0.79           C  
ATOM   2534  C   GLU A 323      -1.519 327.804  37.329  1.00  0.79           C  
ATOM   2535  O   GLU A 323      -1.752 327.477  38.492  1.00  0.79           O  
ATOM   2536  CB  GLU A 323      -2.990 329.837  36.802  1.00  0.79           C  
ATOM   2537  CG  GLU A 323      -1.957 330.854  36.244  1.00  0.79           C  
ATOM   2538  CD  GLU A 323      -2.205 332.338  36.513  1.00  0.79           C  
ATOM   2539  OE1 GLU A 323      -2.608 332.715  37.639  1.00  0.79           O  
ATOM   2540  OE2 GLU A 323      -1.882 333.152  35.611  1.00  0.79           O  
ATOM   2541  N   THR A 324      -0.281 327.655  36.808  1.00  0.91           N  
ATOM   2542  CA  THR A 324       0.863 327.137  37.558  1.00  0.91           C  
ATOM   2543  C   THR A 324       1.938 328.190  37.626  1.00  0.91           C  
ATOM   2544  O   THR A 324       1.935 329.167  36.882  1.00  0.91           O  
ATOM   2545  CB  THR A 324       1.492 325.843  37.028  1.00  0.91           C  
ATOM   2546  OG1 THR A 324       2.046 325.972  35.720  1.00  0.91           O  
ATOM   2547  CG2 THR A 324       0.407 324.770  36.965  1.00  0.91           C  
ATOM   2548  N   SER A 325       2.904 328.031  38.543  1.00  0.91           N  
ATOM   2549  CA  SER A 325       3.953 329.024  38.728  1.00  0.91           C  
ATOM   2550  C   SER A 325       5.212 328.275  39.086  1.00  0.91           C  
ATOM   2551  O   SER A 325       5.621 328.182  40.241  1.00  0.91           O  
ATOM   2552  CB  SER A 325       3.559 330.099  39.775  1.00  0.91           C  
ATOM   2553  OG  SER A 325       4.466 331.209  39.826  1.00  0.91           O  
ATOM   2554  N   THR A 326       5.801 327.638  38.059  1.00  0.88           N  
ATOM   2555  CA  THR A 326       6.898 326.691  38.196  1.00  0.88           C  
ATOM   2556  C   THR A 326       8.235 327.356  38.012  1.00  0.88           C  
ATOM   2557  O   THR A 326       8.533 327.879  36.941  1.00  0.88           O  
ATOM   2558  CB  THR A 326       6.865 325.569  37.160  1.00  0.88           C  
ATOM   2559  OG1 THR A 326       5.566 325.010  37.048  1.00  0.88           O  
ATOM   2560  CG2 THR A 326       7.796 324.421  37.570  1.00  0.88           C  
ATOM   2561  N   ASN A 327       9.101 327.325  39.041  1.00  0.88           N  
ATOM   2562  CA  ASN A 327      10.474 327.794  38.961  1.00  0.88           C  
ATOM   2563  C   ASN A 327      11.317 327.000  37.936  1.00  0.88           C  
ATOM   2564  O   ASN A 327      11.425 325.779  38.074  1.00  0.88           O  
ATOM   2565  CB  ASN A 327      11.070 327.702  40.392  1.00  0.88           C  
ATOM   2566  CG  ASN A 327      12.431 328.369  40.573  1.00  0.88           C  
ATOM   2567  OD1 ASN A 327      13.280 328.388  39.682  1.00  0.88           O  
ATOM   2568  ND2 ASN A 327      12.667 328.897  41.796  1.00  0.88           N  
ATOM   2569  N   PRO A 328      11.956 327.604  36.922  1.00  0.93           N  
ATOM   2570  CA  PRO A 328      12.653 326.816  35.913  1.00  0.93           C  
ATOM   2571  C   PRO A 328      14.147 327.024  36.029  1.00  0.93           C  
ATOM   2572  O   PRO A 328      14.874 326.493  35.191  1.00  0.93           O  
ATOM   2573  CB  PRO A 328      12.117 327.405  34.598  1.00  0.93           C  
ATOM   2574  CG  PRO A 328      11.910 328.893  34.895  1.00  0.93           C  
ATOM   2575  CD  PRO A 328      11.563 328.922  36.391  1.00  0.93           C  
ATOM   2576  N   ILE A 329      14.644 327.773  37.037  1.00  0.91           N  
ATOM   2577  CA  ILE A 329      16.034 328.227  37.123  1.00  0.91           C  
ATOM   2578  C   ILE A 329      17.055 327.102  37.167  1.00  0.91           C  
ATOM   2579  O   ILE A 329      18.001 327.095  36.388  1.00  0.91           O  
ATOM   2580  CB  ILE A 329      16.245 329.189  38.294  1.00  0.91           C  
ATOM   2581  CG1 ILE A 329      15.304 330.417  38.199  1.00  0.91           C  
ATOM   2582  CG2 ILE A 329      17.717 329.654  38.384  1.00  0.91           C  
ATOM   2583  CD1 ILE A 329      15.427 331.247  36.915  1.00  0.91           C  
ATOM   2584  N   ALA A 330      16.873 326.063  38.004  1.00  0.90           N  
ATOM   2585  CA  ALA A 330      17.765 324.910  38.015  1.00  0.90           C  
ATOM   2586  C   ALA A 330      17.812 324.160  36.685  1.00  0.90           C  
ATOM   2587  O   ALA A 330      18.867 323.753  36.205  1.00  0.90           O  
ATOM   2588  CB  ALA A 330      17.346 323.950  39.134  1.00  0.90           C  
ATOM   2589  N   SER A 331      16.652 324.002  36.023  1.00  0.91           N  
ATOM   2590  CA  SER A 331      16.546 323.407  34.699  1.00  0.91           C  
ATOM   2591  C   SER A 331      17.248 324.220  33.627  1.00  0.91           C  
ATOM   2592  O   SER A 331      17.939 323.672  32.773  1.00  0.91           O  
ATOM   2593  CB  SER A 331      15.075 323.180  34.283  1.00  0.91           C  
ATOM   2594  OG  SER A 331      14.370 322.471  35.304  1.00  0.91           O  
ATOM   2595  N   ILE A 332      17.134 325.565  33.669  1.00  0.91           N  
ATOM   2596  CA  ILE A 332      17.922 326.475  32.840  1.00  0.91           C  
ATOM   2597  C   ILE A 332      19.417 326.342  33.107  1.00  0.91           C  
ATOM   2598  O   ILE A 332      20.218 326.245  32.178  1.00  0.91           O  
ATOM   2599  CB  ILE A 332      17.481 327.931  33.026  1.00  0.91           C  
ATOM   2600  CG1 ILE A 332      16.048 328.128  32.488  1.00  0.91           C  
ATOM   2601  CG2 ILE A 332      18.457 328.895  32.315  1.00  0.91           C  
ATOM   2602  CD1 ILE A 332      15.350 329.373  33.036  1.00  0.91           C  
ATOM   2603  N   PHE A 333      19.832 326.270  34.388  1.00  0.90           N  
ATOM   2604  CA  PHE A 333      21.237 326.173  34.747  1.00  0.90           C  
ATOM   2605  C   PHE A 333      21.857 324.823  34.397  1.00  0.90           C  
ATOM   2606  O   PHE A 333      23.063 324.724  34.182  1.00  0.90           O  
ATOM   2607  CB  PHE A 333      21.501 326.531  36.236  1.00  0.90           C  
ATOM   2608  CG  PHE A 333      21.674 328.022  36.444  1.00  0.90           C  
ATOM   2609  CD1 PHE A 333      20.647 328.942  36.166  1.00  0.90           C  
ATOM   2610  CD2 PHE A 333      22.888 328.519  36.952  1.00  0.90           C  
ATOM   2611  CE1 PHE A 333      20.814 330.310  36.412  1.00  0.90           C  
ATOM   2612  CE2 PHE A 333      23.056 329.885  37.212  1.00  0.90           C  
ATOM   2613  CZ  PHE A 333      22.018 330.782  36.942  1.00  0.90           C  
ATOM   2614  N   ALA A 334      21.056 323.744  34.255  1.00  0.94           N  
ATOM   2615  CA  ALA A 334      21.522 322.507  33.656  1.00  0.94           C  
ATOM   2616  C   ALA A 334      21.966 322.705  32.203  1.00  0.94           C  
ATOM   2617  O   ALA A 334      23.064 322.310  31.811  1.00  0.94           O  
ATOM   2618  CB  ALA A 334      20.415 321.439  33.736  1.00  0.94           C  
ATOM   2619  N   TRP A 335      21.150 323.413  31.387  1.00  0.90           N  
ATOM   2620  CA  TRP A 335      21.521 323.778  30.031  1.00  0.90           C  
ATOM   2621  C   TRP A 335      22.720 324.713  29.956  1.00  0.90           C  
ATOM   2622  O   TRP A 335      23.655 324.451  29.204  1.00  0.90           O  
ATOM   2623  CB  TRP A 335      20.337 324.427  29.263  1.00  0.90           C  
ATOM   2624  CG  TRP A 335      19.277 323.444  28.820  1.00  0.90           C  
ATOM   2625  CD1 TRP A 335      18.094 323.099  29.416  1.00  0.90           C  
ATOM   2626  CD2 TRP A 335      19.367 322.658  27.617  1.00  0.90           C  
ATOM   2627  NE1 TRP A 335      17.447 322.136  28.672  1.00  0.90           N  
ATOM   2628  CE2 TRP A 335      18.222 321.850  27.575  1.00  0.90           C  
ATOM   2629  CE3 TRP A 335      20.335 322.598  26.611  1.00  0.90           C  
ATOM   2630  CZ2 TRP A 335      18.029 320.948  26.547  1.00  0.90           C  
ATOM   2631  CZ3 TRP A 335      20.123 321.697  25.553  1.00  0.90           C  
ATOM   2632  CH2 TRP A 335      18.987 320.874  25.525  1.00  0.90           C  
ATOM   2633  N   SER A 336      22.767 325.805  30.752  1.00  0.92           N  
ATOM   2634  CA  SER A 336      23.895 326.741  30.707  1.00  0.92           C  
ATOM   2635  C   SER A 336      25.216 326.145  31.144  1.00  0.92           C  
ATOM   2636  O   SER A 336      26.227 326.318  30.467  1.00  0.92           O  
ATOM   2637  CB  SER A 336      23.681 328.087  31.453  1.00  0.92           C  
ATOM   2638  OG  SER A 336      23.457 327.919  32.853  1.00  0.92           O  
ATOM   2639  N   ARG A 337      25.246 325.369  32.243  1.00  0.84           N  
ATOM   2640  CA  ARG A 337      26.435 324.645  32.667  1.00  0.84           C  
ATOM   2641  C   ARG A 337      26.903 323.590  31.672  1.00  0.84           C  
ATOM   2642  O   ARG A 337      28.102 323.444  31.434  1.00  0.84           O  
ATOM   2643  CB  ARG A 337      26.259 324.040  34.084  1.00  0.84           C  
ATOM   2644  CG  ARG A 337      26.103 325.120  35.181  1.00  0.84           C  
ATOM   2645  CD  ARG A 337      27.370 325.938  35.467  1.00  0.84           C  
ATOM   2646  NE  ARG A 337      26.938 327.227  36.080  1.00  0.84           N  
ATOM   2647  CZ  ARG A 337      27.146 327.662  37.328  1.00  0.84           C  
ATOM   2648  NH1 ARG A 337      27.700 326.913  38.276  1.00  0.84           N  
ATOM   2649  NH2 ARG A 337      26.773 328.895  37.640  1.00  0.84           N  
ATOM   2650  N   GLY A 338      25.972 322.859  31.019  1.00  0.94           N  
ATOM   2651  CA  GLY A 338      26.325 321.953  29.927  1.00  0.94           C  
ATOM   2652  C   GLY A 338      26.892 322.657  28.713  1.00  0.94           C  
ATOM   2653  O   GLY A 338      27.950 322.295  28.202  1.00  0.94           O  
ATOM   2654  N   LEU A 339      26.227 323.722  28.232  1.00  0.93           N  
ATOM   2655  CA  LEU A 339      26.693 324.528  27.111  1.00  0.93           C  
ATOM   2656  C   LEU A 339      28.015 325.242  27.365  1.00  0.93           C  
ATOM   2657  O   LEU A 339      28.866 325.312  26.483  1.00  0.93           O  
ATOM   2658  CB  LEU A 339      25.621 325.544  26.652  1.00  0.93           C  
ATOM   2659  CG  LEU A 339      24.338 324.899  26.085  1.00  0.93           C  
ATOM   2660  CD1 LEU A 339      23.278 325.976  25.849  1.00  0.93           C  
ATOM   2661  CD2 LEU A 339      24.572 324.103  24.795  1.00  0.93           C  
ATOM   2662  N   ALA A 340      28.251 325.753  28.590  1.00  0.94           N  
ATOM   2663  CA  ALA A 340      29.533 326.302  28.997  1.00  0.94           C  
ATOM   2664  C   ALA A 340      30.672 325.287  28.923  1.00  0.94           C  
ATOM   2665  O   ALA A 340      31.743 325.568  28.397  1.00  0.94           O  
ATOM   2666  CB  ALA A 340      29.429 326.837  30.436  1.00  0.94           C  
ATOM   2667  N   HIS A 341      30.450 324.044  29.398  1.00  0.90           N  
ATOM   2668  CA  HIS A 341      31.421 322.971  29.228  1.00  0.90           C  
ATOM   2669  C   HIS A 341      31.690 322.580  27.774  1.00  0.90           C  
ATOM   2670  O   HIS A 341      32.838 322.419  27.367  1.00  0.90           O  
ATOM   2671  CB  HIS A 341      31.012 321.721  30.023  1.00  0.90           C  
ATOM   2672  CG  HIS A 341      32.092 320.689  30.030  1.00  0.90           C  
ATOM   2673  ND1 HIS A 341      33.232 320.917  30.774  1.00  0.90           N  
ATOM   2674  CD2 HIS A 341      32.205 319.533  29.329  1.00  0.90           C  
ATOM   2675  CE1 HIS A 341      34.016 319.889  30.517  1.00  0.90           C  
ATOM   2676  NE2 HIS A 341      33.442 319.024  29.649  1.00  0.90           N  
ATOM   2677  N   ARG A 342      30.635 322.482  26.933  1.00  0.87           N  
ATOM   2678  CA  ARG A 342      30.747 322.268  25.491  1.00  0.87           C  
ATOM   2679  C   ARG A 342      31.581 323.358  24.821  1.00  0.87           C  
ATOM   2680  O   ARG A 342      32.495 323.094  24.044  1.00  0.87           O  
ATOM   2681  CB  ARG A 342      29.324 322.249  24.875  1.00  0.87           C  
ATOM   2682  CG  ARG A 342      29.223 322.097  23.341  1.00  0.87           C  
ATOM   2683  CD  ARG A 342      29.373 320.695  22.732  1.00  0.87           C  
ATOM   2684  NE  ARG A 342      30.812 320.328  22.669  1.00  0.87           N  
ATOM   2685  CZ  ARG A 342      31.295 319.082  22.741  1.00  0.87           C  
ATOM   2686  NH1 ARG A 342      30.504 318.028  22.904  1.00  0.87           N  
ATOM   2687  NH2 ARG A 342      32.603 318.896  22.625  1.00  0.87           N  
ATOM   2688  N   ALA A 343      31.344 324.631  25.187  1.00  0.96           N  
ATOM   2689  CA  ALA A 343      32.131 325.754  24.730  1.00  0.96           C  
ATOM   2690  C   ALA A 343      33.612 325.687  25.099  1.00  0.96           C  
ATOM   2691  O   ALA A 343      34.481 325.927  24.263  1.00  0.96           O  
ATOM   2692  CB  ALA A 343      31.522 327.044  25.294  1.00  0.96           C  
ATOM   2693  N   THR A 344      33.932 325.304  26.350  1.00  0.91           N  
ATOM   2694  CA  THR A 344      35.287 325.105  26.867  1.00  0.91           C  
ATOM   2695  C   THR A 344      36.064 324.028  26.130  1.00  0.91           C  
ATOM   2696  O   THR A 344      37.258 324.203  25.838  1.00  0.91           O  
ATOM   2697  CB  THR A 344      35.267 324.756  28.354  1.00  0.91           C  
ATOM   2698  OG1 THR A 344      34.729 325.848  29.081  1.00  0.91           O  
ATOM   2699  CG2 THR A 344      36.671 324.518  28.929  1.00  0.91           C  
ATOM   2700  N   LEU A 345      35.401 322.893  25.805  1.00  0.91           N  
ATOM   2701  CA  LEU A 345      35.946 321.827  24.976  1.00  0.91           C  
ATOM   2702  C   LEU A 345      36.256 322.279  23.553  1.00  0.91           C  
ATOM   2703  O   LEU A 345      37.347 322.037  23.039  1.00  0.91           O  
ATOM   2704  CB  LEU A 345      34.957 320.626  24.903  1.00  0.91           C  
ATOM   2705  CG  LEU A 345      34.744 319.858  26.224  1.00  0.91           C  
ATOM   2706  CD1 LEU A 345      33.647 318.795  26.067  1.00  0.91           C  
ATOM   2707  CD2 LEU A 345      36.030 319.201  26.737  1.00  0.91           C  
ATOM   2708  N   ASP A 346      35.316 323.004  22.918  1.00  0.90           N  
ATOM   2709  CA  ASP A 346      35.359 323.268  21.488  1.00  0.90           C  
ATOM   2710  C   ASP A 346      36.020 324.615  21.170  1.00  0.90           C  
ATOM   2711  O   ASP A 346      36.205 324.989  20.013  1.00  0.90           O  
ATOM   2712  CB  ASP A 346      33.901 323.255  20.944  1.00  0.90           C  
ATOM   2713  CG  ASP A 346      33.186 321.945  21.198  1.00  0.90           C  
ATOM   2714  OD1 ASP A 346      33.804 320.949  21.650  1.00  0.90           O  
ATOM   2715  OD2 ASP A 346      31.955 321.912  20.952  1.00  0.90           O  
ATOM   2716  N   LYS A 347      36.402 325.368  22.226  1.00  0.84           N  
ATOM   2717  CA  LYS A 347      36.975 326.714  22.214  1.00  0.84           C  
ATOM   2718  C   LYS A 347      36.066 327.742  21.565  1.00  0.84           C  
ATOM   2719  O   LYS A 347      36.471 328.623  20.809  1.00  0.84           O  
ATOM   2720  CB  LYS A 347      38.428 326.780  21.679  1.00  0.84           C  
ATOM   2721  CG  LYS A 347      39.423 325.901  22.456  1.00  0.84           C  
ATOM   2722  CD  LYS A 347      39.543 326.290  23.940  1.00  0.84           C  
ATOM   2723  CE  LYS A 347      40.457 325.357  24.732  1.00  0.84           C  
ATOM   2724  NZ  LYS A 347      40.030 325.339  26.148  1.00  0.84           N  
ATOM   2725  N   ASN A 348      34.774 327.643  21.902  1.00  0.88           N  
ATOM   2726  CA  ASN A 348      33.710 328.389  21.284  1.00  0.88           C  
ATOM   2727  C   ASN A 348      33.321 329.577  22.148  1.00  0.88           C  
ATOM   2728  O   ASN A 348      32.468 329.486  23.031  1.00  0.88           O  
ATOM   2729  CB  ASN A 348      32.538 327.406  21.087  1.00  0.88           C  
ATOM   2730  CG  ASN A 348      31.407 327.961  20.234  1.00  0.88           C  
ATOM   2731  OD1 ASN A 348      31.143 329.159  20.130  1.00  0.88           O  
ATOM   2732  ND2 ASN A 348      30.664 327.011  19.629  1.00  0.88           N  
ATOM   2733  N   SER A 349      33.918 330.746  21.859  1.00  0.87           N  
ATOM   2734  CA  SER A 349      33.692 331.986  22.593  1.00  0.87           C  
ATOM   2735  C   SER A 349      32.249 332.465  22.571  1.00  0.87           C  
ATOM   2736  O   SER A 349      31.703 332.915  23.572  1.00  0.87           O  
ATOM   2737  CB  SER A 349      34.613 333.129  22.081  1.00  0.87           C  
ATOM   2738  OG  SER A 349      34.415 333.401  20.688  1.00  0.87           O  
ATOM   2739  N   ALA A 350      31.567 332.347  21.416  1.00  0.88           N  
ATOM   2740  CA  ALA A 350      30.167 332.684  21.262  1.00  0.88           C  
ATOM   2741  C   ALA A 350      29.218 331.853  22.129  1.00  0.88           C  
ATOM   2742  O   ALA A 350      28.318 332.388  22.780  1.00  0.88           O  
ATOM   2743  CB  ALA A 350      29.788 332.542  19.776  1.00  0.88           C  
ATOM   2744  N   LEU A 351      29.418 330.520  22.191  1.00  0.91           N  
ATOM   2745  CA  LEU A 351      28.651 329.638  23.060  1.00  0.91           C  
ATOM   2746  C   LEU A 351      28.896 329.884  24.546  1.00  0.91           C  
ATOM   2747  O   LEU A 351      27.962 329.893  25.349  1.00  0.91           O  
ATOM   2748  CB  LEU A 351      28.892 328.154  22.697  1.00  0.91           C  
ATOM   2749  CG  LEU A 351      27.935 327.149  23.373  1.00  0.91           C  
ATOM   2750  CD1 LEU A 351      26.476 327.373  22.956  1.00  0.91           C  
ATOM   2751  CD2 LEU A 351      28.361 325.712  23.056  1.00  0.91           C  
ATOM   2752  N   GLU A 352      30.161 330.142  24.940  1.00  0.85           N  
ATOM   2753  CA  GLU A 352      30.539 330.515  26.297  1.00  0.85           C  
ATOM   2754  C   GLU A 352      29.874 331.809  26.763  1.00  0.85           C  
ATOM   2755  O   GLU A 352      29.235 331.868  27.817  1.00  0.85           O  
ATOM   2756  CB  GLU A 352      32.075 330.667  26.350  1.00  0.85           C  
ATOM   2757  CG  GLU A 352      32.662 330.988  27.743  1.00  0.85           C  
ATOM   2758  CD  GLU A 352      34.189 331.088  27.715  1.00  0.85           C  
ATOM   2759  OE1 GLU A 352      34.793 330.910  26.624  1.00  0.85           O  
ATOM   2760  OE2 GLU A 352      34.758 331.350  28.805  1.00  0.85           O  
ATOM   2761  N   THR A 353      29.914 332.854  25.905  1.00  0.87           N  
ATOM   2762  CA  THR A 353      29.227 334.131  26.097  1.00  0.87           C  
ATOM   2763  C   THR A 353      27.728 333.956  26.236  1.00  0.87           C  
ATOM   2764  O   THR A 353      27.108 334.510  27.141  1.00  0.87           O  
ATOM   2765  CB  THR A 353      29.513 335.109  24.956  1.00  0.87           C  
ATOM   2766  OG1 THR A 353      30.894 335.435  24.955  1.00  0.87           O  
ATOM   2767  CG2 THR A 353      28.768 336.441  25.115  1.00  0.87           C  
ATOM   2768  N   PHE A 354      27.090 333.122  25.387  1.00  0.90           N  
ATOM   2769  CA  PHE A 354      25.674 332.795  25.514  1.00  0.90           C  
ATOM   2770  C   PHE A 354      25.307 332.142  26.853  1.00  0.90           C  
ATOM   2771  O   PHE A 354      24.360 332.563  27.519  1.00  0.90           O  
ATOM   2772  CB  PHE A 354      25.260 331.871  24.329  1.00  0.90           C  
ATOM   2773  CG  PHE A 354      23.857 331.332  24.458  1.00  0.90           C  
ATOM   2774  CD1 PHE A 354      22.751 332.150  24.204  1.00  0.90           C  
ATOM   2775  CD2 PHE A 354      23.648 330.034  24.955  1.00  0.90           C  
ATOM   2776  CE1 PHE A 354      21.451 331.697  24.459  1.00  0.90           C  
ATOM   2777  CE2 PHE A 354      22.354 329.580  25.229  1.00  0.90           C  
ATOM   2778  CZ  PHE A 354      21.258 330.412  24.979  1.00  0.90           C  
ATOM   2779  N   ALA A 355      26.073 331.121  27.286  1.00  0.93           N  
ATOM   2780  CA  ALA A 355      25.808 330.371  28.497  1.00  0.93           C  
ATOM   2781  C   ALA A 355      25.850 331.233  29.755  1.00  0.93           C  
ATOM   2782  O   ALA A 355      24.934 331.213  30.574  1.00  0.93           O  
ATOM   2783  CB  ALA A 355      26.830 329.225  28.581  1.00  0.93           C  
ATOM   2784  N   ASN A 356      26.888 332.084  29.874  1.00  0.88           N  
ATOM   2785  CA  ASN A 356      27.008 333.083  30.923  1.00  0.88           C  
ATOM   2786  C   ASN A 356      25.909 334.149  30.868  1.00  0.88           C  
ATOM   2787  O   ASN A 356      25.345 334.536  31.890  1.00  0.88           O  
ATOM   2788  CB  ASN A 356      28.420 333.717  30.836  1.00  0.88           C  
ATOM   2789  CG  ASN A 356      28.679 334.694  31.978  1.00  0.88           C  
ATOM   2790  OD1 ASN A 356      28.895 334.316  33.126  1.00  0.88           O  
ATOM   2791  ND2 ASN A 356      28.636 336.009  31.660  1.00  0.88           N  
ATOM   2792  N   ASN A 357      25.555 334.648  29.664  1.00  0.89           N  
ATOM   2793  CA  ASN A 357      24.499 335.638  29.507  1.00  0.89           C  
ATOM   2794  C   ASN A 357      23.150 335.142  29.988  1.00  0.89           C  
ATOM   2795  O   ASN A 357      22.440 335.860  30.687  1.00  0.89           O  
ATOM   2796  CB  ASN A 357      24.350 336.092  28.034  1.00  0.89           C  
ATOM   2797  CG  ASN A 357      25.487 337.036  27.669  1.00  0.89           C  
ATOM   2798  OD1 ASN A 357      26.156 337.615  28.525  1.00  0.89           O  
ATOM   2799  ND2 ASN A 357      25.676 337.252  26.347  1.00  0.89           N  
ATOM   2800  N   LEU A 358      22.779 333.891  29.666  1.00  0.93           N  
ATOM   2801  CA  LEU A 358      21.562 333.285  30.169  1.00  0.93           C  
ATOM   2802  C   LEU A 358      21.538 333.129  31.693  1.00  0.93           C  
ATOM   2803  O   LEU A 358      20.536 333.447  32.334  1.00  0.93           O  
ATOM   2804  CB  LEU A 358      21.290 331.962  29.420  1.00  0.93           C  
ATOM   2805  CG  LEU A 358      19.940 331.277  29.721  1.00  0.93           C  
ATOM   2806  CD1 LEU A 358      18.745 332.237  29.667  1.00  0.93           C  
ATOM   2807  CD2 LEU A 358      19.710 330.125  28.734  1.00  0.93           C  
ATOM   2808  N   GLU A 359      22.666 332.726  32.330  1.00  0.88           N  
ATOM   2809  CA  GLU A 359      22.782 332.734  33.790  1.00  0.88           C  
ATOM   2810  C   GLU A 359      22.577 334.109  34.408  1.00  0.88           C  
ATOM   2811  O   GLU A 359      21.816 334.267  35.364  1.00  0.88           O  
ATOM   2812  CB  GLU A 359      24.140 332.182  34.300  1.00  0.88           C  
ATOM   2813  CG  GLU A 359      24.257 330.674  34.012  1.00  0.88           C  
ATOM   2814  CD  GLU A 359      25.300 329.900  34.787  1.00  0.88           C  
ATOM   2815  OE1 GLU A 359      25.866 330.402  35.786  1.00  0.88           O  
ATOM   2816  OE2 GLU A 359      25.518 328.714  34.411  1.00  0.88           O  
ATOM   2817  N   ALA A 360      23.203 335.155  33.826  1.00  0.95           N  
ATOM   2818  CA  ALA A 360      23.014 336.528  34.249  1.00  0.95           C  
ATOM   2819  C   ALA A 360      21.573 337.017  34.109  1.00  0.95           C  
ATOM   2820  O   ALA A 360      21.006 337.533  35.065  1.00  0.95           O  
ATOM   2821  CB  ALA A 360      23.978 337.452  33.475  1.00  0.95           C  
ATOM   2822  N   VAL A 361      20.910 336.771  32.954  1.00  0.94           N  
ATOM   2823  CA  VAL A 361      19.517 337.143  32.689  1.00  0.94           C  
ATOM   2824  C   VAL A 361      18.554 336.563  33.701  1.00  0.94           C  
ATOM   2825  O   VAL A 361      17.648 337.232  34.194  1.00  0.94           O  
ATOM   2826  CB  VAL A 361      19.088 336.663  31.300  1.00  0.94           C  
ATOM   2827  CG1 VAL A 361      17.558 336.652  31.092  1.00  0.94           C  
ATOM   2828  CG2 VAL A 361      19.731 337.589  30.263  1.00  0.94           C  
ATOM   2829  N   CYS A 362      18.735 335.282  34.055  1.00  0.92           N  
ATOM   2830  CA  CYS A 362      17.928 334.625  35.061  1.00  0.92           C  
ATOM   2831  C   CYS A 362      18.037 335.254  36.437  1.00  0.92           C  
ATOM   2832  O   CYS A 362      17.021 335.556  37.065  1.00  0.92           O  
ATOM   2833  CB  CYS A 362      18.334 333.140  35.127  1.00  0.92           C  
ATOM   2834  SG  CYS A 362      17.682 332.252  33.682  1.00  0.92           S  
ATOM   2835  N   ILE A 363      19.268 335.524  36.911  1.00  0.89           N  
ATOM   2836  CA  ILE A 363      19.506 336.189  38.186  1.00  0.89           C  
ATOM   2837  C   ILE A 363      18.998 337.625  38.181  1.00  0.89           C  
ATOM   2838  O   ILE A 363      18.245 338.022  39.069  1.00  0.89           O  
ATOM   2839  CB  ILE A 363      20.984 336.087  38.565  1.00  0.89           C  
ATOM   2840  CG1 ILE A 363      21.351 334.604  38.824  1.00  0.89           C  
ATOM   2841  CG2 ILE A 363      21.317 336.955  39.799  1.00  0.89           C  
ATOM   2842  CD1 ILE A 363      22.861 334.344  38.846  1.00  0.89           C  
ATOM   2843  N   GLU A 364      19.307 338.406  37.124  1.00  0.88           N  
ATOM   2844  CA  GLU A 364      18.867 339.782  36.940  1.00  0.88           C  
ATOM   2845  C   GLU A 364      17.347 339.936  36.898  1.00  0.88           C  
ATOM   2846  O   GLU A 364      16.789 340.832  37.526  1.00  0.88           O  
ATOM   2847  CB  GLU A 364      19.477 340.384  35.642  1.00  0.88           C  
ATOM   2848  CG  GLU A 364      21.007 340.645  35.718  1.00  0.88           C  
ATOM   2849  CD  GLU A 364      21.678 340.907  34.376  1.00  0.88           C  
ATOM   2850  OE1 GLU A 364      21.009 341.041  33.320  1.00  0.88           O  
ATOM   2851  OE2 GLU A 364      22.940 340.954  34.355  1.00  0.88           O  
ATOM   2852  N   THR A 365      16.614 339.039  36.197  1.00  0.92           N  
ATOM   2853  CA  THR A 365      15.147 339.040  36.155  1.00  0.92           C  
ATOM   2854  C   THR A 365      14.520 338.862  37.538  1.00  0.92           C  
ATOM   2855  O   THR A 365      13.627 339.619  37.920  1.00  0.92           O  
ATOM   2856  CB  THR A 365      14.583 337.987  35.185  1.00  0.92           C  
ATOM   2857  OG1 THR A 365      15.017 338.218  33.845  1.00  0.92           O  
ATOM   2858  CG2 THR A 365      13.053 338.021  35.118  1.00  0.92           C  
ATOM   2859  N   MET A 366      15.018 337.905  38.357  1.00  0.88           N  
ATOM   2860  CA  MET A 366      14.597 337.734  39.746  1.00  0.88           C  
ATOM   2861  C   MET A 366      14.999 338.898  40.655  1.00  0.88           C  
ATOM   2862  O   MET A 366      14.197 339.368  41.465  1.00  0.88           O  
ATOM   2863  CB  MET A 366      15.103 336.392  40.332  1.00  0.88           C  
ATOM   2864  CG  MET A 366      14.495 335.151  39.648  1.00  0.88           C  
ATOM   2865  SD  MET A 366      15.113 333.580  40.322  1.00  0.88           S  
ATOM   2866  CE  MET A 366      16.742 333.571  39.531  1.00  0.88           C  
ATOM   2867  N   GLU A 367      16.235 339.432  40.494  1.00  0.85           N  
ATOM   2868  CA  GLU A 367      16.741 340.622  41.177  1.00  0.85           C  
ATOM   2869  C   GLU A 367      15.894 341.873  40.891  1.00  0.85           C  
ATOM   2870  O   GLU A 367      15.723 342.739  41.745  1.00  0.85           O  
ATOM   2871  CB  GLU A 367      18.279 340.851  40.961  1.00  0.85           C  
ATOM   2872  CG  GLU A 367      19.170 339.856  41.771  1.00  0.85           C  
ATOM   2873  CD  GLU A 367      20.678 340.118  41.920  1.00  0.85           C  
ATOM   2874  OE1 GLU A 367      21.280 341.108  41.429  1.00  0.85           O  
ATOM   2875  OE2 GLU A 367      21.302 339.291  42.647  1.00  0.85           O  
ATOM   2876  N   ALA A 368      15.266 341.958  39.699  1.00  0.92           N  
ATOM   2877  CA  ALA A 368      14.391 343.046  39.303  1.00  0.92           C  
ATOM   2878  C   ALA A 368      12.937 342.869  39.749  1.00  0.92           C  
ATOM   2879  O   ALA A 368      12.077 343.696  39.452  1.00  0.92           O  
ATOM   2880  CB  ALA A 368      14.425 343.131  37.766  1.00  0.92           C  
ATOM   2881  N   GLY A 369      12.634 341.802  40.520  1.00  0.92           N  
ATOM   2882  CA  GLY A 369      11.327 341.607  41.146  1.00  0.92           C  
ATOM   2883  C   GLY A 369      10.365 340.746  40.374  1.00  0.92           C  
ATOM   2884  O   GLY A 369       9.219 340.566  40.774  1.00  0.92           O  
ATOM   2885  N   PHE A 370      10.808 340.164  39.251  1.00  0.92           N  
ATOM   2886  CA  PHE A 370       9.991 339.296  38.426  1.00  0.92           C  
ATOM   2887  C   PHE A 370      10.314 337.854  38.767  1.00  0.92           C  
ATOM   2888  O   PHE A 370      11.436 337.399  38.575  1.00  0.92           O  
ATOM   2889  CB  PHE A 370      10.295 339.508  36.923  1.00  0.92           C  
ATOM   2890  CG  PHE A 370      10.082 340.936  36.513  1.00  0.92           C  
ATOM   2891  CD1 PHE A 370       8.789 341.470  36.394  1.00  0.92           C  
ATOM   2892  CD2 PHE A 370      11.188 341.762  36.254  1.00  0.92           C  
ATOM   2893  CE1 PHE A 370       8.605 342.813  36.038  1.00  0.92           C  
ATOM   2894  CE2 PHE A 370      11.010 343.107  35.905  1.00  0.92           C  
ATOM   2895  CZ  PHE A 370       9.716 343.632  35.794  1.00  0.92           C  
ATOM   2896  N   LEU A 371       9.345 337.084  39.292  1.00  0.90           N  
ATOM   2897  CA  LEU A 371       9.653 335.775  39.837  1.00  0.90           C  
ATOM   2898  C   LEU A 371       8.434 334.869  39.873  1.00  0.90           C  
ATOM   2899  O   LEU A 371       7.299 335.290  39.651  1.00  0.90           O  
ATOM   2900  CB  LEU A 371      10.333 335.865  41.240  1.00  0.90           C  
ATOM   2901  CG  LEU A 371       9.684 336.822  42.266  1.00  0.90           C  
ATOM   2902  CD1 LEU A 371       8.246 336.445  42.603  1.00  0.90           C  
ATOM   2903  CD2 LEU A 371      10.518 336.888  43.553  1.00  0.90           C  
ATOM   2904  N   THR A 372       8.669 333.570  40.144  1.00  0.88           N  
ATOM   2905  CA  THR A 372       7.647 332.549  40.350  1.00  0.88           C  
ATOM   2906  C   THR A 372       7.174 332.521  41.797  1.00  0.88           C  
ATOM   2907  O   THR A 372       7.757 333.131  42.691  1.00  0.88           O  
ATOM   2908  CB  THR A 372       8.056 331.150  39.876  1.00  0.88           C  
ATOM   2909  OG1 THR A 372       9.372 330.772  40.313  1.00  0.88           O  
ATOM   2910  CG2 THR A 372       7.923 331.156  38.329  1.00  0.88           C  
ATOM   2911  N   LYS A 373       6.037 331.847  42.073  1.00  0.80           N  
ATOM   2912  CA  LYS A 373       5.322 331.918  43.342  1.00  0.80           C  
ATOM   2913  C   LYS A 373       6.120 331.456  44.547  1.00  0.80           C  
ATOM   2914  O   LYS A 373       5.986 332.015  45.631  1.00  0.80           O  
ATOM   2915  CB  LYS A 373       3.952 331.179  43.286  1.00  0.80           C  
ATOM   2916  CG  LYS A 373       2.966 331.564  44.412  1.00  0.80           C  
ATOM   2917  CD  LYS A 373       1.575 330.911  44.257  1.00  0.80           C  
ATOM   2918  CE  LYS A 373       0.547 331.365  45.306  1.00  0.80           C  
ATOM   2919  NZ  LYS A 373      -0.792 330.801  44.997  1.00  0.80           N  
ATOM   2920  N   ASP A 374       6.997 330.448  44.386  1.00  0.79           N  
ATOM   2921  CA  ASP A 374       7.848 329.932  45.436  1.00  0.79           C  
ATOM   2922  C   ASP A 374       8.799 330.987  46.003  1.00  0.79           C  
ATOM   2923  O   ASP A 374       8.920 331.187  47.209  1.00  0.79           O  
ATOM   2924  CB  ASP A 374       8.605 328.688  44.877  1.00  0.79           C  
ATOM   2925  CG  ASP A 374       9.439 328.956  43.625  1.00  0.79           C  
ATOM   2926  OD1 ASP A 374      10.681 328.771  43.704  1.00  0.79           O  
ATOM   2927  OD2 ASP A 374       8.871 329.380  42.582  1.00  0.79           O  
ATOM   2928  N   LEU A 375       9.432 331.748  45.102  1.00  0.82           N  
ATOM   2929  CA  LEU A 375      10.293 332.869  45.397  1.00  0.82           C  
ATOM   2930  C   LEU A 375       9.548 334.060  45.991  1.00  0.82           C  
ATOM   2931  O   LEU A 375      10.045 334.720  46.902  1.00  0.82           O  
ATOM   2932  CB  LEU A 375      11.073 333.254  44.124  1.00  0.82           C  
ATOM   2933  CG  LEU A 375      11.906 332.106  43.521  1.00  0.82           C  
ATOM   2934  CD1 LEU A 375      12.425 332.519  42.142  1.00  0.82           C  
ATOM   2935  CD2 LEU A 375      13.055 331.671  44.439  1.00  0.82           C  
ATOM   2936  N   ALA A 376       8.308 334.347  45.526  1.00  0.83           N  
ATOM   2937  CA  ALA A 376       7.441 335.358  46.119  1.00  0.83           C  
ATOM   2938  C   ALA A 376       7.106 335.052  47.585  1.00  0.83           C  
ATOM   2939  O   ALA A 376       7.062 335.924  48.445  1.00  0.83           O  
ATOM   2940  CB  ALA A 376       6.135 335.527  45.315  1.00  0.83           C  
ATOM   2941  N   ILE A 377       6.886 333.762  47.895  1.00  0.70           N  
ATOM   2942  CA  ILE A 377       6.674 333.251  49.242  1.00  0.70           C  
ATOM   2943  C   ILE A 377       7.905 333.405  50.123  1.00  0.70           C  
ATOM   2944  O   ILE A 377       7.794 333.776  51.286  1.00  0.70           O  
ATOM   2945  CB  ILE A 377       6.146 331.816  49.196  1.00  0.70           C  
ATOM   2946  CG1 ILE A 377       4.727 331.804  48.572  1.00  0.70           C  
ATOM   2947  CG2 ILE A 377       6.144 331.194  50.607  1.00  0.70           C  
ATOM   2948  CD1 ILE A 377       4.226 330.415  48.163  1.00  0.70           C  
ATOM   2949  N   CYS A 378       9.122 333.164  49.589  1.00  0.75           N  
ATOM   2950  CA  CYS A 378      10.374 333.366  50.314  1.00  0.75           C  
ATOM   2951  C   CYS A 378      10.613 334.805  50.782  1.00  0.75           C  
ATOM   2952  O   CYS A 378      11.176 335.038  51.849  1.00  0.75           O  
ATOM   2953  CB  CYS A 378      11.611 332.907  49.495  1.00  0.75           C  
ATOM   2954  SG  CYS A 378      11.562 331.126  49.102  1.00  0.75           S  
ATOM   2955  N   VAL A 379      10.206 335.816  49.987  1.00  0.82           N  
ATOM   2956  CA  VAL A 379      10.285 337.229  50.347  1.00  0.82           C  
ATOM   2957  C   VAL A 379       9.187 337.677  51.335  1.00  0.82           C  
ATOM   2958  O   VAL A 379       8.365 336.894  51.793  1.00  0.82           O  
ATOM   2959  CB  VAL A 379      10.358 338.153  49.127  1.00  0.82           C  
ATOM   2960  CG1 VAL A 379      11.500 337.717  48.185  1.00  0.82           C  
ATOM   2961  CG2 VAL A 379       9.035 338.180  48.354  1.00  0.82           C  
ATOM   2962  N   LYS A 380       9.168 338.970  51.761  1.00  0.53           N  
ATOM   2963  CA  LYS A 380       8.066 339.540  52.552  1.00  0.53           C  
ATOM   2964  C   LYS A 380       7.850 338.870  53.916  1.00  0.53           C  
ATOM   2965  O   LYS A 380       6.738 338.586  54.361  1.00  0.53           O  
ATOM   2966  CB  LYS A 380       6.734 339.599  51.752  1.00  0.53           C  
ATOM   2967  CG  LYS A 380       6.765 340.534  50.530  1.00  0.53           C  
ATOM   2968  CD  LYS A 380       5.429 340.500  49.769  1.00  0.53           C  
ATOM   2969  CE  LYS A 380       5.315 341.480  48.599  1.00  0.53           C  
ATOM   2970  NZ  LYS A 380       6.041 340.978  47.419  1.00  0.53           N  
ATOM   2971  N   GLY A 381       8.962 338.594  54.623  1.00  0.43           N  
ATOM   2972  CA  GLY A 381       8.963 337.894  55.903  1.00  0.43           C  
ATOM   2973  C   GLY A 381       8.857 336.396  55.777  1.00  0.43           C  
ATOM   2974  O   GLY A 381       8.834 335.694  56.780  1.00  0.43           O  
ATOM   2975  N   GLY A 382       8.799 335.859  54.540  1.00  0.41           N  
ATOM   2976  CA  GLY A 382       8.652 334.423  54.317  1.00  0.41           C  
ATOM   2977  C   GLY A 382       7.228 333.942  54.417  1.00  0.41           C  
ATOM   2978  O   GLY A 382       6.945 332.748  54.477  1.00  0.41           O  
ATOM   2979  N   ASN A 383       6.265 334.876  54.483  1.00  0.34           N  
ATOM   2980  CA  ASN A 383       4.883 334.533  54.725  1.00  0.34           C  
ATOM   2981  C   ASN A 383       4.139 334.139  53.462  1.00  0.34           C  
ATOM   2982  O   ASN A 383       3.754 334.968  52.640  1.00  0.34           O  
ATOM   2983  CB  ASN A 383       4.114 335.707  55.368  1.00  0.34           C  
ATOM   2984  CG  ASN A 383       4.611 335.954  56.783  1.00  0.34           C  
ATOM   2985  OD1 ASN A 383       4.150 335.318  57.729  1.00  0.34           O  
ATOM   2986  ND2 ASN A 383       5.546 336.917  56.952  1.00  0.34           N  
ATOM   2987  N   ALA A 384       3.816 332.838  53.347  1.00  0.51           N  
ATOM   2988  CA  ALA A 384       3.011 332.282  52.276  1.00  0.51           C  
ATOM   2989  C   ALA A 384       1.618 332.897  52.157  1.00  0.51           C  
ATOM   2990  O   ALA A 384       1.047 333.013  51.076  1.00  0.51           O  
ATOM   2991  CB  ALA A 384       2.890 330.764  52.486  1.00  0.51           C  
ATOM   2992  N   SER A 385       1.047 333.327  53.295  1.00  0.45           N  
ATOM   2993  CA  SER A 385      -0.254 333.968  53.383  1.00  0.45           C  
ATOM   2994  C   SER A 385      -0.290 335.421  52.937  1.00  0.45           C  
ATOM   2995  O   SER A 385      -1.366 335.974  52.729  1.00  0.45           O  
ATOM   2996  CB  SER A 385      -0.763 333.932  54.844  1.00  0.45           C  
ATOM   2997  OG  SER A 385       0.214 334.483  55.734  1.00  0.45           O  
ATOM   2998  N   ALA A 386       0.876 336.077  52.781  1.00  0.65           N  
ATOM   2999  CA  ALA A 386       0.950 337.478  52.401  1.00  0.65           C  
ATOM   3000  C   ALA A 386       1.251 337.673  50.919  1.00  0.65           C  
ATOM   3001  O   ALA A 386       1.440 338.795  50.454  1.00  0.65           O  
ATOM   3002  CB  ALA A 386       2.027 338.188  53.244  1.00  0.65           C  
ATOM   3003  N   VAL A 387       1.277 336.576  50.141  1.00  0.73           N  
ATOM   3004  CA  VAL A 387       1.542 336.595  48.711  1.00  0.73           C  
ATOM   3005  C   VAL A 387       0.274 336.759  47.910  1.00  0.73           C  
ATOM   3006  O   VAL A 387      -0.661 335.957  47.976  1.00  0.73           O  
ATOM   3007  CB  VAL A 387       2.254 335.326  48.261  1.00  0.73           C  
ATOM   3008  CG1 VAL A 387       2.302 335.172  46.724  1.00  0.73           C  
ATOM   3009  CG2 VAL A 387       3.677 335.400  48.822  1.00  0.73           C  
ATOM   3010  N   THR A 388       0.227 337.810  47.080  1.00  0.73           N  
ATOM   3011  CA  THR A 388      -0.908 338.082  46.213  1.00  0.73           C  
ATOM   3012  C   THR A 388      -0.600 337.658  44.783  1.00  0.73           C  
ATOM   3013  O   THR A 388       0.517 337.280  44.446  1.00  0.73           O  
ATOM   3014  CB  THR A 388      -1.351 339.531  46.274  1.00  0.73           C  
ATOM   3015  OG1 THR A 388      -0.352 340.386  45.762  1.00  0.73           O  
ATOM   3016  CG2 THR A 388      -1.602 339.926  47.735  1.00  0.73           C  
ATOM   3017  N   ARG A 389      -1.599 337.673  43.862  1.00  0.74           N  
ATOM   3018  CA  ARG A 389      -1.378 337.333  42.453  1.00  0.74           C  
ATOM   3019  C   ARG A 389      -0.437 338.301  41.742  1.00  0.74           C  
ATOM   3020  O   ARG A 389       0.250 337.925  40.794  1.00  0.74           O  
ATOM   3021  CB  ARG A 389      -2.710 337.211  41.649  1.00  0.74           C  
ATOM   3022  CG  ARG A 389      -2.572 336.753  40.167  1.00  0.74           C  
ATOM   3023  CD  ARG A 389      -1.952 335.358  39.954  1.00  0.74           C  
ATOM   3024  NE  ARG A 389      -1.720 335.115  38.494  1.00  0.74           N  
ATOM   3025  CZ  ARG A 389      -0.651 335.529  37.794  1.00  0.74           C  
ATOM   3026  NH1 ARG A 389       0.284 336.314  38.315  1.00  0.74           N  
ATOM   3027  NH2 ARG A 389      -0.500 335.126  36.537  1.00  0.74           N  
ATOM   3028  N   THR A 390      -0.386 339.567  42.202  1.00  0.81           N  
ATOM   3029  CA  THR A 390       0.427 340.629  41.622  1.00  0.81           C  
ATOM   3030  C   THR A 390       1.903 340.529  41.987  1.00  0.81           C  
ATOM   3031  O   THR A 390       2.745 341.109  41.307  1.00  0.81           O  
ATOM   3032  CB  THR A 390      -0.068 342.022  42.020  1.00  0.81           C  
ATOM   3033  OG1 THR A 390      -0.196 342.128  43.431  1.00  0.81           O  
ATOM   3034  CG2 THR A 390      -1.474 342.274  41.453  1.00  0.81           C  
ATOM   3035  N   ASP A 391       2.260 339.756  43.036  1.00  0.82           N  
ATOM   3036  CA  ASP A 391       3.639 339.524  43.447  1.00  0.82           C  
ATOM   3037  C   ASP A 391       4.422 338.543  42.586  1.00  0.82           C  
ATOM   3038  O   ASP A 391       5.640 338.435  42.721  1.00  0.82           O  
ATOM   3039  CB  ASP A 391       3.705 338.960  44.888  1.00  0.82           C  
ATOM   3040  CG  ASP A 391       3.474 340.063  45.883  1.00  0.82           C  
ATOM   3041  OD1 ASP A 391       4.148 341.120  45.736  1.00  0.82           O  
ATOM   3042  OD2 ASP A 391       2.751 339.828  46.880  1.00  0.82           O  
ATOM   3043  N   TYR A 392       3.761 337.768  41.711  1.00  0.85           N  
ATOM   3044  CA  TYR A 392       4.438 336.730  40.967  1.00  0.85           C  
ATOM   3045  C   TYR A 392       3.937 336.624  39.549  1.00  0.85           C  
ATOM   3046  O   TYR A 392       2.891 337.144  39.173  1.00  0.85           O  
ATOM   3047  CB  TYR A 392       4.373 335.344  41.677  1.00  0.85           C  
ATOM   3048  CG  TYR A 392       2.984 334.767  41.817  1.00  0.85           C  
ATOM   3049  CD1 TYR A 392       2.471 333.868  40.866  1.00  0.85           C  
ATOM   3050  CD2 TYR A 392       2.204 335.070  42.940  1.00  0.85           C  
ATOM   3051  CE1 TYR A 392       1.217 333.263  41.044  1.00  0.85           C  
ATOM   3052  CE2 TYR A 392       0.944 334.481  43.117  1.00  0.85           C  
ATOM   3053  CZ  TYR A 392       0.454 333.573  42.176  1.00  0.85           C  
ATOM   3054  OH  TYR A 392      -0.810 332.982  42.394  1.00  0.85           O  
ATOM   3055  N   LEU A 393       4.705 335.908  38.720  1.00  0.94           N  
ATOM   3056  CA  LEU A 393       4.338 335.581  37.367  1.00  0.94           C  
ATOM   3057  C   LEU A 393       3.977 334.102  37.305  1.00  0.94           C  
ATOM   3058  O   LEU A 393       4.478 333.275  38.072  1.00  0.94           O  
ATOM   3059  CB  LEU A 393       5.516 335.898  36.409  1.00  0.94           C  
ATOM   3060  CG  LEU A 393       5.965 337.378  36.378  1.00  0.94           C  
ATOM   3061  CD1 LEU A 393       7.090 337.570  35.352  1.00  0.94           C  
ATOM   3062  CD2 LEU A 393       4.814 338.344  36.072  1.00  0.94           C  
ATOM   3063  N   ASN A 394       3.065 333.709  36.396  1.00  0.91           N  
ATOM   3064  CA  ASN A 394       2.795 332.316  36.096  1.00  0.91           C  
ATOM   3065  C   ASN A 394       3.955 331.686  35.327  1.00  0.91           C  
ATOM   3066  O   ASN A 394       4.911 332.358  34.936  1.00  0.91           O  
ATOM   3067  CB  ASN A 394       1.374 332.068  35.488  1.00  0.91           C  
ATOM   3068  CG  ASN A 394       1.170 332.348  33.995  1.00  0.91           C  
ATOM   3069  OD1 ASN A 394       2.041 332.126  33.152  1.00  0.91           O  
ATOM   3070  ND2 ASN A 394      -0.070 332.745  33.634  1.00  0.91           N  
ATOM   3071  N   THR A 395       3.915 330.359  35.107  1.00  0.89           N  
ATOM   3072  CA  THR A 395       4.974 329.607  34.433  1.00  0.89           C  
ATOM   3073  C   THR A 395       5.332 330.168  33.072  1.00  0.89           C  
ATOM   3074  O   THR A 395       6.495 330.445  32.790  1.00  0.89           O  
ATOM   3075  CB  THR A 395       4.559 328.147  34.267  1.00  0.89           C  
ATOM   3076  OG1 THR A 395       4.322 327.592  35.552  1.00  0.89           O  
ATOM   3077  CG2 THR A 395       5.652 327.301  33.604  1.00  0.89           C  
ATOM   3078  N   PHE A 396       4.329 330.420  32.210  1.00  0.89           N  
ATOM   3079  CA  PHE A 396       4.539 330.982  30.887  1.00  0.89           C  
ATOM   3080  C   PHE A 396       5.034 332.425  30.933  1.00  0.89           C  
ATOM   3081  O   PHE A 396       6.028 332.761  30.293  1.00  0.89           O  
ATOM   3082  CB  PHE A 396       3.245 330.896  30.038  1.00  0.89           C  
ATOM   3083  CG  PHE A 396       2.779 329.466  29.919  1.00  0.89           C  
ATOM   3084  CD1 PHE A 396       3.399 328.580  29.020  1.00  0.89           C  
ATOM   3085  CD2 PHE A 396       1.715 328.996  30.710  1.00  0.89           C  
ATOM   3086  CE1 PHE A 396       2.966 327.251  28.914  1.00  0.89           C  
ATOM   3087  CE2 PHE A 396       1.283 327.667  30.611  1.00  0.89           C  
ATOM   3088  CZ  PHE A 396       1.908 326.796  29.711  1.00  0.89           C  
ATOM   3089  N   GLU A 397       4.404 333.267  31.786  1.00  0.87           N  
ATOM   3090  CA  GLU A 397       4.728 334.675  31.991  1.00  0.87           C  
ATOM   3091  C   GLU A 397       6.175 334.892  32.429  1.00  0.87           C  
ATOM   3092  O   GLU A 397       6.878 335.777  31.938  1.00  0.87           O  
ATOM   3093  CB  GLU A 397       3.816 335.283  33.096  1.00  0.87           C  
ATOM   3094  CG  GLU A 397       2.342 335.550  32.701  1.00  0.87           C  
ATOM   3095  CD  GLU A 397       1.430 335.863  33.893  1.00  0.87           C  
ATOM   3096  OE1 GLU A 397       1.835 335.685  35.075  1.00  0.87           O  
ATOM   3097  OE2 GLU A 397       0.267 336.254  33.644  1.00  0.87           O  
ATOM   3098  N   PHE A 398       6.684 334.062  33.366  1.00  0.92           N  
ATOM   3099  CA  PHE A 398       8.072 334.113  33.792  1.00  0.92           C  
ATOM   3100  C   PHE A 398       9.053 333.786  32.659  1.00  0.92           C  
ATOM   3101  O   PHE A 398      10.031 334.497  32.432  1.00  0.92           O  
ATOM   3102  CB  PHE A 398       8.272 333.173  35.013  1.00  0.92           C  
ATOM   3103  CG  PHE A 398       9.641 333.340  35.613  1.00  0.92           C  
ATOM   3104  CD1 PHE A 398      10.029 334.563  36.182  1.00  0.92           C  
ATOM   3105  CD2 PHE A 398      10.568 332.289  35.562  1.00  0.92           C  
ATOM   3106  CE1 PHE A 398      11.336 334.738  36.651  1.00  0.92           C  
ATOM   3107  CE2 PHE A 398      11.866 332.459  36.061  1.00  0.92           C  
ATOM   3108  CZ  PHE A 398      12.254 333.689  36.596  1.00  0.92           C  
ATOM   3109  N   LEU A 399       8.767 332.726  31.877  1.00  0.92           N  
ATOM   3110  CA  LEU A 399       9.533 332.320  30.709  1.00  0.92           C  
ATOM   3111  C   LEU A 399       9.533 333.357  29.589  1.00  0.92           C  
ATOM   3112  O   LEU A 399      10.562 333.578  28.950  1.00  0.92           O  
ATOM   3113  CB  LEU A 399       9.006 330.975  30.147  1.00  0.92           C  
ATOM   3114  CG  LEU A 399       9.221 329.743  31.050  1.00  0.92           C  
ATOM   3115  CD1 LEU A 399       8.175 328.674  30.729  1.00  0.92           C  
ATOM   3116  CD2 LEU A 399      10.654 329.202  30.932  1.00  0.92           C  
ATOM   3117  N   ASP A 400       8.394 334.037  29.323  1.00  0.91           N  
ATOM   3118  CA  ASP A 400       8.317 335.172  28.413  1.00  0.91           C  
ATOM   3119  C   ASP A 400       9.224 336.315  28.849  1.00  0.91           C  
ATOM   3120  O   ASP A 400       9.980 336.867  28.051  1.00  0.91           O  
ATOM   3121  CB  ASP A 400       6.862 335.702  28.300  1.00  0.91           C  
ATOM   3122  CG  ASP A 400       6.001 334.746  27.500  1.00  0.91           C  
ATOM   3123  OD1 ASP A 400       6.492 334.275  26.434  1.00  0.91           O  
ATOM   3124  OD2 ASP A 400       4.860 334.460  27.923  1.00  0.91           O  
ATOM   3125  N   LYS A 401       9.228 336.646  30.154  1.00  0.88           N  
ATOM   3126  CA  LYS A 401      10.109 337.655  30.705  1.00  0.88           C  
ATOM   3127  C   LYS A 401      11.595 337.328  30.590  1.00  0.88           C  
ATOM   3128  O   LYS A 401      12.410 338.168  30.210  1.00  0.88           O  
ATOM   3129  CB  LYS A 401       9.730 337.944  32.177  1.00  0.88           C  
ATOM   3130  CG  LYS A 401      10.334 339.246  32.722  1.00  0.88           C  
ATOM   3131  CD  LYS A 401       9.796 340.472  31.967  1.00  0.88           C  
ATOM   3132  CE  LYS A 401      10.328 341.806  32.469  1.00  0.88           C  
ATOM   3133  NZ  LYS A 401       9.614 342.887  31.759  1.00  0.88           N  
ATOM   3134  N   LEU A 402      11.992 336.067  30.863  1.00  0.93           N  
ATOM   3135  CA  LEU A 402      13.346 335.604  30.604  1.00  0.93           C  
ATOM   3136  C   LEU A 402      13.726 335.668  29.130  1.00  0.93           C  
ATOM   3137  O   LEU A 402      14.817 336.109  28.785  1.00  0.93           O  
ATOM   3138  CB  LEU A 402      13.548 334.141  31.057  1.00  0.93           C  
ATOM   3139  CG  LEU A 402      13.328 333.868  32.554  1.00  0.93           C  
ATOM   3140  CD1 LEU A 402      13.260 332.353  32.760  1.00  0.93           C  
ATOM   3141  CD2 LEU A 402      14.413 334.492  33.438  1.00  0.93           C  
ATOM   3142  N   ALA A 403      12.820 335.258  28.220  1.00  0.95           N  
ATOM   3143  CA  ALA A 403      13.023 335.332  26.785  1.00  0.95           C  
ATOM   3144  C   ALA A 403      13.219 336.755  26.254  1.00  0.95           C  
ATOM   3145  O   ALA A 403      14.130 337.009  25.467  1.00  0.95           O  
ATOM   3146  CB  ALA A 403      11.839 334.645  26.077  1.00  0.95           C  
ATOM   3147  N   GLU A 404      12.398 337.720  26.724  1.00  0.86           N  
ATOM   3148  CA  GLU A 404      12.511 339.148  26.440  1.00  0.86           C  
ATOM   3149  C   GLU A 404      13.832 339.746  26.922  1.00  0.86           C  
ATOM   3150  O   GLU A 404      14.567 340.394  26.173  1.00  0.86           O  
ATOM   3151  CB  GLU A 404      11.322 339.867  27.147  1.00  0.86           C  
ATOM   3152  CG  GLU A 404      11.221 341.407  26.978  1.00  0.86           C  
ATOM   3153  CD  GLU A 404      10.078 342.027  27.804  1.00  0.86           C  
ATOM   3154  OE1 GLU A 404      10.182 342.143  29.067  1.00  0.86           O  
ATOM   3155  OE2 GLU A 404       9.074 342.432  27.169  1.00  0.86           O  
ATOM   3156  N   ASN A 405      14.213 339.470  28.187  1.00  0.90           N  
ATOM   3157  CA  ASN A 405      15.479 339.905  28.753  1.00  0.90           C  
ATOM   3158  C   ASN A 405      16.694 339.259  28.085  1.00  0.90           C  
ATOM   3159  O   ASN A 405      17.700 339.924  27.840  1.00  0.90           O  
ATOM   3160  CB  ASN A 405      15.501 339.696  30.290  1.00  0.90           C  
ATOM   3161  CG  ASN A 405      14.582 340.711  30.968  1.00  0.90           C  
ATOM   3162  OD1 ASN A 405      14.360 341.824  30.490  1.00  0.90           O  
ATOM   3163  ND2 ASN A 405      14.049 340.350  32.159  1.00  0.90           N  
ATOM   3164  N   LEU A 406      16.630 337.957  27.734  1.00  0.92           N  
ATOM   3165  CA  LEU A 406      17.665 337.273  26.971  1.00  0.92           C  
ATOM   3166  C   LEU A 406      17.880 337.853  25.583  1.00  0.92           C  
ATOM   3167  O   LEU A 406      19.014 338.129  25.187  1.00  0.92           O  
ATOM   3168  CB  LEU A 406      17.363 335.757  26.870  1.00  0.92           C  
ATOM   3169  CG  LEU A 406      18.448 334.917  26.166  1.00  0.92           C  
ATOM   3170  CD1 LEU A 406      19.794 334.957  26.903  1.00  0.92           C  
ATOM   3171  CD2 LEU A 406      17.981 333.471  25.965  1.00  0.92           C  
ATOM   3172  N   ALA A 407      16.786 338.139  24.845  1.00  0.89           N  
ATOM   3173  CA  ALA A 407      16.832 338.795  23.552  1.00  0.89           C  
ATOM   3174  C   ALA A 407      17.479 340.174  23.624  1.00  0.89           C  
ATOM   3175  O   ALA A 407      18.345 340.521  22.826  1.00  0.89           O  
ATOM   3176  CB  ALA A 407      15.398 338.925  23.002  1.00  0.89           C  
ATOM   3177  N   LYS A 408      17.111 340.972  24.647  1.00  0.79           N  
ATOM   3178  CA  LYS A 408      17.730 342.251  24.934  1.00  0.79           C  
ATOM   3179  C   LYS A 408      19.210 342.170  25.302  1.00  0.79           C  
ATOM   3180  O   LYS A 408      20.020 342.941  24.795  1.00  0.79           O  
ATOM   3181  CB  LYS A 408      16.946 342.965  26.060  1.00  0.79           C  
ATOM   3182  CG  LYS A 408      17.480 344.366  26.381  1.00  0.79           C  
ATOM   3183  CD  LYS A 408      16.632 345.076  27.441  1.00  0.79           C  
ATOM   3184  CE  LYS A 408      17.207 346.441  27.809  1.00  0.79           C  
ATOM   3185  NZ  LYS A 408      16.351 347.079  28.830  1.00  0.79           N  
ATOM   3186  N   LYS A 409      19.614 341.226  26.179  1.00  0.80           N  
ATOM   3187  CA  LYS A 409      21.010 341.054  26.555  1.00  0.80           C  
ATOM   3188  C   LYS A 409      21.904 340.598  25.408  1.00  0.80           C  
ATOM   3189  O   LYS A 409      23.052 341.013  25.317  1.00  0.80           O  
ATOM   3190  CB  LYS A 409      21.193 340.161  27.818  1.00  0.80           C  
ATOM   3191  CG  LYS A 409      22.673 340.044  28.241  1.00  0.80           C  
ATOM   3192  CD  LYS A 409      22.954 339.658  29.702  1.00  0.80           C  
ATOM   3193  CE  LYS A 409      22.676 340.810  30.676  1.00  0.80           C  
ATOM   3194  NZ  LYS A 409      23.547 340.712  31.858  1.00  0.80           N  
ATOM   3195  N   GLN A 410      21.411 339.732  24.503  1.00  0.77           N  
ATOM   3196  CA  GLN A 410      22.186 339.306  23.347  1.00  0.77           C  
ATOM   3197  C   GLN A 410      22.179 340.272  22.161  1.00  0.77           C  
ATOM   3198  O   GLN A 410      23.019 340.161  21.272  1.00  0.77           O  
ATOM   3199  CB  GLN A 410      21.651 337.944  22.846  1.00  0.77           C  
ATOM   3200  CG  GLN A 410      21.897 336.785  23.835  1.00  0.77           C  
ATOM   3201  CD  GLN A 410      21.433 335.466  23.225  1.00  0.77           C  
ATOM   3202  OE1 GLN A 410      20.437 334.879  23.624  1.00  0.77           O  
ATOM   3203  NE2 GLN A 410      22.191 334.964  22.217  1.00  0.77           N  
ATOM   3204  N   ALA A 411      21.212 341.210  22.099  1.00  0.77           N  
ATOM   3205  CA  ALA A 411      21.184 342.280  21.116  1.00  0.77           C  
ATOM   3206  C   ALA A 411      22.158 343.421  21.410  1.00  0.77           C  
ATOM   3207  O   ALA A 411      22.673 344.057  20.492  1.00  0.77           O  
ATOM   3208  CB  ALA A 411      19.747 342.826  21.002  1.00  0.77           C  
ATOM   3209  N   HIS A 412      22.377 343.700  22.708  1.00  0.68           N  
ATOM   3210  CA  HIS A 412      23.299 344.705  23.204  1.00  0.68           C  
ATOM   3211  C   HIS A 412      24.763 344.178  23.289  1.00  0.68           C  
ATOM   3212  O   HIS A 412      24.988 342.950  23.127  1.00  0.68           O  
ATOM   3213  CB  HIS A 412      22.823 345.121  24.617  1.00  0.68           C  
ATOM   3214  CG  HIS A 412      23.634 346.186  25.285  1.00  0.68           C  
ATOM   3215  ND1 HIS A 412      23.437 347.528  24.998  1.00  0.68           N  
ATOM   3216  CD2 HIS A 412      24.670 346.035  26.149  1.00  0.68           C  
ATOM   3217  CE1 HIS A 412      24.375 348.157  25.676  1.00  0.68           C  
ATOM   3218  NE2 HIS A 412      25.147 347.304  26.393  1.00  0.68           N  
ATOM   3219  OXT HIS A 412      25.677 345.011  23.545  1.00  0.68           O  
TER    3220      HIS A 412                                                      
ATOM   3221  N   GLN B   4      22.151 317.491 106.482  1.00  0.54           N  
ATOM   3222  CA  GLN B   4      21.802 316.214 105.794  1.00  0.54           C  
ATOM   3223  C   GLN B   4      21.447 316.498 104.356  1.00  0.54           C  
ATOM   3224  O   GLN B   4      20.673 317.410 104.089  1.00  0.54           O  
ATOM   3225  CB  GLN B   4      20.622 315.560 106.558  1.00  0.54           C  
ATOM   3226  CG  GLN B   4      20.151 314.194 106.002  1.00  0.54           C  
ATOM   3227  CD  GLN B   4      21.303 313.188 106.008  1.00  0.54           C  
ATOM   3228  OE1 GLN B   4      22.051 313.126 106.982  1.00  0.54           O  
ATOM   3229  NE2 GLN B   4      21.498 312.460 104.887  1.00  0.54           N  
ATOM   3230  N   LYS B   5      22.065 315.774 103.409  1.00  0.72           N  
ATOM   3231  CA  LYS B   5      21.824 315.933 101.988  1.00  0.72           C  
ATOM   3232  C   LYS B   5      20.608 315.127 101.549  1.00  0.72           C  
ATOM   3233  O   LYS B   5      20.119 314.272 102.288  1.00  0.72           O  
ATOM   3234  CB  LYS B   5      23.068 315.450 101.216  1.00  0.72           C  
ATOM   3235  CG  LYS B   5      24.313 316.316 101.455  1.00  0.72           C  
ATOM   3236  CD  LYS B   5      25.585 315.576 101.023  1.00  0.72           C  
ATOM   3237  CE  LYS B   5      26.870 316.349 101.309  1.00  0.72           C  
ATOM   3238  NZ  LYS B   5      28.003 315.617 100.709  1.00  0.72           N  
ATOM   3239  N   ILE B   6      20.083 315.391 100.333  1.00  0.83           N  
ATOM   3240  CA  ILE B   6      19.033 314.590  99.712  1.00  0.83           C  
ATOM   3241  C   ILE B   6      19.507 313.165  99.448  1.00  0.83           C  
ATOM   3242  O   ILE B   6      20.589 312.942  98.912  1.00  0.83           O  
ATOM   3243  CB  ILE B   6      18.521 315.254  98.430  1.00  0.83           C  
ATOM   3244  CG1 ILE B   6      17.773 316.559  98.791  1.00  0.83           C  
ATOM   3245  CG2 ILE B   6      17.618 314.314  97.593  1.00  0.83           C  
ATOM   3246  CD1 ILE B   6      17.580 317.499  97.598  1.00  0.83           C  
ATOM   3247  N   GLN B   7      18.692 312.153  99.806  1.00  0.77           N  
ATOM   3248  CA  GLN B   7      19.002 310.762  99.540  1.00  0.77           C  
ATOM   3249  C   GLN B   7      18.709 310.441  98.087  1.00  0.77           C  
ATOM   3250  O   GLN B   7      17.559 310.331  97.682  1.00  0.77           O  
ATOM   3251  CB  GLN B   7      18.143 309.850 100.446  1.00  0.77           C  
ATOM   3252  CG  GLN B   7      18.457 308.338 100.344  1.00  0.77           C  
ATOM   3253  CD  GLN B   7      19.850 308.046 100.899  1.00  0.77           C  
ATOM   3254  OE1 GLN B   7      20.144 308.381 102.044  1.00  0.77           O  
ATOM   3255  NE2 GLN B   7      20.725 307.412 100.087  1.00  0.77           N  
ATOM   3256  N   GLY B   8      19.743 310.318  97.246  1.00  0.82           N  
ATOM   3257  CA  GLY B   8      19.598 310.230  95.803  1.00  0.82           C  
ATOM   3258  C   GLY B   8      19.427 308.844  95.255  1.00  0.82           C  
ATOM   3259  O   GLY B   8      18.853 308.675  94.189  1.00  0.82           O  
ATOM   3260  N   GLY B   9      19.917 307.803  95.953  1.00  0.87           N  
ATOM   3261  CA  GLY B   9      19.733 306.420  95.497  1.00  0.87           C  
ATOM   3262  C   GLY B   9      20.785 305.926  94.529  1.00  0.87           C  
ATOM   3263  O   GLY B   9      21.823 306.556  94.341  1.00  0.87           O  
ATOM   3264  N   ASP B  10      20.570 304.734  93.932  1.00  0.95           N  
ATOM   3265  CA  ASP B  10      21.516 304.102  93.024  1.00  0.95           C  
ATOM   3266  C   ASP B  10      21.617 304.757  91.648  1.00  0.95           C  
ATOM   3267  O   ASP B  10      20.654 304.822  90.883  1.00  0.95           O  
ATOM   3268  CB  ASP B  10      21.174 302.609  92.820  1.00  0.95           C  
ATOM   3269  CG  ASP B  10      21.548 301.838  94.068  1.00  0.95           C  
ATOM   3270  OD1 ASP B  10      20.626 301.455  94.826  1.00  0.95           O  
ATOM   3271  OD2 ASP B  10      22.772 301.644  94.288  1.00  0.95           O  
ATOM   3272  N   ILE B  11      22.821 305.223  91.274  1.00  0.95           N  
ATOM   3273  CA  ILE B  11      23.073 305.823  89.972  1.00  0.95           C  
ATOM   3274  C   ILE B  11      24.392 305.296  89.433  1.00  0.95           C  
ATOM   3275  O   ILE B  11      25.395 305.181  90.140  1.00  0.95           O  
ATOM   3276  CB  ILE B  11      23.026 307.357  89.991  1.00  0.95           C  
ATOM   3277  CG1 ILE B  11      23.221 308.012  88.606  1.00  0.95           C  
ATOM   3278  CG2 ILE B  11      24.099 307.923  90.928  1.00  0.95           C  
ATOM   3279  CD1 ILE B  11      22.867 309.505  88.614  1.00  0.95           C  
ATOM   3280  N   VAL B  12      24.409 304.916  88.142  1.00  0.97           N  
ATOM   3281  CA  VAL B  12      25.614 304.499  87.447  1.00  0.97           C  
ATOM   3282  C   VAL B  12      26.205 305.717  86.775  1.00  0.97           C  
ATOM   3283  O   VAL B  12      25.538 306.359  85.967  1.00  0.97           O  
ATOM   3284  CB  VAL B  12      25.332 303.427  86.394  1.00  0.97           C  
ATOM   3285  CG1 VAL B  12      26.635 302.938  85.734  1.00  0.97           C  
ATOM   3286  CG2 VAL B  12      24.609 302.251  87.065  1.00  0.97           C  
ATOM   3287  N   GLU B  13      27.469 306.080  87.070  1.00  0.90           N  
ATOM   3288  CA  GLU B  13      28.141 307.085  86.261  1.00  0.90           C  
ATOM   3289  C   GLU B  13      29.225 306.436  85.448  1.00  0.90           C  
ATOM   3290  O   GLU B  13      29.793 305.398  85.796  1.00  0.90           O  
ATOM   3291  CB  GLU B  13      28.713 308.357  86.959  1.00  0.90           C  
ATOM   3292  CG  GLU B  13      30.050 308.167  87.711  1.00  0.90           C  
ATOM   3293  CD  GLU B  13      30.842 309.428  87.999  1.00  0.90           C  
ATOM   3294  OE1 GLU B  13      32.022 309.313  88.407  1.00  0.90           O  
ATOM   3295  OE2 GLU B  13      30.332 310.546  87.817  1.00  0.90           O  
ATOM   3296  N   MET B  14      29.537 307.067  84.313  1.00  0.91           N  
ATOM   3297  CA  MET B  14      30.666 306.700  83.509  1.00  0.91           C  
ATOM   3298  C   MET B  14      31.510 307.930  83.304  1.00  0.91           C  
ATOM   3299  O   MET B  14      31.130 308.853  82.582  1.00  0.91           O  
ATOM   3300  CB  MET B  14      30.186 306.121  82.170  1.00  0.91           C  
ATOM   3301  CG  MET B  14      29.587 304.712  82.340  1.00  0.91           C  
ATOM   3302  SD  MET B  14      28.218 304.348  81.209  1.00  0.91           S  
ATOM   3303  CE  MET B  14      27.031 305.382  82.116  1.00  0.91           C  
ATOM   3304  N   GLN B  15      32.693 307.956  83.947  1.00  0.91           N  
ATOM   3305  CA  GLN B  15      33.725 308.953  83.739  1.00  0.91           C  
ATOM   3306  C   GLN B  15      34.282 308.870  82.323  1.00  0.91           C  
ATOM   3307  O   GLN B  15      34.239 307.821  81.686  1.00  0.91           O  
ATOM   3308  CB  GLN B  15      34.868 308.804  84.766  1.00  0.91           C  
ATOM   3309  CG  GLN B  15      34.419 308.997  86.234  1.00  0.91           C  
ATOM   3310  CD  GLN B  15      35.399 308.350  87.215  1.00  0.91           C  
ATOM   3311  OE1 GLN B  15      35.046 307.529  88.058  1.00  0.91           O  
ATOM   3312  NE2 GLN B  15      36.695 308.716  87.090  1.00  0.91           N  
ATOM   3313  N   GLY B  16      34.763 310.001  81.775  1.00  0.95           N  
ATOM   3314  CA  GLY B  16      35.147 310.086  80.371  1.00  0.95           C  
ATOM   3315  C   GLY B  16      36.486 310.708  80.158  1.00  0.95           C  
ATOM   3316  O   GLY B  16      37.415 310.528  80.940  1.00  0.95           O  
ATOM   3317  N   ASP B  17      36.628 311.470  79.068  1.00  0.92           N  
ATOM   3318  CA  ASP B  17      37.925 311.887  78.583  1.00  0.92           C  
ATOM   3319  C   ASP B  17      37.989 313.404  78.418  1.00  0.92           C  
ATOM   3320  O   ASP B  17      36.975 314.096  78.440  1.00  0.92           O  
ATOM   3321  CB  ASP B  17      38.191 311.204  77.223  1.00  0.92           C  
ATOM   3322  CG  ASP B  17      38.333 309.702  77.374  1.00  0.92           C  
ATOM   3323  OD1 ASP B  17      39.285 309.280  78.065  1.00  0.92           O  
ATOM   3324  OD2 ASP B  17      37.519 308.944  76.777  1.00  0.92           O  
ATOM   3325  N   GLU B  18      39.212 313.957  78.263  1.00  0.90           N  
ATOM   3326  CA  GLU B  18      39.475 315.339  77.870  1.00  0.90           C  
ATOM   3327  C   GLU B  18      38.665 316.461  78.569  1.00  0.90           C  
ATOM   3328  O   GLU B  18      38.616 316.526  79.797  1.00  0.90           O  
ATOM   3329  CB  GLU B  18      39.509 315.422  76.321  1.00  0.90           C  
ATOM   3330  CG  GLU B  18      40.583 314.506  75.674  1.00  0.90           C  
ATOM   3331  CD  GLU B  18      40.518 314.426  74.153  1.00  0.90           C  
ATOM   3332  OE1 GLU B  18      39.423 314.213  73.569  1.00  0.90           O  
ATOM   3333  OE2 GLU B  18      41.604 314.500  73.520  1.00  0.90           O  
ATOM   3334  N   MET B  19      38.070 317.434  77.828  1.00  0.90           N  
ATOM   3335  CA  MET B  19      37.464 318.637  78.409  1.00  0.90           C  
ATOM   3336  C   MET B  19      36.232 318.347  79.243  1.00  0.90           C  
ATOM   3337  O   MET B  19      36.011 318.915  80.313  1.00  0.90           O  
ATOM   3338  CB  MET B  19      37.111 319.695  77.330  1.00  0.90           C  
ATOM   3339  CG  MET B  19      37.021 321.145  77.848  1.00  0.90           C  
ATOM   3340  SD  MET B  19      38.599 321.805  78.468  1.00  0.90           S  
ATOM   3341  CE  MET B  19      38.049 322.123  80.165  1.00  0.90           C  
ATOM   3342  N   THR B  20      35.406 317.401  78.767  1.00  0.93           N  
ATOM   3343  CA  THR B  20      34.259 316.871  79.481  1.00  0.93           C  
ATOM   3344  C   THR B  20      34.636 316.184  80.773  1.00  0.93           C  
ATOM   3345  O   THR B  20      33.937 316.380  81.758  1.00  0.93           O  
ATOM   3346  CB  THR B  20      33.382 315.957  78.643  1.00  0.93           C  
ATOM   3347  OG1 THR B  20      34.178 315.030  77.918  1.00  0.93           O  
ATOM   3348  CG2 THR B  20      32.608 316.818  77.635  1.00  0.93           C  
ATOM   3349  N   ARG B  21      35.756 315.424  80.850  1.00  0.88           N  
ATOM   3350  CA  ARG B  21      36.262 314.877  82.115  1.00  0.88           C  
ATOM   3351  C   ARG B  21      36.534 315.955  83.164  1.00  0.88           C  
ATOM   3352  O   ARG B  21      36.085 315.840  84.300  1.00  0.88           O  
ATOM   3353  CB  ARG B  21      37.562 314.041  81.930  1.00  0.88           C  
ATOM   3354  CG  ARG B  21      38.119 313.409  83.232  1.00  0.88           C  
ATOM   3355  CD  ARG B  21      39.502 312.751  83.096  1.00  0.88           C  
ATOM   3356  NE  ARG B  21      39.330 311.300  82.778  1.00  0.88           N  
ATOM   3357  CZ  ARG B  21      39.296 310.299  83.669  1.00  0.88           C  
ATOM   3358  NH1 ARG B  21      39.282 310.493  84.982  1.00  0.88           N  
ATOM   3359  NH2 ARG B  21      39.261 309.049  83.222  1.00  0.88           N  
ATOM   3360  N   ILE B  22      37.206 317.065  82.780  1.00  0.90           N  
ATOM   3361  CA  ILE B  22      37.450 318.213  83.658  1.00  0.90           C  
ATOM   3362  C   ILE B  22      36.146 318.823  84.159  1.00  0.90           C  
ATOM   3363  O   ILE B  22      35.947 319.049  85.349  1.00  0.90           O  
ATOM   3364  CB  ILE B  22      38.270 319.292  82.932  1.00  0.90           C  
ATOM   3365  CG1 ILE B  22      39.673 318.778  82.521  1.00  0.90           C  
ATOM   3366  CG2 ILE B  22      38.384 320.595  83.760  1.00  0.90           C  
ATOM   3367  CD1 ILE B  22      40.565 318.334  83.687  1.00  0.90           C  
ATOM   3368  N   ILE B  23      35.186 319.043  83.242  1.00  0.92           N  
ATOM   3369  CA  ILE B  23      33.860 319.560  83.544  1.00  0.92           C  
ATOM   3370  C   ILE B  23      33.059 318.657  84.468  1.00  0.92           C  
ATOM   3371  O   ILE B  23      32.387 319.121  85.386  1.00  0.92           O  
ATOM   3372  CB  ILE B  23      33.140 319.863  82.232  1.00  0.92           C  
ATOM   3373  CG1 ILE B  23      33.713 321.177  81.665  1.00  0.92           C  
ATOM   3374  CG2 ILE B  23      31.608 319.941  82.388  1.00  0.92           C  
ATOM   3375  CD1 ILE B  23      33.270 321.457  80.230  1.00  0.92           C  
ATOM   3376  N   TRP B  24      33.130 317.335  84.256  1.00  0.89           N  
ATOM   3377  CA  TRP B  24      32.399 316.327  84.993  1.00  0.89           C  
ATOM   3378  C   TRP B  24      32.707 316.311  86.482  1.00  0.89           C  
ATOM   3379  O   TRP B  24      31.802 316.356  87.316  1.00  0.89           O  
ATOM   3380  CB  TRP B  24      32.743 314.965  84.351  1.00  0.89           C  
ATOM   3381  CG  TRP B  24      31.814 313.827  84.691  1.00  0.89           C  
ATOM   3382  CD1 TRP B  24      32.013 312.802  85.571  1.00  0.89           C  
ATOM   3383  CD2 TRP B  24      30.539 313.633  84.081  1.00  0.89           C  
ATOM   3384  NE1 TRP B  24      30.933 311.961  85.533  1.00  0.89           N  
ATOM   3385  CE2 TRP B  24      30.014 312.421  84.635  1.00  0.89           C  
ATOM   3386  CE3 TRP B  24      29.821 314.351  83.128  1.00  0.89           C  
ATOM   3387  CZ2 TRP B  24      28.783 311.956  84.238  1.00  0.89           C  
ATOM   3388  CZ3 TRP B  24      28.569 313.864  82.733  1.00  0.89           C  
ATOM   3389  CH2 TRP B  24      28.054 312.677  83.286  1.00  0.89           C  
ATOM   3390  N   ASP B  25      34.001 316.334  86.841  1.00  0.91           N  
ATOM   3391  CA  ASP B  25      34.452 316.431  88.214  1.00  0.91           C  
ATOM   3392  C   ASP B  25      34.034 317.765  88.867  1.00  0.91           C  
ATOM   3393  O   ASP B  25      33.483 317.799  89.965  1.00  0.91           O  
ATOM   3394  CB  ASP B  25      35.976 316.146  88.248  1.00  0.91           C  
ATOM   3395  CG  ASP B  25      36.278 314.701  87.836  1.00  0.91           C  
ATOM   3396  OD1 ASP B  25      35.384 313.817  87.974  1.00  0.91           O  
ATOM   3397  OD2 ASP B  25      37.420 314.455  87.363  1.00  0.91           O  
ATOM   3398  N   LEU B  26      34.158 318.908  88.144  1.00  0.92           N  
ATOM   3399  CA  LEU B  26      33.667 320.209  88.596  1.00  0.92           C  
ATOM   3400  C   LEU B  26      32.159 320.244  88.880  1.00  0.92           C  
ATOM   3401  O   LEU B  26      31.714 320.837  89.863  1.00  0.92           O  
ATOM   3402  CB  LEU B  26      33.988 321.336  87.578  1.00  0.92           C  
ATOM   3403  CG  LEU B  26      35.491 321.598  87.329  1.00  0.92           C  
ATOM   3404  CD1 LEU B  26      35.713 322.385  86.027  1.00  0.92           C  
ATOM   3405  CD2 LEU B  26      36.190 322.280  88.515  1.00  0.92           C  
ATOM   3406  N   ILE B  27      31.326 319.598  88.035  1.00  0.91           N  
ATOM   3407  CA  ILE B  27      29.892 319.424  88.266  1.00  0.91           C  
ATOM   3408  C   ILE B  27      29.591 318.600  89.507  1.00  0.91           C  
ATOM   3409  O   ILE B  27      28.763 318.991  90.332  1.00  0.91           O  
ATOM   3410  CB  ILE B  27      29.209 318.794  87.050  1.00  0.91           C  
ATOM   3411  CG1 ILE B  27      29.228 319.792  85.875  1.00  0.91           C  
ATOM   3412  CG2 ILE B  27      27.758 318.334  87.347  1.00  0.91           C  
ATOM   3413  CD1 ILE B  27      28.983 319.097  84.537  1.00  0.91           C  
ATOM   3414  N   LYS B  28      30.277 317.453  89.707  1.00  0.87           N  
ATOM   3415  CA  LYS B  28      30.066 316.631  90.888  1.00  0.87           C  
ATOM   3416  C   LYS B  28      30.413 317.359  92.176  1.00  0.87           C  
ATOM   3417  O   LYS B  28      29.575 317.461  93.073  1.00  0.87           O  
ATOM   3418  CB  LYS B  28      30.869 315.308  90.834  1.00  0.87           C  
ATOM   3419  CG  LYS B  28      30.383 314.346  89.744  1.00  0.87           C  
ATOM   3420  CD  LYS B  28      31.003 312.945  89.859  1.00  0.87           C  
ATOM   3421  CE  LYS B  28      32.494 312.880  89.514  1.00  0.87           C  
ATOM   3422  NZ  LYS B  28      32.958 311.482  89.475  1.00  0.87           N  
ATOM   3423  N   GLU B  29      31.612 317.963  92.241  1.00  0.85           N  
ATOM   3424  CA  GLU B  29      32.090 318.708  93.389  1.00  0.85           C  
ATOM   3425  C   GLU B  29      31.280 319.948  93.738  1.00  0.85           C  
ATOM   3426  O   GLU B  29      31.041 320.234  94.909  1.00  0.85           O  
ATOM   3427  CB  GLU B  29      33.583 319.092  93.216  1.00  0.85           C  
ATOM   3428  CG  GLU B  29      34.537 318.137  93.973  1.00  0.85           C  
ATOM   3429  CD  GLU B  29      34.665 316.770  93.304  1.00  0.85           C  
ATOM   3430  OE1 GLU B  29      33.834 315.876  93.609  1.00  0.85           O  
ATOM   3431  OE2 GLU B  29      35.615 316.610  92.499  1.00  0.85           O  
ATOM   3432  N   LYS B  30      30.844 320.746  92.741  1.00  0.85           N  
ATOM   3433  CA  LYS B  30      30.241 322.040  93.028  1.00  0.85           C  
ATOM   3434  C   LYS B  30      28.727 322.052  92.957  1.00  0.85           C  
ATOM   3435  O   LYS B  30      28.098 322.927  93.550  1.00  0.85           O  
ATOM   3436  CB  LYS B  30      30.771 323.102  92.026  1.00  0.85           C  
ATOM   3437  CG  LYS B  30      32.297 323.287  92.098  1.00  0.85           C  
ATOM   3438  CD  LYS B  30      32.870 324.086  90.916  1.00  0.85           C  
ATOM   3439  CE  LYS B  30      32.631 325.597  90.960  1.00  0.85           C  
ATOM   3440  NZ  LYS B  30      33.325 326.204  92.111  1.00  0.85           N  
ATOM   3441  N   LEU B  31      28.092 321.092  92.257  1.00  0.91           N  
ATOM   3442  CA  LEU B  31      26.656 321.157  92.032  1.00  0.91           C  
ATOM   3443  C   LEU B  31      25.919 319.944  92.559  1.00  0.91           C  
ATOM   3444  O   LEU B  31      24.781 320.075  92.991  1.00  0.91           O  
ATOM   3445  CB  LEU B  31      26.322 321.291  90.517  1.00  0.91           C  
ATOM   3446  CG  LEU B  31      27.016 322.459  89.781  1.00  0.91           C  
ATOM   3447  CD1 LEU B  31      26.703 322.414  88.280  1.00  0.91           C  
ATOM   3448  CD2 LEU B  31      26.636 323.832  90.349  1.00  0.91           C  
ATOM   3449  N   ILE B  32      26.514 318.733  92.558  1.00  0.90           N  
ATOM   3450  CA  ILE B  32      25.781 317.528  92.965  1.00  0.90           C  
ATOM   3451  C   ILE B  32      26.098 317.103  94.397  1.00  0.90           C  
ATOM   3452  O   ILE B  32      25.224 317.067  95.265  1.00  0.90           O  
ATOM   3453  CB  ILE B  32      25.996 316.370  91.984  1.00  0.90           C  
ATOM   3454  CG1 ILE B  32      25.780 316.803  90.507  1.00  0.90           C  
ATOM   3455  CG2 ILE B  32      25.065 315.189  92.341  1.00  0.90           C  
ATOM   3456  CD1 ILE B  32      24.402 317.405  90.188  1.00  0.90           C  
ATOM   3457  N   LEU B  33      27.378 316.816  94.710  1.00  0.87           N  
ATOM   3458  CA  LEU B  33      27.840 316.344  96.009  1.00  0.87           C  
ATOM   3459  C   LEU B  33      27.587 317.250  97.207  1.00  0.87           C  
ATOM   3460  O   LEU B  33      27.430 316.683  98.292  1.00  0.87           O  
ATOM   3461  CB  LEU B  33      29.345 315.976  95.993  1.00  0.87           C  
ATOM   3462  CG  LEU B  33      29.692 314.722  95.172  1.00  0.87           C  
ATOM   3463  CD1 LEU B  33      31.214 314.596  95.097  1.00  0.87           C  
ATOM   3464  CD2 LEU B  33      29.091 313.444  95.769  1.00  0.87           C  
ATOM   3465  N   PRO B  34      27.533 318.584  97.182  1.00  0.87           N  
ATOM   3466  CA  PRO B  34      27.115 319.368  98.341  1.00  0.87           C  
ATOM   3467  C   PRO B  34      25.681 319.110  98.773  1.00  0.87           C  
ATOM   3468  O   PRO B  34      25.389 319.251  99.958  1.00  0.87           O  
ATOM   3469  CB  PRO B  34      27.341 320.828  97.916  1.00  0.87           C  
ATOM   3470  CG  PRO B  34      28.410 320.750  96.826  1.00  0.87           C  
ATOM   3471  CD  PRO B  34      28.096 319.435  96.126  1.00  0.87           C  
ATOM   3472  N   TYR B  35      24.777 318.755  97.839  1.00  0.87           N  
ATOM   3473  CA  TYR B  35      23.345 318.744  98.109  1.00  0.87           C  
ATOM   3474  C   TYR B  35      22.718 317.360  98.063  1.00  0.87           C  
ATOM   3475  O   TYR B  35      21.659 317.136  98.650  1.00  0.87           O  
ATOM   3476  CB  TYR B  35      22.602 319.617  97.061  1.00  0.87           C  
ATOM   3477  CG  TYR B  35      23.188 321.004  97.003  1.00  0.87           C  
ATOM   3478  CD1 TYR B  35      22.895 321.974  97.977  1.00  0.87           C  
ATOM   3479  CD2 TYR B  35      24.083 321.329  95.973  1.00  0.87           C  
ATOM   3480  CE1 TYR B  35      23.494 323.243  97.916  1.00  0.87           C  
ATOM   3481  CE2 TYR B  35      24.687 322.590  95.911  1.00  0.87           C  
ATOM   3482  CZ  TYR B  35      24.387 323.548  96.882  1.00  0.87           C  
ATOM   3483  OH  TYR B  35      25.002 324.812  96.828  1.00  0.87           O  
ATOM   3484  N   VAL B  36      23.361 316.388  97.389  1.00  0.91           N  
ATOM   3485  CA  VAL B  36      22.817 315.053  97.180  1.00  0.91           C  
ATOM   3486  C   VAL B  36      23.818 313.997  97.639  1.00  0.91           C  
ATOM   3487  O   VAL B  36      25.020 314.087  97.388  1.00  0.91           O  
ATOM   3488  CB  VAL B  36      22.406 314.819  95.723  1.00  0.91           C  
ATOM   3489  CG1 VAL B  36      21.709 313.458  95.549  1.00  0.91           C  
ATOM   3490  CG2 VAL B  36      21.419 315.914  95.280  1.00  0.91           C  
ATOM   3491  N   ASP B  37      23.317 312.969  98.349  1.00  0.91           N  
ATOM   3492  CA  ASP B  37      24.031 311.781  98.768  1.00  0.91           C  
ATOM   3493  C   ASP B  37      23.540 310.644  97.878  1.00  0.91           C  
ATOM   3494  O   ASP B  37      22.341 310.472  97.693  1.00  0.91           O  
ATOM   3495  CB  ASP B  37      23.692 311.507 100.253  1.00  0.91           C  
ATOM   3496  CG  ASP B  37      24.620 310.485 100.882  1.00  0.91           C  
ATOM   3497  OD1 ASP B  37      25.469 309.921 100.149  1.00  0.91           O  
ATOM   3498  OD2 ASP B  37      24.509 310.316 102.121  1.00  0.91           O  
ATOM   3499  N   LEU B  38      24.426 309.856  97.255  1.00  0.91           N  
ATOM   3500  CA  LEU B  38      24.037 308.916  96.214  1.00  0.91           C  
ATOM   3501  C   LEU B  38      24.705 307.586  96.502  1.00  0.91           C  
ATOM   3502  O   LEU B  38      25.835 307.546  96.973  1.00  0.91           O  
ATOM   3503  CB  LEU B  38      24.527 309.367  94.808  1.00  0.91           C  
ATOM   3504  CG  LEU B  38      23.772 310.538  94.152  1.00  0.91           C  
ATOM   3505  CD1 LEU B  38      24.647 311.250  93.110  1.00  0.91           C  
ATOM   3506  CD2 LEU B  38      22.465 310.076  93.502  1.00  0.91           C  
ATOM   3507  N   ASN B  39      24.066 306.444  96.154  1.00  0.90           N  
ATOM   3508  CA  ASN B  39      24.774 305.170  96.154  1.00  0.90           C  
ATOM   3509  C   ASN B  39      25.434 305.067  94.766  1.00  0.90           C  
ATOM   3510  O   ASN B  39      24.768 304.716  93.799  1.00  0.90           O  
ATOM   3511  CB  ASN B  39      23.809 303.957  96.350  1.00  0.90           C  
ATOM   3512  CG  ASN B  39      23.213 303.924  97.754  1.00  0.90           C  
ATOM   3513  OD1 ASN B  39      23.868 304.216  98.751  1.00  0.90           O  
ATOM   3514  ND2 ASN B  39      21.916 303.538  97.857  1.00  0.90           N  
ATOM   3515  N   VAL B  40      26.732 305.440  94.581  1.00  0.93           N  
ATOM   3516  CA  VAL B  40      27.252 305.662  93.228  1.00  0.93           C  
ATOM   3517  C   VAL B  40      28.080 304.529  92.740  1.00  0.93           C  
ATOM   3518  O   VAL B  40      29.052 304.107  93.356  1.00  0.93           O  
ATOM   3519  CB  VAL B  40      28.018 306.963  92.966  1.00  0.93           C  
ATOM   3520  CG1 VAL B  40      27.664 307.339  91.529  1.00  0.93           C  
ATOM   3521  CG2 VAL B  40      27.494 308.074  93.869  1.00  0.93           C  
ATOM   3522  N   HIS B  41      27.693 304.016  91.561  1.00  0.92           N  
ATOM   3523  CA  HIS B  41      28.433 302.976  90.902  1.00  0.92           C  
ATOM   3524  C   HIS B  41      29.333 303.639  89.860  1.00  0.92           C  
ATOM   3525  O   HIS B  41      28.876 304.054  88.795  1.00  0.92           O  
ATOM   3526  CB  HIS B  41      27.460 301.938  90.289  1.00  0.92           C  
ATOM   3527  CG  HIS B  41      26.540 301.340  91.331  1.00  0.92           C  
ATOM   3528  ND1 HIS B  41      26.810 300.111  91.925  1.00  0.92           N  
ATOM   3529  CD2 HIS B  41      25.491 301.938  91.955  1.00  0.92           C  
ATOM   3530  CE1 HIS B  41      25.923 300.014  92.907  1.00  0.92           C  
ATOM   3531  NE2 HIS B  41      25.102 301.085  92.961  1.00  0.92           N  
ATOM   3532  N   PHE B  42      30.640 303.807  90.169  1.00  0.92           N  
ATOM   3533  CA  PHE B  42      31.580 304.518  89.309  1.00  0.92           C  
ATOM   3534  C   PHE B  42      32.306 303.571  88.361  1.00  0.92           C  
ATOM   3535  O   PHE B  42      32.966 302.620  88.777  1.00  0.92           O  
ATOM   3536  CB  PHE B  42      32.649 305.327  90.125  1.00  0.92           C  
ATOM   3537  CG  PHE B  42      32.143 306.497  90.926  1.00  0.92           C  
ATOM   3538  CD1 PHE B  42      30.872 307.024  90.753  1.00  0.92           C  
ATOM   3539  CD2 PHE B  42      32.999 307.134  91.849  1.00  0.92           C  
ATOM   3540  CE1 PHE B  42      30.572 308.281  91.283  1.00  0.92           C  
ATOM   3541  CE2 PHE B  42      32.656 308.382  92.403  1.00  0.92           C  
ATOM   3542  CZ  PHE B  42      31.459 308.995  92.070  1.00  0.92           C  
ATOM   3543  N   PHE B  43      32.208 303.832  87.042  1.00  0.94           N  
ATOM   3544  CA  PHE B  43      32.954 303.110  86.026  1.00  0.94           C  
ATOM   3545  C   PHE B  43      33.809 304.112  85.277  1.00  0.94           C  
ATOM   3546  O   PHE B  43      33.305 305.049  84.659  1.00  0.94           O  
ATOM   3547  CB  PHE B  43      32.036 302.382  85.007  1.00  0.94           C  
ATOM   3548  CG  PHE B  43      31.240 301.315  85.700  1.00  0.94           C  
ATOM   3549  CD1 PHE B  43      31.689 299.984  85.743  1.00  0.94           C  
ATOM   3550  CD2 PHE B  43      30.029 301.646  86.327  1.00  0.94           C  
ATOM   3551  CE1 PHE B  43      30.957 299.009  86.434  1.00  0.94           C  
ATOM   3552  CE2 PHE B  43      29.295 300.675  87.017  1.00  0.94           C  
ATOM   3553  CZ  PHE B  43      29.763 299.358  87.077  1.00  0.94           C  
ATOM   3554  N   ASP B  44      35.150 303.960  85.302  1.00  0.94           N  
ATOM   3555  CA  ASP B  44      36.008 304.849  84.539  1.00  0.94           C  
ATOM   3556  C   ASP B  44      36.094 304.363  83.097  1.00  0.94           C  
ATOM   3557  O   ASP B  44      36.700 303.338  82.784  1.00  0.94           O  
ATOM   3558  CB  ASP B  44      37.401 305.088  85.207  1.00  0.94           C  
ATOM   3559  CG  ASP B  44      38.066 306.354  84.670  1.00  0.94           C  
ATOM   3560  OD1 ASP B  44      37.594 306.866  83.624  1.00  0.94           O  
ATOM   3561  OD2 ASP B  44      39.025 306.897  85.274  1.00  0.94           O  
ATOM   3562  N   LEU B  45      35.452 305.116  82.182  1.00  0.93           N  
ATOM   3563  CA  LEU B  45      35.484 304.844  80.763  1.00  0.93           C  
ATOM   3564  C   LEU B  45      36.425 305.813  80.084  1.00  0.93           C  
ATOM   3565  O   LEU B  45      36.382 305.984  78.865  1.00  0.93           O  
ATOM   3566  CB  LEU B  45      34.108 304.927  80.051  1.00  0.93           C  
ATOM   3567  CG  LEU B  45      32.984 304.031  80.603  1.00  0.93           C  
ATOM   3568  CD1 LEU B  45      31.848 303.934  79.575  1.00  0.93           C  
ATOM   3569  CD2 LEU B  45      33.438 302.619  80.967  1.00  0.93           C  
ATOM   3570  N   GLY B  46      37.343 306.451  80.839  1.00  0.94           N  
ATOM   3571  CA  GLY B  46      38.547 307.054  80.279  1.00  0.94           C  
ATOM   3572  C   GLY B  46      39.320 306.125  79.369  1.00  0.94           C  
ATOM   3573  O   GLY B  46      39.299 304.902  79.529  1.00  0.94           O  
ATOM   3574  N   ILE B  47      40.016 306.675  78.367  1.00  0.90           N  
ATOM   3575  CA  ILE B  47      40.698 305.898  77.343  1.00  0.90           C  
ATOM   3576  C   ILE B  47      41.776 304.966  77.894  1.00  0.90           C  
ATOM   3577  O   ILE B  47      41.855 303.799  77.504  1.00  0.90           O  
ATOM   3578  CB  ILE B  47      41.168 306.781  76.186  1.00  0.90           C  
ATOM   3579  CG1 ILE B  47      41.654 305.969  74.962  1.00  0.90           C  
ATOM   3580  CG2 ILE B  47      42.241 307.787  76.645  1.00  0.90           C  
ATOM   3581  CD1 ILE B  47      40.546 305.207  74.226  1.00  0.90           C  
ATOM   3582  N   GLU B  48      42.576 305.421  78.877  1.00  0.86           N  
ATOM   3583  CA  GLU B  48      43.579 304.634  79.565  1.00  0.86           C  
ATOM   3584  C   GLU B  48      42.995 303.469  80.349  1.00  0.86           C  
ATOM   3585  O   GLU B  48      43.493 302.346  80.293  1.00  0.86           O  
ATOM   3586  CB  GLU B  48      44.403 305.517  80.539  1.00  0.86           C  
ATOM   3587  CG  GLU B  48      44.975 306.807  79.895  1.00  0.86           C  
ATOM   3588  CD  GLU B  48      44.074 308.033  80.064  1.00  0.86           C  
ATOM   3589  OE1 GLU B  48      44.635 309.141  80.256  1.00  0.86           O  
ATOM   3590  OE2 GLU B  48      42.827 307.870  80.004  1.00  0.86           O  
ATOM   3591  N   HIS B  49      41.888 303.690  81.093  1.00  0.88           N  
ATOM   3592  CA  HIS B  49      41.244 302.621  81.848  1.00  0.88           C  
ATOM   3593  C   HIS B  49      40.580 301.571  80.967  1.00  0.88           C  
ATOM   3594  O   HIS B  49      40.642 300.375  81.243  1.00  0.88           O  
ATOM   3595  CB  HIS B  49      40.254 303.119  82.924  1.00  0.88           C  
ATOM   3596  CG  HIS B  49      40.035 302.100  84.011  1.00  0.88           C  
ATOM   3597  ND1 HIS B  49      41.108 301.753  84.810  1.00  0.88           N  
ATOM   3598  CD2 HIS B  49      38.933 301.397  84.384  1.00  0.88           C  
ATOM   3599  CE1 HIS B  49      40.642 300.857  85.653  1.00  0.88           C  
ATOM   3600  NE2 HIS B  49      39.328 300.601  85.440  1.00  0.88           N  
ATOM   3601  N   ARG B  50      39.954 301.989  79.845  1.00  0.87           N  
ATOM   3602  CA  ARG B  50      39.469 301.071  78.823  1.00  0.87           C  
ATOM   3603  C   ARG B  50      40.569 300.234  78.187  1.00  0.87           C  
ATOM   3604  O   ARG B  50      40.406 299.030  78.021  1.00  0.87           O  
ATOM   3605  CB  ARG B  50      38.713 301.815  77.700  1.00  0.87           C  
ATOM   3606  CG  ARG B  50      37.298 302.240  78.120  1.00  0.87           C  
ATOM   3607  CD  ARG B  50      36.505 302.903  76.993  1.00  0.87           C  
ATOM   3608  NE  ARG B  50      37.001 304.312  76.874  1.00  0.87           N  
ATOM   3609  CZ  ARG B  50      37.177 304.992  75.743  1.00  0.87           C  
ATOM   3610  NH1 ARG B  50      37.092 304.425  74.545  1.00  0.87           N  
ATOM   3611  NH2 ARG B  50      37.425 306.299  75.796  1.00  0.87           N  
ATOM   3612  N   ASP B  51      41.735 300.830  77.859  1.00  0.89           N  
ATOM   3613  CA  ASP B  51      42.878 300.072  77.373  1.00  0.89           C  
ATOM   3614  C   ASP B  51      43.395 299.079  78.415  1.00  0.89           C  
ATOM   3615  O   ASP B  51      43.609 297.901  78.138  1.00  0.89           O  
ATOM   3616  CB  ASP B  51      43.999 301.044  76.935  1.00  0.89           C  
ATOM   3617  CG  ASP B  51      45.029 300.322  76.087  1.00  0.89           C  
ATOM   3618  OD1 ASP B  51      44.711 300.012  74.908  1.00  0.89           O  
ATOM   3619  OD2 ASP B  51      46.137 300.045  76.603  1.00  0.89           O  
ATOM   3620  N   ALA B  52      43.519 299.512  79.687  1.00  0.93           N  
ATOM   3621  CA  ALA B  52      43.948 298.673  80.786  1.00  0.93           C  
ATOM   3622  C   ALA B  52      43.069 297.440  81.011  1.00  0.93           C  
ATOM   3623  O   ALA B  52      43.584 296.349  81.247  1.00  0.93           O  
ATOM   3624  CB  ALA B  52      44.037 299.523  82.068  1.00  0.93           C  
ATOM   3625  N   THR B  53      41.730 297.580  80.887  1.00  0.92           N  
ATOM   3626  CA  THR B  53      40.767 296.496  81.108  1.00  0.92           C  
ATOM   3627  C   THR B  53      40.333 295.777  79.842  1.00  0.92           C  
ATOM   3628  O   THR B  53      39.432 294.942  79.885  1.00  0.92           O  
ATOM   3629  CB  THR B  53      39.491 296.961  81.827  1.00  0.92           C  
ATOM   3630  OG1 THR B  53      38.723 297.909  81.093  1.00  0.92           O  
ATOM   3631  CG2 THR B  53      39.851 297.648  83.150  1.00  0.92           C  
ATOM   3632  N   ASP B  54      40.950 296.091  78.686  1.00  0.92           N  
ATOM   3633  CA  ASP B  54      40.642 295.533  77.376  1.00  0.92           C  
ATOM   3634  C   ASP B  54      39.185 295.759  76.928  1.00  0.92           C  
ATOM   3635  O   ASP B  54      38.549 294.913  76.300  1.00  0.92           O  
ATOM   3636  CB  ASP B  54      41.127 294.056  77.250  1.00  0.92           C  
ATOM   3637  CG  ASP B  54      42.638 294.000  77.348  1.00  0.92           C  
ATOM   3638  OD1 ASP B  54      43.287 294.930  76.801  1.00  0.92           O  
ATOM   3639  OD2 ASP B  54      43.208 293.051  77.935  1.00  0.92           O  
ATOM   3640  N   ASP B  55      38.662 296.960  77.263  1.00  0.91           N  
ATOM   3641  CA  ASP B  55      37.312 297.483  77.083  1.00  0.91           C  
ATOM   3642  C   ASP B  55      36.233 296.785  77.927  1.00  0.91           C  
ATOM   3643  O   ASP B  55      35.039 297.064  77.820  1.00  0.91           O  
ATOM   3644  CB  ASP B  55      36.925 297.670  75.583  1.00  0.91           C  
ATOM   3645  CG  ASP B  55      35.840 298.718  75.377  1.00  0.91           C  
ATOM   3646  OD1 ASP B  55      35.890 299.759  76.086  1.00  0.91           O  
ATOM   3647  OD2 ASP B  55      34.967 298.529  74.494  1.00  0.91           O  
ATOM   3648  N   GLN B  56      36.623 295.911  78.884  1.00  0.89           N  
ATOM   3649  CA  GLN B  56      35.686 295.218  79.761  1.00  0.89           C  
ATOM   3650  C   GLN B  56      34.871 296.164  80.633  1.00  0.89           C  
ATOM   3651  O   GLN B  56      33.670 295.981  80.817  1.00  0.89           O  
ATOM   3652  CB  GLN B  56      36.402 294.158  80.632  1.00  0.89           C  
ATOM   3653  CG  GLN B  56      35.473 293.272  81.501  1.00  0.89           C  
ATOM   3654  CD  GLN B  56      34.458 292.496  80.660  1.00  0.89           C  
ATOM   3655  OE1 GLN B  56      34.784 291.907  79.628  1.00  0.89           O  
ATOM   3656  NE2 GLN B  56      33.185 292.463  81.108  1.00  0.89           N  
ATOM   3657  N   VAL B  57      35.491 297.267  81.116  1.00  0.96           N  
ATOM   3658  CA  VAL B  57      34.829 298.285  81.930  1.00  0.96           C  
ATOM   3659  C   VAL B  57      33.594 298.894  81.256  1.00  0.96           C  
ATOM   3660  O   VAL B  57      32.585 299.191  81.895  1.00  0.96           O  
ATOM   3661  CB  VAL B  57      35.823 299.356  82.395  1.00  0.96           C  
ATOM   3662  CG1 VAL B  57      36.352 300.216  81.230  1.00  0.96           C  
ATOM   3663  CG2 VAL B  57      35.188 300.227  83.496  1.00  0.96           C  
ATOM   3664  N   THR B  58      33.629 299.046  79.916  1.00  0.94           N  
ATOM   3665  CA  THR B  58      32.512 299.495  79.093  1.00  0.94           C  
ATOM   3666  C   THR B  58      31.335 298.539  79.126  1.00  0.94           C  
ATOM   3667  O   THR B  58      30.182 298.942  79.291  1.00  0.94           O  
ATOM   3668  CB  THR B  58      32.936 299.714  77.649  1.00  0.94           C  
ATOM   3669  OG1 THR B  58      34.054 300.593  77.628  1.00  0.94           O  
ATOM   3670  CG2 THR B  58      31.812 300.405  76.871  1.00  0.94           C  
ATOM   3671  N   ILE B  59      31.601 297.222  79.012  1.00  0.94           N  
ATOM   3672  CA  ILE B  59      30.595 296.168  79.120  1.00  0.94           C  
ATOM   3673  C   ILE B  59      29.991 296.096  80.519  1.00  0.94           C  
ATOM   3674  O   ILE B  59      28.771 296.044  80.686  1.00  0.94           O  
ATOM   3675  CB  ILE B  59      31.165 294.808  78.706  1.00  0.94           C  
ATOM   3676  CG1 ILE B  59      31.548 294.821  77.207  1.00  0.94           C  
ATOM   3677  CG2 ILE B  59      30.160 293.669  79.003  1.00  0.94           C  
ATOM   3678  CD1 ILE B  59      32.390 293.611  76.786  1.00  0.94           C  
ATOM   3679  N   ASP B  60      30.837 296.152  81.566  1.00  0.93           N  
ATOM   3680  CA  ASP B  60      30.430 296.138  82.961  1.00  0.93           C  
ATOM   3681  C   ASP B  60      29.526 297.318  83.322  1.00  0.93           C  
ATOM   3682  O   ASP B  60      28.496 297.159  83.978  1.00  0.93           O  
ATOM   3683  CB  ASP B  60      31.678 296.130  83.879  1.00  0.93           C  
ATOM   3684  CG  ASP B  60      32.541 294.898  83.660  1.00  0.93           C  
ATOM   3685  OD1 ASP B  60      32.033 293.884  83.117  1.00  0.93           O  
ATOM   3686  OD2 ASP B  60      33.733 294.963  84.051  1.00  0.93           O  
ATOM   3687  N   ALA B  61      29.855 298.531  82.834  1.00  0.97           N  
ATOM   3688  CA  ALA B  61      29.027 299.713  82.970  1.00  0.97           C  
ATOM   3689  C   ALA B  61      27.645 299.584  82.330  1.00  0.97           C  
ATOM   3690  O   ALA B  61      26.629 299.931  82.929  1.00  0.97           O  
ATOM   3691  CB  ALA B  61      29.773 300.908  82.355  1.00  0.97           C  
ATOM   3692  N   ALA B  62      27.562 299.019  81.108  1.00  0.96           N  
ATOM   3693  CA  ALA B  62      26.303 298.739  80.441  1.00  0.96           C  
ATOM   3694  C   ALA B  62      25.413 297.747  81.199  1.00  0.96           C  
ATOM   3695  O   ALA B  62      24.215 297.967  81.384  1.00  0.96           O  
ATOM   3696  CB  ALA B  62      26.606 298.211  79.029  1.00  0.96           C  
ATOM   3697  N   ASN B  63      26.012 296.656  81.719  1.00  0.90           N  
ATOM   3698  CA  ASN B  63      25.355 295.695  82.596  1.00  0.90           C  
ATOM   3699  C   ASN B  63      24.882 296.301  83.917  1.00  0.90           C  
ATOM   3700  O   ASN B  63      23.808 295.981  84.425  1.00  0.90           O  
ATOM   3701  CB  ASN B  63      26.282 294.491  82.898  1.00  0.90           C  
ATOM   3702  CG  ASN B  63      26.444 293.634  81.649  1.00  0.90           C  
ATOM   3703  OD1 ASN B  63      25.630 293.647  80.726  1.00  0.90           O  
ATOM   3704  ND2 ASN B  63      27.516 292.810  81.630  1.00  0.90           N  
ATOM   3705  N   ALA B  64      25.662 297.222  84.513  1.00  0.96           N  
ATOM   3706  CA  ALA B  64      25.238 297.983  85.671  1.00  0.96           C  
ATOM   3707  C   ALA B  64      24.011 298.860  85.401  1.00  0.96           C  
ATOM   3708  O   ALA B  64      23.061 298.879  86.178  1.00  0.96           O  
ATOM   3709  CB  ALA B  64      26.404 298.847  86.174  1.00  0.96           C  
ATOM   3710  N   THR B  65      23.963 299.562  84.250  1.00  0.93           N  
ATOM   3711  CA  THR B  65      22.808 300.355  83.811  1.00  0.93           C  
ATOM   3712  C   THR B  65      21.540 299.533  83.682  1.00  0.93           C  
ATOM   3713  O   THR B  65      20.474 299.960  84.117  1.00  0.93           O  
ATOM   3714  CB  THR B  65      23.043 301.084  82.492  1.00  0.93           C  
ATOM   3715  OG1 THR B  65      24.188 301.913  82.601  1.00  0.93           O  
ATOM   3716  CG2 THR B  65      21.855 301.996  82.149  1.00  0.93           C  
ATOM   3717  N   LEU B  66      21.631 298.297  83.146  1.00  0.92           N  
ATOM   3718  CA  LEU B  66      20.524 297.348  83.104  1.00  0.92           C  
ATOM   3719  C   LEU B  66      19.971 297.021  84.495  1.00  0.92           C  
ATOM   3720  O   LEU B  66      18.765 296.994  84.736  1.00  0.92           O  
ATOM   3721  CB  LEU B  66      21.034 296.040  82.440  1.00  0.92           C  
ATOM   3722  CG  LEU B  66      20.001 294.908  82.274  1.00  0.92           C  
ATOM   3723  CD1 LEU B  66      18.878 295.299  81.308  1.00  0.92           C  
ATOM   3724  CD2 LEU B  66      20.694 293.622  81.803  1.00  0.92           C  
ATOM   3725  N   LYS B  67      20.874 296.789  85.464  1.00  0.86           N  
ATOM   3726  CA  LYS B  67      20.535 296.501  86.843  1.00  0.86           C  
ATOM   3727  C   LYS B  67      19.943 297.661  87.653  1.00  0.86           C  
ATOM   3728  O   LYS B  67      18.966 297.483  88.377  1.00  0.86           O  
ATOM   3729  CB  LYS B  67      21.803 295.963  87.547  1.00  0.86           C  
ATOM   3730  CG  LYS B  67      21.558 295.390  88.948  1.00  0.86           C  
ATOM   3731  CD  LYS B  67      22.884 295.107  89.665  1.00  0.86           C  
ATOM   3732  CE  LYS B  67      22.697 294.843  91.157  1.00  0.86           C  
ATOM   3733  NZ  LYS B  67      23.998 294.926  91.852  1.00  0.86           N  
ATOM   3734  N   TYR B  68      20.522 298.880  87.573  1.00  0.92           N  
ATOM   3735  CA  TYR B  68      20.122 299.982  88.451  1.00  0.92           C  
ATOM   3736  C   TYR B  68      19.182 300.975  87.775  1.00  0.92           C  
ATOM   3737  O   TYR B  68      18.676 301.899  88.414  1.00  0.92           O  
ATOM   3738  CB  TYR B  68      21.354 300.781  88.962  1.00  0.92           C  
ATOM   3739  CG  TYR B  68      22.324 299.889  89.694  1.00  0.92           C  
ATOM   3740  CD1 TYR B  68      22.067 299.388  90.983  1.00  0.92           C  
ATOM   3741  CD2 TYR B  68      23.541 299.565  89.083  1.00  0.92           C  
ATOM   3742  CE1 TYR B  68      23.005 298.557  91.622  1.00  0.92           C  
ATOM   3743  CE2 TYR B  68      24.481 298.744  89.712  1.00  0.92           C  
ATOM   3744  CZ  TYR B  68      24.214 298.245  90.988  1.00  0.92           C  
ATOM   3745  OH  TYR B  68      25.214 297.511  91.664  1.00  0.92           O  
ATOM   3746  N   ASN B  69      18.915 300.789  86.467  1.00  0.91           N  
ATOM   3747  CA  ASN B  69      17.970 301.526  85.639  1.00  0.91           C  
ATOM   3748  C   ASN B  69      18.333 302.969  85.260  1.00  0.91           C  
ATOM   3749  O   ASN B  69      17.685 303.560  84.401  1.00  0.91           O  
ATOM   3750  CB  ASN B  69      16.513 301.512  86.203  1.00  0.91           C  
ATOM   3751  CG  ASN B  69      15.941 300.113  86.428  1.00  0.91           C  
ATOM   3752  OD1 ASN B  69      15.411 299.770  87.493  1.00  0.91           O  
ATOM   3753  ND2 ASN B  69      15.976 299.275  85.368  1.00  0.91           N  
ATOM   3754  N   VAL B  70      19.367 303.607  85.841  1.00  0.96           N  
ATOM   3755  CA  VAL B  70      19.719 304.970  85.442  1.00  0.96           C  
ATOM   3756  C   VAL B  70      21.216 305.149  85.368  1.00  0.96           C  
ATOM   3757  O   VAL B  70      21.980 304.791  86.270  1.00  0.96           O  
ATOM   3758  CB  VAL B  70      19.021 306.109  86.212  1.00  0.96           C  
ATOM   3759  CG1 VAL B  70      18.275 305.561  87.432  1.00  0.96           C  
ATOM   3760  CG2 VAL B  70      19.960 307.247  86.664  1.00  0.96           C  
ATOM   3761  N   ALA B  71      21.649 305.724  84.236  1.00  0.96           N  
ATOM   3762  CA  ALA B  71      23.020 305.979  83.913  1.00  0.96           C  
ATOM   3763  C   ALA B  71      23.236 307.429  83.535  1.00  0.96           C  
ATOM   3764  O   ALA B  71      22.404 308.045  82.872  1.00  0.96           O  
ATOM   3765  CB  ALA B  71      23.392 305.075  82.743  1.00  0.96           C  
ATOM   3766  N   VAL B  72      24.373 308.003  83.965  1.00  0.95           N  
ATOM   3767  CA  VAL B  72      24.819 309.328  83.571  1.00  0.95           C  
ATOM   3768  C   VAL B  72      26.216 309.202  82.987  1.00  0.95           C  
ATOM   3769  O   VAL B  72      27.164 308.749  83.625  1.00  0.95           O  
ATOM   3770  CB  VAL B  72      24.757 310.366  84.686  1.00  0.95           C  
ATOM   3771  CG1 VAL B  72      23.275 310.595  85.019  1.00  0.95           C  
ATOM   3772  CG2 VAL B  72      25.522 309.914  85.938  1.00  0.95           C  
ATOM   3773  N   LYS B  73      26.389 309.559  81.706  1.00  0.92           N  
ATOM   3774  CA  LYS B  73      27.631 309.290  81.014  1.00  0.92           C  
ATOM   3775  C   LYS B  73      28.337 310.556  80.561  1.00  0.92           C  
ATOM   3776  O   LYS B  73      27.788 311.421  79.880  1.00  0.92           O  
ATOM   3777  CB  LYS B  73      27.409 308.347  79.807  1.00  0.92           C  
ATOM   3778  CG  LYS B  73      28.728 307.980  79.126  1.00  0.92           C  
ATOM   3779  CD  LYS B  73      28.606 307.020  77.945  1.00  0.92           C  
ATOM   3780  CE  LYS B  73      29.943 306.859  77.231  1.00  0.92           C  
ATOM   3781  NZ  LYS B  73      30.341 308.156  76.644  1.00  0.92           N  
ATOM   3782  N   CYS B  74      29.631 310.675  80.922  1.00  0.94           N  
ATOM   3783  CA  CYS B  74      30.543 311.657  80.383  1.00  0.94           C  
ATOM   3784  C   CYS B  74      30.961 311.308  78.953  1.00  0.94           C  
ATOM   3785  O   CYS B  74      31.079 310.142  78.566  1.00  0.94           O  
ATOM   3786  CB  CYS B  74      31.779 311.750  81.305  1.00  0.94           C  
ATOM   3787  SG  CYS B  74      32.908 313.123  80.918  1.00  0.94           S  
ATOM   3788  N   ALA B  75      31.206 312.312  78.093  1.00  0.94           N  
ATOM   3789  CA  ALA B  75      31.734 312.065  76.768  1.00  0.94           C  
ATOM   3790  C   ALA B  75      33.116 311.403  76.760  1.00  0.94           C  
ATOM   3791  O   ALA B  75      33.958 311.651  77.621  1.00  0.94           O  
ATOM   3792  CB  ALA B  75      31.741 313.339  75.930  1.00  0.94           C  
ATOM   3793  N   THR B  76      33.353 310.514  75.780  1.00  0.93           N  
ATOM   3794  CA  THR B  76      34.496 309.608  75.765  1.00  0.93           C  
ATOM   3795  C   THR B  76      35.128 309.597  74.392  1.00  0.93           C  
ATOM   3796  O   THR B  76      34.459 309.755  73.372  1.00  0.93           O  
ATOM   3797  CB  THR B  76      34.153 308.148  76.097  1.00  0.93           C  
ATOM   3798  OG1 THR B  76      32.937 307.709  75.479  1.00  0.93           O  
ATOM   3799  CG2 THR B  76      33.972 307.982  77.608  1.00  0.93           C  
ATOM   3800  N   ILE B  77      36.460 309.393  74.333  1.00  0.91           N  
ATOM   3801  CA  ILE B  77      37.206 309.216  73.096  1.00  0.91           C  
ATOM   3802  C   ILE B  77      36.868 307.882  72.442  1.00  0.91           C  
ATOM   3803  O   ILE B  77      37.013 306.810  73.033  1.00  0.91           O  
ATOM   3804  CB  ILE B  77      38.722 309.311  73.302  1.00  0.91           C  
ATOM   3805  CG1 ILE B  77      39.122 310.727  73.758  1.00  0.91           C  
ATOM   3806  CG2 ILE B  77      39.503 308.938  72.016  1.00  0.91           C  
ATOM   3807  CD1 ILE B  77      40.527 310.770  74.366  1.00  0.91           C  
ATOM   3808  N   THR B  78      36.450 307.913  71.166  1.00  0.88           N  
ATOM   3809  CA  THR B  78      36.346 306.730  70.319  1.00  0.88           C  
ATOM   3810  C   THR B  78      37.619 306.674  69.502  1.00  0.88           C  
ATOM   3811  O   THR B  78      37.803 307.549  68.655  1.00  0.88           O  
ATOM   3812  CB  THR B  78      35.173 306.780  69.354  1.00  0.88           C  
ATOM   3813  OG1 THR B  78      33.962 306.705  70.093  1.00  0.88           O  
ATOM   3814  CG2 THR B  78      35.195 305.574  68.399  1.00  0.88           C  
ATOM   3815  N   PRO B  79      38.542 305.740  69.697  1.00  0.90           N  
ATOM   3816  CA  PRO B  79      39.871 305.866  69.106  1.00  0.90           C  
ATOM   3817  C   PRO B  79      39.937 305.545  67.612  1.00  0.90           C  
ATOM   3818  O   PRO B  79      39.289 304.603  67.147  1.00  0.90           O  
ATOM   3819  CB  PRO B  79      40.738 304.923  69.964  1.00  0.90           C  
ATOM   3820  CG  PRO B  79      39.766 303.908  70.562  1.00  0.90           C  
ATOM   3821  CD  PRO B  79      38.486 304.712  70.745  1.00  0.90           C  
ATOM   3822  N   ASP B  80      40.740 306.331  66.864  1.00  0.84           N  
ATOM   3823  CA  ASP B  80      41.172 306.069  65.507  1.00  0.84           C  
ATOM   3824  C   ASP B  80      42.687 305.851  65.550  1.00  0.84           C  
ATOM   3825  O   ASP B  80      43.275 305.760  66.630  1.00  0.84           O  
ATOM   3826  CB  ASP B  80      40.711 307.174  64.498  1.00  0.84           C  
ATOM   3827  CG  ASP B  80      41.442 308.511  64.546  1.00  0.84           C  
ATOM   3828  OD1 ASP B  80      42.119 308.809  65.564  1.00  0.84           O  
ATOM   3829  OD2 ASP B  80      41.332 309.256  63.529  1.00  0.84           O  
ATOM   3830  N   GLU B  81      43.361 305.763  64.389  1.00  0.78           N  
ATOM   3831  CA  GLU B  81      44.789 305.542  64.240  1.00  0.78           C  
ATOM   3832  C   GLU B  81      45.646 306.551  64.996  1.00  0.78           C  
ATOM   3833  O   GLU B  81      46.587 306.187  65.702  1.00  0.78           O  
ATOM   3834  CB  GLU B  81      45.162 305.595  62.732  1.00  0.78           C  
ATOM   3835  CG  GLU B  81      44.630 304.410  61.872  1.00  0.78           C  
ATOM   3836  CD  GLU B  81      43.111 304.310  61.677  1.00  0.78           C  
ATOM   3837  OE1 GLU B  81      42.396 305.326  61.898  1.00  0.78           O  
ATOM   3838  OE2 GLU B  81      42.652 303.181  61.357  1.00  0.78           O  
ATOM   3839  N   ALA B  82      45.288 307.849  64.927  1.00  0.85           N  
ATOM   3840  CA  ALA B  82      45.968 308.905  65.651  1.00  0.85           C  
ATOM   3841  C   ALA B  82      45.848 308.769  67.166  1.00  0.85           C  
ATOM   3842  O   ALA B  82      46.817 308.916  67.907  1.00  0.85           O  
ATOM   3843  CB  ALA B  82      45.415 310.269  65.195  1.00  0.85           C  
ATOM   3844  N   ARG B  83      44.647 308.427  67.670  1.00  0.78           N  
ATOM   3845  CA  ARG B  83      44.438 308.121  69.077  1.00  0.78           C  
ATOM   3846  C   ARG B  83      45.205 306.889  69.578  1.00  0.78           C  
ATOM   3847  O   ARG B  83      45.715 306.883  70.699  1.00  0.78           O  
ATOM   3848  CB  ARG B  83      42.935 307.973  69.406  1.00  0.78           C  
ATOM   3849  CG  ARG B  83      42.079 309.236  69.149  1.00  0.78           C  
ATOM   3850  CD  ARG B  83      42.522 310.460  69.961  1.00  0.78           C  
ATOM   3851  NE  ARG B  83      41.380 311.433  70.041  1.00  0.78           N  
ATOM   3852  CZ  ARG B  83      41.331 312.374  70.999  1.00  0.78           C  
ATOM   3853  NH1 ARG B  83      42.391 312.676  71.736  1.00  0.78           N  
ATOM   3854  NH2 ARG B  83      40.189 313.021  71.238  1.00  0.78           N  
ATOM   3855  N   VAL B  84      45.335 305.820  68.756  1.00  0.86           N  
ATOM   3856  CA  VAL B  84      46.185 304.662  69.056  1.00  0.86           C  
ATOM   3857  C   VAL B  84      47.642 305.076  69.221  1.00  0.86           C  
ATOM   3858  O   VAL B  84      48.307 304.686  70.178  1.00  0.86           O  
ATOM   3859  CB  VAL B  84      46.047 303.545  68.018  1.00  0.86           C  
ATOM   3860  CG1 VAL B  84      46.994 302.364  68.313  1.00  0.86           C  
ATOM   3861  CG2 VAL B  84      44.603 303.015  68.037  1.00  0.86           C  
ATOM   3862  N   GLU B  85      48.157 305.948  68.335  1.00  0.82           N  
ATOM   3863  CA  GLU B  85      49.465 306.564  68.491  1.00  0.82           C  
ATOM   3864  C   GLU B  85      49.629 307.444  69.738  1.00  0.82           C  
ATOM   3865  O   GLU B  85      50.633 307.324  70.447  1.00  0.82           O  
ATOM   3866  CB  GLU B  85      49.800 307.402  67.238  1.00  0.82           C  
ATOM   3867  CG  GLU B  85      50.793 306.709  66.282  1.00  0.82           C  
ATOM   3868  CD  GLU B  85      51.203 307.675  65.176  1.00  0.82           C  
ATOM   3869  OE1 GLU B  85      50.786 307.457  64.012  1.00  0.82           O  
ATOM   3870  OE2 GLU B  85      51.950 308.632  65.508  1.00  0.82           O  
ATOM   3871  N   GLU B  86      48.638 308.323  70.031  1.00  0.82           N  
ATOM   3872  CA  GLU B  86      48.619 309.272  71.146  1.00  0.82           C  
ATOM   3873  C   GLU B  86      48.706 308.600  72.512  1.00  0.82           C  
ATOM   3874  O   GLU B  86      49.547 308.945  73.341  1.00  0.82           O  
ATOM   3875  CB  GLU B  86      47.319 310.145  71.054  1.00  0.82           C  
ATOM   3876  CG  GLU B  86      47.158 311.288  72.097  1.00  0.82           C  
ATOM   3877  CD  GLU B  86      45.863 312.097  72.020  1.00  0.82           C  
ATOM   3878  OE1 GLU B  86      44.879 311.740  71.321  1.00  0.82           O  
ATOM   3879  OE2 GLU B  86      45.833 313.156  72.701  1.00  0.82           O  
ATOM   3880  N   PHE B  87      47.883 307.563  72.753  1.00  0.86           N  
ATOM   3881  CA  PHE B  87      47.802 306.926  74.060  1.00  0.86           C  
ATOM   3882  C   PHE B  87      48.547 305.600  74.123  1.00  0.86           C  
ATOM   3883  O   PHE B  87      48.616 304.973  75.176  1.00  0.86           O  
ATOM   3884  CB  PHE B  87      46.315 306.693  74.433  1.00  0.86           C  
ATOM   3885  CG  PHE B  87      45.615 308.006  74.647  1.00  0.86           C  
ATOM   3886  CD1 PHE B  87      45.776 308.700  75.857  1.00  0.86           C  
ATOM   3887  CD2 PHE B  87      44.801 308.566  73.646  1.00  0.86           C  
ATOM   3888  CE1 PHE B  87      45.150 309.936  76.062  1.00  0.86           C  
ATOM   3889  CE2 PHE B  87      44.181 309.805  73.845  1.00  0.86           C  
ATOM   3890  CZ  PHE B  87      44.358 310.493  75.050  1.00  0.86           C  
ATOM   3891  N   LYS B  88      49.147 305.163  72.993  1.00  0.80           N  
ATOM   3892  CA  LYS B  88      49.886 303.910  72.839  1.00  0.80           C  
ATOM   3893  C   LYS B  88      49.026 302.678  73.110  1.00  0.80           C  
ATOM   3894  O   LYS B  88      49.463 301.712  73.731  1.00  0.80           O  
ATOM   3895  CB  LYS B  88      51.204 303.872  73.664  1.00  0.80           C  
ATOM   3896  CG  LYS B  88      52.142 305.074  73.450  1.00  0.80           C  
ATOM   3897  CD  LYS B  88      52.802 305.118  72.061  1.00  0.80           C  
ATOM   3898  CE  LYS B  88      53.582 306.416  71.843  1.00  0.80           C  
ATOM   3899  NZ  LYS B  88      54.135 306.468  70.471  1.00  0.80           N  
ATOM   3900  N   LEU B  89      47.771 302.712  72.620  1.00  0.86           N  
ATOM   3901  CA  LEU B  89      46.750 301.706  72.852  1.00  0.86           C  
ATOM   3902  C   LEU B  89      47.088 300.328  72.308  1.00  0.86           C  
ATOM   3903  O   LEU B  89      47.705 300.182  71.253  1.00  0.86           O  
ATOM   3904  CB  LEU B  89      45.384 302.145  72.256  1.00  0.86           C  
ATOM   3905  CG  LEU B  89      44.877 303.514  72.746  1.00  0.86           C  
ATOM   3906  CD1 LEU B  89      43.656 303.976  71.944  1.00  0.86           C  
ATOM   3907  CD2 LEU B  89      44.525 303.474  74.232  1.00  0.86           C  
ATOM   3908  N   LYS B  90      46.641 299.266  73.008  1.00  0.79           N  
ATOM   3909  CA  LYS B  90      46.789 297.891  72.560  1.00  0.79           C  
ATOM   3910  C   LYS B  90      46.000 297.611  71.291  1.00  0.79           C  
ATOM   3911  O   LYS B  90      46.405 296.840  70.422  1.00  0.79           O  
ATOM   3912  CB  LYS B  90      46.286 296.886  73.619  1.00  0.79           C  
ATOM   3913  CG  LYS B  90      46.904 297.033  75.016  1.00  0.79           C  
ATOM   3914  CD  LYS B  90      46.131 296.139  75.995  1.00  0.79           C  
ATOM   3915  CE  LYS B  90      46.344 296.442  77.477  1.00  0.79           C  
ATOM   3916  NZ  LYS B  90      45.333 295.690  78.246  1.00  0.79           N  
ATOM   3917  N   LYS B  91      44.801 298.214  71.188  1.00  0.77           N  
ATOM   3918  CA  LYS B  91      43.900 298.010  70.084  1.00  0.77           C  
ATOM   3919  C   LYS B  91      43.183 299.303  69.779  1.00  0.77           C  
ATOM   3920  O   LYS B  91      43.110 300.234  70.576  1.00  0.77           O  
ATOM   3921  CB  LYS B  91      42.824 296.935  70.393  1.00  0.77           C  
ATOM   3922  CG  LYS B  91      43.402 295.525  70.582  1.00  0.77           C  
ATOM   3923  CD  LYS B  91      42.315 294.476  70.856  1.00  0.77           C  
ATOM   3924  CE  LYS B  91      42.897 293.096  71.165  1.00  0.77           C  
ATOM   3925  NZ  LYS B  91      41.812 292.155  71.526  1.00  0.77           N  
ATOM   3926  N   MET B  92      42.586 299.388  68.582  1.00  0.79           N  
ATOM   3927  CA  MET B  92      41.712 300.484  68.241  1.00  0.79           C  
ATOM   3928  C   MET B  92      40.302 300.186  68.720  1.00  0.79           C  
ATOM   3929  O   MET B  92      39.443 299.729  67.967  1.00  0.79           O  
ATOM   3930  CB  MET B  92      41.761 300.707  66.725  1.00  0.79           C  
ATOM   3931  CG  MET B  92      41.348 302.121  66.303  1.00  0.79           C  
ATOM   3932  SD  MET B  92      41.470 302.384  64.514  1.00  0.79           S  
ATOM   3933  CE  MET B  92      43.241 302.047  64.323  1.00  0.79           C  
ATOM   3934  N   TRP B  93      40.055 300.410  70.025  1.00  0.84           N  
ATOM   3935  CA  TRP B  93      38.822 300.058  70.708  1.00  0.84           C  
ATOM   3936  C   TRP B  93      37.554 300.627  70.062  1.00  0.84           C  
ATOM   3937  O   TRP B  93      37.531 301.692  69.433  1.00  0.84           O  
ATOM   3938  CB  TRP B  93      38.893 300.407  72.222  1.00  0.84           C  
ATOM   3939  CG  TRP B  93      40.158 299.914  72.912  1.00  0.84           C  
ATOM   3940  CD1 TRP B  93      41.247 300.628  73.342  1.00  0.84           C  
ATOM   3941  CD2 TRP B  93      40.432 298.535  73.231  1.00  0.84           C  
ATOM   3942  NE1 TRP B  93      42.194 299.779  73.872  1.00  0.84           N  
ATOM   3943  CE2 TRP B  93      41.706 298.499  73.831  1.00  0.84           C  
ATOM   3944  CE3 TRP B  93      39.682 297.371  73.062  1.00  0.84           C  
ATOM   3945  CZ2 TRP B  93      42.257 297.305  74.268  1.00  0.84           C  
ATOM   3946  CZ3 TRP B  93      40.230 296.165  73.528  1.00  0.84           C  
ATOM   3947  CH2 TRP B  93      41.509 296.130  74.103  1.00  0.84           C  
ATOM   3948  N   LYS B  94      36.441 299.876  70.156  1.00  0.82           N  
ATOM   3949  CA  LYS B  94      35.154 300.317  69.663  1.00  0.82           C  
ATOM   3950  C   LYS B  94      34.598 301.516  70.433  1.00  0.82           C  
ATOM   3951  O   LYS B  94      35.026 301.863  71.531  1.00  0.82           O  
ATOM   3952  CB  LYS B  94      34.138 299.149  69.508  1.00  0.82           C  
ATOM   3953  CG  LYS B  94      34.444 298.283  68.265  1.00  0.82           C  
ATOM   3954  CD  LYS B  94      33.366 297.227  67.937  1.00  0.82           C  
ATOM   3955  CE  LYS B  94      33.568 296.591  66.550  1.00  0.82           C  
ATOM   3956  NZ  LYS B  94      32.605 295.488  66.319  1.00  0.82           N  
ATOM   3957  N   SER B  95      33.653 302.251  69.813  1.00  0.88           N  
ATOM   3958  CA  SER B  95      32.956 303.356  70.462  1.00  0.88           C  
ATOM   3959  C   SER B  95      32.221 302.911  71.726  1.00  0.88           C  
ATOM   3960  O   SER B  95      31.353 302.043  71.600  1.00  0.88           O  
ATOM   3961  CB  SER B  95      31.921 303.966  69.474  1.00  0.88           C  
ATOM   3962  OG  SER B  95      30.995 304.881  70.083  1.00  0.88           O  
ATOM   3963  N   PRO B  96      32.454 303.471  72.932  1.00  0.92           N  
ATOM   3964  CA  PRO B  96      31.831 302.977  74.160  1.00  0.92           C  
ATOM   3965  C   PRO B  96      30.343 303.172  74.112  1.00  0.92           C  
ATOM   3966  O   PRO B  96      29.581 302.360  74.622  1.00  0.92           O  
ATOM   3967  CB  PRO B  96      32.452 303.816  75.292  1.00  0.92           C  
ATOM   3968  CG  PRO B  96      33.758 304.347  74.707  1.00  0.92           C  
ATOM   3969  CD  PRO B  96      33.494 304.469  73.209  1.00  0.92           C  
ATOM   3970  N   ASN B  97      29.932 304.270  73.460  1.00  0.85           N  
ATOM   3971  CA  ASN B  97      28.557 304.628  73.206  1.00  0.85           C  
ATOM   3972  C   ASN B  97      27.866 303.596  72.323  1.00  0.85           C  
ATOM   3973  O   ASN B  97      26.712 303.246  72.530  1.00  0.85           O  
ATOM   3974  CB  ASN B  97      28.466 306.019  72.526  1.00  0.85           C  
ATOM   3975  CG  ASN B  97      29.305 307.062  73.258  1.00  0.85           C  
ATOM   3976  OD1 ASN B  97      29.006 307.498  74.363  1.00  0.85           O  
ATOM   3977  ND2 ASN B  97      30.425 307.493  72.629  1.00  0.85           N  
ATOM   3978  N   GLY B  98      28.580 303.053  71.313  1.00  0.86           N  
ATOM   3979  CA  GLY B  98      28.047 301.996  70.457  1.00  0.86           C  
ATOM   3980  C   GLY B  98      27.937 300.676  71.172  1.00  0.86           C  
ATOM   3981  O   GLY B  98      26.955 299.961  71.006  1.00  0.86           O  
ATOM   3982  N   THR B  99      28.919 300.338  72.029  1.00  0.87           N  
ATOM   3983  CA  THR B  99      28.875 299.168  72.910  1.00  0.87           C  
ATOM   3984  C   THR B  99      27.707 299.221  73.887  1.00  0.87           C  
ATOM   3985  O   THR B  99      26.916 298.282  73.968  1.00  0.87           O  
ATOM   3986  CB  THR B  99      30.189 299.001  73.681  1.00  0.87           C  
ATOM   3987  OG1 THR B  99      31.264 298.844  72.761  1.00  0.87           O  
ATOM   3988  CG2 THR B  99      30.182 297.758  74.584  1.00  0.87           C  
ATOM   3989  N   ILE B 100      27.516 300.355  74.597  1.00  0.89           N  
ATOM   3990  CA  ILE B 100      26.417 300.569  75.540  1.00  0.89           C  
ATOM   3991  C   ILE B 100      25.044 300.544  74.871  1.00  0.89           C  
ATOM   3992  O   ILE B 100      24.148 299.816  75.294  1.00  0.89           O  
ATOM   3993  CB  ILE B 100      26.656 301.869  76.317  1.00  0.89           C  
ATOM   3994  CG1 ILE B 100      27.864 301.702  77.274  1.00  0.89           C  
ATOM   3995  CG2 ILE B 100      25.412 302.327  77.109  1.00  0.89           C  
ATOM   3996  CD1 ILE B 100      28.464 303.042  77.717  1.00  0.89           C  
ATOM   3997  N   ARG B 101      24.862 301.272  73.750  1.00  0.80           N  
ATOM   3998  CA  ARG B 101      23.622 301.282  72.985  1.00  0.80           C  
ATOM   3999  C   ARG B 101      23.265 299.932  72.370  1.00  0.80           C  
ATOM   4000  O   ARG B 101      22.101 299.545  72.332  1.00  0.80           O  
ATOM   4001  CB  ARG B 101      23.665 302.364  71.882  1.00  0.80           C  
ATOM   4002  CG  ARG B 101      23.641 303.810  72.425  1.00  0.80           C  
ATOM   4003  CD  ARG B 101      24.078 304.818  71.363  1.00  0.80           C  
ATOM   4004  NE  ARG B 101      24.252 306.152  72.016  1.00  0.80           N  
ATOM   4005  CZ  ARG B 101      25.035 307.107  71.505  1.00  0.80           C  
ATOM   4006  NH1 ARG B 101      25.659 306.958  70.335  1.00  0.80           N  
ATOM   4007  NH2 ARG B 101      25.219 308.248  72.146  1.00  0.80           N  
ATOM   4008  N   ASN B 102      24.259 299.158  71.890  1.00  0.80           N  
ATOM   4009  CA  ASN B 102      24.062 297.797  71.412  1.00  0.80           C  
ATOM   4010  C   ASN B 102      23.548 296.845  72.496  1.00  0.80           C  
ATOM   4011  O   ASN B 102      22.679 296.019  72.240  1.00  0.80           O  
ATOM   4012  CB  ASN B 102      25.399 297.293  70.801  1.00  0.80           C  
ATOM   4013  CG  ASN B 102      25.304 295.915  70.158  1.00  0.80           C  
ATOM   4014  OD1 ASN B 102      24.678 295.699  69.124  1.00  0.80           O  
ATOM   4015  ND2 ASN B 102      26.000 294.928  70.777  1.00  0.80           N  
ATOM   4016  N   ILE B 103      24.093 296.936  73.726  1.00  0.88           N  
ATOM   4017  CA  ILE B 103      23.636 296.161  74.875  1.00  0.88           C  
ATOM   4018  C   ILE B 103      22.257 296.578  75.380  1.00  0.88           C  
ATOM   4019  O   ILE B 103      21.396 295.740  75.638  1.00  0.88           O  
ATOM   4020  CB  ILE B 103      24.693 296.230  75.985  1.00  0.88           C  
ATOM   4021  CG1 ILE B 103      25.953 295.443  75.548  1.00  0.88           C  
ATOM   4022  CG2 ILE B 103      24.163 295.696  77.336  1.00  0.88           C  
ATOM   4023  CD1 ILE B 103      27.202 295.791  76.366  1.00  0.88           C  
ATOM   4024  N   LEU B 104      21.999 297.890  75.537  1.00  0.88           N  
ATOM   4025  CA  LEU B 104      20.742 298.370  76.090  1.00  0.88           C  
ATOM   4026  C   LEU B 104      19.576 298.452  75.104  1.00  0.88           C  
ATOM   4027  O   LEU B 104      18.423 298.215  75.465  1.00  0.88           O  
ATOM   4028  CB  LEU B 104      20.944 299.757  76.750  1.00  0.88           C  
ATOM   4029  CG  LEU B 104      21.942 299.793  77.929  1.00  0.88           C  
ATOM   4030  CD1 LEU B 104      22.081 301.227  78.454  1.00  0.88           C  
ATOM   4031  CD2 LEU B 104      21.555 298.851  79.077  1.00  0.88           C  
ATOM   4032  N   GLY B 105      19.844 298.804  73.828  1.00  0.85           N  
ATOM   4033  CA  GLY B 105      18.831 299.135  72.826  1.00  0.85           C  
ATOM   4034  C   GLY B 105      17.997 300.359  73.135  1.00  0.85           C  
ATOM   4035  O   GLY B 105      18.178 301.040  74.139  1.00  0.85           O  
ATOM   4036  N   GLY B 106      17.033 300.686  72.250  1.00  0.67           N  
ATOM   4037  CA  GLY B 106      16.115 301.804  72.464  1.00  0.67           C  
ATOM   4038  C   GLY B 106      16.313 302.960  71.523  1.00  0.67           C  
ATOM   4039  O   GLY B 106      16.820 302.818  70.409  1.00  0.67           O  
ATOM   4040  N   THR B 107      15.872 304.150  71.966  1.00  0.69           N  
ATOM   4041  CA  THR B 107      15.825 305.362  71.153  1.00  0.69           C  
ATOM   4042  C   THR B 107      16.506 306.478  71.909  1.00  0.69           C  
ATOM   4043  O   THR B 107      16.208 306.729  73.074  1.00  0.69           O  
ATOM   4044  CB  THR B 107      14.401 305.809  70.815  1.00  0.69           C  
ATOM   4045  OG1 THR B 107      13.701 304.756  70.166  1.00  0.69           O  
ATOM   4046  CG2 THR B 107      14.385 306.992  69.838  1.00  0.69           C  
ATOM   4047  N   VAL B 108      17.455 307.190  71.272  1.00  0.73           N  
ATOM   4048  CA  VAL B 108      18.124 308.338  71.863  1.00  0.73           C  
ATOM   4049  C   VAL B 108      17.336 309.579  71.486  1.00  0.73           C  
ATOM   4050  O   VAL B 108      17.314 309.999  70.328  1.00  0.73           O  
ATOM   4051  CB  VAL B 108      19.577 308.487  71.412  1.00  0.73           C  
ATOM   4052  CG1 VAL B 108      20.235 309.716  72.061  1.00  0.73           C  
ATOM   4053  CG2 VAL B 108      20.385 307.242  71.809  1.00  0.73           C  
ATOM   4054  N   PHE B 109      16.651 310.196  72.464  1.00  0.73           N  
ATOM   4055  CA  PHE B 109      15.887 311.406  72.247  1.00  0.73           C  
ATOM   4056  C   PHE B 109      16.754 312.622  72.532  1.00  0.73           C  
ATOM   4057  O   PHE B 109      17.386 312.732  73.585  1.00  0.73           O  
ATOM   4058  CB  PHE B 109      14.597 311.449  73.102  1.00  0.73           C  
ATOM   4059  CG  PHE B 109      13.582 310.466  72.577  1.00  0.73           C  
ATOM   4060  CD1 PHE B 109      12.859 310.765  71.410  1.00  0.73           C  
ATOM   4061  CD2 PHE B 109      13.322 309.258  73.245  1.00  0.73           C  
ATOM   4062  CE1 PHE B 109      11.894 309.876  70.918  1.00  0.73           C  
ATOM   4063  CE2 PHE B 109      12.346 308.372  72.767  1.00  0.73           C  
ATOM   4064  CZ  PHE B 109      11.629 308.684  71.604  1.00  0.73           C  
ATOM   4065  N   ARG B 110      16.822 313.546  71.553  1.00  0.66           N  
ATOM   4066  CA  ARG B 110      17.679 314.715  71.573  1.00  0.66           C  
ATOM   4067  C   ARG B 110      16.889 315.978  71.254  1.00  0.66           C  
ATOM   4068  O   ARG B 110      16.130 316.030  70.284  1.00  0.66           O  
ATOM   4069  CB  ARG B 110      18.863 314.557  70.579  1.00  0.66           C  
ATOM   4070  CG  ARG B 110      19.899 313.513  71.053  1.00  0.66           C  
ATOM   4071  CD  ARG B 110      21.140 313.382  70.161  1.00  0.66           C  
ATOM   4072  NE  ARG B 110      22.105 312.448  70.808  1.00  0.66           N  
ATOM   4073  CZ  ARG B 110      23.326 312.204  70.316  1.00  0.66           C  
ATOM   4074  NH1 ARG B 110      23.738 312.650  69.124  1.00  0.66           N  
ATOM   4075  NH2 ARG B 110      24.157 311.446  71.030  1.00  0.66           N  
ATOM   4076  N   GLU B 111      17.055 317.022  72.093  1.00  0.66           N  
ATOM   4077  CA  GLU B 111      16.280 318.251  72.053  1.00  0.66           C  
ATOM   4078  C   GLU B 111      17.167 319.416  72.496  1.00  0.66           C  
ATOM   4079  O   GLU B 111      18.007 319.219  73.382  1.00  0.66           O  
ATOM   4080  CB  GLU B 111      15.084 318.117  73.033  1.00  0.66           C  
ATOM   4081  CG  GLU B 111      14.056 319.277  73.054  1.00  0.66           C  
ATOM   4082  CD  GLU B 111      12.922 319.043  74.059  1.00  0.66           C  
ATOM   4083  OE1 GLU B 111      13.030 318.118  74.914  1.00  0.66           O  
ATOM   4084  OE2 GLU B 111      11.914 319.792  73.975  1.00  0.66           O  
ATOM   4085  N   PRO B 112      17.091 320.625  71.932  1.00  0.69           N  
ATOM   4086  CA  PRO B 112      17.893 321.754  72.381  1.00  0.69           C  
ATOM   4087  C   PRO B 112      17.440 322.308  73.724  1.00  0.69           C  
ATOM   4088  O   PRO B 112      16.270 322.225  74.089  1.00  0.69           O  
ATOM   4089  CB  PRO B 112      17.721 322.806  71.277  1.00  0.69           C  
ATOM   4090  CG  PRO B 112      16.341 322.504  70.691  1.00  0.69           C  
ATOM   4091  CD  PRO B 112      16.222 320.985  70.809  1.00  0.69           C  
ATOM   4092  N   ILE B 113      18.376 322.903  74.479  1.00  0.86           N  
ATOM   4093  CA  ILE B 113      18.102 323.546  75.756  1.00  0.86           C  
ATOM   4094  C   ILE B 113      17.890 325.022  75.470  1.00  0.86           C  
ATOM   4095  O   ILE B 113      18.805 325.740  75.071  1.00  0.86           O  
ATOM   4096  CB  ILE B 113      19.222 323.334  76.775  1.00  0.86           C  
ATOM   4097  CG1 ILE B 113      19.464 321.820  76.986  1.00  0.86           C  
ATOM   4098  CG2 ILE B 113      18.868 324.015  78.118  1.00  0.86           C  
ATOM   4099  CD1 ILE B 113      20.836 321.480  77.574  1.00  0.86           C  
ATOM   4100  N   ILE B 114      16.641 325.503  75.616  1.00  0.83           N  
ATOM   4101  CA  ILE B 114      16.239 326.812  75.118  1.00  0.83           C  
ATOM   4102  C   ILE B 114      16.289 327.876  76.196  1.00  0.83           C  
ATOM   4103  O   ILE B 114      15.792 327.722  77.309  1.00  0.83           O  
ATOM   4104  CB  ILE B 114      14.875 326.782  74.418  1.00  0.83           C  
ATOM   4105  CG1 ILE B 114      14.899 325.824  73.197  1.00  0.83           C  
ATOM   4106  CG2 ILE B 114      14.417 328.199  73.991  1.00  0.83           C  
ATOM   4107  CD1 ILE B 114      15.917 326.202  72.110  1.00  0.83           C  
ATOM   4108  N   VAL B 115      16.921 329.005  75.838  1.00  0.81           N  
ATOM   4109  CA  VAL B 115      17.112 330.179  76.661  1.00  0.81           C  
ATOM   4110  C   VAL B 115      16.526 331.350  75.894  1.00  0.81           C  
ATOM   4111  O   VAL B 115      16.737 331.483  74.689  1.00  0.81           O  
ATOM   4112  CB  VAL B 115      18.602 330.366  76.920  1.00  0.81           C  
ATOM   4113  CG1 VAL B 115      18.964 331.780  77.363  1.00  0.81           C  
ATOM   4114  CG2 VAL B 115      19.076 329.333  77.951  1.00  0.81           C  
ATOM   4115  N   LYS B 116      15.743 332.226  76.564  1.00  0.72           N  
ATOM   4116  CA  LYS B 116      15.008 333.309  75.918  1.00  0.72           C  
ATOM   4117  C   LYS B 116      15.849 334.357  75.196  1.00  0.72           C  
ATOM   4118  O   LYS B 116      15.413 334.932  74.207  1.00  0.72           O  
ATOM   4119  CB  LYS B 116      14.077 334.041  76.917  1.00  0.72           C  
ATOM   4120  CG  LYS B 116      12.887 333.199  77.397  1.00  0.72           C  
ATOM   4121  CD  LYS B 116      12.224 333.853  78.620  1.00  0.72           C  
ATOM   4122  CE  LYS B 116      11.352 332.894  79.425  1.00  0.72           C  
ATOM   4123  NZ  LYS B 116      12.232 331.961  80.166  1.00  0.72           N  
ATOM   4124  N   ASN B 117      17.074 334.642  75.675  1.00  0.78           N  
ATOM   4125  CA  ASN B 117      17.949 335.630  75.063  1.00  0.78           C  
ATOM   4126  C   ASN B 117      18.972 335.055  74.084  1.00  0.78           C  
ATOM   4127  O   ASN B 117      19.866 335.775  73.643  1.00  0.78           O  
ATOM   4128  CB  ASN B 117      18.689 336.460  76.145  1.00  0.78           C  
ATOM   4129  CG  ASN B 117      19.539 335.636  77.081  1.00  0.78           C  
ATOM   4130  OD1 ASN B 117      19.037 334.583  77.623  1.00  0.78           O  
ATOM   4131  ND2 ASN B 117      20.763 335.994  77.365  1.00  0.78           N  
ATOM   4132  N   VAL B 118      18.880 333.760  73.717  1.00  0.82           N  
ATOM   4133  CA  VAL B 118      19.798 333.156  72.754  1.00  0.82           C  
ATOM   4134  C   VAL B 118      19.173 333.146  71.357  1.00  0.82           C  
ATOM   4135  O   VAL B 118      18.165 332.467  71.140  1.00  0.82           O  
ATOM   4136  CB  VAL B 118      20.268 331.757  73.147  1.00  0.82           C  
ATOM   4137  CG1 VAL B 118      21.167 331.138  72.059  1.00  0.82           C  
ATOM   4138  CG2 VAL B 118      21.088 331.858  74.445  1.00  0.82           C  
ATOM   4139  N   PRO B 119      19.694 333.876  70.363  1.00  0.77           N  
ATOM   4140  CA  PRO B 119      19.168 333.839  69.014  1.00  0.77           C  
ATOM   4141  C   PRO B 119      19.606 332.589  68.278  1.00  0.77           C  
ATOM   4142  O   PRO B 119      20.711 332.084  68.472  1.00  0.77           O  
ATOM   4143  CB  PRO B 119      19.734 335.098  68.325  1.00  0.77           C  
ATOM   4144  CG  PRO B 119      20.572 335.818  69.385  1.00  0.77           C  
ATOM   4145  CD  PRO B 119      20.860 334.749  70.433  1.00  0.77           C  
ATOM   4146  N   ARG B 120      18.721 332.088  67.412  1.00  0.64           N  
ATOM   4147  CA  ARG B 120      18.966 330.956  66.554  1.00  0.64           C  
ATOM   4148  C   ARG B 120      19.710 331.324  65.278  1.00  0.64           C  
ATOM   4149  O   ARG B 120      19.720 332.473  64.841  1.00  0.64           O  
ATOM   4150  CB  ARG B 120      17.614 330.356  66.132  1.00  0.64           C  
ATOM   4151  CG  ARG B 120      16.737 329.928  67.318  1.00  0.64           C  
ATOM   4152  CD  ARG B 120      15.419 329.310  66.864  1.00  0.64           C  
ATOM   4153  NE  ARG B 120      14.630 330.367  66.146  1.00  0.64           N  
ATOM   4154  CZ  ARG B 120      13.735 331.166  66.742  1.00  0.64           C  
ATOM   4155  NH1 ARG B 120      13.540 331.147  68.058  1.00  0.64           N  
ATOM   4156  NH2 ARG B 120      13.024 332.020  66.011  1.00  0.64           N  
ATOM   4157  N   LEU B 121      20.321 330.324  64.612  1.00  0.68           N  
ATOM   4158  CA  LEU B 121      20.865 330.506  63.275  1.00  0.68           C  
ATOM   4159  C   LEU B 121      19.808 330.290  62.206  1.00  0.68           C  
ATOM   4160  O   LEU B 121      19.924 330.803  61.094  1.00  0.68           O  
ATOM   4161  CB  LEU B 121      22.015 329.513  63.017  1.00  0.68           C  
ATOM   4162  CG  LEU B 121      23.236 329.738  63.923  1.00  0.68           C  
ATOM   4163  CD1 LEU B 121      24.210 328.572  63.767  1.00  0.68           C  
ATOM   4164  CD2 LEU B 121      23.953 331.055  63.603  1.00  0.68           C  
ATOM   4165  N   VAL B 122      18.735 329.552  62.560  1.00  0.71           N  
ATOM   4166  CA  VAL B 122      17.584 329.311  61.712  1.00  0.71           C  
ATOM   4167  C   VAL B 122      16.429 330.137  62.247  1.00  0.71           C  
ATOM   4168  O   VAL B 122      15.915 329.934  63.352  1.00  0.71           O  
ATOM   4169  CB  VAL B 122      17.209 327.838  61.618  1.00  0.71           C  
ATOM   4170  CG1 VAL B 122      16.033 327.643  60.642  1.00  0.71           C  
ATOM   4171  CG2 VAL B 122      18.431 327.050  61.110  1.00  0.71           C  
ATOM   4172  N   ASN B 123      16.002 331.142  61.457  1.00  0.68           N  
ATOM   4173  CA  ASN B 123      15.050 332.167  61.865  1.00  0.68           C  
ATOM   4174  C   ASN B 123      13.697 331.626  62.290  1.00  0.68           C  
ATOM   4175  O   ASN B 123      13.115 332.059  63.285  1.00  0.68           O  
ATOM   4176  CB  ASN B 123      14.821 333.168  60.699  1.00  0.68           C  
ATOM   4177  CG  ASN B 123      16.037 334.079  60.567  1.00  0.68           C  
ATOM   4178  OD1 ASN B 123      16.760 334.313  61.536  1.00  0.68           O  
ATOM   4179  ND2 ASN B 123      16.259 334.631  59.353  1.00  0.68           N  
ATOM   4180  N   THR B 124      13.170 330.649  61.550  1.00  0.73           N  
ATOM   4181  CA  THR B 124      11.797 330.188  61.676  1.00  0.73           C  
ATOM   4182  C   THR B 124      11.485 329.285  62.854  1.00  0.73           C  
ATOM   4183  O   THR B 124      10.330 329.199  63.256  1.00  0.73           O  
ATOM   4184  CB  THR B 124      11.377 329.444  60.420  1.00  0.73           C  
ATOM   4185  OG1 THR B 124      12.410 328.550  60.007  1.00  0.73           O  
ATOM   4186  CG2 THR B 124      11.153 330.453  59.284  1.00  0.73           C  
ATOM   4187  N   TRP B 125      12.483 328.614  63.461  1.00  0.78           N  
ATOM   4188  CA  TRP B 125      12.285 327.602  64.502  1.00  0.78           C  
ATOM   4189  C   TRP B 125      11.813 328.111  65.873  1.00  0.78           C  
ATOM   4190  O   TRP B 125      12.559 328.170  66.850  1.00  0.78           O  
ATOM   4191  CB  TRP B 125      13.576 326.758  64.684  1.00  0.78           C  
ATOM   4192  CG  TRP B 125      13.986 325.887  63.511  1.00  0.78           C  
ATOM   4193  CD1 TRP B 125      13.270 325.582  62.389  1.00  0.78           C  
ATOM   4194  CD2 TRP B 125      15.225 325.150  63.408  1.00  0.78           C  
ATOM   4195  NE1 TRP B 125      13.983 324.726  61.589  1.00  0.78           N  
ATOM   4196  CE2 TRP B 125      15.182 324.448  62.186  1.00  0.78           C  
ATOM   4197  CE3 TRP B 125      16.327 325.040  64.255  1.00  0.78           C  
ATOM   4198  CZ2 TRP B 125      16.233 323.636  61.783  1.00  0.78           C  
ATOM   4199  CZ3 TRP B 125      17.375 324.189  63.863  1.00  0.78           C  
ATOM   4200  CH2 TRP B 125      17.334 323.502  62.641  1.00  0.78           C  
ATOM   4201  N   SER B 126      10.528 328.489  65.978  1.00  0.80           N  
ATOM   4202  CA  SER B 126       9.910 329.030  67.180  1.00  0.80           C  
ATOM   4203  C   SER B 126       9.399 327.979  68.151  1.00  0.80           C  
ATOM   4204  O   SER B 126       9.179 328.266  69.326  1.00  0.80           O  
ATOM   4205  CB  SER B 126       8.739 329.984  66.809  1.00  0.80           C  
ATOM   4206  OG  SER B 126       7.691 329.309  66.108  1.00  0.80           O  
ATOM   4207  N   LYS B 127       9.234 326.728  67.692  1.00  0.79           N  
ATOM   4208  CA  LYS B 127       8.784 325.609  68.498  1.00  0.79           C  
ATOM   4209  C   LYS B 127       9.838 324.507  68.466  1.00  0.79           C  
ATOM   4210  O   LYS B 127      10.510 324.387  67.447  1.00  0.79           O  
ATOM   4211  CB  LYS B 127       7.469 325.035  67.929  1.00  0.79           C  
ATOM   4212  CG  LYS B 127       6.223 325.903  68.153  1.00  0.79           C  
ATOM   4213  CD  LYS B 127       5.056 325.394  67.289  1.00  0.79           C  
ATOM   4214  CE  LYS B 127       5.144 326.001  65.885  1.00  0.79           C  
ATOM   4215  NZ  LYS B 127       4.458 325.207  64.844  1.00  0.79           N  
ATOM   4216  N   PRO B 128      10.068 323.680  69.487  1.00  0.84           N  
ATOM   4217  CA  PRO B 128      11.203 322.752  69.511  1.00  0.84           C  
ATOM   4218  C   PRO B 128      11.141 321.628  68.482  1.00  0.84           C  
ATOM   4219  O   PRO B 128      10.058 321.215  68.073  1.00  0.84           O  
ATOM   4220  CB  PRO B 128      11.190 322.183  70.945  1.00  0.84           C  
ATOM   4221  CG  PRO B 128      10.313 323.148  71.752  1.00  0.84           C  
ATOM   4222  CD  PRO B 128       9.290 323.614  70.727  1.00  0.84           C  
ATOM   4223  N   ILE B 129      12.304 321.100  68.060  1.00  0.88           N  
ATOM   4224  CA  ILE B 129      12.395 319.934  67.191  1.00  0.88           C  
ATOM   4225  C   ILE B 129      12.999 318.844  68.035  1.00  0.88           C  
ATOM   4226  O   ILE B 129      14.117 318.982  68.529  1.00  0.88           O  
ATOM   4227  CB  ILE B 129      13.284 320.147  65.961  1.00  0.88           C  
ATOM   4228  CG1 ILE B 129      12.639 321.169  65.003  1.00  0.88           C  
ATOM   4229  CG2 ILE B 129      13.555 318.812  65.218  1.00  0.88           C  
ATOM   4230  CD1 ILE B 129      13.630 321.744  63.986  1.00  0.88           C  
ATOM   4231  N   ILE B 130      12.273 317.726  68.223  1.00  0.88           N  
ATOM   4232  CA  ILE B 130      12.781 316.635  69.037  1.00  0.88           C  
ATOM   4233  C   ILE B 130      13.155 315.501  68.114  1.00  0.88           C  
ATOM   4234  O   ILE B 130      12.329 314.953  67.387  1.00  0.88           O  
ATOM   4235  CB  ILE B 130      11.821 316.190  70.138  1.00  0.88           C  
ATOM   4236  CG1 ILE B 130      11.543 317.406  71.054  1.00  0.88           C  
ATOM   4237  CG2 ILE B 130      12.481 315.044  70.936  1.00  0.88           C  
ATOM   4238  CD1 ILE B 130      10.331 317.315  71.978  1.00  0.88           C  
ATOM   4239  N   ILE B 131      14.446 315.129  68.099  1.00  0.90           N  
ATOM   4240  CA  ILE B 131      14.931 314.018  67.302  1.00  0.90           C  
ATOM   4241  C   ILE B 131      14.879 312.752  68.131  1.00  0.90           C  
ATOM   4242  O   ILE B 131      15.432 312.670  69.224  1.00  0.90           O  
ATOM   4243  CB  ILE B 131      16.320 314.286  66.720  1.00  0.90           C  
ATOM   4244  CG1 ILE B 131      16.163 315.280  65.545  1.00  0.90           C  
ATOM   4245  CG2 ILE B 131      17.019 312.982  66.260  1.00  0.90           C  
ATOM   4246  CD1 ILE B 131      17.482 315.792  64.970  1.00  0.90           C  
ATOM   4247  N   GLY B 132      14.189 311.724  67.605  1.00  0.91           N  
ATOM   4248  CA  GLY B 132      14.197 310.363  68.109  1.00  0.91           C  
ATOM   4249  C   GLY B 132      15.106 309.531  67.258  1.00  0.91           C  
ATOM   4250  O   GLY B 132      14.727 309.045  66.198  1.00  0.91           O  
ATOM   4251  N   ARG B 133      16.356 309.342  67.696  1.00  0.81           N  
ATOM   4252  CA  ARG B 133      17.342 308.565  66.976  1.00  0.81           C  
ATOM   4253  C   ARG B 133      17.268 307.108  67.388  1.00  0.81           C  
ATOM   4254  O   ARG B 133      17.475 306.770  68.551  1.00  0.81           O  
ATOM   4255  CB  ARG B 133      18.754 309.113  67.310  1.00  0.81           C  
ATOM   4256  CG  ARG B 133      19.960 308.261  66.856  1.00  0.81           C  
ATOM   4257  CD  ARG B 133      21.268 308.785  67.456  1.00  0.81           C  
ATOM   4258  NE  ARG B 133      22.357 307.851  67.061  1.00  0.81           N  
ATOM   4259  CZ  ARG B 133      23.652 308.141  67.176  1.00  0.81           C  
ATOM   4260  NH1 ARG B 133      24.059 309.194  67.868  1.00  0.81           N  
ATOM   4261  NH2 ARG B 133      24.543 307.336  66.602  1.00  0.81           N  
ATOM   4262  N   HIS B 134      17.017 306.179  66.444  1.00  0.85           N  
ATOM   4263  CA  HIS B 134      17.156 304.752  66.704  1.00  0.85           C  
ATOM   4264  C   HIS B 134      18.573 304.405  67.153  1.00  0.85           C  
ATOM   4265  O   HIS B 134      19.545 304.790  66.511  1.00  0.85           O  
ATOM   4266  CB  HIS B 134      16.843 303.955  65.423  1.00  0.85           C  
ATOM   4267  CG  HIS B 134      16.697 302.477  65.602  1.00  0.85           C  
ATOM   4268  ND1 HIS B 134      16.771 301.679  64.482  1.00  0.85           N  
ATOM   4269  CD2 HIS B 134      16.438 301.723  66.703  1.00  0.85           C  
ATOM   4270  CE1 HIS B 134      16.562 300.452  64.916  1.00  0.85           C  
ATOM   4271  NE2 HIS B 134      16.355 300.424  66.253  1.00  0.85           N  
ATOM   4272  N   ALA B 135      18.744 303.711  68.292  1.00  0.82           N  
ATOM   4273  CA  ALA B 135      20.060 303.618  68.902  1.00  0.82           C  
ATOM   4274  C   ALA B 135      20.822 302.353  68.553  1.00  0.82           C  
ATOM   4275  O   ALA B 135      21.980 302.184  68.928  1.00  0.82           O  
ATOM   4276  CB  ALA B 135      19.886 303.640  70.430  1.00  0.82           C  
ATOM   4277  N   HIS B 136      20.193 301.442  67.801  1.00  0.76           N  
ATOM   4278  CA  HIS B 136      20.697 300.107  67.572  1.00  0.76           C  
ATOM   4279  C   HIS B 136      21.075 299.928  66.115  1.00  0.76           C  
ATOM   4280  O   HIS B 136      20.467 300.510  65.222  1.00  0.76           O  
ATOM   4281  CB  HIS B 136      19.622 299.067  67.985  1.00  0.76           C  
ATOM   4282  CG  HIS B 136      19.989 297.623  67.784  1.00  0.76           C  
ATOM   4283  ND1 HIS B 136      19.309 296.882  66.836  1.00  0.76           N  
ATOM   4284  CD2 HIS B 136      20.972 296.875  68.347  1.00  0.76           C  
ATOM   4285  CE1 HIS B 136      19.901 295.704  66.827  1.00  0.76           C  
ATOM   4286  NE2 HIS B 136      20.914 295.645  67.725  1.00  0.76           N  
ATOM   4287  N   ALA B 137      22.110 299.102  65.863  1.00  0.81           N  
ATOM   4288  CA  ALA B 137      22.457 298.626  64.542  1.00  0.81           C  
ATOM   4289  C   ALA B 137      22.819 299.665  63.469  1.00  0.81           C  
ATOM   4290  O   ALA B 137      23.474 300.671  63.764  1.00  0.81           O  
ATOM   4291  CB  ALA B 137      21.390 297.606  64.113  1.00  0.81           C  
ATOM   4292  N   ASP B 138      22.491 299.391  62.183  1.00  0.81           N  
ATOM   4293  CA  ASP B 138      23.027 300.064  61.006  1.00  0.81           C  
ATOM   4294  C   ASP B 138      24.567 300.196  61.019  1.00  0.81           C  
ATOM   4295  O   ASP B 138      25.287 299.251  61.343  1.00  0.81           O  
ATOM   4296  CB  ASP B 138      22.340 301.425  60.720  1.00  0.81           C  
ATOM   4297  CG  ASP B 138      20.823 301.393  60.585  1.00  0.81           C  
ATOM   4298  OD1 ASP B 138      20.181 300.315  60.600  1.00  0.81           O  
ATOM   4299  OD2 ASP B 138      20.278 302.522  60.441  1.00  0.81           O  
ATOM   4300  N   GLN B 139      25.128 301.383  60.674  1.00  0.76           N  
ATOM   4301  CA  GLN B 139      26.561 301.664  60.625  1.00  0.76           C  
ATOM   4302  C   GLN B 139      27.298 301.441  61.947  1.00  0.76           C  
ATOM   4303  O   GLN B 139      28.506 301.233  61.971  1.00  0.76           O  
ATOM   4304  CB  GLN B 139      26.864 303.125  60.160  1.00  0.76           C  
ATOM   4305  CG  GLN B 139      26.579 303.433  58.667  1.00  0.76           C  
ATOM   4306  CD  GLN B 139      25.142 303.886  58.409  1.00  0.76           C  
ATOM   4307  OE1 GLN B 139      24.223 303.630  59.179  1.00  0.76           O  
ATOM   4308  NE2 GLN B 139      24.938 304.611  57.283  1.00  0.76           N  
ATOM   4309  N   TYR B 140      26.587 301.455  63.089  1.00  0.75           N  
ATOM   4310  CA  TYR B 140      27.184 301.476  64.418  1.00  0.75           C  
ATOM   4311  C   TYR B 140      27.332 300.073  64.983  1.00  0.75           C  
ATOM   4312  O   TYR B 140      27.808 299.868  66.099  1.00  0.75           O  
ATOM   4313  CB  TYR B 140      26.354 302.360  65.392  1.00  0.75           C  
ATOM   4314  CG  TYR B 140      26.330 303.780  64.887  1.00  0.75           C  
ATOM   4315  CD1 TYR B 140      25.434 304.125  63.865  1.00  0.75           C  
ATOM   4316  CD2 TYR B 140      27.226 304.759  65.361  1.00  0.75           C  
ATOM   4317  CE1 TYR B 140      25.474 305.389  63.277  1.00  0.75           C  
ATOM   4318  CE2 TYR B 140      27.234 306.049  64.798  1.00  0.75           C  
ATOM   4319  CZ  TYR B 140      26.365 306.356  63.745  1.00  0.75           C  
ATOM   4320  OH  TYR B 140      26.379 307.618  63.120  1.00  0.75           O  
ATOM   4321  N   LYS B 141      26.986 299.062  64.171  1.00  0.76           N  
ATOM   4322  CA  LYS B 141      27.203 297.667  64.476  1.00  0.76           C  
ATOM   4323  C   LYS B 141      27.487 296.949  63.163  1.00  0.76           C  
ATOM   4324  O   LYS B 141      27.209 295.770  62.967  1.00  0.76           O  
ATOM   4325  CB  LYS B 141      25.981 297.097  65.225  1.00  0.76           C  
ATOM   4326  CG  LYS B 141      26.123 295.687  65.813  1.00  0.76           C  
ATOM   4327  CD  LYS B 141      27.267 295.435  66.802  1.00  0.76           C  
ATOM   4328  CE  LYS B 141      27.272 293.958  67.211  1.00  0.76           C  
ATOM   4329  NZ  LYS B 141      28.277 293.707  68.265  1.00  0.76           N  
ATOM   4330  N   ALA B 142      28.075 297.693  62.210  1.00  0.82           N  
ATOM   4331  CA  ALA B 142      28.453 297.182  60.916  1.00  0.82           C  
ATOM   4332  C   ALA B 142      29.756 296.397  60.950  1.00  0.82           C  
ATOM   4333  O   ALA B 142      30.515 296.424  61.923  1.00  0.82           O  
ATOM   4334  CB  ALA B 142      28.570 298.338  59.900  1.00  0.82           C  
ATOM   4335  N   THR B 143      30.022 295.670  59.853  1.00  0.80           N  
ATOM   4336  CA  THR B 143      31.259 294.936  59.662  1.00  0.80           C  
ATOM   4337  C   THR B 143      31.880 295.459  58.394  1.00  0.80           C  
ATOM   4338  O   THR B 143      31.374 295.213  57.298  1.00  0.80           O  
ATOM   4339  CB  THR B 143      31.038 293.440  59.521  1.00  0.80           C  
ATOM   4340  OG1 THR B 143      30.484 292.912  60.721  1.00  0.80           O  
ATOM   4341  CG2 THR B 143      32.363 292.713  59.303  1.00  0.80           C  
ATOM   4342  N   ASP B 144      32.983 296.222  58.494  1.00  0.80           N  
ATOM   4343  CA  ASP B 144      33.620 296.847  57.360  1.00  0.80           C  
ATOM   4344  C   ASP B 144      35.066 296.412  57.173  1.00  0.80           C  
ATOM   4345  O   ASP B 144      35.786 296.071  58.110  1.00  0.80           O  
ATOM   4346  CB  ASP B 144      33.480 298.388  57.438  1.00  0.80           C  
ATOM   4347  CG  ASP B 144      34.197 299.033  58.614  1.00  0.80           C  
ATOM   4348  OD1 ASP B 144      34.040 298.560  59.764  1.00  0.80           O  
ATOM   4349  OD2 ASP B 144      34.920 300.034  58.362  1.00  0.80           O  
ATOM   4350  N   PHE B 145      35.530 296.391  55.909  1.00  0.81           N  
ATOM   4351  CA  PHE B 145      36.851 295.896  55.601  1.00  0.81           C  
ATOM   4352  C   PHE B 145      37.401 296.501  54.319  1.00  0.81           C  
ATOM   4353  O   PHE B 145      36.686 297.022  53.464  1.00  0.81           O  
ATOM   4354  CB  PHE B 145      36.927 294.339  55.577  1.00  0.81           C  
ATOM   4355  CG  PHE B 145      35.958 293.713  54.610  1.00  0.81           C  
ATOM   4356  CD1 PHE B 145      34.623 293.480  54.982  1.00  0.81           C  
ATOM   4357  CD2 PHE B 145      36.383 293.329  53.328  1.00  0.81           C  
ATOM   4358  CE1 PHE B 145      33.722 292.898  54.083  1.00  0.81           C  
ATOM   4359  CE2 PHE B 145      35.492 292.721  52.437  1.00  0.81           C  
ATOM   4360  CZ  PHE B 145      34.161 292.503  52.815  1.00  0.81           C  
ATOM   4361  N   VAL B 146      38.740 296.448  54.180  1.00  0.83           N  
ATOM   4362  CA  VAL B 146      39.459 296.849  52.986  1.00  0.83           C  
ATOM   4363  C   VAL B 146      39.504 295.665  52.039  1.00  0.83           C  
ATOM   4364  O   VAL B 146      39.764 294.531  52.436  1.00  0.83           O  
ATOM   4365  CB  VAL B 146      40.874 297.333  53.319  1.00  0.83           C  
ATOM   4366  CG1 VAL B 146      41.736 297.539  52.056  1.00  0.83           C  
ATOM   4367  CG2 VAL B 146      40.770 298.656  54.102  1.00  0.83           C  
ATOM   4368  N   VAL B 147      39.240 295.911  50.748  1.00  0.80           N  
ATOM   4369  CA  VAL B 147      39.345 294.922  49.698  1.00  0.80           C  
ATOM   4370  C   VAL B 147      40.735 295.084  49.087  1.00  0.80           C  
ATOM   4371  O   VAL B 147      41.007 296.145  48.526  1.00  0.80           O  
ATOM   4372  CB  VAL B 147      38.244 295.103  48.659  1.00  0.80           C  
ATOM   4373  CG1 VAL B 147      38.411 294.100  47.506  1.00  0.80           C  
ATOM   4374  CG2 VAL B 147      36.876 294.915  49.339  1.00  0.80           C  
ATOM   4375  N   PRO B 148      41.671 294.135  49.179  1.00  0.84           N  
ATOM   4376  CA  PRO B 148      43.070 294.402  48.833  1.00  0.84           C  
ATOM   4377  C   PRO B 148      43.337 294.286  47.348  1.00  0.84           C  
ATOM   4378  O   PRO B 148      44.411 294.675  46.898  1.00  0.84           O  
ATOM   4379  CB  PRO B 148      43.844 293.331  49.629  1.00  0.84           C  
ATOM   4380  CG  PRO B 148      42.840 292.195  49.809  1.00  0.84           C  
ATOM   4381  CD  PRO B 148      41.551 292.964  50.051  1.00  0.84           C  
ATOM   4382  N   GLY B 149      42.398 293.744  46.560  1.00  0.80           N  
ATOM   4383  CA  GLY B 149      42.596 293.637  45.126  1.00  0.80           C  
ATOM   4384  C   GLY B 149      41.402 293.034  44.462  1.00  0.80           C  
ATOM   4385  O   GLY B 149      40.342 292.905  45.064  1.00  0.80           O  
ATOM   4386  N   ALA B 150      41.548 292.647  43.182  1.00  0.79           N  
ATOM   4387  CA  ALA B 150      40.481 292.071  42.394  1.00  0.79           C  
ATOM   4388  C   ALA B 150      39.866 290.806  42.976  1.00  0.79           C  
ATOM   4389  O   ALA B 150      40.546 289.955  43.552  1.00  0.79           O  
ATOM   4390  CB  ALA B 150      41.023 291.757  40.989  1.00  0.79           C  
ATOM   4391  N   GLY B 151      38.541 290.654  42.825  1.00  0.78           N  
ATOM   4392  CA  GLY B 151      37.842 289.536  43.421  1.00  0.78           C  
ATOM   4393  C   GLY B 151      36.441 289.877  43.804  1.00  0.78           C  
ATOM   4394  O   GLY B 151      36.018 291.032  43.832  1.00  0.78           O  
ATOM   4395  N   LYS B 152      35.678 288.828  44.132  1.00  0.74           N  
ATOM   4396  CA  LYS B 152      34.266 288.937  44.375  1.00  0.74           C  
ATOM   4397  C   LYS B 152      33.963 289.130  45.813  1.00  0.74           C  
ATOM   4398  O   LYS B 152      34.526 288.487  46.700  1.00  0.74           O  
ATOM   4399  CB  LYS B 152      33.482 287.681  43.972  1.00  0.74           C  
ATOM   4400  CG  LYS B 152      33.362 287.579  42.464  1.00  0.74           C  
ATOM   4401  CD  LYS B 152      32.580 286.337  42.059  1.00  0.74           C  
ATOM   4402  CE  LYS B 152      32.478 286.239  40.548  1.00  0.74           C  
ATOM   4403  NZ  LYS B 152      31.856 284.948  40.224  1.00  0.74           N  
ATOM   4404  N   LEU B 153      32.995 290.016  46.059  1.00  0.76           N  
ATOM   4405  CA  LEU B 153      32.405 290.145  47.356  1.00  0.76           C  
ATOM   4406  C   LEU B 153      30.946 289.799  47.248  1.00  0.76           C  
ATOM   4407  O   LEU B 153      30.226 290.218  46.339  1.00  0.76           O  
ATOM   4408  CB  LEU B 153      32.570 291.544  47.970  1.00  0.76           C  
ATOM   4409  CG  LEU B 153      33.951 291.811  48.598  1.00  0.76           C  
ATOM   4410  CD1 LEU B 153      35.115 291.933  47.624  1.00  0.76           C  
ATOM   4411  CD2 LEU B 153      33.861 293.098  49.373  1.00  0.76           C  
ATOM   4412  N   GLU B 154      30.484 288.989  48.202  1.00  0.76           N  
ATOM   4413  CA  GLU B 154      29.170 288.409  48.181  1.00  0.76           C  
ATOM   4414  C   GLU B 154      28.597 288.502  49.569  1.00  0.76           C  
ATOM   4415  O   GLU B 154      29.315 288.413  50.562  1.00  0.76           O  
ATOM   4416  CB  GLU B 154      29.243 286.919  47.804  1.00  0.76           C  
ATOM   4417  CG  GLU B 154      29.701 286.651  46.355  1.00  0.76           C  
ATOM   4418  CD  GLU B 154      29.971 285.163  46.146  1.00  0.76           C  
ATOM   4419  OE1 GLU B 154      30.431 284.473  47.100  1.00  0.76           O  
ATOM   4420  OE2 GLU B 154      29.669 284.685  45.026  1.00  0.76           O  
ATOM   4421  N   ILE B 155      27.273 288.680  49.674  1.00  0.77           N  
ATOM   4422  CA  ILE B 155      26.574 288.668  50.944  1.00  0.77           C  
ATOM   4423  C   ILE B 155      25.625 287.493  50.909  1.00  0.77           C  
ATOM   4424  O   ILE B 155      24.970 287.216  49.905  1.00  0.77           O  
ATOM   4425  CB  ILE B 155      25.899 289.991  51.303  1.00  0.77           C  
ATOM   4426  CG1 ILE B 155      25.345 289.978  52.749  1.00  0.77           C  
ATOM   4427  CG2 ILE B 155      24.820 290.362  50.268  1.00  0.77           C  
ATOM   4428  CD1 ILE B 155      25.179 291.377  53.350  1.00  0.77           C  
ATOM   4429  N   LYS B 156      25.602 286.702  51.992  1.00  0.75           N  
ATOM   4430  CA  LYS B 156      24.838 285.479  52.055  1.00  0.75           C  
ATOM   4431  C   LYS B 156      23.916 285.498  53.250  1.00  0.75           C  
ATOM   4432  O   LYS B 156      24.232 286.067  54.292  1.00  0.75           O  
ATOM   4433  CB  LYS B 156      25.745 284.213  52.106  1.00  0.75           C  
ATOM   4434  CG  LYS B 156      26.560 284.010  50.817  1.00  0.75           C  
ATOM   4435  CD  LYS B 156      27.391 282.710  50.759  1.00  0.75           C  
ATOM   4436  CE  LYS B 156      28.070 282.582  49.384  1.00  0.75           C  
ATOM   4437  NZ  LYS B 156      28.853 281.341  49.181  1.00  0.75           N  
ATOM   4438  N   PHE B 157      22.745 284.856  53.106  1.00  0.77           N  
ATOM   4439  CA  PHE B 157      21.848 284.549  54.198  1.00  0.77           C  
ATOM   4440  C   PHE B 157      21.709 283.041  54.246  1.00  0.77           C  
ATOM   4441  O   PHE B 157      21.416 282.409  53.234  1.00  0.77           O  
ATOM   4442  CB  PHE B 157      20.455 285.219  53.996  1.00  0.77           C  
ATOM   4443  CG  PHE B 157      19.374 284.729  54.939  1.00  0.77           C  
ATOM   4444  CD1 PHE B 157      19.629 284.582  56.311  1.00  0.77           C  
ATOM   4445  CD2 PHE B 157      18.104 284.374  54.456  1.00  0.77           C  
ATOM   4446  CE1 PHE B 157      18.626 284.192  57.201  1.00  0.77           C  
ATOM   4447  CE2 PHE B 157      17.116 283.901  55.333  1.00  0.77           C  
ATOM   4448  CZ  PHE B 157      17.363 283.851  56.711  1.00  0.77           C  
ATOM   4449  N   VAL B 158      21.908 282.446  55.434  1.00  0.74           N  
ATOM   4450  CA  VAL B 158      21.647 281.041  55.680  1.00  0.74           C  
ATOM   4451  C   VAL B 158      20.601 280.957  56.783  1.00  0.74           C  
ATOM   4452  O   VAL B 158      20.877 281.264  57.942  1.00  0.74           O  
ATOM   4453  CB  VAL B 158      22.906 280.295  56.123  1.00  0.74           C  
ATOM   4454  CG1 VAL B 158      22.600 278.798  56.329  1.00  0.74           C  
ATOM   4455  CG2 VAL B 158      24.024 280.476  55.077  1.00  0.74           C  
ATOM   4456  N   SER B 159      19.352 280.546  56.468  1.00  0.76           N  
ATOM   4457  CA  SER B 159      18.317 280.328  57.483  1.00  0.76           C  
ATOM   4458  C   SER B 159      18.653 279.190  58.432  1.00  0.76           C  
ATOM   4459  O   SER B 159      19.146 278.148  58.006  1.00  0.76           O  
ATOM   4460  CB  SER B 159      16.936 280.023  56.844  1.00  0.76           C  
ATOM   4461  OG  SER B 159      15.869 280.088  57.793  1.00  0.76           O  
ATOM   4462  N   ALA B 160      18.388 279.355  59.743  1.00  0.81           N  
ATOM   4463  CA  ALA B 160      18.543 278.274  60.698  1.00  0.81           C  
ATOM   4464  C   ALA B 160      17.483 277.194  60.510  1.00  0.81           C  
ATOM   4465  O   ALA B 160      17.779 276.003  60.421  1.00  0.81           O  
ATOM   4466  CB  ALA B 160      18.488 278.842  62.129  1.00  0.81           C  
ATOM   4467  N   ASP B 161      16.217 277.622  60.377  1.00  0.70           N  
ATOM   4468  CA  ASP B 161      15.067 276.776  60.167  1.00  0.70           C  
ATOM   4469  C   ASP B 161      14.584 276.928  58.721  1.00  0.70           C  
ATOM   4470  O   ASP B 161      13.501 277.427  58.415  1.00  0.70           O  
ATOM   4471  CB  ASP B 161      13.941 277.082  61.203  1.00  0.70           C  
ATOM   4472  CG  ASP B 161      14.446 277.850  62.421  1.00  0.70           C  
ATOM   4473  OD1 ASP B 161      14.735 279.068  62.264  1.00  0.70           O  
ATOM   4474  OD2 ASP B 161      14.545 277.233  63.509  1.00  0.70           O  
ATOM   4475  N   GLY B 162      15.412 276.520  57.743  1.00  0.73           N  
ATOM   4476  CA  GLY B 162      15.028 276.608  56.341  1.00  0.73           C  
ATOM   4477  C   GLY B 162      15.986 275.882  55.447  1.00  0.73           C  
ATOM   4478  O   GLY B 162      16.838 275.127  55.901  1.00  0.73           O  
ATOM   4479  N   THR B 163      15.867 276.112  54.125  1.00  0.68           N  
ATOM   4480  CA  THR B 163      16.737 275.485  53.128  1.00  0.68           C  
ATOM   4481  C   THR B 163      17.589 276.531  52.432  1.00  0.68           C  
ATOM   4482  O   THR B 163      18.629 276.264  51.836  1.00  0.68           O  
ATOM   4483  CB  THR B 163      15.907 274.837  52.011  1.00  0.68           C  
ATOM   4484  OG1 THR B 163      14.790 274.136  52.543  1.00  0.68           O  
ATOM   4485  CG2 THR B 163      16.752 273.827  51.225  1.00  0.68           C  
ATOM   4486  N   GLN B 164      17.117 277.790  52.469  1.00  0.58           N  
ATOM   4487  CA  GLN B 164      17.530 278.853  51.577  1.00  0.58           C  
ATOM   4488  C   GLN B 164      18.856 279.494  51.950  1.00  0.58           C  
ATOM   4489  O   GLN B 164      18.902 280.554  52.569  1.00  0.58           O  
ATOM   4490  CB  GLN B 164      16.409 279.932  51.376  1.00  0.58           C  
ATOM   4491  CG  GLN B 164      15.054 279.665  52.087  1.00  0.58           C  
ATOM   4492  CD  GLN B 164      14.334 278.384  51.655  1.00  0.58           C  
ATOM   4493  OE1 GLN B 164      13.985 277.571  52.510  1.00  0.58           O  
ATOM   4494  NE2 GLN B 164      14.155 278.171  50.333  1.00  0.58           N  
ATOM   4495  N   THR B 165      19.983 278.892  51.520  1.00  0.71           N  
ATOM   4496  CA  THR B 165      21.232 279.641  51.419  1.00  0.71           C  
ATOM   4497  C   THR B 165      21.170 280.526  50.194  1.00  0.71           C  
ATOM   4498  O   THR B 165      21.351 280.079  49.063  1.00  0.71           O  
ATOM   4499  CB  THR B 165      22.513 278.826  51.342  1.00  0.71           C  
ATOM   4500  OG1 THR B 165      22.641 278.027  52.509  1.00  0.71           O  
ATOM   4501  CG2 THR B 165      23.735 279.765  51.306  1.00  0.71           C  
ATOM   4502  N   ILE B 166      20.895 281.822  50.400  1.00  0.73           N  
ATOM   4503  CA  ILE B 166      20.787 282.808  49.342  1.00  0.73           C  
ATOM   4504  C   ILE B 166      22.104 283.546  49.289  1.00  0.73           C  
ATOM   4505  O   ILE B 166      22.647 283.949  50.315  1.00  0.73           O  
ATOM   4506  CB  ILE B 166      19.618 283.767  49.565  1.00  0.73           C  
ATOM   4507  CG1 ILE B 166      18.294 282.966  49.590  1.00  0.73           C  
ATOM   4508  CG2 ILE B 166      19.595 284.858  48.470  1.00  0.73           C  
ATOM   4509  CD1 ILE B 166      17.077 283.799  50.004  1.00  0.73           C  
ATOM   4510  N   GLN B 167      22.673 283.706  48.082  1.00  0.71           N  
ATOM   4511  CA  GLN B 167      23.903 284.424  47.852  1.00  0.71           C  
ATOM   4512  C   GLN B 167      23.630 285.531  46.876  1.00  0.71           C  
ATOM   4513  O   GLN B 167      23.106 285.298  45.793  1.00  0.71           O  
ATOM   4514  CB  GLN B 167      24.990 283.481  47.276  1.00  0.71           C  
ATOM   4515  CG  GLN B 167      26.284 284.158  46.742  1.00  0.71           C  
ATOM   4516  CD  GLN B 167      26.222 284.446  45.236  1.00  0.71           C  
ATOM   4517  OE1 GLN B 167      25.915 283.561  44.440  1.00  0.71           O  
ATOM   4518  NE2 GLN B 167      26.542 285.698  44.848  1.00  0.71           N  
ATOM   4519  N   GLU B 168      24.010 286.759  47.256  1.00  0.72           N  
ATOM   4520  CA  GLU B 168      23.884 287.919  46.412  1.00  0.72           C  
ATOM   4521  C   GLU B 168      25.261 288.495  46.158  1.00  0.72           C  
ATOM   4522  O   GLU B 168      26.079 288.645  47.069  1.00  0.72           O  
ATOM   4523  CB  GLU B 168      23.041 289.014  47.091  1.00  0.72           C  
ATOM   4524  CG  GLU B 168      21.571 288.623  47.357  1.00  0.72           C  
ATOM   4525  CD  GLU B 168      20.760 288.449  46.074  1.00  0.72           C  
ATOM   4526  OE1 GLU B 168      21.164 289.019  45.027  1.00  0.72           O  
ATOM   4527  OE2 GLU B 168      19.711 287.761  46.153  1.00  0.72           O  
ATOM   4528  N   THR B 169      25.575 288.837  44.897  1.00  0.77           N  
ATOM   4529  CA  THR B 169      26.847 289.458  44.541  1.00  0.77           C  
ATOM   4530  C   THR B 169      26.790 290.926  44.877  1.00  0.77           C  
ATOM   4531  O   THR B 169      25.916 291.657  44.419  1.00  0.77           O  
ATOM   4532  CB  THR B 169      27.214 289.328  43.067  1.00  0.77           C  
ATOM   4533  OG1 THR B 169      27.294 287.955  42.712  1.00  0.77           O  
ATOM   4534  CG2 THR B 169      28.589 289.946  42.759  1.00  0.77           C  
ATOM   4535  N   VAL B 170      27.730 291.403  45.709  1.00  0.77           N  
ATOM   4536  CA  VAL B 170      27.816 292.801  46.084  1.00  0.77           C  
ATOM   4537  C   VAL B 170      28.520 293.537  44.964  1.00  0.77           C  
ATOM   4538  O   VAL B 170      28.007 294.492  44.386  1.00  0.77           O  
ATOM   4539  CB  VAL B 170      28.591 292.935  47.397  1.00  0.77           C  
ATOM   4540  CG1 VAL B 170      28.629 294.407  47.860  1.00  0.77           C  
ATOM   4541  CG2 VAL B 170      27.949 291.988  48.429  1.00  0.77           C  
ATOM   4542  N   PHE B 171      29.705 293.022  44.578  1.00  0.78           N  
ATOM   4543  CA  PHE B 171      30.467 293.560  43.479  1.00  0.78           C  
ATOM   4544  C   PHE B 171      31.595 292.602  43.142  1.00  0.78           C  
ATOM   4545  O   PHE B 171      32.105 291.878  43.999  1.00  0.78           O  
ATOM   4546  CB  PHE B 171      30.998 294.975  43.841  1.00  0.78           C  
ATOM   4547  CG  PHE B 171      31.492 295.767  42.673  1.00  0.78           C  
ATOM   4548  CD1 PHE B 171      30.608 296.117  41.648  1.00  0.78           C  
ATOM   4549  CD2 PHE B 171      32.790 296.282  42.653  1.00  0.78           C  
ATOM   4550  CE1 PHE B 171      31.020 296.972  40.617  1.00  0.78           C  
ATOM   4551  CE2 PHE B 171      33.227 297.113  41.615  1.00  0.78           C  
ATOM   4552  CZ  PHE B 171      32.333 297.466  40.596  1.00  0.78           C  
ATOM   4553  N   ASP B 172      32.004 292.584  41.865  1.00  0.78           N  
ATOM   4554  CA  ASP B 172      33.211 291.917  41.434  1.00  0.78           C  
ATOM   4555  C   ASP B 172      34.202 293.047  41.123  1.00  0.78           C  
ATOM   4556  O   ASP B 172      34.084 293.765  40.126  1.00  0.78           O  
ATOM   4557  CB  ASP B 172      32.821 291.002  40.239  1.00  0.78           C  
ATOM   4558  CG  ASP B 172      33.785 289.854  39.978  1.00  0.78           C  
ATOM   4559  OD1 ASP B 172      34.914 289.868  40.520  1.00  0.78           O  
ATOM   4560  OD2 ASP B 172      33.344 288.888  39.294  1.00  0.78           O  
ATOM   4561  N   PHE B 173      35.164 293.310  42.041  1.00  0.77           N  
ATOM   4562  CA  PHE B 173      36.006 294.494  41.965  1.00  0.77           C  
ATOM   4563  C   PHE B 173      37.110 294.320  40.955  1.00  0.77           C  
ATOM   4564  O   PHE B 173      37.755 293.281  40.850  1.00  0.77           O  
ATOM   4565  CB  PHE B 173      36.702 294.948  43.284  1.00  0.77           C  
ATOM   4566  CG  PHE B 173      35.731 295.319  44.348  1.00  0.77           C  
ATOM   4567  CD1 PHE B 173      34.939 294.305  44.890  1.00  0.77           C  
ATOM   4568  CD2 PHE B 173      35.592 296.635  44.838  1.00  0.77           C  
ATOM   4569  CE1 PHE B 173      33.967 294.594  45.841  1.00  0.77           C  
ATOM   4570  CE2 PHE B 173      34.643 296.910  45.834  1.00  0.77           C  
ATOM   4571  CZ  PHE B 173      33.853 295.877  46.352  1.00  0.77           C  
ATOM   4572  N   LYS B 174      37.394 295.401  40.212  1.00  0.68           N  
ATOM   4573  CA  LYS B 174      38.508 295.422  39.289  1.00  0.68           C  
ATOM   4574  C   LYS B 174      39.741 296.070  39.892  1.00  0.68           C  
ATOM   4575  O   LYS B 174      40.822 296.030  39.314  1.00  0.68           O  
ATOM   4576  CB  LYS B 174      38.110 296.231  38.038  1.00  0.68           C  
ATOM   4577  CG  LYS B 174      36.954 295.585  37.264  1.00  0.68           C  
ATOM   4578  CD  LYS B 174      36.623 296.370  35.988  1.00  0.68           C  
ATOM   4579  CE  LYS B 174      35.512 295.725  35.159  1.00  0.68           C  
ATOM   4580  NZ  LYS B 174      35.254 296.545  33.953  1.00  0.68           N  
ATOM   4581  N   GLY B 175      39.607 296.659  41.092  1.00  0.77           N  
ATOM   4582  CA  GLY B 175      40.700 297.280  41.814  1.00  0.77           C  
ATOM   4583  C   GLY B 175      40.477 297.018  43.274  1.00  0.77           C  
ATOM   4584  O   GLY B 175      39.419 296.508  43.631  1.00  0.77           O  
ATOM   4585  N   PRO B 176      41.398 297.338  44.157  1.00  0.84           N  
ATOM   4586  CA  PRO B 176      41.118 297.391  45.583  1.00  0.84           C  
ATOM   4587  C   PRO B 176      40.084 298.436  45.976  1.00  0.84           C  
ATOM   4588  O   PRO B 176      39.700 299.294  45.182  1.00  0.84           O  
ATOM   4589  CB  PRO B 176      42.479 297.701  46.206  1.00  0.84           C  
ATOM   4590  CG  PRO B 176      43.283 298.433  45.128  1.00  0.84           C  
ATOM   4591  CD  PRO B 176      42.577 298.124  43.807  1.00  0.84           C  
ATOM   4592  N   GLY B 177      39.588 298.352  47.218  1.00  0.85           N  
ATOM   4593  CA  GLY B 177      38.584 299.282  47.696  1.00  0.85           C  
ATOM   4594  C   GLY B 177      38.145 298.946  49.078  1.00  0.85           C  
ATOM   4595  O   GLY B 177      38.925 298.550  49.937  1.00  0.85           O  
ATOM   4596  N   VAL B 178      36.842 299.084  49.332  1.00  0.82           N  
ATOM   4597  CA  VAL B 178      36.277 298.869  50.644  1.00  0.82           C  
ATOM   4598  C   VAL B 178      34.927 298.252  50.479  1.00  0.82           C  
ATOM   4599  O   VAL B 178      34.260 298.375  49.453  1.00  0.82           O  
ATOM   4600  CB  VAL B 178      36.113 300.125  51.495  1.00  0.82           C  
ATOM   4601  CG1 VAL B 178      37.487 300.542  52.034  1.00  0.82           C  
ATOM   4602  CG2 VAL B 178      35.446 301.252  50.687  1.00  0.82           C  
ATOM   4603  N   SER B 179      34.477 297.561  51.523  1.00  0.81           N  
ATOM   4604  CA  SER B 179      33.157 296.995  51.518  1.00  0.81           C  
ATOM   4605  C   SER B 179      32.725 296.900  52.939  1.00  0.81           C  
ATOM   4606  O   SER B 179      33.534 296.956  53.864  1.00  0.81           O  
ATOM   4607  CB  SER B 179      33.069 295.626  50.833  1.00  0.81           C  
ATOM   4608  OG  SER B 179      31.724 295.152  50.686  1.00  0.81           O  
ATOM   4609  N   LEU B 180      31.413 296.804  53.129  1.00  0.82           N  
ATOM   4610  CA  LEU B 180      30.833 296.631  54.425  1.00  0.82           C  
ATOM   4611  C   LEU B 180      29.517 295.940  54.290  1.00  0.82           C  
ATOM   4612  O   LEU B 180      28.893 295.871  53.230  1.00  0.82           O  
ATOM   4613  CB  LEU B 180      30.670 297.940  55.242  1.00  0.82           C  
ATOM   4614  CG  LEU B 180      29.717 299.015  54.686  1.00  0.82           C  
ATOM   4615  CD1 LEU B 180      28.227 298.680  54.855  1.00  0.82           C  
ATOM   4616  CD2 LEU B 180      30.010 300.346  55.385  1.00  0.82           C  
ATOM   4617  N   SER B 181      29.059 295.432  55.425  1.00  0.84           N  
ATOM   4618  CA  SER B 181      27.765 294.849  55.598  1.00  0.84           C  
ATOM   4619  C   SER B 181      27.217 295.470  56.847  1.00  0.84           C  
ATOM   4620  O   SER B 181      27.954 295.883  57.741  1.00  0.84           O  
ATOM   4621  CB  SER B 181      27.834 293.325  55.764  1.00  0.84           C  
ATOM   4622  OG  SER B 181      28.836 292.970  56.712  1.00  0.84           O  
ATOM   4623  N   MET B 182      25.890 295.578  56.926  1.00  0.79           N  
ATOM   4624  CA  MET B 182      25.255 296.104  58.106  1.00  0.79           C  
ATOM   4625  C   MET B 182      23.836 295.617  58.122  1.00  0.79           C  
ATOM   4626  O   MET B 182      23.349 295.042  57.152  1.00  0.79           O  
ATOM   4627  CB  MET B 182      25.269 297.649  58.201  1.00  0.79           C  
ATOM   4628  CG  MET B 182      24.334 298.368  57.211  1.00  0.79           C  
ATOM   4629  SD  MET B 182      24.152 300.148  57.484  1.00  0.79           S  
ATOM   4630  CE  MET B 182      25.620 300.519  56.519  1.00  0.79           C  
ATOM   4631  N   TYR B 183      23.128 295.841  59.236  1.00  0.84           N  
ATOM   4632  CA  TYR B 183      21.870 295.174  59.449  1.00  0.84           C  
ATOM   4633  C   TYR B 183      20.929 295.981  60.317  1.00  0.84           C  
ATOM   4634  O   TYR B 183      21.314 296.998  60.880  1.00  0.84           O  
ATOM   4635  CB  TYR B 183      22.085 293.757  60.036  1.00  0.84           C  
ATOM   4636  CG  TYR B 183      22.554 293.741  61.460  1.00  0.84           C  
ATOM   4637  CD1 TYR B 183      23.908 293.843  61.811  1.00  0.84           C  
ATOM   4638  CD2 TYR B 183      21.586 293.652  62.470  1.00  0.84           C  
ATOM   4639  CE1 TYR B 183      24.277 293.856  63.164  1.00  0.84           C  
ATOM   4640  CE2 TYR B 183      21.940 293.776  63.812  1.00  0.84           C  
ATOM   4641  CZ  TYR B 183      23.291 293.846  64.159  1.00  0.84           C  
ATOM   4642  OH  TYR B 183      23.644 293.824  65.517  1.00  0.84           O  
ATOM   4643  N   ASN B 184      19.673 295.524  60.445  1.00  0.82           N  
ATOM   4644  CA  ASN B 184      18.812 295.954  61.525  1.00  0.82           C  
ATOM   4645  C   ASN B 184      17.828 294.817  61.801  1.00  0.82           C  
ATOM   4646  O   ASN B 184      17.686 293.895  60.999  1.00  0.82           O  
ATOM   4647  CB  ASN B 184      18.143 297.337  61.268  1.00  0.82           C  
ATOM   4648  CG  ASN B 184      18.028 298.105  62.586  1.00  0.82           C  
ATOM   4649  OD1 ASN B 184      17.421 297.614  63.542  1.00  0.82           O  
ATOM   4650  ND2 ASN B 184      18.647 299.303  62.664  1.00  0.82           N  
ATOM   4651  N   THR B 185      17.179 294.826  62.976  1.00  0.85           N  
ATOM   4652  CA  THR B 185      16.395 293.715  63.518  1.00  0.85           C  
ATOM   4653  C   THR B 185      14.977 294.193  63.732  1.00  0.85           C  
ATOM   4654  O   THR B 185      14.773 295.254  64.319  1.00  0.85           O  
ATOM   4655  CB  THR B 185      16.922 293.256  64.884  1.00  0.85           C  
ATOM   4656  OG1 THR B 185      18.256 292.776  64.784  1.00  0.85           O  
ATOM   4657  CG2 THR B 185      16.096 292.112  65.489  1.00  0.85           C  
ATOM   4658  N   ASP B 186      13.950 293.424  63.303  1.00  0.87           N  
ATOM   4659  CA  ASP B 186      12.552 293.844  63.328  1.00  0.87           C  
ATOM   4660  C   ASP B 186      12.020 294.284  64.697  1.00  0.87           C  
ATOM   4661  O   ASP B 186      11.387 295.332  64.804  1.00  0.87           O  
ATOM   4662  CB  ASP B 186      11.642 292.687  62.832  1.00  0.87           C  
ATOM   4663  CG  ASP B 186      11.496 292.621  61.324  1.00  0.87           C  
ATOM   4664  OD1 ASP B 186      12.020 293.489  60.583  1.00  0.87           O  
ATOM   4665  OD2 ASP B 186      10.740 291.732  60.856  1.00  0.87           O  
ATOM   4666  N   ASP B 187      12.301 293.538  65.789  1.00  0.86           N  
ATOM   4667  CA  ASP B 187      11.902 293.902  67.144  1.00  0.86           C  
ATOM   4668  C   ASP B 187      12.450 295.264  67.585  1.00  0.86           C  
ATOM   4669  O   ASP B 187      11.742 296.108  68.122  1.00  0.86           O  
ATOM   4670  CB  ASP B 187      12.375 292.803  68.125  1.00  0.86           C  
ATOM   4671  CG  ASP B 187      11.539 291.542  67.985  1.00  0.86           C  
ATOM   4672  OD1 ASP B 187      10.342 291.646  67.611  1.00  0.86           O  
ATOM   4673  OD2 ASP B 187      12.102 290.459  68.280  1.00  0.86           O  
ATOM   4674  N   SER B 188      13.728 295.546  67.271  1.00  0.83           N  
ATOM   4675  CA  SER B 188      14.376 296.831  67.518  1.00  0.83           C  
ATOM   4676  C   SER B 188      13.727 297.991  66.764  1.00  0.83           C  
ATOM   4677  O   SER B 188      13.475 299.062  67.315  1.00  0.83           O  
ATOM   4678  CB  SER B 188      15.872 296.716  67.135  1.00  0.83           C  
ATOM   4679  OG  SER B 188      16.647 297.837  67.553  1.00  0.83           O  
ATOM   4680  N   ILE B 189      13.382 297.777  65.475  1.00  0.86           N  
ATOM   4681  CA  ILE B 189      12.616 298.715  64.655  1.00  0.86           C  
ATOM   4682  C   ILE B 189      11.201 298.936  65.201  1.00  0.86           C  
ATOM   4683  O   ILE B 189      10.701 300.060  65.259  1.00  0.86           O  
ATOM   4684  CB  ILE B 189      12.566 298.280  63.188  1.00  0.86           C  
ATOM   4685  CG1 ILE B 189      13.991 298.153  62.600  1.00  0.86           C  
ATOM   4686  CG2 ILE B 189      11.742 299.291  62.355  1.00  0.86           C  
ATOM   4687  CD1 ILE B 189      14.020 297.432  61.247  1.00  0.86           C  
ATOM   4688  N   ARG B 190      10.519 297.866  65.657  1.00  0.80           N  
ATOM   4689  CA  ARG B 190       9.209 297.933  66.286  1.00  0.80           C  
ATOM   4690  C   ARG B 190       9.193 298.773  67.558  1.00  0.80           C  
ATOM   4691  O   ARG B 190       8.326 299.625  67.761  1.00  0.80           O  
ATOM   4692  CB  ARG B 190       8.741 296.499  66.638  1.00  0.80           C  
ATOM   4693  CG  ARG B 190       7.310 296.406  67.196  1.00  0.80           C  
ATOM   4694  CD  ARG B 190       7.056 295.151  68.031  1.00  0.80           C  
ATOM   4695  NE  ARG B 190       7.901 295.239  69.265  1.00  0.80           N  
ATOM   4696  CZ  ARG B 190       8.182 294.193  70.052  1.00  0.80           C  
ATOM   4697  NH1 ARG B 190       7.656 292.991  69.847  1.00  0.80           N  
ATOM   4698  NH2 ARG B 190       9.013 294.385  71.067  1.00  0.80           N  
ATOM   4699  N   ASP B 191      10.184 298.567  68.437  1.00  0.86           N  
ATOM   4700  CA  ASP B 191      10.365 299.311  69.666  1.00  0.86           C  
ATOM   4701  C   ASP B 191      10.686 300.791  69.404  1.00  0.86           C  
ATOM   4702  O   ASP B 191      10.130 301.686  70.044  1.00  0.86           O  
ATOM   4703  CB  ASP B 191      11.429 298.601  70.541  1.00  0.86           C  
ATOM   4704  CG  ASP B 191      10.994 297.195  70.939  1.00  0.86           C  
ATOM   4705  OD1 ASP B 191       9.825 296.809  70.664  1.00  0.86           O  
ATOM   4706  OD2 ASP B 191      11.817 296.483  71.560  1.00  0.86           O  
ATOM   4707  N   PHE B 192      11.527 301.087  68.385  1.00  0.88           N  
ATOM   4708  CA  PHE B 192      11.771 302.426  67.851  1.00  0.88           C  
ATOM   4709  C   PHE B 192      10.497 303.120  67.349  1.00  0.88           C  
ATOM   4710  O   PHE B 192      10.245 304.285  67.664  1.00  0.88           O  
ATOM   4711  CB  PHE B 192      12.835 302.300  66.717  1.00  0.88           C  
ATOM   4712  CG  PHE B 192      13.107 303.526  65.878  1.00  0.88           C  
ATOM   4713  CD1 PHE B 192      13.177 304.819  66.425  1.00  0.88           C  
ATOM   4714  CD2 PHE B 192      13.313 303.364  64.496  1.00  0.88           C  
ATOM   4715  CE1 PHE B 192      13.395 305.930  65.600  1.00  0.88           C  
ATOM   4716  CE2 PHE B 192      13.534 304.470  63.668  1.00  0.88           C  
ATOM   4717  CZ  PHE B 192      13.567 305.754  64.221  1.00  0.88           C  
ATOM   4718  N   ALA B 193       9.635 302.406  66.595  1.00  0.90           N  
ATOM   4719  CA  ALA B 193       8.338 302.902  66.171  1.00  0.90           C  
ATOM   4720  C   ALA B 193       7.406 303.231  67.332  1.00  0.90           C  
ATOM   4721  O   ALA B 193       6.877 304.338  67.423  1.00  0.90           O  
ATOM   4722  CB  ALA B 193       7.676 301.875  65.236  1.00  0.90           C  
ATOM   4723  N   HIS B 194       7.260 302.309  68.311  1.00  0.81           N  
ATOM   4724  CA  HIS B 194       6.460 302.535  69.508  1.00  0.81           C  
ATOM   4725  C   HIS B 194       6.946 303.703  70.339  1.00  0.81           C  
ATOM   4726  O   HIS B 194       6.152 304.515  70.804  1.00  0.81           O  
ATOM   4727  CB  HIS B 194       6.426 301.298  70.436  1.00  0.81           C  
ATOM   4728  CG  HIS B 194       5.514 300.228  69.938  1.00  0.81           C  
ATOM   4729  ND1 HIS B 194       4.156 300.469  69.925  1.00  0.81           N  
ATOM   4730  CD2 HIS B 194       5.778 298.996  69.441  1.00  0.81           C  
ATOM   4731  CE1 HIS B 194       3.615 299.381  69.408  1.00  0.81           C  
ATOM   4732  NE2 HIS B 194       4.555 298.457  69.097  1.00  0.81           N  
ATOM   4733  N   ALA B 195       8.271 303.841  70.532  1.00  0.85           N  
ATOM   4734  CA  ALA B 195       8.840 304.975  71.229  1.00  0.85           C  
ATOM   4735  C   ALA B 195       8.543 306.307  70.547  1.00  0.85           C  
ATOM   4736  O   ALA B 195       8.084 307.249  71.189  1.00  0.85           O  
ATOM   4737  CB  ALA B 195      10.361 304.776  71.354  1.00  0.85           C  
ATOM   4738  N   SER B 196       8.729 306.391  69.216  1.00  0.87           N  
ATOM   4739  CA  SER B 196       8.416 307.573  68.422  1.00  0.87           C  
ATOM   4740  C   SER B 196       6.951 307.982  68.439  1.00  0.87           C  
ATOM   4741  O   SER B 196       6.634 309.156  68.631  1.00  0.87           O  
ATOM   4742  CB  SER B 196       8.832 307.372  66.947  1.00  0.87           C  
ATOM   4743  OG  SER B 196      10.253 307.326  66.832  1.00  0.87           O  
ATOM   4744  N   PHE B 197       6.007 307.028  68.275  1.00  0.88           N  
ATOM   4745  CA  PHE B 197       4.578 307.316  68.360  1.00  0.88           C  
ATOM   4746  C   PHE B 197       4.140 307.808  69.731  1.00  0.88           C  
ATOM   4747  O   PHE B 197       3.430 308.806  69.850  1.00  0.88           O  
ATOM   4748  CB  PHE B 197       3.708 306.080  68.008  1.00  0.88           C  
ATOM   4749  CG  PHE B 197       3.802 305.721  66.554  1.00  0.88           C  
ATOM   4750  CD1 PHE B 197       3.471 306.664  65.570  1.00  0.88           C  
ATOM   4751  CD2 PHE B 197       4.175 304.429  66.148  1.00  0.88           C  
ATOM   4752  CE1 PHE B 197       3.582 306.350  64.214  1.00  0.88           C  
ATOM   4753  CE2 PHE B 197       4.301 304.115  64.789  1.00  0.88           C  
ATOM   4754  CZ  PHE B 197       4.020 305.085  63.822  1.00  0.88           C  
ATOM   4755  N   LYS B 198       4.611 307.148  70.809  1.00  0.79           N  
ATOM   4756  CA  LYS B 198       4.337 307.552  72.178  1.00  0.79           C  
ATOM   4757  C   LYS B 198       4.882 308.927  72.516  1.00  0.79           C  
ATOM   4758  O   LYS B 198       4.201 309.740  73.134  1.00  0.79           O  
ATOM   4759  CB  LYS B 198       4.937 306.533  73.175  1.00  0.79           C  
ATOM   4760  CG  LYS B 198       4.157 305.213  73.195  1.00  0.79           C  
ATOM   4761  CD  LYS B 198       4.807 304.155  74.101  1.00  0.79           C  
ATOM   4762  CE  LYS B 198       4.056 302.824  74.052  1.00  0.79           C  
ATOM   4763  NZ  LYS B 198       4.678 301.832  74.956  1.00  0.79           N  
ATOM   4764  N   TYR B 199       6.119 309.228  72.076  1.00  0.79           N  
ATOM   4765  CA  TYR B 199       6.765 310.514  72.273  1.00  0.79           C  
ATOM   4766  C   TYR B 199       5.985 311.671  71.638  1.00  0.79           C  
ATOM   4767  O   TYR B 199       5.765 312.718  72.248  1.00  0.79           O  
ATOM   4768  CB  TYR B 199       8.215 310.432  71.709  1.00  0.79           C  
ATOM   4769  CG  TYR B 199       9.090 311.499  72.310  1.00  0.79           C  
ATOM   4770  CD1 TYR B 199       8.984 312.829  71.885  1.00  0.79           C  
ATOM   4771  CD2 TYR B 199       9.931 311.200  73.397  1.00  0.79           C  
ATOM   4772  CE1 TYR B 199       9.621 313.845  72.598  1.00  0.79           C  
ATOM   4773  CE2 TYR B 199      10.629 312.220  74.070  1.00  0.79           C  
ATOM   4774  CZ  TYR B 199      10.455 313.556  73.680  1.00  0.79           C  
ATOM   4775  OH  TYR B 199      11.038 314.635  74.391  1.00  0.79           O  
ATOM   4776  N   ALA B 200       5.500 311.481  70.395  1.00  0.91           N  
ATOM   4777  CA  ALA B 200       4.643 312.422  69.701  1.00  0.91           C  
ATOM   4778  C   ALA B 200       3.311 312.687  70.394  1.00  0.91           C  
ATOM   4779  O   ALA B 200       2.897 313.834  70.540  1.00  0.91           O  
ATOM   4780  CB  ALA B 200       4.414 311.882  68.284  1.00  0.91           C  
ATOM   4781  N   LEU B 201       2.635 311.634  70.890  1.00  0.88           N  
ATOM   4782  CA  LEU B 201       1.428 311.749  71.695  1.00  0.88           C  
ATOM   4783  C   LEU B 201       1.612 312.443  73.035  1.00  0.88           C  
ATOM   4784  O   LEU B 201       0.816 313.303  73.409  1.00  0.88           O  
ATOM   4785  CB  LEU B 201       0.813 310.352  71.914  1.00  0.88           C  
ATOM   4786  CG  LEU B 201       0.161 309.797  70.639  1.00  0.88           C  
ATOM   4787  CD1 LEU B 201      -0.153 308.315  70.808  1.00  0.88           C  
ATOM   4788  CD2 LEU B 201      -1.122 310.552  70.276  1.00  0.88           C  
ATOM   4789  N   GLN B 202       2.694 312.133  73.779  1.00  0.80           N  
ATOM   4790  CA  GLN B 202       3.027 312.812  75.024  1.00  0.80           C  
ATOM   4791  C   GLN B 202       3.282 314.310  74.857  1.00  0.80           C  
ATOM   4792  O   GLN B 202       2.893 315.122  75.695  1.00  0.80           O  
ATOM   4793  CB  GLN B 202       4.237 312.141  75.719  1.00  0.80           C  
ATOM   4794  CG  GLN B 202       3.894 310.735  76.264  1.00  0.80           C  
ATOM   4795  CD  GLN B 202       5.106 310.073  76.917  1.00  0.80           C  
ATOM   4796  OE1 GLN B 202       6.264 310.405  76.674  1.00  0.80           O  
ATOM   4797  NE2 GLN B 202       4.828 309.078  77.793  1.00  0.80           N  
ATOM   4798  N   ARG B 203       3.940 314.718  73.755  1.00  0.78           N  
ATOM   4799  CA  ARG B 203       4.227 316.115  73.485  1.00  0.78           C  
ATOM   4800  C   ARG B 203       3.159 316.850  72.693  1.00  0.78           C  
ATOM   4801  O   ARG B 203       3.150 318.078  72.693  1.00  0.78           O  
ATOM   4802  CB  ARG B 203       5.557 316.220  72.708  1.00  0.78           C  
ATOM   4803  CG  ARG B 203       6.792 315.797  73.519  1.00  0.78           C  
ATOM   4804  CD  ARG B 203       7.054 316.719  74.705  1.00  0.78           C  
ATOM   4805  NE  ARG B 203       8.340 316.302  75.335  1.00  0.78           N  
ATOM   4806  CZ  ARG B 203       8.813 316.871  76.449  1.00  0.78           C  
ATOM   4807  NH1 ARG B 203       8.132 317.824  77.082  1.00  0.78           N  
ATOM   4808  NH2 ARG B 203       9.992 316.483  76.918  1.00  0.78           N  
ATOM   4809  N   LYS B 204       2.230 316.119  72.047  1.00  0.83           N  
ATOM   4810  CA  LYS B 204       1.158 316.645  71.212  1.00  0.83           C  
ATOM   4811  C   LYS B 204       1.648 317.310  69.930  1.00  0.83           C  
ATOM   4812  O   LYS B 204       1.181 318.377  69.534  1.00  0.83           O  
ATOM   4813  CB  LYS B 204       0.200 317.587  71.983  1.00  0.83           C  
ATOM   4814  CG  LYS B 204      -0.306 317.010  73.314  1.00  0.83           C  
ATOM   4815  CD  LYS B 204      -1.156 318.025  74.092  1.00  0.83           C  
ATOM   4816  CE  LYS B 204      -1.629 317.495  75.445  1.00  0.83           C  
ATOM   4817  NZ  LYS B 204      -2.447 318.526  76.121  1.00  0.83           N  
ATOM   4818  N   PHE B 205       2.593 316.659  69.228  1.00  0.90           N  
ATOM   4819  CA  PHE B 205       3.165 317.174  67.997  1.00  0.90           C  
ATOM   4820  C   PHE B 205       3.121 316.102  66.918  1.00  0.90           C  
ATOM   4821  O   PHE B 205       3.152 314.916  67.250  1.00  0.90           O  
ATOM   4822  CB  PHE B 205       4.653 317.580  68.175  1.00  0.90           C  
ATOM   4823  CG  PHE B 205       4.831 318.759  69.090  1.00  0.90           C
[truncated: 138,914 more chars]
