# Supplementary material for: C. elegans Cytoplasmic Isocitrate Dehydrogenase Neomorphic G98N and R133H Mutants Produce the Oncometabolite 2-Hydroxyglutarate
Source: Int J Mol Sci. 2025 Aug 25;26(17):8238. doi: 10.3390/ijms26178238 (PMC12427979; doi:10.3390/ijms26178238)
Supplement: Supplementary file 1 [file ijms-26-08238-s001.zip › StructureS3.pdb]

TITLE     SWISS-MODEL SERVER (https://swissmodel.expasy.org)
TITLE    2 G98N
EXPDTA    THEORETICAL MODEL (SWISS-MODEL SERVER)
AUTHOR    SWISS-MODEL SERVER (SEE REFERENCE IN JRNL Records)
REVDAT   1   11-SEP-24 1MOD    1       22:04
JRNL        AUTH   A.WATERHOUSE,M.BERTONI,S.BIENERT,G.STUDER,G.TAURIELLO,
JRNL        AUTH 2 R.GUMIENNY,F.T.HEER,T.A.P.DE BEER,C.REMPFER,L.BORDOLI,
JRNL        AUTH 3 R.LEPORE,T.SCHWEDE
JRNL        TITL   SWISS-MODEL: HOMOLOGY MODELLING OF PROTEIN STRUCTURES AND
JRNL        TITL 2 COMPLEXES
JRNL        REF    NUCLEIC.ACIDS.RES..           V.  46 W296  2018
JRNL        PMID   29788355
JRNL        DOI    10.1093/nar/gky427
REMARK   1
REMARK   1 REFERENCE 1
REMARK   1  AUTH   S.BIENERT,A.WATERHOUSE,T.A.P.DE BEER,G.TAURIELLO,G.STUDER,
REMARK   1  AUTH 2 L.BORDOLI,T.SCHWEDE
REMARK   1  TITL   THE SWISS-MODEL REPOSITORY - NEW FEATURES AND FUNCTIONALITY
REMARK   1  REF    NUCLEIC.ACIDS.RES..           V.  45       2017
REMARK   1  REFN                   ISSN 0305-1048
REMARK   1  PMID   27899672
REMARK   1  DOI    10.1093/nar/gkw1132
REMARK   1
REMARK   1 REFERENCE 2
REMARK   1  AUTH   N.GUEX,M.C.PEITSCH,T.SCHWEDE
REMARK   1  TITL   AUTOMATED COMPARATIVE PROTEIN STRUCTURE MODELING WITH
REMARK   1  TITL 2 SWISS-MODEL AND SWISS-PDBVIEWER: A HISTORICAL PERSPECTIVE
REMARK   1  REF    ELECTROPHORESIS               V.  30       2009
REMARK   1  REFN                   ISSN 0173-0835
REMARK   1  PMID   19517507
REMARK   1  DOI    10.1002/elps.200900140
REMARK   1
REMARK   1 REFERENCE 3
REMARK   1  AUTH   G.STUDER,G.TAURIELLO,S.BIENERT,M.BIASINI,N.JOHNER,T.SCHWEDE
REMARK   1  TITL   PROMOD3 - A VERSATILE HOMOLOGY MODELLING TOOLBOX
REMARK   1  REF    PLOS COMP. BIOL.              V.  17       2021
REMARK   1  REFN                   ISSN 
REMARK   1  PMID   33507980
REMARK   1  DOI    10.1371/journal.pcbi.1008667
REMARK   1
REMARK   1 REFERENCE 4
REMARK   1  AUTH   G.STUDER,C.REMPFER,A.WATERHOUSE,R.GUMIENNY,J.HAAS,T.SCHWEDE
REMARK   1  TITL   QMEANDISCO - DISTANCE CONSTRAINTS APPLIED ON MODEL QUALITY 
REMARK   1  TITL 2 ESTIMATION
REMARK   1  REF    BIOINFORMATICS                V.  36       2020
REMARK   1  REFN                   ISSN 
REMARK   1  PMID   31697312
REMARK   1  DOI    10.1093/bioinformatics/btz828
REMARK   1
REMARK   1 REFERENCE 5
REMARK   1  AUTH   P.BENKERT,M.BIASINI,T.SCHWEDE
REMARK   1  TITL   TOWARD THE ESTIMATION OF THE ABSOLUTE QUALITY OF INDIVIDUAL
REMARK   1  TITL 2 PROTEIN STRUCTURE MODELS
REMARK   1  REF    BIOINFORMATICS                V.  27       2011
REMARK   1  REFN                   ISSN 1367-4803
REMARK   1  PMID   21134891
REMARK   1  DOI    10.1093/bioinformatics/btq662
REMARK   1
REMARK   1 REFERENCE 6
REMARK   1  AUTH   M.BERTONI,F.KIEFER,M.BIASINI,L.BORDOLI,T.SCHWEDE
REMARK   1  TITL   MODELING PROTEIN QUATERNARY STRUCTURE OF HOMO- AND
REMARK   1  TITL 2 HETERO-OLIGOMERS BEYOND BINARY INTERACTIONS BY HOMOLOGY
REMARK   1  REF    SCI.REP.                      V.   7       2017
REMARK   1  REFN                   ISSN
REMARK   1  PMID   28874689
REMARK   1  DOI    10.1038/s41598-017-09654-8
REMARK   1
REMARK   1 DISCLAIMER
REMARK   1 The SWISS-MODEL SERVER produces theoretical models for proteins.
REMARK   1 The results of any theoretical modelling procedure is
REMARK   1 NON-EXPERIMENTAL and MUST be considered with care. These models may
REMARK   1 contain significant errors. This is especially true for automated
REMARK   1 modeling since there is no human intervention during model
REMARK   1 building. Please read the header section and the logfile carefully
REMARK   1 to know what templates and alignments were used during the model
REMARK   1 building process. All information by the SWISS-MODEL SERVER is
REMARK   1 provided "AS-IS", without any warranty, expressed or implied.
REMARK   2
REMARK   2 COPYRIGHT NOTICE
REMARK   2 This SWISS-MODEL protein model is copyright. It is produced by the
REMARK   2 SWISS-MODEL server, developed by the Computational Structural
REMARK   2 Biology Group at the SIB Swiss Institute of Bioinformatics at the
REMARK   2 Biozentrum, University of Basel (https://swissmodel.expasy.org). This
REMARK   2 model is licensed under the CC BY-SA 4.0 Creative Commons
REMARK   2 Attribution-ShareAlike 4.0 International License
REMARK   2 (https://creativecommons.org/licenses/by-sa/4.0/legalcode), i.e. you
REMARK   2 can copy and redistribute the model in any medium or format,
REMARK   2 transform and build upon the model for any purpose, even
REMARK   2 commercially, under the following terms:
REMARK   2 Attribution - You must give appropriate credit, provide a link to
REMARK   2 the license, and indicate if changes were made. You may do so in any
REMARK   2 reasonable manner, but not in any way that suggests the licensor
REMARK   2 endorses you or your use. When you publish, patent or distribute
REMARK   2 results that were fully or partially based on the model, please cite
REMARK   2 the corresponding papers mentioned under JRNL.
REMARK   2 ShareAlike - If you remix, transform, or build upon the material,
REMARK   2 you must distribute your contributions under the same license as the
REMARK   2 original.
REMARK   2 No additional restrictions - you may not apply legal terms or
REMARK   2 technological measures that legally restrict others from doing
REMARK   2 anything the license permits.
REMARK   2 Find a human-readable summary of (and not a substitute for) the
REMARK   2 CC BY-SA 4.0 license at this link:
REMARK   2 https://creativecommons.org/licenses/by-sa/4.0/
REMARK   3 
REMARK   3 MODEL INFORMATION
REMARK   3  SMVERSN 2024-08.22
REMARK   3  ENGIN   PROMOD3
REMARK   3  VERSN   3.4.1
REMARK   3  OSTAT   homo-dimer
REMARK   3  OSRSN   PREDICTION
REMARK   3  QSPRD   1.000
REMARK   3  GMQE    0.90
REMARK   3  QMNV    4.3.1
REMARK   3  QMNDG   0.84
REMARK   3  MODT    FALSE
REMARK   3 
REMARK   3 MODEL LIGAND 1
REMARK   3  NAME    NAP
REMARK   3  BIND    A.73
REMARK   3  BIND 2  A.75
REMARK   3  BIND 3  A.76
REMARK   3  BIND 4  A.77
REMARK   3  BIND 5  A.78
REMARK   3  BIND 6  A.83
REMARK   3  BIND 7  A.97
REMARK   3  BIND 8  A.287
REMARK   3  BIND 9  A.288
REMARK   3  BIND 10  A.306
REMARK   3  BIND 11  A.307
REMARK   3  BIND 12  A.308
REMARK   3  BIND 13  A.309
REMARK   3  BIND 14  A.310
REMARK   3  BIND 15  A.311
REMARK   3  BIND 16  A.312
REMARK   3  BIND 17  A.313
REMARK   3  BIND 18  A.314
REMARK   3  BIND 19  A.326
REMARK   3  BIND 20  A.327
REMARK   3  BIND 21  B.249
REMARK   3  BIND 22  B.252
REMARK   3  BIND 23  B.256
REMARK   3  BIND 24  B.259
REMARK   3  BIND 25  _.1
REMARK   3 
REMARK   3 MODEL LIGAND 2
REMARK   3  NAME    NAP
REMARK   3  BIND    A.249
REMARK   3  BIND 2  A.252
REMARK   3  BIND 3  A.256
REMARK   3  BIND 4  A.259
REMARK   3  BIND 5  B.73
REMARK   3  BIND 6  B.75
REMARK   3  BIND 7  B.76
REMARK   3  BIND 8  B.77
REMARK   3  BIND 9  B.78
REMARK   3  BIND 10  B.83
REMARK   3  BIND 11  B.97
REMARK   3  BIND 12  B.287
REMARK   3  BIND 13  B.288
REMARK   3  BIND 14  B.305
REMARK   3  BIND 15  B.306
REMARK   3  BIND 16  B.307
REMARK   3  BIND 17  B.308
REMARK   3  BIND 18  B.309
REMARK   3  BIND 19  B.310
REMARK   3  BIND 20  B.311
REMARK   3  BIND 21  B.312
REMARK   3  BIND 22  B.313
REMARK   3  BIND 23  B.314
REMARK   3  BIND 24  B.326
REMARK   3  BIND 25  B.327
REMARK   3  BIND 26  _.5
REMARK   3 
REMARK   3 MODEL LIGAND 3
REMARK   3  NAME    CA
REMARK   3  BIND    A.110
REMARK   3  BIND 2  A.274
REMARK   3  BIND 3  A.278
REMARK   3  BIND 4  B.251
REMARK   3  BIND 5  _.2
REMARK   3 
REMARK   3 MODEL LIGAND 4
REMARK   3  NAME    CA
REMARK   3  BIND    A.251
REMARK   3  BIND 2  B.274
REMARK   3  BIND 3  B.278
REMARK   3  BIND 4  _.6
REMARK   3 
REMARK   3 MODEL LIGAND 5
REMARK   3  NAME    AKG
REMARK   3  BIND    A.78
REMARK   3  BIND 2  A.95
REMARK   3  BIND 3  A.97
REMARK   3  BIND 4  A.101
REMARK   3  BIND 5  A.110
REMARK   3  BIND 6  A.133
REMARK   3  BIND 7  A.274
REMARK   3  BIND 8  A.307
REMARK   3  BIND 9  B.212
REMARK   3  BIND 10  B.215
REMARK   3  BIND 11  B.251
REMARK   3  BIND 12  _.1
REMARK   3  BIND 13  _.2
REMARK   3  BIND 14  _.4
REMARK   3 
REMARK   3 MODEL LIGAND 6
REMARK   3  NAME    AKG
REMARK   3  BIND    A.212
REMARK   3  BIND 2  A.215
REMARK   3  BIND 3  A.251
REMARK   3  BIND 4  B.78
REMARK   3  BIND 5  B.95
REMARK   3  BIND 6  B.97
REMARK   3  BIND 7  B.101
REMARK   3  BIND 8  B.110
REMARK   3  BIND 9  B.133
REMARK   3  BIND 10  B.274
REMARK   3  BIND 11  B.307
REMARK   3  BIND 12  _.5
REMARK   3  BIND 13  _.6
REMARK   3  BIND 14  _.7
REMARK   3 
REMARK   3 TEMPLATE 1
REMARK   3  PDBID   4l03
REMARK   3  CHAIN   A
REMARK   3  MMCIF   A
REMARK   3  PDBV    2024-08-30
REMARK   3  SMTLE   4l03.1.A
REMARK   3  SMTLV   2024-09-04
REMARK   3  MTHD    X-RAY DIFFRACTION 2.10 A
REMARK   3  FOUND   BLAST
REMARK   3  GMQE    0.92
REMARK   3  SIM     0.54
REMARK   3  SID     75.74
REMARK   3  OSTAT   homo-dimer
REMARK   3  LIGND   NAP
REMARK   3  LIGND 2 NAP
REMARK   3  LIGND 3 CA
REMARK   3  LIGND 4 CA
REMARK   3  LIGND 5 AKG
REMARK   3  LIGND 6 AKG
REMARK   3  ALN A TRG MAAQKIQGGDIVEMQGDEMTRIIWDLIKEKLILPYVDLNVHFFDLGIEHRDATDDQVT
REMARK   3  ALN A TRG IDAANATLKYNVAVKCATITPDEARVEEFKLKKMWKSPNNTIRNILGGTVFREPIIVK
REMARK   3  ALN A TRG NVPRLVNTWSKPIIIGRHAHADQYKATDFVVPGAGKLEIKFVSADGTQTIQETVFDFK
REMARK   3  ALN A TRG -GPGVSLSMYNTDDSIRDFAHASFKYALQRKFPLYLSTKNTILKKYDGRFKDIFAEIY
REMARK   3  ALN A TRG -PEYEAEFKAAGIWYEHRLIDDMVAQAMKSDGGFVWACKNYDGDVQSDSVAQGYGSLG
REMARK   3  ALN A TRG LMTSVLVCPDGKTVEAEAAHGTVTRHYRMHQKGQETSTNPIASIFAWSRGLAHRATLD
REMARK   3  ALN A TRG KNSALETFANNLEAVCIETMEAGFLTKDLAICVKGGNASAVTRTDYLNTFEFLDKLAE
REMARK   3  ALN A TRG NLAKKQAH
REMARK   3  ALN A TPL --SKKISGGSVVEMQGDEMTRIIWELIKEKLIFPYVELDLHSYDLGIENRDATNDQVT
REMARK   3  ALN A TPL KDAAEAIKKHNVGVKCATITPDEKRVEEFKLKQMWKSPNDTIRNILGGTVFREAIICK
REMARK   3  ALN A TPL NIPRLVSGWVKPIIIGRHAYGDQYRATDFVVPGPGKVEITYTPSDGTQKVTYLVHNFE
REMARK   3  ALN A TPL EGGGVAMGMYNQDKSIEDFAHSSFQMALSKGWPLYLSTKNTILKKYDGRFKDIFQEIY
REMARK   3  ALN A TPL DKQYKSQFEAQKIWYEHRLIDDMVAQAMKSEGGFIWACKNYDGDVQSDSVAQGYGSLG
REMARK   3  ALN A TPL MMTSVLVCPDGKTVEAEAAHGTVTRHYRMYQKGQETSTNPIASIFAWTRGLAHRAKLD
REMARK   3  ALN A TPL NNKELAFFANALEEVSIETIEAGFMTKDLAACIKG--LPNVQRSDYLNTFEFMDKLGE
REMARK   3  ALN A TPL NLKIKLAQ
REMARK   3  ALN A OFF 1
ATOM      1  N   GLN A   4     -24.333 -56.093  49.736  1.00  0.57           N  
ATOM      2  CA  GLN A   4     -24.733 -57.108  48.704  1.00  0.57           C  
ATOM      3  C   GLN A   4     -24.622 -56.613  47.280  1.00  0.57           C  
ATOM      4  O   GLN A   4     -24.016 -57.280  46.454  1.00  0.57           O  
ATOM      5  CB  GLN A   4     -26.166 -57.625  48.995  1.00  0.57           C  
ATOM      6  CG  GLN A   4     -26.291 -58.486  50.279  1.00  0.57           C  
ATOM      7  CD  GLN A   4     -27.752 -58.907  50.479  1.00  0.57           C  
ATOM      8  OE1 GLN A   4     -28.663 -58.207  50.046  1.00  0.57           O  
ATOM      9  NE2 GLN A   4     -27.975 -60.053  51.158  1.00  0.57           N  
ATOM     10  N   LYS A   5     -25.175 -55.428  46.953  1.00  0.71           N  
ATOM     11  CA  LYS A   5     -24.992 -54.823  45.647  1.00  0.71           C  
ATOM     12  C   LYS A   5     -23.560 -54.424  45.319  1.00  0.71           C  
ATOM     13  O   LYS A   5     -22.753 -54.129  46.200  1.00  0.71           O  
ATOM     14  CB  LYS A   5     -25.919 -53.608  45.462  1.00  0.71           C  
ATOM     15  CG  LYS A   5     -27.398 -53.991  45.554  1.00  0.71           C  
ATOM     16  CD  LYS A   5     -28.301 -52.780  45.305  1.00  0.71           C  
ATOM     17  CE  LYS A   5     -29.773 -53.088  45.562  1.00  0.71           C  
ATOM     18  NZ  LYS A   5     -30.559 -51.872  45.299  1.00  0.71           N  
ATOM     19  N   ILE A   6     -23.222 -54.434  44.019  1.00  0.84           N  
ATOM     20  CA  ILE A   6     -21.968 -53.938  43.488  1.00  0.84           C  
ATOM     21  C   ILE A   6     -21.866 -52.433  43.672  1.00  0.84           C  
ATOM     22  O   ILE A   6     -22.787 -51.697  43.330  1.00  0.84           O  
ATOM     23  CB  ILE A   6     -21.834 -54.292  42.006  1.00  0.84           C  
ATOM     24  CG1 ILE A   6     -22.026 -55.816  41.797  1.00  0.84           C  
ATOM     25  CG2 ILE A   6     -20.475 -53.811  41.446  1.00  0.84           C  
ATOM     26  CD1 ILE A   6     -22.090 -56.233  40.326  1.00  0.84           C  
ATOM     27  N   GLN A   7     -20.736 -51.920  44.197  1.00  0.80           N  
ATOM     28  CA  GLN A   7     -20.500 -50.491  44.267  1.00  0.80           C  
ATOM     29  C   GLN A   7     -20.051 -49.987  42.910  1.00  0.80           C  
ATOM     30  O   GLN A   7     -18.972 -50.328  42.440  1.00  0.80           O  
ATOM     31  CB  GLN A   7     -19.401 -50.170  45.309  1.00  0.80           C  
ATOM     32  CG  GLN A   7     -19.102 -48.664  45.510  1.00  0.80           C  
ATOM     33  CD  GLN A   7     -20.293 -47.960  46.162  1.00  0.80           C  
ATOM     34  OE1 GLN A   7     -20.636 -48.250  47.305  1.00  0.80           O  
ATOM     35  NE2 GLN A   7     -20.932 -47.019  45.431  1.00  0.80           N  
ATOM     36  N   GLY A   8     -20.876 -49.185  42.220  1.00  0.83           N  
ATOM     37  CA  GLY A   8     -20.652 -48.848  40.822  1.00  0.83           C  
ATOM     38  C   GLY A   8     -20.010 -47.515  40.581  1.00  0.83           C  
ATOM     39  O   GLY A   8     -19.647 -47.206  39.454  1.00  0.83           O  
ATOM     40  N   GLY A   9     -19.845 -46.681  41.622  1.00  0.88           N  
ATOM     41  CA  GLY A   9     -19.251 -45.350  41.470  1.00  0.88           C  
ATOM     42  C   GLY A   9     -20.123 -44.324  40.779  1.00  0.88           C  
ATOM     43  O   GLY A   9     -21.343 -44.470  40.702  1.00  0.88           O  
ATOM     44  N   ASP A  10     -19.510 -43.221  40.310  1.00  0.95           N  
ATOM     45  CA  ASP A  10     -20.227 -42.052  39.838  1.00  0.95           C  
ATOM     46  C   ASP A  10     -20.638 -42.158  38.367  1.00  0.95           C  
ATOM     47  O   ASP A  10     -19.816 -42.386  37.475  1.00  0.95           O  
ATOM     48  CB  ASP A  10     -19.387 -40.759  40.000  1.00  0.95           C  
ATOM     49  CG  ASP A  10     -18.949 -40.473  41.431  1.00  0.95           C  
ATOM     50  OD1 ASP A  10     -19.402 -41.153  42.384  1.00  0.95           O  
ATOM     51  OD2 ASP A  10     -18.150 -39.515  41.577  1.00  0.95           O  
ATOM     52  N   ILE A  11     -21.932 -41.963  38.061  1.00  0.95           N  
ATOM     53  CA  ILE A  11     -22.442 -42.008  36.697  1.00  0.95           C  
ATOM     54  C   ILE A  11     -23.443 -40.882  36.492  1.00  0.95           C  
ATOM     55  O   ILE A  11     -24.251 -40.551  37.363  1.00  0.95           O  
ATOM     56  CB  ILE A  11     -23.045 -43.371  36.325  1.00  0.95           C  
ATOM     57  CG1 ILE A  11     -23.470 -43.482  34.841  1.00  0.95           C  
ATOM     58  CG2 ILE A  11     -24.248 -43.684  37.219  1.00  0.95           C  
ATOM     59  CD1 ILE A  11     -23.829 -44.917  34.436  1.00  0.95           C  
ATOM     60  N   VAL A  12     -23.387 -40.231  35.314  1.00  0.97           N  
ATOM     61  CA  VAL A  12     -24.369 -39.250  34.894  1.00  0.97           C  
ATOM     62  C   VAL A  12     -25.431 -39.939  34.060  1.00  0.97           C  
ATOM     63  O   VAL A  12     -25.145 -40.605  33.068  1.00  0.97           O  
ATOM     64  CB  VAL A  12     -23.734 -38.116  34.097  1.00  0.97           C  
ATOM     65  CG1 VAL A  12     -24.771 -37.036  33.739  1.00  0.97           C  
ATOM     66  CG2 VAL A  12     -22.594 -37.502  34.924  1.00  0.97           C  
ATOM     67  N   GLU A  13     -26.705 -39.805  34.442  1.00  0.90           N  
ATOM     68  CA  GLU A  13     -27.800 -40.378  33.691  1.00  0.90           C  
ATOM     69  C   GLU A  13     -28.611 -39.256  33.089  1.00  0.90           C  
ATOM     70  O   GLU A  13     -28.902 -38.251  33.740  1.00  0.90           O  
ATOM     71  CB  GLU A  13     -28.743 -41.169  34.601  1.00  0.90           C  
ATOM     72  CG  GLU A  13     -29.882 -41.922  33.878  1.00  0.90           C  
ATOM     73  CD  GLU A  13     -31.224 -41.679  34.558  1.00  0.90           C  
ATOM     74  OE1 GLU A  13     -31.432 -40.631  35.207  1.00  0.90           O  
ATOM     75  OE2 GLU A  13     -32.131 -42.534  34.400  1.00  0.90           O  
ATOM     76  N   MET A  14     -28.989 -39.399  31.812  1.00  0.91           N  
ATOM     77  CA  MET A  14     -29.873 -38.461  31.167  1.00  0.91           C  
ATOM     78  C   MET A  14     -31.119 -39.168  30.693  1.00  0.91           C  
ATOM     79  O   MET A  14     -31.097 -39.966  29.754  1.00  0.91           O  
ATOM     80  CB  MET A  14     -29.155 -37.782  29.995  1.00  0.91           C  
ATOM     81  CG  MET A  14     -28.062 -36.811  30.478  1.00  0.91           C  
ATOM     82  SD  MET A  14     -26.714 -36.572  29.294  1.00  0.91           S  
ATOM     83  CE  MET A  14     -25.950 -38.170  29.673  1.00  0.91           C  
ATOM     84  N   GLN A  15     -32.253 -38.872  31.353  1.00  0.91           N  
ATOM     85  CA  GLN A  15     -33.564 -39.379  31.003  1.00  0.91           C  
ATOM     86  C   GLN A  15     -34.085 -38.756  29.721  1.00  0.91           C  
ATOM     87  O   GLN A  15     -33.687 -37.664  29.333  1.00  0.91           O  
ATOM     88  CB  GLN A  15     -34.560 -39.184  32.165  1.00  0.91           C  
ATOM     89  CG  GLN A  15     -34.172 -40.051  33.382  1.00  0.91           C  
ATOM     90  CD  GLN A  15     -34.709 -39.519  34.705  1.00  0.91           C  
ATOM     91  OE1 GLN A  15     -35.659 -38.737  34.771  1.00  0.91           O  
ATOM     92  NE2 GLN A  15     -34.081 -39.973  35.811  1.00  0.91           N  
ATOM     93  N   GLY A  16     -34.952 -39.479  28.991  1.00  0.95           N  
ATOM     94  CA  GLY A  16     -35.371 -39.087  27.650  1.00  0.95           C  
ATOM     95  C   GLY A  16     -36.845 -38.925  27.511  1.00  0.95           C  
ATOM     96  O   GLY A  16     -37.545 -38.520  28.436  1.00  0.95           O  
ATOM     97  N   ASP A  17     -37.365 -39.258  26.326  1.00  0.92           N  
ATOM     98  CA  ASP A  17     -38.738 -38.994  25.963  1.00  0.92           C  
ATOM     99  C   ASP A  17     -39.391 -40.256  25.430  1.00  0.92           C  
ATOM    100  O   ASP A  17     -38.727 -41.258  25.174  1.00  0.92           O  
ATOM    101  CB  ASP A  17     -38.790 -37.909  24.868  1.00  0.92           C  
ATOM    102  CG  ASP A  17     -38.397 -36.563  25.430  1.00  0.92           C  
ATOM    103  OD1 ASP A  17     -39.144 -36.078  26.312  1.00  0.92           O  
ATOM    104  OD2 ASP A  17     -37.374 -35.976  24.978  1.00  0.92           O  
ATOM    105  N   GLU A  18     -40.732 -40.218  25.275  1.00  0.89           N  
ATOM    106  CA  GLU A  18     -41.557 -41.215  24.605  1.00  0.89           C  
ATOM    107  C   GLU A  18     -41.231 -42.683  24.922  1.00  0.89           C  
ATOM    108  O   GLU A  18     -41.129 -43.060  26.089  1.00  0.89           O  
ATOM    109  CB  GLU A  18     -41.719 -40.866  23.103  1.00  0.89           C  
ATOM    110  CG  GLU A  18     -42.323 -39.455  22.877  1.00  0.89           C  
ATOM    111  CD  GLU A  18     -42.339 -39.033  21.412  1.00  0.89           C  
ATOM    112  OE1 GLU A  18     -41.282 -39.114  20.735  1.00  0.89           O  
ATOM    113  OE2 GLU A  18     -43.387 -38.528  20.934  1.00  0.89           O  
ATOM    114  N   MET A  19     -41.114 -43.580  23.919  1.00  0.90           N  
ATOM    115  CA  MET A  19     -40.968 -45.010  24.169  1.00  0.90           C  
ATOM    116  C   MET A  19     -39.655 -45.397  24.827  1.00  0.90           C  
ATOM    117  O   MET A  19     -39.593 -46.264  25.699  1.00  0.90           O  
ATOM    118  CB  MET A  19     -41.139 -45.838  22.876  1.00  0.90           C  
ATOM    119  CG  MET A  19     -41.497 -47.316  23.125  1.00  0.90           C  
ATOM    120  SD  MET A  19     -43.153 -47.541  23.846  1.00  0.90           S  
ATOM    121  CE  MET A  19     -42.669 -48.744  25.114  1.00  0.90           C  
ATOM    122  N   THR A  20     -38.554 -44.731  24.440  1.00  0.93           N  
ATOM    123  CA  THR A  20     -37.242 -44.927  25.037  1.00  0.93           C  
ATOM    124  C   THR A  20     -37.208 -44.587  26.510  1.00  0.93           C  
ATOM    125  O   THR A  20     -36.574 -45.309  27.272  1.00  0.93           O  
ATOM    126  CB  THR A  20     -36.123 -44.191  24.321  1.00  0.93           C  
ATOM    127  OG1 THR A  20     -36.571 -42.912  23.903  1.00  0.93           O  
ATOM    128  CG2 THR A  20     -35.718 -44.985  23.072  1.00  0.93           C  
ATOM    129  N   ARG A  21     -37.922 -43.536  26.980  1.00  0.88           N  
ATOM    130  CA  ARG A  21     -38.075 -43.260  28.409  1.00  0.88           C  
ATOM    131  C   ARG A  21     -38.699 -44.411  29.189  1.00  0.88           C  
ATOM    132  O   ARG A  21     -38.207 -44.789  30.250  1.00  0.88           O  
ATOM    133  CB  ARG A  21     -38.940 -41.996  28.654  1.00  0.88           C  
ATOM    134  CG  ARG A  21     -39.224 -41.699  30.146  1.00  0.88           C  
ATOM    135  CD  ARG A  21     -40.150 -40.506  30.389  1.00  0.88           C  
ATOM    136  NE  ARG A  21     -39.320 -39.276  30.350  1.00  0.88           N  
ATOM    137  CZ  ARG A  21     -38.893 -38.578  31.408  1.00  0.88           C  
ATOM    138  NH1 ARG A  21     -39.113 -38.915  32.668  1.00  0.88           N  
ATOM    139  NH2 ARG A  21     -38.189 -37.490  31.151  1.00  0.88           N  
ATOM    140  N   ILE A  22     -39.766 -45.035  28.654  1.00  0.91           N  
ATOM    141  CA  ILE A  22     -40.429 -46.178  29.277  1.00  0.91           C  
ATOM    142  C   ILE A  22     -39.478 -47.360  29.445  1.00  0.91           C  
ATOM    143  O   ILE A  22     -39.381 -47.988  30.499  1.00  0.91           O  
ATOM    144  CB  ILE A  22     -41.628 -46.636  28.439  1.00  0.91           C  
ATOM    145  CG1 ILE A  22     -42.627 -45.492  28.130  1.00  0.91           C  
ATOM    146  CG2 ILE A  22     -42.345 -47.829  29.109  1.00  0.91           C  
ATOM    147  CD1 ILE A  22     -43.492 -45.044  29.314  1.00  0.91           C  
ATOM    148  N   ILE A  23     -38.694 -47.656  28.389  1.00  0.92           N  
ATOM    149  CA  ILE A  23     -37.662 -48.679  28.408  1.00  0.92           C  
ATOM    150  C   ILE A  23     -36.567 -48.365  29.409  1.00  0.92           C  
ATOM    151  O   ILE A  23     -36.119 -49.231  30.155  1.00  0.92           O  
ATOM    152  CB  ILE A  23     -37.089 -48.865  27.006  1.00  0.92           C  
ATOM    153  CG1 ILE A  23     -38.178 -49.469  26.094  1.00  0.92           C  
ATOM    154  CG2 ILE A  23     -35.832 -49.759  27.037  1.00  0.92           C  
ATOM    155  CD1 ILE A  23     -37.779 -49.539  24.619  1.00  0.92           C  
ATOM    156  N   TRP A  24     -36.130 -47.099  29.471  1.00  0.89           N  
ATOM    157  CA  TRP A  24     -35.076 -46.625  30.340  1.00  0.89           C  
ATOM    158  C   TRP A  24     -35.356 -46.847  31.820  1.00  0.89           C  
ATOM    159  O   TRP A  24     -34.518 -47.366  32.558  1.00  0.89           O  
ATOM    160  CB  TRP A  24     -34.888 -45.123  30.033  1.00  0.89           C  
ATOM    161  CG  TRP A  24     -33.624 -44.503  30.556  1.00  0.89           C  
ATOM    162  CD1 TRP A  24     -33.469 -43.731  31.665  1.00  0.89           C  
ATOM    163  CD2 TRP A  24     -32.328 -44.604  29.938  1.00  0.89           C  
ATOM    164  NE1 TRP A  24     -32.162 -43.335  31.786  1.00  0.89           N  
ATOM    165  CE2 TRP A  24     -31.445 -43.848  30.729  1.00  0.89           C  
ATOM    166  CE3 TRP A  24     -31.891 -45.263  28.787  1.00  0.89           C  
ATOM    167  CZ2 TRP A  24     -30.105 -43.728  30.389  1.00  0.89           C  
ATOM    168  CZ3 TRP A  24     -30.532 -45.152  28.449  1.00  0.89           C  
ATOM    169  CH2 TRP A  24     -29.654 -44.395  29.238  1.00  0.89           C  
ATOM    170  N   ASP A  25     -36.576 -46.528  32.280  1.00  0.91           N  
ATOM    171  CA  ASP A  25     -37.002 -46.818  33.631  1.00  0.91           C  
ATOM    172  C   ASP A  25     -37.064 -48.319  33.942  1.00  0.91           C  
ATOM    173  O   ASP A  25     -36.571 -48.761  34.981  1.00  0.91           O  
ATOM    174  CB  ASP A  25     -38.327 -46.078  33.899  1.00  0.91           C  
ATOM    175  CG  ASP A  25     -38.091 -44.574  34.018  1.00  0.91           C  
ATOM    176  OD1 ASP A  25     -36.985 -44.155  34.479  1.00  0.91           O  
ATOM    177  OD2 ASP A  25     -39.028 -43.815  33.666  1.00  0.91           O  
ATOM    178  N   LEU A  26     -37.580 -49.158  33.017  1.00  0.92           N  
ATOM    179  CA  LEU A  26     -37.522 -50.610  33.143  1.00  0.92           C  
ATOM    180  C   LEU A  26     -36.105 -51.199  33.174  1.00  0.92           C  
ATOM    181  O   LEU A  26     -35.827 -52.135  33.921  1.00  0.92           O  
ATOM    182  CB  LEU A  26     -38.341 -51.311  32.033  1.00  0.92           C  
ATOM    183  CG  LEU A  26     -39.875 -51.147  32.147  1.00  0.92           C  
ATOM    184  CD1 LEU A  26     -40.602 -51.730  30.923  1.00  0.92           C  
ATOM    185  CD2 LEU A  26     -40.429 -51.792  33.425  1.00  0.92           C  
ATOM    186  N   ILE A  27     -35.139 -50.670  32.390  1.00  0.91           N  
ATOM    187  CA  ILE A  27     -33.734 -51.079  32.472  1.00  0.91           C  
ATOM    188  C   ILE A  27     -33.158 -50.830  33.854  1.00  0.91           C  
ATOM    189  O   ILE A  27     -32.548 -51.710  34.461  1.00  0.91           O  
ATOM    190  CB  ILE A  27     -32.863 -50.352  31.442  1.00  0.91           C  
ATOM    191  CG1 ILE A  27     -33.250 -50.786  30.015  1.00  0.91           C  
ATOM    192  CG2 ILE A  27     -31.353 -50.613  31.680  1.00  0.91           C  
ATOM    193  CD1 ILE A  27     -32.652 -49.876  28.939  1.00  0.91           C  
ATOM    194  N   LYS A  28     -33.380 -49.634  34.426  1.00  0.87           N  
ATOM    195  CA  LYS A  28     -32.897 -49.335  35.757  1.00  0.87           C  
ATOM    196  C   LYS A  28     -33.538 -50.185  36.832  1.00  0.87           C  
ATOM    197  O   LYS A  28     -32.838 -50.755  37.665  1.00  0.87           O  
ATOM    198  CB  LYS A  28     -33.138 -47.857  36.111  1.00  0.87           C  
ATOM    199  CG  LYS A  28     -32.385 -46.901  35.183  1.00  0.87           C  
ATOM    200  CD  LYS A  28     -32.615 -45.426  35.544  1.00  0.87           C  
ATOM    201  CE  LYS A  28     -34.079 -44.988  35.407  1.00  0.87           C  
ATOM    202  NZ  LYS A  28     -34.238 -43.536  35.602  1.00  0.87           N  
ATOM    203  N   GLU A  29     -34.877 -50.318  36.804  1.00  0.86           N  
ATOM    204  CA  GLU A  29     -35.623 -51.074  37.791  1.00  0.86           C  
ATOM    205  C   GLU A  29     -35.319 -52.564  37.785  1.00  0.86           C  
ATOM    206  O   GLU A  29     -35.075 -53.166  38.828  1.00  0.86           O  
ATOM    207  CB  GLU A  29     -37.139 -50.887  37.556  1.00  0.86           C  
ATOM    208  CG  GLU A  29     -38.022 -51.377  38.736  1.00  0.86           C  
ATOM    209  CD  GLU A  29     -39.346 -52.011  38.302  1.00  0.86           C  
ATOM    210  OE1 GLU A  29     -39.545 -52.263  37.084  1.00  0.86           O  
ATOM    211  OE2 GLU A  29     -40.165 -52.282  39.217  1.00  0.86           O  
ATOM    212  N   LYS A  30     -35.292 -53.200  36.597  1.00  0.86           N  
ATOM    213  CA  LYS A  30     -35.154 -54.640  36.515  1.00  0.86           C  
ATOM    214  C   LYS A  30     -33.725 -55.111  36.346  1.00  0.86           C  
ATOM    215  O   LYS A  30     -33.333 -56.146  36.885  1.00  0.86           O  
ATOM    216  CB  LYS A  30     -35.986 -55.205  35.337  1.00  0.86           C  
ATOM    217  CG  LYS A  30     -37.420 -54.655  35.309  1.00  0.86           C  
ATOM    218  CD  LYS A  30     -38.359 -55.429  34.374  1.00  0.86           C  
ATOM    219  CE  LYS A  30     -38.803 -56.761  34.976  1.00  0.86           C  
ATOM    220  NZ  LYS A  30     -39.908 -57.311  34.186  1.00  0.86           N  
ATOM    221  N   LEU A  31     -32.903 -54.386  35.563  1.00  0.92           N  
ATOM    222  CA  LEU A  31     -31.614 -54.909  35.150  1.00  0.92           C  
ATOM    223  C   LEU A  31     -30.450 -54.313  35.926  1.00  0.92           C  
ATOM    224  O   LEU A  31     -29.473 -55.008  36.184  1.00  0.92           O  
ATOM    225  CB  LEU A  31     -31.384 -54.697  33.625  1.00  0.92           C  
ATOM    226  CG  LEU A  31     -32.501 -55.244  32.703  1.00  0.92           C  
ATOM    227  CD1 LEU A  31     -32.131 -55.042  31.227  1.00  0.92           C  
ATOM    228  CD2 LEU A  31     -32.817 -56.726  32.951  1.00  0.92           C  
ATOM    229  N   ILE A  32     -30.514 -53.030  36.342  1.00  0.90           N  
ATOM    230  CA  ILE A  32     -29.363 -52.342  36.930  1.00  0.90           C  
ATOM    231  C   ILE A  32     -29.457 -52.222  38.450  1.00  0.90           C  
ATOM    232  O   ILE A  32     -28.653 -52.795  39.185  1.00  0.90           O  
ATOM    233  CB  ILE A  32     -29.153 -50.966  36.286  1.00  0.90           C  
ATOM    234  CG1 ILE A  32     -29.081 -51.037  34.736  1.00  0.90           C  
ATOM    235  CG2 ILE A  32     -27.890 -50.283  36.856  1.00  0.90           C  
ATOM    236  CD1 ILE A  32     -27.875 -51.794  34.163  1.00  0.90           C  
ATOM    237  N   LEU A  33     -30.463 -51.501  38.987  1.00  0.89           N  
ATOM    238  CA  LEU A  33     -30.592 -51.201  40.410  1.00  0.89           C  
ATOM    239  C   LEU A  33     -30.760 -52.381  41.376  1.00  0.89           C  
ATOM    240  O   LEU A  33     -30.421 -52.192  42.552  1.00  0.89           O  
ATOM    241  CB  LEU A  33     -31.758 -50.209  40.672  1.00  0.89           C  
ATOM    242  CG  LEU A  33     -31.559 -48.785  40.114  1.00  0.89           C  
ATOM    243  CD1 LEU A  33     -32.859 -47.986  40.282  1.00  0.89           C  
ATOM    244  CD2 LEU A  33     -30.403 -48.047  40.804  1.00  0.89           C  
ATOM    245  N   PRO A  34     -31.250 -53.584  41.056  1.00  0.87           N  
ATOM    246  CA  PRO A  34     -31.197 -54.719  41.974  1.00  0.87           C  
ATOM    247  C   PRO A  34     -29.790 -55.183  42.278  1.00  0.87           C  
ATOM    248  O   PRO A  34     -29.559 -55.693  43.372  1.00  0.87           O  
ATOM    249  CB  PRO A  34     -32.018 -55.814  41.276  1.00  0.87           C  
ATOM    250  CG  PRO A  34     -32.978 -55.039  40.377  1.00  0.87           C  
ATOM    251  CD  PRO A  34     -32.139 -53.852  39.923  1.00  0.87           C  
ATOM    252  N   TYR A  35     -28.849 -55.043  41.334  1.00  0.87           N  
ATOM    253  CA  TYR A  35     -27.534 -55.641  41.481  1.00  0.87           C  
ATOM    254  C   TYR A  35     -26.453 -54.609  41.706  1.00  0.87           C  
ATOM    255  O   TYR A  35     -25.406 -54.906  42.279  1.00  0.87           O  
ATOM    256  CB  TYR A  35     -27.173 -56.439  40.204  1.00  0.87           C  
ATOM    257  CG  TYR A  35     -28.254 -57.437  39.902  1.00  0.87           C  
ATOM    258  CD1 TYR A  35     -28.387 -58.604  40.672  1.00  0.87           C  
ATOM    259  CD2 TYR A  35     -29.161 -57.203  38.855  1.00  0.87           C  
ATOM    260  CE1 TYR A  35     -29.416 -59.518  40.403  1.00  0.87           C  
ATOM    261  CE2 TYR A  35     -30.192 -58.114  38.585  1.00  0.87           C  
ATOM    262  CZ  TYR A  35     -30.318 -59.268  39.364  1.00  0.87           C  
ATOM    263  OH  TYR A  35     -31.358 -60.177  39.111  1.00  0.87           O  
ATOM    264  N   VAL A  36     -26.688 -53.355  41.288  1.00  0.92           N  
ATOM    265  CA  VAL A  36     -25.679 -52.316  41.295  1.00  0.92           C  
ATOM    266  C   VAL A  36     -26.184 -51.143  42.103  1.00  0.92           C  
ATOM    267  O   VAL A  36     -27.309 -50.674  41.926  1.00  0.92           O  
ATOM    268  CB  VAL A  36     -25.307 -51.851  39.888  1.00  0.92           C  
ATOM    269  CG1 VAL A  36     -24.045 -50.967  39.928  1.00  0.92           C  
ATOM    270  CG2 VAL A  36     -25.028 -53.077  39.003  1.00  0.92           C  
ATOM    271  N   ASP A  37     -25.341 -50.642  43.019  1.00  0.91           N  
ATOM    272  CA  ASP A  37     -25.551 -49.413  43.742  1.00  0.91           C  
ATOM    273  C   ASP A  37     -24.595 -48.397  43.137  1.00  0.91           C  
ATOM    274  O   ASP A  37     -23.426 -48.681  42.887  1.00  0.91           O  
ATOM    275  CB  ASP A  37     -25.251 -49.622  45.241  1.00  0.91           C  
ATOM    276  CG  ASP A  37     -25.764 -48.443  46.041  1.00  0.91           C  
ATOM    277  OD1 ASP A  37     -24.930 -47.594  46.436  1.00  0.91           O  
ATOM    278  OD2 ASP A  37     -27.007 -48.390  46.229  1.00  0.91           O  
ATOM    279  N   LEU A  38     -25.074 -47.192  42.827  1.00  0.91           N  
ATOM    280  CA  LEU A  38     -24.322 -46.222  42.062  1.00  0.91           C  
ATOM    281  C   LEU A  38     -24.436 -44.894  42.779  1.00  0.91           C  
ATOM    282  O   LEU A  38     -25.434 -44.624  43.441  1.00  0.91           O  
ATOM    283  CB  LEU A  38     -24.928 -46.040  40.645  1.00  0.91           C  
ATOM    284  CG  LEU A  38     -24.651 -47.154  39.624  1.00  0.91           C  
ATOM    285  CD1 LEU A  38     -25.691 -47.153  38.495  1.00  0.91           C  
ATOM    286  CD2 LEU A  38     -23.251 -47.002  39.027  1.00  0.91           C  
ATOM    287  N   ASN A  39     -23.447 -43.991  42.623  1.00  0.91           N  
ATOM    288  CA  ASN A  39     -23.602 -42.608  43.046  1.00  0.91           C  
ATOM    289  C   ASN A  39     -24.127 -41.884  41.805  1.00  0.91           C  
ATOM    290  O   ASN A  39     -23.448 -41.812  40.782  1.00  0.91           O  
ATOM    291  CB  ASN A  39     -22.252 -42.034  43.563  1.00  0.91           C  
ATOM    292  CG  ASN A  39     -22.367 -40.609  44.094  1.00  0.91           C  
ATOM    293  OD1 ASN A  39     -23.450 -40.016  44.141  1.00  0.91           O  
ATOM    294  ND2 ASN A  39     -21.231 -40.031  44.538  1.00  0.91           N  
ATOM    295  N   VAL A  40     -25.390 -41.404  41.813  1.00  0.90           N  
ATOM    296  CA  VAL A  40     -26.059 -41.134  40.554  1.00  0.90           C  
ATOM    297  C   VAL A  40     -26.460 -39.698  40.422  1.00  0.90           C  
ATOM    298  O   VAL A  40     -27.224 -39.150  41.212  1.00  0.90           O  
ATOM    299  CB  VAL A  40     -27.249 -42.022  40.235  1.00  0.90           C  
ATOM    300  CG1 VAL A  40     -27.178 -42.245  38.736  1.00  0.90           C  
ATOM    301  CG2 VAL A  40     -27.110 -43.393  40.881  1.00  0.90           C  
ATOM    302  N   HIS A  41     -25.948 -39.057  39.362  1.00  0.92           N  
ATOM    303  CA  HIS A  41     -26.280 -37.694  39.031  1.00  0.92           C  
ATOM    304  C   HIS A  41     -27.313 -37.740  37.915  1.00  0.92           C  
ATOM    305  O   HIS A  41     -26.995 -38.003  36.754  1.00  0.92           O  
ATOM    306  CB  HIS A  41     -25.000 -36.931  38.617  1.00  0.92           C  
ATOM    307  CG  HIS A  41     -23.915 -37.067  39.658  1.00  0.92           C  
ATOM    308  ND1 HIS A  41     -23.849 -36.173  40.714  1.00  0.92           N  
ATOM    309  CD2 HIS A  41     -23.028 -38.082  39.849  1.00  0.92           C  
ATOM    310  CE1 HIS A  41     -22.936 -36.675  41.529  1.00  0.92           C  
ATOM    311  NE2 HIS A  41     -22.407 -37.826  41.052  1.00  0.92           N  
ATOM    312  N   PHE A  42     -28.599 -37.534  38.256  1.00  0.92           N  
ATOM    313  CA  PHE A  42     -29.707 -37.698  37.333  1.00  0.92           C  
ATOM    314  C   PHE A  42     -30.136 -36.362  36.754  1.00  0.92           C  
ATOM    315  O   PHE A  42     -30.426 -35.410  37.475  1.00  0.92           O  
ATOM    316  CB  PHE A  42     -30.935 -38.364  38.036  1.00  0.92           C  
ATOM    317  CG  PHE A  42     -30.803 -39.822  38.382  1.00  0.92           C  
ATOM    318  CD1 PHE A  42     -29.840 -40.632  37.785  1.00  0.92           C  
ATOM    319  CD2 PHE A  42     -31.806 -40.438  39.157  1.00  0.92           C  
ATOM    320  CE1 PHE A  42     -29.986 -42.021  37.788  1.00  0.92           C  
ATOM    321  CE2 PHE A  42     -31.870 -41.835  39.270  1.00  0.92           C  
ATOM    322  CZ  PHE A  42     -30.958 -42.631  38.575  1.00  0.92           C  
ATOM    323  N   PHE A  43     -30.189 -36.272  35.411  1.00  0.94           N  
ATOM    324  CA  PHE A  43     -30.623 -35.088  34.698  1.00  0.94           C  
ATOM    325  C   PHE A  43     -31.793 -35.477  33.820  1.00  0.94           C  
ATOM    326  O   PHE A  43     -31.681 -36.320  32.933  1.00  0.94           O  
ATOM    327  CB  PHE A  43     -29.509 -34.510  33.785  1.00  0.94           C  
ATOM    328  CG  PHE A  43     -28.376 -34.002  34.625  1.00  0.94           C  
ATOM    329  CD1 PHE A  43     -28.333 -32.663  35.049  1.00  0.94           C  
ATOM    330  CD2 PHE A  43     -27.350 -34.874  35.016  1.00  0.94           C  
ATOM    331  CE1 PHE A  43     -27.294 -32.211  35.873  1.00  0.94           C  
ATOM    332  CE2 PHE A  43     -26.309 -34.426  35.838  1.00  0.94           C  
ATOM    333  CZ  PHE A  43     -26.283 -33.095  36.268  1.00  0.94           C  
ATOM    334  N   ASP A  44     -32.977 -34.872  34.027  1.00  0.94           N  
ATOM    335  CA  ASP A  44     -34.114 -35.168  33.185  1.00  0.94           C  
ATOM    336  C   ASP A  44     -34.000 -34.352  31.896  1.00  0.94           C  
ATOM    337  O   ASP A  44     -34.126 -33.131  31.879  1.00  0.94           O  
ATOM    338  CB  ASP A  44     -35.453 -34.962  33.962  1.00  0.94           C  
ATOM    339  CG  ASP A  44     -36.624 -35.571  33.217  1.00  0.94           C  
ATOM    340  OD1 ASP A  44     -36.472 -35.750  31.985  1.00  0.94           O  
ATOM    341  OD2 ASP A  44     -37.685 -35.900  33.799  1.00  0.94           O  
ATOM    342  N   LEU A  45     -33.744 -35.026  30.760  1.00  0.94           N  
ATOM    343  CA  LEU A  45     -33.708 -34.383  29.464  1.00  0.94           C  
ATOM    344  C   LEU A  45     -34.964 -34.710  28.689  1.00  0.94           C  
ATOM    345  O   LEU A  45     -35.023 -34.538  27.472  1.00  0.94           O  
ATOM    346  CB  LEU A  45     -32.476 -34.750  28.598  1.00  0.94           C  
ATOM    347  CG  LEU A  45     -31.097 -34.523  29.244  1.00  0.94           C  
ATOM    348  CD1 LEU A  45     -30.004 -34.631  28.172  1.00  0.94           C  
ATOM    349  CD2 LEU A  45     -30.978 -33.175  29.958  1.00  0.94           C  
ATOM    350  N   GLY A  46     -36.040 -35.146  29.370  1.00  0.94           N  
ATOM    351  CA  GLY A  46     -37.391 -35.087  28.832  1.00  0.94           C  
ATOM    352  C   GLY A  46     -37.780 -33.713  28.356  1.00  0.94           C  
ATOM    353  O   GLY A  46     -37.338 -32.695  28.892  1.00  0.94           O  
ATOM    354  N   ILE A  47     -38.628 -33.639  27.321  1.00  0.90           N  
ATOM    355  CA  ILE A  47     -38.945 -32.405  26.625  1.00  0.90           C  
ATOM    356  C   ILE A  47     -39.549 -31.340  27.533  1.00  0.90           C  
ATOM    357  O   ILE A  47     -39.143 -30.180  27.501  1.00  0.90           O  
ATOM    358  CB  ILE A  47     -39.776 -32.683  25.374  1.00  0.90           C  
ATOM    359  CG1 ILE A  47     -39.984 -31.426  24.505  1.00  0.90           C  
ATOM    360  CG2 ILE A  47     -41.130 -33.327  25.731  1.00  0.90           C  
ATOM    361  CD1 ILE A  47     -38.704 -30.910  23.841  1.00  0.90           C  
ATOM    362  N   GLU A  48     -40.461 -31.742  28.436  1.00  0.86           N  
ATOM    363  CA  GLU A  48     -41.081 -30.879  29.419  1.00  0.86           C  
ATOM    364  C   GLU A  48     -40.104 -30.247  30.408  1.00  0.86           C  
ATOM    365  O   GLU A  48     -40.146 -29.051  30.690  1.00  0.86           O  
ATOM    366  CB  GLU A  48     -42.107 -31.704  30.231  1.00  0.86           C  
ATOM    367  CG  GLU A  48     -43.184 -32.432  29.385  1.00  0.86           C  
ATOM    368  CD  GLU A  48     -44.246 -31.520  28.775  1.00  0.86           C  
ATOM    369  OE1 GLU A  48     -44.054 -30.284  28.750  1.00  0.86           O  
ATOM    370  OE2 GLU A  48     -45.273 -32.099  28.334  1.00  0.86           O  
ATOM    371  N   HIS A  49     -39.146 -31.030  30.955  1.00  0.89           N  
ATOM    372  CA  HIS A  49     -38.133 -30.490  31.854  1.00  0.89           C  
ATOM    373  C   HIS A  49     -37.139 -29.580  31.152  1.00  0.89           C  
ATOM    374  O   HIS A  49     -36.725 -28.553  31.686  1.00  0.89           O  
ATOM    375  CB  HIS A  49     -37.373 -31.578  32.641  1.00  0.89           C  
ATOM    376  CG  HIS A  49     -36.514 -31.006  33.739  1.00  0.89           C  
ATOM    377  ND1 HIS A  49     -37.100 -30.357  34.807  1.00  0.89           N  
ATOM    378  CD2 HIS A  49     -35.166 -30.981  33.870  1.00  0.89           C  
ATOM    379  CE1 HIS A  49     -36.097 -29.963  35.567  1.00  0.89           C  
ATOM    380  NE2 HIS A  49     -34.901 -30.314  35.043  1.00  0.89           N  
ATOM    381  N   ARG A  50     -36.741 -29.909  29.906  1.00  0.87           N  
ATOM    382  CA  ARG A  50     -35.948 -29.002  29.091  1.00  0.87           C  
ATOM    383  C   ARG A  50     -36.641 -27.687  28.787  1.00  0.87           C  
ATOM    384  O   ARG A  50     -36.025 -26.632  28.907  1.00  0.87           O  
ATOM    385  CB  ARG A  50     -35.534 -29.646  27.753  1.00  0.87           C  
ATOM    386  CG  ARG A  50     -34.372 -30.638  27.904  1.00  0.87           C  
ATOM    387  CD  ARG A  50     -33.903 -31.210  26.568  1.00  0.87           C  
ATOM    388  NE  ARG A  50     -34.914 -32.228  26.138  1.00  0.87           N  
ATOM    389  CZ  ARG A  50     -35.359 -32.412  24.896  1.00  0.87           C  
ATOM    390  NH1 ARG A  50     -35.046 -31.590  23.900  1.00  0.87           N  
ATOM    391  NH2 ARG A  50     -36.128 -33.464  24.628  1.00  0.87           N  
ATOM    392  N   ASP A  51     -37.942 -27.690  28.433  1.00  0.89           N  
ATOM    393  CA  ASP A  51     -38.681 -26.454  28.240  1.00  0.89           C  
ATOM    394  C   ASP A  51     -38.771 -25.636  29.526  1.00  0.89           C  
ATOM    395  O   ASP A  51     -38.477 -24.441  29.557  1.00  0.89           O  
ATOM    396  CB  ASP A  51     -40.091 -26.771  27.688  1.00  0.89           C  
ATOM    397  CG  ASP A  51     -40.765 -25.509  27.185  1.00  0.89           C  
ATOM    398  OD1 ASP A  51     -40.505 -25.120  26.014  1.00  0.89           O  
ATOM    399  OD2 ASP A  51     -41.504 -24.883  27.980  1.00  0.89           O  
ATOM    400  N   ALA A  52     -39.086 -26.291  30.660  1.00  0.93           N  
ATOM    401  CA  ALA A  52     -39.173 -25.643  31.949  1.00  0.93           C  
ATOM    402  C   ALA A  52     -37.883 -24.961  32.402  1.00  0.93           C  
ATOM    403  O   ALA A  52     -37.929 -23.863  32.953  1.00  0.93           O  
ATOM    404  CB  ALA A  52     -39.651 -26.655  33.003  1.00  0.93           C  
ATOM    405  N   THR A  53     -36.706 -25.566  32.133  1.00  0.93           N  
ATOM    406  CA  THR A  53     -35.407 -25.008  32.516  1.00  0.93           C  
ATOM    407  C   THR A  53     -34.740 -24.196  31.420  1.00  0.93           C  
ATOM    408  O   THR A  53     -33.592 -23.786  31.571  1.00  0.93           O  
ATOM    409  CB  THR A  53     -34.396 -26.072  32.975  1.00  0.93           C  
ATOM    410  OG1 THR A  53     -33.998 -26.974  31.951  1.00  0.93           O  
ATOM    411  CG2 THR A  53     -34.999 -26.920  34.101  1.00  0.93           C  
ATOM    412  N   ASP A  54     -35.433 -23.958  30.287  1.00  0.92           N  
ATOM    413  CA  ASP A  54     -34.938 -23.239  29.121  1.00  0.92           C  
ATOM    414  C   ASP A  54     -33.680 -23.867  28.495  1.00  0.92           C  
ATOM    415  O   ASP A  54     -32.764 -23.190  28.029  1.00  0.92           O  
ATOM    416  CB  ASP A  54     -34.822 -21.707  29.383  1.00  0.92           C  
ATOM    417  CG  ASP A  54     -36.199 -21.124  29.626  1.00  0.92           C  
ATOM    418  OD1 ASP A  54     -37.102 -21.386  28.789  1.00  0.92           O  
ATOM    419  OD2 ASP A  54     -36.430 -20.409  30.630  1.00  0.92           O  
ATOM    420  N   ASP A  55     -33.660 -25.218  28.483  1.00  0.92           N  
ATOM    421  CA  ASP A  55     -32.617 -26.130  28.032  1.00  0.92           C  
ATOM    422  C   ASP A  55     -31.346 -26.104  28.895  1.00  0.92           C  
ATOM    423  O   ASP A  55     -30.334 -26.736  28.590  1.00  0.92           O  
ATOM    424  CB  ASP A  55     -32.363 -26.029  26.496  1.00  0.92           C  
ATOM    425  CG  ASP A  55     -31.768 -27.299  25.894  1.00  0.92           C  
ATOM    426  OD1 ASP A  55     -32.151 -28.415  26.343  1.00  0.92           O  
ATOM    427  OD2 ASP A  55     -30.951 -27.185  24.944  1.00  0.92           O  
ATOM    428  N   GLN A  56     -31.378 -25.440  30.074  1.00  0.89           N  
ATOM    429  CA  GLN A  56     -30.244 -25.383  30.987  1.00  0.89           C  
ATOM    430  C   GLN A  56     -29.833 -26.745  31.516  1.00  0.89           C  
ATOM    431  O   GLN A  56     -28.648 -27.059  31.601  1.00  0.89           O  
ATOM    432  CB  GLN A  56     -30.505 -24.414  32.162  1.00  0.89           C  
ATOM    433  CG  GLN A  56     -29.314 -24.215  33.134  1.00  0.89           C  
ATOM    434  CD  GLN A  56     -28.075 -23.637  32.446  1.00  0.89           C  
ATOM    435  OE1 GLN A  56     -28.149 -22.718  31.628  1.00  0.89           O  
ATOM    436  NE2 GLN A  56     -26.883 -24.161  32.802  1.00  0.89           N  
ATOM    437  N   VAL A  57     -30.811 -27.636  31.794  1.00  0.96           N  
ATOM    438  CA  VAL A  57     -30.546 -28.998  32.246  1.00  0.96           C  
ATOM    439  C   VAL A  57     -29.633 -29.789  31.304  1.00  0.96           C  
ATOM    440  O   VAL A  57     -28.785 -30.571  31.732  1.00  0.96           O  
ATOM    441  CB  VAL A  57     -31.851 -29.748  32.519  1.00  0.96           C  
ATOM    442  CG1 VAL A  57     -32.679 -29.954  31.232  1.00  0.96           C  
ATOM    443  CG2 VAL A  57     -31.555 -31.086  33.224  1.00  0.96           C  
ATOM    444  N   THR A  58     -29.745 -29.567  29.981  1.00  0.95           N  
ATOM    445  CA  THR A  58     -28.882 -30.167  28.975  1.00  0.95           C  
ATOM    446  C   THR A  58     -27.432 -29.744  29.104  1.00  0.95           C  
ATOM    447  O   THR A  58     -26.511 -30.560  29.045  1.00  0.95           O  
ATOM    448  CB  THR A  58     -29.368 -29.816  27.585  1.00  0.95           C  
ATOM    449  OG1 THR A  58     -30.691 -30.302  27.411  1.00  0.95           O  
ATOM    450  CG2 THR A  58     -28.533 -30.511  26.513  1.00  0.95           C  
ATOM    451  N   ILE A  59     -27.184 -28.440  29.317  1.00  0.95           N  
ATOM    452  CA  ILE A  59     -25.850 -27.902  29.545  1.00  0.95           C  
ATOM    453  C   ILE A  59     -25.260 -28.370  30.871  1.00  0.95           C  
ATOM    454  O   ILE A  59     -24.097 -28.774  30.942  1.00  0.95           O  
ATOM    455  CB  ILE A  59     -25.839 -26.381  29.416  1.00  0.95           C  
ATOM    456  CG1 ILE A  59     -26.192 -25.974  27.963  1.00  0.95           C  
ATOM    457  CG2 ILE A  59     -24.456 -25.820  29.822  1.00  0.95           C  
ATOM    458  CD1 ILE A  59     -26.427 -24.470  27.775  1.00  0.95           C  
ATOM    459  N   ASP A  60     -26.066 -28.391  31.950  1.00  0.93           N  
ATOM    460  CA  ASP A  60     -25.673 -28.910  33.248  1.00  0.93           C  
ATOM    461  C   ASP A  60     -25.271 -30.384  33.192  1.00  0.93           C  
ATOM    462  O   ASP A  60     -24.251 -30.796  33.747  1.00  0.93           O  
ATOM    463  CB  ASP A  60     -26.835 -28.742  34.256  1.00  0.93           C  
ATOM    464  CG  ASP A  60     -27.161 -27.284  34.524  1.00  0.93           C  
ATOM    465  OD1 ASP A  60     -26.312 -26.402  34.240  1.00  0.93           O  
ATOM    466  OD2 ASP A  60     -28.282 -27.041  35.038  1.00  0.93           O  
ATOM    467  N   ALA A  61     -26.035 -31.212  32.451  1.00  0.97           N  
ATOM    468  CA  ALA A  61     -25.705 -32.599  32.198  1.00  0.97           C  
ATOM    469  C   ALA A  61     -24.386 -32.801  31.461  1.00  0.97           C  
ATOM    470  O   ALA A  61     -23.568 -33.635  31.840  1.00  0.97           O  
ATOM    471  CB  ALA A  61     -26.850 -33.238  31.398  1.00  0.97           C  
ATOM    472  N   ALA A  62     -24.111 -31.993  30.418  1.00  0.97           N  
ATOM    473  CA  ALA A  62     -22.846 -32.027  29.709  1.00  0.97           C  
ATOM    474  C   ALA A  62     -21.642 -31.685  30.587  1.00  0.97           C  
ATOM    475  O   ALA A  62     -20.615 -32.364  30.568  1.00  0.97           O  
ATOM    476  CB  ALA A  62     -22.923 -31.058  28.519  1.00  0.97           C  
ATOM    477  N   ASN A  63     -21.776 -30.648  31.436  1.00  0.91           N  
ATOM    478  CA  ASN A  63     -20.781 -30.295  32.435  1.00  0.91           C  
ATOM    479  C   ASN A  63     -20.567 -31.380  33.491  1.00  0.91           C  
ATOM    480  O   ASN A  63     -19.444 -31.645  33.920  1.00  0.91           O  
ATOM    481  CB  ASN A  63     -21.161 -28.967  33.133  1.00  0.91           C  
ATOM    482  CG  ASN A  63     -20.975 -27.799  32.171  1.00  0.91           C  
ATOM    483  OD1 ASN A  63     -20.212 -27.847  31.209  1.00  0.91           O  
ATOM    484  ND2 ASN A  63     -21.663 -26.672  32.468  1.00  0.91           N  
ATOM    485  N   ALA A  64     -21.635 -32.070  33.931  1.00  0.97           N  
ATOM    486  CA  ALA A  64     -21.520 -33.225  34.799  1.00  0.97           C  
ATOM    487  C   ALA A  64     -20.732 -34.380  34.184  1.00  0.97           C  
ATOM    488  O   ALA A  64     -19.894 -35.000  34.838  1.00  0.97           O  
ATOM    489  CB  ALA A  64     -22.922 -33.706  35.197  1.00  0.97           C  
ATOM    490  N   THR A  65     -20.939 -34.672  32.886  1.00  0.94           N  
ATOM    491  CA  THR A  65     -20.189 -35.686  32.147  1.00  0.94           C  
ATOM    492  C   THR A  65     -18.700 -35.405  32.117  1.00  0.94           C  
ATOM    493  O   THR A  65     -17.898 -36.309  32.335  1.00  0.94           O  
ATOM    494  CB  THR A  65     -20.686 -35.862  30.718  1.00  0.94           C  
ATOM    495  OG1 THR A  65     -22.070 -36.165  30.728  1.00  0.94           O  
ATOM    496  CG2 THR A  65     -19.983 -37.037  30.027  1.00  0.94           C  
ATOM    497  N   LEU A  66     -18.278 -34.135  31.928  1.00  0.93           N  
ATOM    498  CA  LEU A  66     -16.878 -33.738  32.051  1.00  0.93           C  
ATOM    499  C   LEU A  66     -16.293 -34.019  33.432  1.00  0.93           C  
ATOM    500  O   LEU A  66     -15.181 -34.522  33.576  1.00  0.93           O  
ATOM    501  CB  LEU A  66     -16.717 -32.216  31.780  1.00  0.93           C  
ATOM    502  CG  LEU A  66     -16.954 -31.782  30.322  1.00  0.93           C  
ATOM    503  CD1 LEU A  66     -16.988 -30.251  30.211  1.00  0.93           C  
ATOM    504  CD2 LEU A  66     -15.876 -32.347  29.387  1.00  0.93           C  
ATOM    505  N   LYS A  67     -17.050 -33.709  34.499  1.00  0.86           N  
ATOM    506  CA  LYS A  67     -16.615 -33.932  35.863  1.00  0.86           C  
ATOM    507  C   LYS A  67     -16.488 -35.393  36.278  1.00  0.86           C  
ATOM    508  O   LYS A  67     -15.510 -35.787  36.910  1.00  0.86           O  
ATOM    509  CB  LYS A  67     -17.587 -33.216  36.827  1.00  0.86           C  
ATOM    510  CG  LYS A  67     -17.064 -33.115  38.266  1.00  0.86           C  
ATOM    511  CD  LYS A  67     -18.099 -32.463  39.187  1.00  0.86           C  
ATOM    512  CE  LYS A  67     -17.524 -32.079  40.546  1.00  0.86           C  
ATOM    513  NZ  LYS A  67     -18.633 -31.726  41.453  1.00  0.86           N  
ATOM    514  N   TYR A  68     -17.482 -36.241  35.944  1.00  0.93           N  
ATOM    515  CA  TYR A  68     -17.518 -37.601  36.467  1.00  0.93           C  
ATOM    516  C   TYR A  68     -17.009 -38.622  35.458  1.00  0.93           C  
ATOM    517  O   TYR A  68     -16.839 -39.797  35.783  1.00  0.93           O  
ATOM    518  CB  TYR A  68     -18.961 -37.987  36.902  1.00  0.93           C  
ATOM    519  CG  TYR A  68     -19.487 -37.027  37.946  1.00  0.93           C  
ATOM    520  CD1 TYR A  68     -18.959 -36.993  39.249  1.00  0.93           C  
ATOM    521  CD2 TYR A  68     -20.528 -36.141  37.626  1.00  0.93           C  
ATOM    522  CE1 TYR A  68     -19.435 -36.064  40.189  1.00  0.93           C  
ATOM    523  CE2 TYR A  68     -21.019 -35.225  38.565  1.00  0.93           C  
ATOM    524  CZ  TYR A  68     -20.467 -35.183  39.849  1.00  0.93           C  
ATOM    525  OH  TYR A  68     -20.954 -34.247  40.791  1.00  0.93           O  
ATOM    526  N   ASN A  69     -16.734 -38.191  34.210  1.00  0.92           N  
ATOM    527  CA  ASN A  69     -16.143 -38.955  33.118  1.00  0.92           C  
ATOM    528  C   ASN A  69     -17.030 -40.027  32.477  1.00  0.92           C  
ATOM    529  O   ASN A  69     -16.657 -40.621  31.469  1.00  0.92           O  
ATOM    530  CB  ASN A  69     -14.766 -39.590  33.469  1.00  0.92           C  
ATOM    531  CG  ASN A  69     -13.774 -38.577  34.024  1.00  0.92           C  
ATOM    532  OD1 ASN A  69     -13.193 -38.762  35.099  1.00  0.92           O  
ATOM    533  ND2 ASN A  69     -13.506 -37.500  33.254  1.00  0.92           N  
ATOM    534  N   VAL A  70     -18.229 -40.312  33.016  1.00  0.96           N  
ATOM    535  CA  VAL A  70     -19.093 -41.356  32.482  1.00  0.96           C  
ATOM    536  C   VAL A  70     -20.503 -40.844  32.430  1.00  0.96           C  
ATOM    537  O   VAL A  70     -21.037 -40.346  33.424  1.00  0.96           O  
ATOM    538  CB  VAL A  70     -19.110 -42.635  33.322  1.00  0.96           C  
ATOM    539  CG1 VAL A  70     -20.099 -43.677  32.749  1.00  0.96           C  
ATOM    540  CG2 VAL A  70     -17.705 -43.249  33.337  1.00  0.96           C  
ATOM    541  N   ALA A  71     -21.166 -41.004  31.273  1.00  0.95           N  
ATOM    542  CA  ALA A  71     -22.555 -40.674  31.166  1.00  0.95           C  
ATOM    543  C   ALA A  71     -23.299 -41.641  30.277  1.00  0.95           C  
ATOM    544  O   ALA A  71     -22.744 -42.220  29.344  1.00  0.95           O  
ATOM    545  CB  ALA A  71     -22.696 -39.252  30.637  1.00  0.95           C  
ATOM    546  N   VAL A  72     -24.586 -41.860  30.593  1.00  0.95           N  
ATOM    547  CA  VAL A  72     -25.468 -42.748  29.863  1.00  0.95           C  
ATOM    548  C   VAL A  72     -26.735 -41.995  29.508  1.00  0.95           C  
ATOM    549  O   VAL A  72     -27.418 -41.418  30.357  1.00  0.95           O  
ATOM    550  CB  VAL A  72     -25.776 -44.059  30.582  1.00  0.95           C  
ATOM    551  CG1 VAL A  72     -24.467 -44.861  30.680  1.00  0.95           C  
ATOM    552  CG2 VAL A  72     -26.384 -43.836  31.979  1.00  0.95           C  
ATOM    553  N   LYS A  73     -27.066 -41.938  28.208  1.00  0.92           N  
ATOM    554  CA  LYS A  73     -28.127 -41.084  27.719  1.00  0.92           C  
ATOM    555  C   LYS A  73     -29.236 -41.845  27.010  1.00  0.92           C  
ATOM    556  O   LYS A  73     -29.029 -42.641  26.095  1.00  0.92           O  
ATOM    557  CB  LYS A  73     -27.580 -39.992  26.770  1.00  0.92           C  
ATOM    558  CG  LYS A  73     -28.666 -39.002  26.345  1.00  0.92           C  
ATOM    559  CD  LYS A  73     -28.179 -37.903  25.405  1.00  0.92           C  
ATOM    560  CE  LYS A  73     -29.349 -37.082  24.874  1.00  0.92           C  
ATOM    561  NZ  LYS A  73     -30.207 -37.938  24.025  1.00  0.92           N  
ATOM    562  N   CYS A  74     -30.487 -41.568  27.417  1.00  0.94           N  
ATOM    563  CA  CYS A  74     -31.687 -41.980  26.724  1.00  0.94           C  
ATOM    564  C   CYS A  74     -31.985 -41.114  25.495  1.00  0.94           C  
ATOM    565  O   CYS A  74     -31.658 -39.927  25.430  1.00  0.94           O  
ATOM    566  CB  CYS A  74     -32.856 -41.900  27.728  1.00  0.94           C  
ATOM    567  SG  CYS A  74     -34.403 -42.656  27.151  1.00  0.94           S  
ATOM    568  N   ALA A  75     -32.630 -41.672  24.451  1.00  0.93           N  
ATOM    569  CA  ALA A  75     -33.053 -40.878  23.311  1.00  0.93           C  
ATOM    570  C   ALA A  75     -34.052 -39.764  23.658  1.00  0.93           C  
ATOM    571  O   ALA A  75     -34.943 -39.926  24.491  1.00  0.93           O  
ATOM    572  CB  ALA A  75     -33.595 -41.765  22.184  1.00  0.93           C  
ATOM    573  N   THR A  76     -33.887 -38.584  23.034  1.00  0.92           N  
ATOM    574  CA  THR A  76     -34.569 -37.349  23.409  1.00  0.92           C  
ATOM    575  C   THR A  76     -35.241 -36.730  22.204  1.00  0.92           C  
ATOM    576  O   THR A  76     -34.725 -36.786  21.088  1.00  0.92           O  
ATOM    577  CB  THR A  76     -33.636 -36.275  23.982  1.00  0.92           C  
ATOM    578  OG1 THR A  76     -32.394 -36.190  23.275  1.00  0.92           O  
ATOM    579  CG2 THR A  76     -33.280 -36.606  25.433  1.00  0.92           C  
ATOM    580  N   ILE A  77     -36.417 -36.095  22.389  1.00  0.90           N  
ATOM    581  CA  ILE A  77     -37.083 -35.340  21.333  1.00  0.90           C  
ATOM    582  C   ILE A  77     -36.305 -34.082  20.979  1.00  0.90           C  
ATOM    583  O   ILE A  77     -36.026 -33.229  21.824  1.00  0.90           O  
ATOM    584  CB  ILE A  77     -38.522 -34.955  21.692  1.00  0.90           C  
ATOM    585  CG1 ILE A  77     -39.416 -36.207  21.779  1.00  0.90           C  
ATOM    586  CG2 ILE A  77     -39.133 -33.956  20.676  1.00  0.90           C  
ATOM    587  CD1 ILE A  77     -40.752 -35.916  22.471  1.00  0.90           C  
ATOM    588  N   THR A  78     -35.976 -33.904  19.691  1.00  0.87           N  
ATOM    589  CA  THR A  78     -35.467 -32.643  19.177  1.00  0.87           C  
ATOM    590  C   THR A  78     -36.621 -31.921  18.517  1.00  0.87           C  
ATOM    591  O   THR A  78     -37.111 -32.414  17.501  1.00  0.87           O  
ATOM    592  CB  THR A  78     -34.383 -32.814  18.133  1.00  0.87           C  
ATOM    593  OG1 THR A  78     -33.267 -33.458  18.726  1.00  0.87           O  
ATOM    594  CG2 THR A  78     -33.911 -31.440  17.634  1.00  0.87           C  
ATOM    595  N   PRO A  79     -37.127 -30.799  19.013  1.00  0.87           N  
ATOM    596  CA  PRO A  79     -38.392 -30.274  18.519  1.00  0.87           C  
ATOM    597  C   PRO A  79     -38.282 -29.496  17.215  1.00  0.87           C  
ATOM    598  O   PRO A  79     -37.375 -28.672  17.047  1.00  0.87           O  
ATOM    599  CB  PRO A  79     -38.888 -29.391  19.679  1.00  0.87           C  
ATOM    600  CG  PRO A  79     -37.620 -28.964  20.413  1.00  0.87           C  
ATOM    601  CD  PRO A  79     -36.737 -30.197  20.292  1.00  0.87           C  
ATOM    602  N   ASP A  80     -39.240 -29.729  16.299  1.00  0.83           N  
ATOM    603  CA  ASP A  80     -39.581 -28.837  15.218  1.00  0.83           C  
ATOM    604  C   ASP A  80     -40.897 -28.136  15.564  1.00  0.83           C  
ATOM    605  O   ASP A  80     -41.369 -28.195  16.702  1.00  0.83           O  
ATOM    606  CB  ASP A  80     -39.604 -29.580  13.854  1.00  0.83           C  
ATOM    607  CG  ASP A  80     -40.711 -30.611  13.689  1.00  0.83           C  
ATOM    608  OD1 ASP A  80     -41.402 -30.951  14.683  1.00  0.83           O  
ATOM    609  OD2 ASP A  80     -40.891 -31.059  12.519  1.00  0.83           O  
ATOM    610  N   GLU A  81     -41.530 -27.453  14.595  1.00  0.74           N  
ATOM    611  CA  GLU A  81     -42.761 -26.712  14.758  1.00  0.74           C  
ATOM    612  C   GLU A  81     -43.910 -27.569  15.268  1.00  0.74           C  
ATOM    613  O   GLU A  81     -44.662 -27.168  16.155  1.00  0.74           O  
ATOM    614  CB  GLU A  81     -43.183 -26.067  13.411  1.00  0.74           C  
ATOM    615  CG  GLU A  81     -42.250 -24.938  12.891  1.00  0.74           C  
ATOM    616  CD  GLU A  81     -40.911 -25.390  12.294  1.00  0.74           C  
ATOM    617  OE1 GLU A  81     -40.639 -26.620  12.231  1.00  0.74           O  
ATOM    618  OE2 GLU A  81     -40.120 -24.475  11.943  1.00  0.74           O  
ATOM    619  N   ALA A  82     -44.034 -28.812  14.762  1.00  0.82           N  
ATOM    620  CA  ALA A  82     -45.047 -29.752  15.195  1.00  0.82           C  
ATOM    621  C   ALA A  82     -44.921 -30.147  16.661  1.00  0.82           C  
ATOM    622  O   ALA A  82     -45.896 -30.210  17.405  1.00  0.82           O  
ATOM    623  CB  ALA A  82     -44.961 -31.008  14.312  1.00  0.82           C  
ATOM    624  N   ARG A  83     -43.684 -30.387  17.129  1.00  0.76           N  
ATOM    625  CA  ARG A  83     -43.415 -30.631  18.532  1.00  0.76           C  
ATOM    626  C   ARG A  83     -43.675 -29.423  19.434  1.00  0.76           C  
ATOM    627  O   ARG A  83     -44.145 -29.577  20.560  1.00  0.76           O  
ATOM    628  CB  ARG A  83     -41.977 -31.154  18.732  1.00  0.76           C  
ATOM    629  CG  ARG A  83     -41.663 -32.502  18.037  1.00  0.76           C  
ATOM    630  CD  ARG A  83     -42.604 -33.646  18.449  1.00  0.76           C  
ATOM    631  NE  ARG A  83     -41.894 -34.954  18.241  1.00  0.76           N  
ATOM    632  CZ  ARG A  83     -42.223 -36.070  18.912  1.00  0.76           C  
ATOM    633  NH1 ARG A  83     -43.319 -36.154  19.654  1.00  0.76           N  
ATOM    634  NH2 ARG A  83     -41.421 -37.135  18.848  1.00  0.76           N  
ATOM    635  N   VAL A  84     -43.412 -28.179  18.966  1.00  0.85           N  
ATOM    636  CA  VAL A  84     -43.787 -26.964  19.693  1.00  0.85           C  
ATOM    637  C   VAL A  84     -45.288 -26.881  19.912  1.00  0.85           C  
ATOM    638  O   VAL A  84     -45.755 -26.614  21.016  1.00  0.85           O  
ATOM    639  CB  VAL A  84     -43.299 -25.694  18.997  1.00  0.85           C  
ATOM    640  CG1 VAL A  84     -43.777 -24.413  19.713  1.00  0.85           C  
ATOM    641  CG2 VAL A  84     -41.763 -25.691  18.971  1.00  0.85           C  
ATOM    642  N   GLU A  85     -46.091 -27.175  18.876  1.00  0.80           N  
ATOM    643  CA  GLU A  85     -47.534 -27.264  18.993  1.00  0.80           C  
ATOM    644  C   GLU A  85     -48.036 -28.395  19.894  1.00  0.80           C  
ATOM    645  O   GLU A  85     -48.904 -28.179  20.746  1.00  0.80           O  
ATOM    646  CB  GLU A  85     -48.136 -27.354  17.578  1.00  0.80           C  
ATOM    647  CG  GLU A  85     -49.677 -27.470  17.550  1.00  0.80           C  
ATOM    648  CD  GLU A  85     -50.281 -27.111  16.194  1.00  0.80           C  
ATOM    649  OE1 GLU A  85     -49.520 -26.945  15.208  1.00  0.80           O  
ATOM    650  OE2 GLU A  85     -51.533 -26.992  16.158  1.00  0.80           O  
ATOM    651  N   GLU A  86     -47.455 -29.612  19.777  1.00  0.81           N  
ATOM    652  CA  GLU A  86     -47.791 -30.769  20.602  1.00  0.81           C  
ATOM    653  C   GLU A  86     -47.594 -30.546  22.098  1.00  0.81           C  
ATOM    654  O   GLU A  86     -48.495 -30.796  22.898  1.00  0.81           O  
ATOM    655  CB  GLU A  86     -46.936 -31.992  20.153  1.00  0.81           C  
ATOM    656  CG  GLU A  86     -47.056 -33.266  21.043  1.00  0.81           C  
ATOM    657  CD  GLU A  86     -46.240 -34.468  20.556  1.00  0.81           C  
ATOM    658  OE1 GLU A  86     -45.342 -34.316  19.686  1.00  0.81           O  
ATOM    659  OE2 GLU A  86     -46.489 -35.609  21.039  1.00  0.81           O  
ATOM    660  N   PHE A  87     -46.428 -30.011  22.508  1.00  0.85           N  
ATOM    661  CA  PHE A  87     -46.094 -29.883  23.920  1.00  0.85           C  
ATOM    662  C   PHE A  87     -46.306 -28.479  24.464  1.00  0.85           C  
ATOM    663  O   PHE A  87     -46.157 -28.243  25.656  1.00  0.85           O  
ATOM    664  CB  PHE A  87     -44.607 -30.260  24.140  1.00  0.85           C  
ATOM    665  CG  PHE A  87     -44.392 -31.732  23.951  1.00  0.85           C  
ATOM    666  CD1 PHE A  87     -44.775 -32.623  24.964  1.00  0.85           C  
ATOM    667  CD2 PHE A  87     -43.807 -32.242  22.781  1.00  0.85           C  
ATOM    668  CE1 PHE A  87     -44.598 -34.003  24.807  1.00  0.85           C  
ATOM    669  CE2 PHE A  87     -43.634 -33.622  22.616  1.00  0.85           C  
ATOM    670  CZ  PHE A  87     -44.034 -34.505  23.628  1.00  0.85           C  
ATOM    671  N   LYS A  88     -46.686 -27.506  23.609  1.00  0.79           N  
ATOM    672  CA  LYS A  88     -46.838 -26.096  23.964  1.00  0.79           C  
ATOM    673  C   LYS A  88     -45.533 -25.433  24.388  1.00  0.79           C  
ATOM    674  O   LYS A  88     -45.496 -24.619  25.308  1.00  0.79           O  
ATOM    675  CB  LYS A  88     -47.944 -25.836  25.024  1.00  0.79           C  
ATOM    676  CG  LYS A  88     -49.337 -26.359  24.643  1.00  0.79           C  
ATOM    677  CD  LYS A  88     -49.912 -25.634  23.418  1.00  0.79           C  
ATOM    678  CE  LYS A  88     -51.432 -25.508  23.446  1.00  0.79           C  
ATOM    679  NZ  LYS A  88     -52.040 -26.853  23.402  1.00  0.79           N  
ATOM    680  N   LEU A  89     -44.434 -25.761  23.685  1.00  0.84           N  
ATOM    681  CA  LEU A  89     -43.099 -25.287  23.993  1.00  0.84           C  
ATOM    682  C   LEU A  89     -42.906 -23.788  23.833  1.00  0.84           C  
ATOM    683  O   LEU A  89     -43.503 -23.139  22.974  1.00  0.84           O  
ATOM    684  CB  LEU A  89     -42.020 -26.002  23.140  1.00  0.84           C  
ATOM    685  CG  LEU A  89     -42.079 -27.540  23.173  1.00  0.84           C  
ATOM    686  CD1 LEU A  89     -41.069 -28.143  22.191  1.00  0.84           C  
ATOM    687  CD2 LEU A  89     -41.818 -28.082  24.580  1.00  0.84           C  
ATOM    688  N   LYS A  90     -42.017 -23.196  24.650  1.00  0.78           N  
ATOM    689  CA  LYS A  90     -41.641 -21.799  24.526  1.00  0.78           C  
ATOM    690  C   LYS A  90     -40.858 -21.514  23.252  1.00  0.78           C  
ATOM    691  O   LYS A  90     -40.972 -20.454  22.639  1.00  0.78           O  
ATOM    692  CB  LYS A  90     -40.758 -21.339  25.709  1.00  0.78           C  
ATOM    693  CG  LYS A  90     -41.325 -21.638  27.103  1.00  0.78           C  
ATOM    694  CD  LYS A  90     -40.248 -21.373  28.165  1.00  0.78           C  
ATOM    695  CE  LYS A  90     -40.534 -21.952  29.551  1.00  0.78           C  
ATOM    696  NZ  LYS A  90     -39.279 -21.938  30.332  1.00  0.78           N  
ATOM    697  N   LYS A  91     -39.985 -22.459  22.854  1.00  0.73           N  
ATOM    698  CA  LYS A  91     -39.106 -22.294  21.719  1.00  0.73           C  
ATOM    699  C   LYS A  91     -38.924 -23.617  21.001  1.00  0.73           C  
ATOM    700  O   LYS A  91     -39.166 -24.698  21.531  1.00  0.73           O  
ATOM    701  CB  LYS A  91     -37.694 -21.800  22.149  1.00  0.73           C  
ATOM    702  CG  LYS A  91     -37.697 -20.404  22.796  1.00  0.73           C  
ATOM    703  CD  LYS A  91     -36.293 -19.911  23.181  1.00  0.73           C  
ATOM    704  CE  LYS A  91     -36.327 -18.552  23.889  1.00  0.73           C  
ATOM    705  NZ  LYS A  91     -34.962 -18.131  24.281  1.00  0.73           N  
ATOM    706  N   MET A  92     -38.418 -23.577  19.752  1.00  0.75           N  
ATOM    707  CA  MET A  92     -37.864 -24.767  19.135  1.00  0.75           C  
ATOM    708  C   MET A  92     -36.458 -25.013  19.650  1.00  0.75           C  
ATOM    709  O   MET A  92     -35.468 -24.557  19.074  1.00  0.75           O  
ATOM    710  CB  MET A  92     -37.767 -24.654  17.601  1.00  0.75           C  
ATOM    711  CG  MET A  92     -39.023 -25.090  16.843  1.00  0.75           C  
ATOM    712  SD  MET A  92     -38.697 -25.254  15.071  1.00  0.75           S  
ATOM    713  CE  MET A  92     -38.921 -23.510  14.653  1.00  0.75           C  
ATOM    714  N   TRP A  93     -36.338 -25.757  20.757  1.00  0.79           N  
ATOM    715  CA  TRP A  93     -35.070 -26.113  21.354  1.00  0.79           C  
ATOM    716  C   TRP A  93     -34.137 -26.882  20.423  1.00  0.79           C  
ATOM    717  O   TRP A  93     -34.535 -27.615  19.509  1.00  0.79           O  
ATOM    718  CB  TRP A  93     -35.259 -26.885  22.684  1.00  0.79           C  
ATOM    719  CG  TRP A  93     -36.248 -26.226  23.625  1.00  0.79           C  
ATOM    720  CD1 TRP A  93     -37.527 -26.604  23.940  1.00  0.79           C  
ATOM    721  CD2 TRP A  93     -36.002 -24.997  24.330  1.00  0.79           C  
ATOM    722  NE1 TRP A  93     -38.104 -25.670  24.769  1.00  0.79           N  
ATOM    723  CE2 TRP A  93     -37.186 -24.687  25.029  1.00  0.79           C  
ATOM    724  CE3 TRP A  93     -34.880 -24.171  24.410  1.00  0.79           C  
ATOM    725  CZ2 TRP A  93     -37.275 -23.549  25.811  1.00  0.79           C  
ATOM    726  CZ3 TRP A  93     -34.966 -23.024  25.214  1.00  0.79           C  
ATOM    727  CH2 TRP A  93     -36.154 -22.711  25.892  1.00  0.79           C  
ATOM    728  N   LYS A  94     -32.822 -26.694  20.611  1.00  0.81           N  
ATOM    729  CA  LYS A  94     -31.823 -27.449  19.891  1.00  0.81           C  
ATOM    730  C   LYS A  94     -31.796 -28.908  20.341  1.00  0.81           C  
ATOM    731  O   LYS A  94     -32.327 -29.285  21.382  1.00  0.81           O  
ATOM    732  CB  LYS A  94     -30.420 -26.793  19.983  1.00  0.81           C  
ATOM    733  CG  LYS A  94     -30.352 -25.386  19.350  1.00  0.81           C  
ATOM    734  CD  LYS A  94     -28.907 -24.867  19.202  1.00  0.81           C  
ATOM    735  CE  LYS A  94     -28.794 -23.418  18.699  1.00  0.81           C  
ATOM    736  NZ  LYS A  94     -29.000 -22.454  19.807  1.00  0.81           N  
ATOM    737  N   SER A  95     -31.223 -29.802  19.514  1.00  0.87           N  
ATOM    738  CA  SER A  95     -31.023 -31.195  19.899  1.00  0.87           C  
ATOM    739  C   SER A  95     -30.132 -31.318  21.128  1.00  0.87           C  
ATOM    740  O   SER A  95     -29.030 -30.764  21.093  1.00  0.87           O  
ATOM    741  CB  SER A  95     -30.342 -31.964  18.736  1.00  0.87           C  
ATOM    742  OG  SER A  95     -29.929 -33.303  19.042  1.00  0.87           O  
ATOM    743  N   PRO A  96     -30.487 -32.049  22.194  1.00  0.92           N  
ATOM    744  CA  PRO A  96     -29.618 -32.187  23.358  1.00  0.92           C  
ATOM    745  C   PRO A  96     -28.325 -32.859  23.009  1.00  0.92           C  
ATOM    746  O   PRO A  96     -27.289 -32.553  23.586  1.00  0.92           O  
ATOM    747  CB  PRO A  96     -30.427 -33.032  24.347  1.00  0.92           C  
ATOM    748  CG  PRO A  96     -31.873 -32.699  23.997  1.00  0.92           C  
ATOM    749  CD  PRO A  96     -31.856 -32.492  22.483  1.00  0.92           C  
ATOM    750  N   ASN A  97     -28.375 -33.772  22.029  1.00  0.85           N  
ATOM    751  CA  ASN A  97     -27.216 -34.451  21.508  1.00  0.85           C  
ATOM    752  C   ASN A  97     -26.228 -33.483  20.860  1.00  0.85           C  
ATOM    753  O   ASN A  97     -25.023 -33.589  21.048  1.00  0.85           O  
ATOM    754  CB  ASN A  97     -27.643 -35.520  20.475  1.00  0.85           C  
ATOM    755  CG  ASN A  97     -28.730 -36.445  21.012  1.00  0.85           C  
ATOM    756  OD1 ASN A  97     -28.546 -37.236  21.930  1.00  0.85           O  
ATOM    757  ND2 ASN A  97     -29.945 -36.361  20.423  1.00  0.85           N  
ATOM    758  N   ASN A  98     -26.718 -32.475  20.105  1.00  0.81           N  
ATOM    759  CA  ASN A  98     -25.870 -31.443  19.519  1.00  0.81           C  
ATOM    760  C   ASN A  98     -25.188 -30.607  20.592  1.00  0.81           C  
ATOM    761  O   ASN A  98     -23.987 -30.354  20.532  1.00  0.81           O  
ATOM    762  CB  ASN A  98     -26.671 -30.457  18.627  1.00  0.81           C  
ATOM    763  CG  ASN A  98     -27.225 -31.121  17.382  1.00  0.81           C  
ATOM    764  OD1 ASN A  98     -27.157 -32.330  17.163  1.00  0.81           O  
ATOM    765  ND2 ASN A  98     -27.872 -30.289  16.530  1.00  0.81           N  
ATOM    766  N   THR A  99     -25.945 -30.192  21.625  1.00  0.88           N  
ATOM    767  CA  THR A  99     -25.433 -29.425  22.754  1.00  0.88           C  
ATOM    768  C   THR A  99     -24.382 -30.188  23.544  1.00  0.88           C  
ATOM    769  O   THR A  99     -23.291 -29.678  23.796  1.00  0.88           O  
ATOM    770  CB  THR A  99     -26.575 -29.010  23.680  1.00  0.88           C  
ATOM    771  OG1 THR A  99     -27.520 -28.222  22.963  1.00  0.88           O  
ATOM    772  CG2 THR A  99     -26.072 -28.157  24.849  1.00  0.88           C  
ATOM    773  N   ILE A 100     -24.648 -31.463  23.895  1.00  0.90           N  
ATOM    774  CA  ILE A 100     -23.711 -32.316  24.620  1.00  0.90           C  
ATOM    775  C   ILE A 100     -22.449 -32.633  23.825  1.00  0.90           C  
ATOM    776  O   ILE A 100     -21.336 -32.440  24.310  1.00  0.90           O  
ATOM    777  CB  ILE A 100     -24.406 -33.602  25.074  1.00  0.90           C  
ATOM    778  CG1 ILE A 100     -25.503 -33.288  26.123  1.00  0.90           C  
ATOM    779  CG2 ILE A 100     -23.396 -34.615  25.657  1.00  0.90           C  
ATOM    780  CD1 ILE A 100     -26.487 -34.445  26.325  1.00  0.90           C  
ATOM    781  N   ARG A 101     -22.571 -33.061  22.552  1.00  0.81           N  
ATOM    782  CA  ARG A 101     -21.428 -33.388  21.711  1.00  0.81           C  
ATOM    783  C   ARG A 101     -20.556 -32.191  21.393  1.00  0.81           C  
ATOM    784  O   ARG A 101     -19.338 -32.301  21.313  1.00  0.81           O  
ATOM    785  CB  ARG A 101     -21.871 -34.046  20.391  1.00  0.81           C  
ATOM    786  CG  ARG A 101     -22.518 -35.433  20.580  1.00  0.81           C  
ATOM    787  CD  ARG A 101     -23.214 -35.888  19.299  1.00  0.81           C  
ATOM    788  NE  ARG A 101     -23.975 -37.144  19.589  1.00  0.81           N  
ATOM    789  CZ  ARG A 101     -25.064 -37.512  18.909  1.00  0.81           C  
ATOM    790  NH1 ARG A 101     -25.504 -36.815  17.861  1.00  0.81           N  
ATOM    791  NH2 ARG A 101     -25.765 -38.576  19.278  1.00  0.81           N  
ATOM    792  N   ASN A 102     -21.149 -30.998  21.220  1.00  0.80           N  
ATOM    793  CA  ASN A 102     -20.394 -29.772  21.061  1.00  0.80           C  
ATOM    794  C   ASN A 102     -19.546 -29.411  22.281  1.00  0.80           C  
ATOM    795  O   ASN A 102     -18.407 -28.978  22.139  1.00  0.80           O  
ATOM    796  CB  ASN A 102     -21.388 -28.637  20.733  1.00  0.80           C  
ATOM    797  CG  ASN A 102     -20.693 -27.318  20.465  1.00  0.80           C  
ATOM    798  OD1 ASN A 102     -20.977 -26.314  21.123  1.00  0.80           O  
ATOM    799  ND2 ASN A 102     -19.814 -27.274  19.443  1.00  0.80           N  
ATOM    800  N   ILE A 103     -20.098 -29.564  23.499  1.00  0.89           N  
ATOM    801  CA  ILE A 103     -19.367 -29.322  24.735  1.00  0.89           C  
ATOM    802  C   ILE A 103     -18.279 -30.364  24.978  1.00  0.89           C  
ATOM    803  O   ILE A 103     -17.149 -30.038  25.334  1.00  0.89           O  
ATOM    804  CB  ILE A 103     -20.344 -29.226  25.914  1.00  0.89           C  
ATOM    805  CG1 ILE A 103     -21.200 -27.940  25.768  1.00  0.89           C  
ATOM    806  CG2 ILE A 103     -19.594 -29.248  27.266  1.00  0.89           C  
ATOM    807  CD1 ILE A 103     -22.342 -27.815  26.787  1.00  0.89           C  
ATOM    808  N   LEU A 104     -18.591 -31.658  24.787  1.00  0.89           N  
ATOM    809  CA  LEU A 104     -17.647 -32.735  25.027  1.00  0.89           C  
ATOM    810  C   LEU A 104     -16.599 -32.940  23.936  1.00  0.89           C  
ATOM    811  O   LEU A 104     -15.444 -33.260  24.219  1.00  0.89           O  
ATOM    812  CB  LEU A 104     -18.407 -34.061  25.271  1.00  0.89           C  
ATOM    813  CG  LEU A 104     -19.351 -34.062  26.494  1.00  0.89           C  
ATOM    814  CD1 LEU A 104     -20.008 -35.436  26.665  1.00  0.89           C  
ATOM    815  CD2 LEU A 104     -18.638 -33.677  27.792  1.00  0.89           C  
ATOM    816  N   GLY A 105     -16.973 -32.770  22.650  1.00  0.86           N  
ATOM    817  CA  GLY A 105     -16.154 -33.130  21.495  1.00  0.86           C  
ATOM    818  C   GLY A 105     -15.855 -34.606  21.354  1.00  0.86           C  
ATOM    819  O   GLY A 105     -16.312 -35.442  22.126  1.00  0.86           O  
ATOM    820  N   GLY A 106     -15.056 -34.983  20.334  1.00  0.67           N  
ATOM    821  CA  GLY A 106     -14.640 -36.373  20.147  1.00  0.67           C  
ATOM    822  C   GLY A 106     -15.298 -37.077  18.995  1.00  0.67           C  
ATOM    823  O   GLY A 106     -15.745 -36.472  18.019  1.00  0.67           O  
ATOM    824  N   THR A 107     -15.331 -38.417  19.086  1.00  0.69           N  
ATOM    825  CA  THR A 107     -15.757 -39.295  18.003  1.00  0.69           C  
ATOM    826  C   THR A 107     -16.786 -40.260  18.537  1.00  0.69           C  
ATOM    827  O   THR A 107     -16.571 -40.915  19.553  1.00  0.69           O  
ATOM    828  CB  THR A 107     -14.603 -40.101  17.410  1.00  0.69           C  
ATOM    829  OG1 THR A 107     -13.629 -39.218  16.877  1.00  0.69           O  
ATOM    830  CG2 THR A 107     -15.056 -41.000  16.252  1.00  0.69           C  
ATOM    831  N   VAL A 108     -17.949 -40.381  17.869  1.00  0.74           N  
ATOM    832  CA  VAL A 108     -18.980 -41.333  18.242  1.00  0.74           C  
ATOM    833  C   VAL A 108     -18.752 -42.615  17.471  1.00  0.74           C  
ATOM    834  O   VAL A 108     -18.890 -42.659  16.249  1.00  0.74           O  
ATOM    835  CB  VAL A 108     -20.401 -40.837  17.982  1.00  0.74           C  
ATOM    836  CG1 VAL A 108     -21.407 -41.799  18.629  1.00  0.74           C  
ATOM    837  CG2 VAL A 108     -20.606 -39.437  18.580  1.00  0.74           C  
ATOM    838  N   PHE A 109     -18.388 -43.701  18.170  1.00  0.73           N  
ATOM    839  CA  PHE A 109     -18.195 -44.995  17.552  1.00  0.73           C  
ATOM    840  C   PHE A 109     -19.485 -45.790  17.591  1.00  0.73           C  
ATOM    841  O   PHE A 109     -20.104 -45.964  18.642  1.00  0.73           O  
ATOM    842  CB  PHE A 109     -17.056 -45.809  18.205  1.00  0.73           C  
ATOM    843  CG  PHE A 109     -15.727 -45.204  17.850  1.00  0.73           C  
ATOM    844  CD1 PHE A 109     -15.137 -45.479  16.605  1.00  0.73           C  
ATOM    845  CD2 PHE A 109     -15.054 -44.368  18.752  1.00  0.73           C  
ATOM    846  CE1 PHE A 109     -13.892 -44.930  16.269  1.00  0.73           C  
ATOM    847  CE2 PHE A 109     -13.804 -43.825  18.428  1.00  0.73           C  
ATOM    848  CZ  PHE A 109     -13.221 -44.110  17.185  1.00  0.73           C  
ATOM    849  N   ARG A 110     -19.927 -46.260  16.409  1.00  0.66           N  
ATOM    850  CA  ARG A 110     -21.178 -46.962  16.231  1.00  0.66           C  
ATOM    851  C   ARG A 110     -20.964 -48.273  15.488  1.00  0.66           C  
ATOM    852  O   ARG A 110     -20.333 -48.317  14.430  1.00  0.66           O  
ATOM    853  CB  ARG A 110     -22.222 -46.076  15.504  1.00  0.66           C  
ATOM    854  CG  ARG A 110     -22.601 -44.819  16.317  1.00  0.66           C  
ATOM    855  CD  ARG A 110     -23.706 -43.982  15.668  1.00  0.66           C  
ATOM    856  NE  ARG A 110     -24.149 -42.942  16.638  1.00  0.66           N  
ATOM    857  CZ  ARG A 110     -25.152 -42.089  16.393  1.00  0.66           C  
ATOM    858  NH1 ARG A 110     -25.733 -42.022  15.191  1.00  0.66           N  
ATOM    859  NH2 ARG A 110     -25.579 -41.284  17.363  1.00  0.66           N  
ATOM    860  N   GLU A 111     -21.485 -49.376  16.059  1.00  0.67           N  
ATOM    861  CA  GLU A 111     -21.241 -50.742  15.618  1.00  0.67           C  
ATOM    862  C   GLU A 111     -22.515 -51.551  15.849  1.00  0.67           C  
ATOM    863  O   GLU A 111     -23.179 -51.320  16.864  1.00  0.67           O  
ATOM    864  CB  GLU A 111     -20.066 -51.337  16.440  1.00  0.67           C  
ATOM    865  CG  GLU A 111     -19.607 -52.783  16.114  1.00  0.67           C  
ATOM    866  CD  GLU A 111     -18.420 -53.190  16.988  1.00  0.67           C  
ATOM    867  OE1 GLU A 111     -18.073 -52.440  17.942  1.00  0.67           O  
ATOM    868  OE2 GLU A 111     -17.804 -54.257  16.735  1.00  0.67           O  
ATOM    869  N   PRO A 112     -22.971 -52.448  14.970  1.00  0.69           N  
ATOM    870  CA  PRO A 112     -24.147 -53.266  15.235  1.00  0.69           C  
ATOM    871  C   PRO A 112     -23.911 -54.288  16.335  1.00  0.69           C  
ATOM    872  O   PRO A 112     -22.775 -54.629  16.654  1.00  0.69           O  
ATOM    873  CB  PRO A 112     -24.418 -53.965  13.898  1.00  0.69           C  
ATOM    874  CG  PRO A 112     -23.031 -54.118  13.276  1.00  0.69           C  
ATOM    875  CD  PRO A 112     -22.255 -52.900  13.775  1.00  0.69           C  
ATOM    876  N   ILE A 113     -24.998 -54.809  16.921  1.00  0.86           N  
ATOM    877  CA  ILE A 113     -24.952 -55.864  17.921  1.00  0.86           C  
ATOM    878  C   ILE A 113     -25.441 -57.128  17.246  1.00  0.86           C  
ATOM    879  O   ILE A 113     -26.583 -57.231  16.807  1.00  0.86           O  
ATOM    880  CB  ILE A 113     -25.783 -55.532  19.159  1.00  0.86           C  
ATOM    881  CG1 ILE A 113     -25.268 -54.209  19.772  1.00  0.86           C  
ATOM    882  CG2 ILE A 113     -25.717 -56.684  20.189  1.00  0.86           C  
ATOM    883  CD1 ILE A 113     -26.200 -53.595  20.817  1.00  0.86           C  
ATOM    884  N   ILE A 114     -24.550 -58.123  17.089  1.00  0.83           N  
ATOM    885  CA  ILE A 114     -24.774 -59.240  16.187  1.00  0.83           C  
ATOM    886  C   ILE A 114     -25.249 -60.450  16.953  1.00  0.83           C  
ATOM    887  O   ILE A 114     -24.668 -60.841  17.962  1.00  0.83           O  
ATOM    888  CB  ILE A 114     -23.529 -59.585  15.366  1.00  0.83           C  
ATOM    889  CG1 ILE A 114     -23.052 -58.358  14.551  1.00  0.83           C  
ATOM    890  CG2 ILE A 114     -23.792 -60.796  14.437  1.00  0.83           C  
ATOM    891  CD1 ILE A 114     -24.066 -57.861  13.512  1.00  0.83           C  
ATOM    892  N   VAL A 115     -26.338 -61.066  16.463  1.00  0.82           N  
ATOM    893  CA  VAL A 115     -26.926 -62.267  17.014  1.00  0.82           C  
ATOM    894  C   VAL A 115     -26.950 -63.295  15.892  1.00  0.82           C  
ATOM    895  O   VAL A 115     -27.327 -62.975  14.765  1.00  0.82           O  
ATOM    896  CB  VAL A 115     -28.352 -61.996  17.496  1.00  0.82           C  
ATOM    897  CG1 VAL A 115     -28.874 -63.170  18.315  1.00  0.82           C  
ATOM    898  CG2 VAL A 115     -28.415 -60.717  18.345  1.00  0.82           C  
ATOM    899  N   LYS A 116     -26.521 -64.553  16.143  1.00  0.72           N  
ATOM    900  CA  LYS A 116     -26.331 -65.573  15.113  1.00  0.72           C  
ATOM    901  C   LYS A 116     -27.574 -65.972  14.336  1.00  0.72           C  
ATOM    902  O   LYS A 116     -27.498 -66.344  13.168  1.00  0.72           O  
ATOM    903  CB  LYS A 116     -25.727 -66.859  15.725  1.00  0.72           C  
ATOM    904  CG  LYS A 116     -24.226 -66.753  16.016  1.00  0.72           C  
ATOM    905  CD  LYS A 116     -23.755 -67.930  16.882  1.00  0.72           C  
ATOM    906  CE  LYS A 116     -22.243 -67.986  17.051  1.00  0.72           C  
ATOM    907  NZ  LYS A 116     -21.793 -66.721  17.668  1.00  0.72           N  
ATOM    908  N   ASN A 117     -28.758 -65.926  14.963  1.00  0.76           N  
ATOM    909  CA  ASN A 117     -29.988 -66.401  14.361  1.00  0.76           C  
ATOM    910  C   ASN A 117     -30.780 -65.314  13.650  1.00  0.76           C  
ATOM    911  O   ASN A 117     -31.904 -65.557  13.217  1.00  0.76           O  
ATOM    912  CB  ASN A 117     -30.890 -67.090  15.424  1.00  0.76           C  
ATOM    913  CG  ASN A 117     -31.294 -66.147  16.557  1.00  0.76           C  
ATOM    914  OD1 ASN A 117     -30.555 -65.260  16.968  1.00  0.76           O  
ATOM    915  ND2 ASN A 117     -32.516 -66.330  17.096  1.00  0.76           N  
ATOM    916  N   VAL A 118     -30.218 -64.101  13.513  1.00  0.82           N  
ATOM    917  CA  VAL A 118     -30.902 -62.957  12.941  1.00  0.82           C  
ATOM    918  C   VAL A 118     -30.367 -62.713  11.531  1.00  0.82           C  
ATOM    919  O   VAL A 118     -29.200 -62.345  11.370  1.00  0.82           O  
ATOM    920  CB  VAL A 118     -30.732 -61.713  13.806  1.00  0.82           C  
ATOM    921  CG1 VAL A 118     -31.470 -60.506  13.195  1.00  0.82           C  
ATOM    922  CG2 VAL A 118     -31.311 -61.993  15.208  1.00  0.82           C  
ATOM    923  N   PRO A 119     -31.147 -62.904  10.464  1.00  0.75           N  
ATOM    924  CA  PRO A 119     -30.701 -62.615   9.112  1.00  0.75           C  
ATOM    925  C   PRO A 119     -30.571 -61.131   8.852  1.00  0.75           C  
ATOM    926  O   PRO A 119     -31.381 -60.329   9.312  1.00  0.75           O  
ATOM    927  CB  PRO A 119     -31.778 -63.235   8.200  1.00  0.75           C  
ATOM    928  CG  PRO A 119     -32.482 -64.267   9.079  1.00  0.75           C  
ATOM    929  CD  PRO A 119     -32.414 -63.628  10.460  1.00  0.75           C  
ATOM    930  N   ARG A 120     -29.534 -60.754   8.097  1.00  0.64           N  
ATOM    931  CA  ARG A 120     -29.318 -59.396   7.670  1.00  0.64           C  
ATOM    932  C   ARG A 120     -30.170 -59.041   6.466  1.00  0.64           C  
ATOM    933  O   ARG A 120     -30.634 -59.904   5.727  1.00  0.64           O  
ATOM    934  CB  ARG A 120     -27.848 -59.201   7.258  1.00  0.64           C  
ATOM    935  CG  ARG A 120     -26.831 -59.555   8.354  1.00  0.64           C  
ATOM    936  CD  ARG A 120     -25.398 -59.343   7.872  1.00  0.64           C  
ATOM    937  NE  ARG A 120     -25.138 -60.298   6.744  1.00  0.64           N  
ATOM    938  CZ  ARG A 120     -24.618 -61.522   6.907  1.00  0.64           C  
ATOM    939  NH1 ARG A 120     -24.323 -61.999   8.114  1.00  0.64           N  
ATOM    940  NH2 ARG A 120     -24.397 -62.295   5.850  1.00  0.64           N  
ATOM    941  N   LEU A 121     -30.366 -57.736   6.210  1.00  0.69           N  
ATOM    942  CA  LEU A 121     -30.925 -57.292   4.947  1.00  0.69           C  
ATOM    943  C   LEU A 121     -29.876 -57.199   3.860  1.00  0.69           C  
ATOM    944  O   LEU A 121     -30.189 -57.362   2.684  1.00  0.69           O  
ATOM    945  CB  LEU A 121     -31.579 -55.908   5.106  1.00  0.69           C  
ATOM    946  CG  LEU A 121     -32.835 -55.919   5.993  1.00  0.69           C  
ATOM    947  CD1 LEU A 121     -33.220 -54.481   6.333  1.00  0.69           C  
ATOM    948  CD2 LEU A 121     -34.010 -56.625   5.303  1.00  0.69           C  
ATOM    949  N   VAL A 122     -28.607 -56.961   4.249  1.00  0.70           N  
ATOM    950  CA  VAL A 122     -27.476 -56.909   3.344  1.00  0.70           C  
ATOM    951  C   VAL A 122     -26.747 -58.241   3.394  1.00  0.70           C  
ATOM    952  O   VAL A 122     -26.209 -58.663   4.424  1.00  0.70           O  
ATOM    953  CB  VAL A 122     -26.524 -55.767   3.665  1.00  0.70           C  
ATOM    954  CG1 VAL A 122     -25.426 -55.677   2.590  1.00  0.70           C  
ATOM    955  CG2 VAL A 122     -27.309 -54.441   3.702  1.00  0.70           C  
ATOM    956  N   ASN A 123     -26.729 -58.970   2.261  1.00  0.66           N  
ATOM    957  CA  ASN A 123     -26.253 -60.343   2.196  1.00  0.66           C  
ATOM    958  C   ASN A 123     -24.802 -60.538   2.596  1.00  0.66           C  
ATOM    959  O   ASN A 123     -24.459 -61.501   3.280  1.00  0.66           O  
ATOM    960  CB  ASN A 123     -26.433 -60.906   0.762  1.00  0.66           C  
ATOM    961  CG  ASN A 123     -27.903 -61.225   0.536  1.00  0.66           C  
ATOM    962  OD1 ASN A 123     -28.598 -61.599   1.480  1.00  0.66           O  
ATOM    963  ND2 ASN A 123     -28.375 -61.120  -0.726  1.00  0.66           N  
ATOM    964  N   THR A 124     -23.905 -59.642   2.188  1.00  0.74           N  
ATOM    965  CA  THR A 124     -22.472 -59.862   2.293  1.00  0.74           C  
ATOM    966  C   THR A 124     -21.838 -59.641   3.659  1.00  0.74           C  
ATOM    967  O   THR A 124     -20.821 -60.245   3.972  1.00  0.74           O  
ATOM    968  CB  THR A 124     -21.765 -58.994   1.278  1.00  0.74           C  
ATOM    969  OG1 THR A 124     -22.271 -57.664   1.335  1.00  0.74           O  
ATOM    970  CG2 THR A 124     -22.095 -59.504  -0.128  1.00  0.74           C  
ATOM    971  N   TRP A 125     -22.428 -58.816   4.546  1.00  0.77           N  
ATOM    972  CA  TRP A 125     -21.775 -58.361   5.775  1.00  0.77           C  
ATOM    973  C   TRP A 125     -21.573 -59.412   6.873  1.00  0.77           C  
ATOM    974  O   TRP A 125     -22.339 -59.515   7.830  1.00  0.77           O  
ATOM    975  CB  TRP A 125     -22.527 -57.144   6.375  1.00  0.77           C  
ATOM    976  CG  TRP A 125     -22.610 -55.912   5.491  1.00  0.77           C  
ATOM    977  CD1 TRP A 125     -21.846 -55.601   4.403  1.00  0.77           C  
ATOM    978  CD2 TRP A 125     -23.478 -54.779   5.703  1.00  0.77           C  
ATOM    979  NE1 TRP A 125     -22.189 -54.367   3.913  1.00  0.77           N  
ATOM    980  CE2 TRP A 125     -23.181 -53.842   4.693  1.00  0.77           C  
ATOM    981  CE3 TRP A 125     -24.444 -54.505   6.669  1.00  0.77           C  
ATOM    982  CZ2 TRP A 125     -23.835 -52.623   4.624  1.00  0.77           C  
ATOM    983  CZ3 TRP A 125     -25.081 -53.253   6.621  1.00  0.77           C  
ATOM    984  CH2 TRP A 125     -24.787 -52.327   5.609  1.00  0.77           C  
ATOM    985  N   SER A 126     -20.506 -60.224   6.775  1.00  0.80           N  
ATOM    986  CA  SER A 126     -20.195 -61.277   7.735  1.00  0.80           C  
ATOM    987  C   SER A 126     -19.277 -60.814   8.853  1.00  0.80           C  
ATOM    988  O   SER A 126     -19.098 -61.507   9.853  1.00  0.80           O  
ATOM    989  CB  SER A 126     -19.562 -62.514   7.031  1.00  0.80           C  
ATOM    990  OG  SER A 126     -18.267 -62.243   6.484  1.00  0.80           O  
ATOM    991  N   LYS A 127     -18.710 -59.602   8.729  1.00  0.78           N  
ATOM    992  CA  LYS A 127     -17.813 -59.016   9.700  1.00  0.78           C  
ATOM    993  C   LYS A 127     -18.300 -57.629  10.084  1.00  0.78           C  
ATOM    994  O   LYS A 127     -18.931 -56.991   9.247  1.00  0.78           O  
ATOM    995  CB  LYS A 127     -16.404 -58.862   9.099  1.00  0.78           C  
ATOM    996  CG  LYS A 127     -15.792 -60.178   8.621  1.00  0.78           C  
ATOM    997  CD  LYS A 127     -14.353 -59.965   8.142  1.00  0.78           C  
ATOM    998  CE  LYS A 127     -13.715 -61.271   7.684  1.00  0.78           C  
ATOM    999  NZ  LYS A 127     -12.317 -61.024   7.276  1.00  0.78           N  
ATOM   1000  N   PRO A 128     -18.060 -57.087  11.280  1.00  0.85           N  
ATOM   1001  CA  PRO A 128     -18.600 -55.789  11.680  1.00  0.85           C  
ATOM   1002  C   PRO A 128     -18.117 -54.619  10.834  1.00  0.85           C  
ATOM   1003  O   PRO A 128     -16.978 -54.608  10.372  1.00  0.85           O  
ATOM   1004  CB  PRO A 128     -18.169 -55.640  13.155  1.00  0.85           C  
ATOM   1005  CG  PRO A 128     -17.884 -57.070  13.626  1.00  0.85           C  
ATOM   1006  CD  PRO A 128     -17.328 -57.733  12.372  1.00  0.85           C  
ATOM   1007  N   ILE A 129     -18.970 -53.603  10.635  1.00  0.88           N  
ATOM   1008  CA  ILE A 129     -18.575 -52.321  10.077  1.00  0.88           C  
ATOM   1009  C   ILE A 129     -18.655 -51.357  11.226  1.00  0.88           C  
ATOM   1010  O   ILE A 129     -19.698 -51.231  11.868  1.00  0.88           O  
ATOM   1011  CB  ILE A 129     -19.496 -51.812   8.971  1.00  0.88           C  
ATOM   1012  CG1 ILE A 129     -19.457 -52.760   7.756  1.00  0.88           C  
ATOM   1013  CG2 ILE A 129     -19.092 -50.377   8.549  1.00  0.88           C  
ATOM   1014  CD1 ILE A 129     -20.623 -52.530   6.789  1.00  0.88           C  
ATOM   1015  N   ILE A 130     -17.547 -50.660  11.521  1.00  0.89           N  
ATOM   1016  CA  ILE A 130     -17.498 -49.766  12.658  1.00  0.89           C  
ATOM   1017  C   ILE A 130     -17.369 -48.360  12.138  1.00  0.89           C  
ATOM   1018  O   ILE A 130     -16.400 -47.995  11.477  1.00  0.89           O  
ATOM   1019  CB  ILE A 130     -16.377 -50.124  13.621  1.00  0.89           C  
ATOM   1020  CG1 ILE A 130     -16.634 -51.556  14.159  1.00  0.89           C  
ATOM   1021  CG2 ILE A 130     -16.368 -49.084  14.760  1.00  0.89           C  
ATOM   1022  CD1 ILE A 130     -15.455 -52.242  14.847  1.00  0.89           C  
ATOM   1023  N   ILE A 131     -18.375 -47.518  12.416  1.00  0.90           N  
ATOM   1024  CA  ILE A 131     -18.358 -46.125  12.023  1.00  0.90           C  
ATOM   1025  C   ILE A 131     -17.793 -45.310  13.159  1.00  0.90           C  
ATOM   1026  O   ILE A 131     -18.318 -45.308  14.268  1.00  0.90           O  
ATOM   1027  CB  ILE A 131     -19.737 -45.633  11.594  1.00  0.90           C  
ATOM   1028  CG1 ILE A 131     -20.021 -46.186  10.180  1.00  0.90           C  
ATOM   1029  CG2 ILE A 131     -19.825 -44.087  11.605  1.00  0.90           C  
ATOM   1030  CD1 ILE A 131     -21.493 -46.103   9.778  1.00  0.90           C  
ATOM   1031  N   GLY A 132     -16.698 -44.579  12.883  1.00  0.90           N  
ATOM   1032  CA  GLY A 132     -16.234 -43.471  13.696  1.00  0.90           C  
ATOM   1033  C   GLY A 132     -16.810 -42.194  13.163  1.00  0.90           C  
ATOM   1034  O   GLY A 132     -16.349 -41.643  12.168  1.00  0.90           O  
ATOM   1035  N   ARG A 133     -17.859 -41.679  13.809  1.00  0.82           N  
ATOM   1036  CA  ARG A 133     -18.507 -40.454  13.404  1.00  0.82           C  
ATOM   1037  C   ARG A 133     -17.877 -39.292  14.136  1.00  0.82           C  
ATOM   1038  O   ARG A 133     -17.909 -39.226  15.363  1.00  0.82           O  
ATOM   1039  CB  ARG A 133     -20.014 -40.533  13.755  1.00  0.82           C  
ATOM   1040  CG  ARG A 133     -20.802 -39.210  13.657  1.00  0.82           C  
ATOM   1041  CD  ARG A 133     -22.203 -39.337  14.244  1.00  0.82           C  
ATOM   1042  NE  ARG A 133     -22.781 -37.963  14.299  1.00  0.82           N  
ATOM   1043  CZ  ARG A 133     -24.062 -37.745  14.594  1.00  0.82           C  
ATOM   1044  NH1 ARG A 133     -24.828 -38.733  15.031  1.00  0.82           N  
ATOM   1045  NH2 ARG A 133     -24.592 -36.542  14.389  1.00  0.82           N  
ATOM   1046  N   HIS A 134     -17.312 -38.307  13.412  1.00  0.85           N  
ATOM   1047  CA  HIS A 134     -16.879 -37.060  14.026  1.00  0.85           C  
ATOM   1048  C   HIS A 134     -18.037 -36.347  14.718  1.00  0.85           C  
ATOM   1049  O   HIS A 134     -19.091 -36.149  14.126  1.00  0.85           O  
ATOM   1050  CB  HIS A 134     -16.291 -36.120  12.953  1.00  0.85           C  
ATOM   1051  CG  HIS A 134     -15.574 -34.920  13.485  1.00  0.85           C  
ATOM   1052  ND1 HIS A 134     -15.386 -33.821  12.670  1.00  0.85           N  
ATOM   1053  CD2 HIS A 134     -14.951 -34.734  14.675  1.00  0.85           C  
ATOM   1054  CE1 HIS A 134     -14.653 -32.987  13.378  1.00  0.85           C  
ATOM   1055  NE2 HIS A 134     -14.363 -33.494  14.597  1.00  0.85           N  
ATOM   1056  N   ALA A 135     -17.905 -35.982  16.008  1.00  0.82           N  
ATOM   1057  CA  ALA A 135     -19.079 -35.627  16.788  1.00  0.82           C  
ATOM   1058  C   ALA A 135     -19.340 -34.134  16.848  1.00  0.82           C  
ATOM   1059  O   ALA A 135     -20.348 -33.682  17.389  1.00  0.82           O  
ATOM   1060  CB  ALA A 135     -18.882 -36.115  18.235  1.00  0.82           C  
ATOM   1061  N   HIS A 136     -18.440 -33.330  16.268  1.00  0.77           N  
ATOM   1062  CA  HIS A 136     -18.425 -31.892  16.444  1.00  0.77           C  
ATOM   1063  C   HIS A 136     -18.771 -31.187  15.157  1.00  0.77           C  
ATOM   1064  O   HIS A 136     -18.533 -31.712  14.073  1.00  0.77           O  
ATOM   1065  CB  HIS A 136     -17.017 -31.432  16.890  1.00  0.77           C  
ATOM   1066  CG  HIS A 136     -16.863 -29.961  17.159  1.00  0.77           C  
ATOM   1067  ND1 HIS A 136     -17.571 -29.379  18.192  1.00  0.77           N  
ATOM   1068  CD2 HIS A 136     -16.031 -29.051  16.587  1.00  0.77           C  
ATOM   1069  CE1 HIS A 136     -17.143 -28.133  18.240  1.00  0.77           C  
ATOM   1070  NE2 HIS A 136     -16.217 -27.878  17.287  1.00  0.77           N  
ATOM   1071  N   ALA A 137     -19.307 -29.953  15.268  1.00  0.81           N  
ATOM   1072  CA  ALA A 137     -19.423 -29.029  14.159  1.00  0.81           C  
ATOM   1073  C   ALA A 137     -20.222 -29.500  12.931  1.00  0.81           C  
ATOM   1074  O   ALA A 137     -21.230 -30.201  13.072  1.00  0.81           O  
ATOM   1075  CB  ALA A 137     -17.999 -28.559  13.845  1.00  0.81           C  
ATOM   1076  N   ASP A 138     -19.843 -29.051  11.709  1.00  0.81           N  
ATOM   1077  CA  ASP A 138     -20.622 -29.162  10.483  1.00  0.81           C  
ATOM   1078  C   ASP A 138     -22.082 -28.706  10.666  1.00  0.81           C  
ATOM   1079  O   ASP A 138     -22.357 -27.679  11.291  1.00  0.81           O  
ATOM   1080  CB  ASP A 138     -20.517 -30.563   9.820  1.00  0.81           C  
ATOM   1081  CG  ASP A 138     -19.108 -31.029   9.478  1.00  0.81           C  
ATOM   1082  OD1 ASP A 138     -18.115 -30.278   9.637  1.00  0.81           O  
ATOM   1083  OD2 ASP A 138     -19.017 -32.201   9.023  1.00  0.81           O  
ATOM   1084  N   GLN A 139     -23.076 -29.460  10.145  1.00  0.76           N  
ATOM   1085  CA  GLN A 139     -24.494 -29.132  10.217  1.00  0.76           C  
ATOM   1086  C   GLN A 139     -25.046 -29.034  11.639  1.00  0.76           C  
ATOM   1087  O   GLN A 139     -26.083 -28.424  11.873  1.00  0.76           O  
ATOM   1088  CB  GLN A 139     -25.377 -30.168   9.456  1.00  0.76           C  
ATOM   1089  CG  GLN A 139     -25.258 -30.171   7.910  1.00  0.76           C  
ATOM   1090  CD  GLN A 139     -24.115 -31.049   7.399  1.00  0.76           C  
ATOM   1091  OE1 GLN A 139     -23.185 -31.411   8.113  1.00  0.76           O  
ATOM   1092  NE2 GLN A 139     -24.195 -31.434   6.105  1.00  0.76           N  
ATOM   1093  N   TYR A 140     -24.368 -29.623  12.640  1.00  0.75           N  
ATOM   1094  CA  TYR A 140     -24.914 -29.782  13.977  1.00  0.75           C  
ATOM   1095  C   TYR A 140     -24.494 -28.652  14.899  1.00  0.75           C  
ATOM   1096  O   TYR A 140     -24.916 -28.574  16.055  1.00  0.75           O  
ATOM   1097  CB  TYR A 140     -24.459 -31.127  14.589  1.00  0.75           C  
ATOM   1098  CG  TYR A 140     -24.954 -32.242  13.717  1.00  0.75           C  
ATOM   1099  CD1 TYR A 140     -24.196 -32.640  12.606  1.00  0.75           C  
ATOM   1100  CD2 TYR A 140     -26.193 -32.860  13.952  1.00  0.75           C  
ATOM   1101  CE1 TYR A 140     -24.676 -33.620  11.735  1.00  0.75           C  
ATOM   1102  CE2 TYR A 140     -26.664 -33.861  13.093  1.00  0.75           C  
ATOM   1103  CZ  TYR A 140     -25.906 -34.234  11.983  1.00  0.75           C  
ATOM   1104  OH  TYR A 140     -26.385 -35.227  11.120  1.00  0.75           O  
ATOM   1105  N   LYS A 141     -23.692 -27.715  14.366  1.00  0.75           N  
ATOM   1106  CA  LYS A 141     -23.375 -26.456  15.006  1.00  0.75           C  
ATOM   1107  C   LYS A 141     -23.529 -25.311  14.012  1.00  0.75           C  
ATOM   1108  O   LYS A 141     -22.933 -24.244  14.134  1.00  0.75           O  
ATOM   1109  CB  LYS A 141     -21.946 -26.496  15.592  1.00  0.75           C  
ATOM   1110  CG  LYS A 141     -21.659 -25.419  16.650  1.00  0.75           C  
ATOM   1111  CD  LYS A 141     -22.497 -25.510  17.930  1.00  0.75           C  
ATOM   1112  CE  LYS A 141     -22.103 -24.401  18.913  1.00  0.75           C  
ATOM   1113  NZ  LYS A 141     -22.759 -24.583  20.224  1.00  0.75           N  
ATOM   1114  N   ALA A 142     -24.346 -25.522  12.969  1.00  0.82           N  
ATOM   1115  CA  ALA A 142     -24.541 -24.555  11.918  1.00  0.82           C  
ATOM   1116  C   ALA A 142     -25.466 -23.408  12.303  1.00  0.82           C  
ATOM   1117  O   ALA A 142     -26.226 -23.469  13.270  1.00  0.82           O  
ATOM   1118  CB  ALA A 142     -25.063 -25.261  10.653  1.00  0.82           C  
ATOM   1119  N   THR A 143     -25.397 -22.323  11.515  1.00  0.79           N  
ATOM   1120  CA  THR A 143     -26.237 -21.148  11.690  1.00  0.79           C  
ATOM   1121  C   THR A 143     -27.031 -21.006  10.421  1.00  0.79           C  
ATOM   1122  O   THR A 143     -26.471 -20.632   9.388  1.00  0.79           O  
ATOM   1123  CB  THR A 143     -25.423 -19.867  11.880  1.00  0.79           C  
ATOM   1124  OG1 THR A 143     -24.679 -19.933  13.088  1.00  0.79           O  
ATOM   1125  CG2 THR A 143     -26.314 -18.624  11.979  1.00  0.79           C  
ATOM   1126  N   ASP A 144     -28.345 -21.305  10.444  1.00  0.80           N  
ATOM   1127  CA  ASP A 144     -29.201 -21.260   9.281  1.00  0.80           C  
ATOM   1128  C   ASP A 144     -30.324 -20.242   9.425  1.00  0.80           C  
ATOM   1129  O   ASP A 144     -30.803 -19.917  10.510  1.00  0.80           O  
ATOM   1130  CB  ASP A 144     -29.734 -22.671   8.899  1.00  0.80           C  
ATOM   1131  CG  ASP A 144     -30.673 -23.295   9.919  1.00  0.80           C  
ATOM   1132  OD1 ASP A 144     -30.417 -23.190  11.140  1.00  0.80           O  
ATOM   1133  OD2 ASP A 144     -31.690 -23.891   9.468  1.00  0.80           O  
ATOM   1134  N   PHE A 145     -30.767 -19.678   8.288  1.00  0.81           N  
ATOM   1135  CA  PHE A 145     -31.824 -18.694   8.288  1.00  0.81           C  
ATOM   1136  C   PHE A 145     -32.583 -18.698   6.973  1.00  0.81           C  
ATOM   1137  O   PHE A 145     -32.112 -19.154   5.929  1.00  0.81           O  
ATOM   1138  CB  PHE A 145     -31.359 -17.263   8.686  1.00  0.81           C  
ATOM   1139  CG  PHE A 145     -30.270 -16.734   7.801  1.00  0.81           C  
ATOM   1140  CD1 PHE A 145     -28.927 -17.039   8.071  1.00  0.81           C  
ATOM   1141  CD2 PHE A 145     -30.577 -15.910   6.707  1.00  0.81           C  
ATOM   1142  CE1 PHE A 145     -27.909 -16.553   7.247  1.00  0.81           C  
ATOM   1143  CE2 PHE A 145     -29.561 -15.413   5.884  1.00  0.81           C  
ATOM   1144  CZ  PHE A 145     -28.224 -15.738   6.155  1.00  0.81           C  
ATOM   1145  N   VAL A 146     -33.825 -18.184   7.013  1.00  0.82           N  
ATOM   1146  CA  VAL A 146     -34.636 -17.967   5.832  1.00  0.82           C  
ATOM   1147  C   VAL A 146     -34.255 -16.629   5.237  1.00  0.82           C  
ATOM   1148  O   VAL A 146     -34.115 -15.626   5.933  1.00  0.82           O  
ATOM   1149  CB  VAL A 146     -36.135 -18.004   6.140  1.00  0.82           C  
ATOM   1150  CG1 VAL A 146     -36.990 -17.592   4.923  1.00  0.82           C  
ATOM   1151  CG2 VAL A 146     -36.522 -19.428   6.580  1.00  0.82           C  
ATOM   1152  N   VAL A 147     -34.074 -16.591   3.910  1.00  0.79           N  
ATOM   1153  CA  VAL A 147     -33.874 -15.367   3.171  1.00  0.79           C  
ATOM   1154  C   VAL A 147     -35.260 -14.847   2.817  1.00  0.79           C  
ATOM   1155  O   VAL A 147     -35.984 -15.575   2.142  1.00  0.79           O  
ATOM   1156  CB  VAL A 147     -33.063 -15.623   1.911  1.00  0.79           C  
ATOM   1157  CG1 VAL A 147     -32.870 -14.330   1.098  1.00  0.79           C  
ATOM   1158  CG2 VAL A 147     -31.709 -16.236   2.296  1.00  0.79           C  
ATOM   1159  N   PRO A 148     -35.733 -13.677   3.235  1.00  0.83           N  
ATOM   1160  CA  PRO A 148     -37.145 -13.319   3.080  1.00  0.83           C  
ATOM   1161  C   PRO A 148     -37.403 -12.658   1.743  1.00  0.83           C  
ATOM   1162  O   PRO A 148     -38.558 -12.438   1.390  1.00  0.83           O  
ATOM   1163  CB  PRO A 148     -37.384 -12.320   4.227  1.00  0.83           C  
ATOM   1164  CG  PRO A 148     -36.016 -11.678   4.458  1.00  0.83           C  
ATOM   1165  CD  PRO A 148     -35.074 -12.859   4.256  1.00  0.83           C  
ATOM   1166  N   GLY A 149     -36.357 -12.276   0.997  1.00  0.79           N  
ATOM   1167  CA  GLY A 149     -36.547 -11.544  -0.239  1.00  0.79           C  
ATOM   1168  C   GLY A 149     -35.238 -11.217  -0.867  1.00  0.79           C  
ATOM   1169  O   GLY A 149     -34.192 -11.690  -0.433  1.00  0.79           O  
ATOM   1170  N   ALA A 150     -35.266 -10.384  -1.922  1.00  0.80           N  
ATOM   1171  CA  ALA A 150     -34.090  -9.998  -2.658  1.00  0.80           C  
ATOM   1172  C   ALA A 150     -33.003  -9.342  -1.824  1.00  0.80           C  
ATOM   1173  O   ALA A 150     -33.258  -8.592  -0.878  1.00  0.80           O  
ATOM   1174  CB  ALA A 150     -34.493  -9.047  -3.797  1.00  0.80           C  
ATOM   1175  N   GLY A 151     -31.745  -9.629  -2.175  1.00  0.79           N  
ATOM   1176  CA  GLY A 151     -30.609  -9.165  -1.419  1.00  0.79           C  
ATOM   1177  C   GLY A 151     -29.498 -10.153  -1.464  1.00  0.79           C  
ATOM   1178  O   GLY A 151     -29.589 -11.225  -2.048  1.00  0.79           O  
ATOM   1179  N   LYS A 152     -28.398  -9.798  -0.809  1.00  0.74           N  
ATOM   1180  CA  LYS A 152     -27.127 -10.450  -0.966  1.00  0.74           C  
ATOM   1181  C   LYS A 152     -26.730 -11.126   0.311  1.00  0.74           C  
ATOM   1182  O   LYS A 152     -26.878 -10.573   1.401  1.00  0.74           O  
ATOM   1183  CB  LYS A 152     -26.064  -9.392  -1.311  1.00  0.74           C  
ATOM   1184  CG  LYS A 152     -24.633  -9.933  -1.455  1.00  0.74           C  
ATOM   1185  CD  LYS A 152     -23.634  -8.822  -1.789  1.00  0.74           C  
ATOM   1186  CE  LYS A 152     -23.871  -8.212  -3.167  1.00  0.74           C  
ATOM   1187  NZ  LYS A 152     -22.952  -7.073  -3.332  1.00  0.74           N  
ATOM   1188  N   LEU A 153     -26.181 -12.347   0.195  1.00  0.76           N  
ATOM   1189  CA  LEU A 153     -25.612 -13.039   1.322  1.00  0.76           C  
ATOM   1190  C   LEU A 153     -24.124 -13.160   1.159  1.00  0.76           C  
ATOM   1191  O   LEU A 153     -23.604 -13.504   0.095  1.00  0.76           O  
ATOM   1192  CB  LEU A 153     -26.194 -14.447   1.510  1.00  0.76           C  
ATOM   1193  CG  LEU A 153     -27.710 -14.459   1.732  1.00  0.76           C  
ATOM   1194  CD1 LEU A 153     -28.148 -15.883   1.872  1.00  0.76           C  
ATOM   1195  CD2 LEU A 153     -28.148 -13.705   2.974  1.00  0.76           C  
ATOM   1196  N   GLU A 154     -23.403 -12.877   2.249  1.00  0.76           N  
ATOM   1197  CA  GLU A 154     -21.963 -12.904   2.285  1.00  0.76           C  
ATOM   1198  C   GLU A 154     -21.536 -13.636   3.532  1.00  0.76           C  
ATOM   1199  O   GLU A 154     -22.185 -13.557   4.572  1.00  0.76           O  
ATOM   1200  CB  GLU A 154     -21.363 -11.482   2.350  1.00  0.76           C  
ATOM   1201  CG  GLU A 154     -21.735 -10.578   1.155  1.00  0.76           C  
ATOM   1202  CD  GLU A 154     -21.316  -9.126   1.365  1.00  0.76           C  
ATOM   1203  OE1 GLU A 154     -21.201  -8.662   2.540  1.00  0.76           O  
ATOM   1204  OE2 GLU A 154     -21.091  -8.441   0.337  1.00  0.76           O  
ATOM   1205  N   ILE A 155     -20.411 -14.357   3.463  1.00  0.77           N  
ATOM   1206  CA  ILE A 155     -19.779 -14.958   4.619  1.00  0.77           C  
ATOM   1207  C   ILE A 155     -18.428 -14.298   4.751  1.00  0.77           C  
ATOM   1208  O   ILE A 155     -17.741 -14.025   3.769  1.00  0.77           O  
ATOM   1209  CB  ILE A 155     -19.709 -16.480   4.554  1.00  0.77           C  
ATOM   1210  CG1 ILE A 155     -19.114 -17.100   5.840  1.00  0.77           C  
ATOM   1211  CG2 ILE A 155     -18.957 -16.940   3.293  1.00  0.77           C  
ATOM   1212  CD1 ILE A 155     -19.249 -18.624   5.893  1.00  0.77           C  
ATOM   1213  N   LYS A 156     -18.051 -13.922   5.980  1.00  0.75           N  
ATOM   1214  CA  LYS A 156     -16.853 -13.157   6.220  1.00  0.75           C  
ATOM   1215  C   LYS A 156     -16.005 -13.828   7.266  1.00  0.75           C  
ATOM   1216  O   LYS A 156     -16.506 -14.532   8.138  1.00  0.75           O  
ATOM   1217  CB  LYS A 156     -17.163 -11.703   6.661  1.00  0.75           C  
ATOM   1218  CG  LYS A 156     -17.916 -10.920   5.578  1.00  0.75           C  
ATOM   1219  CD  LYS A 156     -18.108  -9.434   5.912  1.00  0.75           C  
ATOM   1220  CE  LYS A 156     -18.768  -8.710   4.737  1.00  0.75           C  
ATOM   1221  NZ  LYS A 156     -18.863  -7.256   4.951  1.00  0.75           N  
ATOM   1222  N   PHE A 157     -14.684 -13.607   7.184  1.00  0.79           N  
ATOM   1223  CA  PHE A 157     -13.734 -13.992   8.202  1.00  0.79           C  
ATOM   1224  C   PHE A 157     -12.995 -12.741   8.637  1.00  0.79           C  
ATOM   1225  O   PHE A 157     -12.468 -11.999   7.807  1.00  0.79           O  
ATOM   1226  CB  PHE A 157     -12.738 -15.060   7.663  1.00  0.79           C  
ATOM   1227  CG  PHE A 157     -11.617 -15.381   8.626  1.00  0.79           C  
ATOM   1228  CD1 PHE A 157     -11.860 -15.705   9.974  1.00  0.79           C  
ATOM   1229  CD2 PHE A 157     -10.290 -15.289   8.184  1.00  0.79           C  
ATOM   1230  CE1 PHE A 157     -10.795 -15.896  10.863  1.00  0.79           C  
ATOM   1231  CE2 PHE A 157      -9.224 -15.464   9.072  1.00  0.79           C  
ATOM   1232  CZ  PHE A 157      -9.476 -15.768  10.414  1.00  0.79           C  
ATOM   1233  N   VAL A 158     -12.943 -12.494   9.956  1.00  0.74           N  
ATOM   1234  CA  VAL A 158     -12.169 -11.409  10.530  1.00  0.74           C  
ATOM   1235  C   VAL A 158     -11.210 -11.992  11.552  1.00  0.74           C  
ATOM   1236  O   VAL A 158     -11.626 -12.618  12.525  1.00  0.74           O  
ATOM   1237  CB  VAL A 158     -13.061 -10.376  11.213  1.00  0.74           C  
ATOM   1238  CG1 VAL A 158     -12.208  -9.241  11.812  1.00  0.74           C  
ATOM   1239  CG2 VAL A 158     -14.050  -9.793  10.188  1.00  0.74           C  
ATOM   1240  N   SER A 159      -9.884 -11.814  11.379  1.00  0.75           N  
ATOM   1241  CA  SER A 159      -8.894 -12.236  12.361  1.00  0.75           C  
ATOM   1242  C   SER A 159      -9.011 -11.532  13.702  1.00  0.75           C  
ATOM   1243  O   SER A 159      -9.479 -10.401  13.800  1.00  0.75           O  
ATOM   1244  CB  SER A 159      -7.452 -12.074  11.832  1.00  0.75           C  
ATOM   1245  OG  SER A 159      -7.215 -10.737  11.389  1.00  0.75           O  
ATOM   1246  N   ALA A 160      -8.599 -12.200  14.799  1.00  0.80           N  
ATOM   1247  CA  ALA A 160      -8.770 -11.717  16.160  1.00  0.80           C  
ATOM   1248  C   ALA A 160      -8.147 -10.359  16.464  1.00  0.80           C  
ATOM   1249  O   ALA A 160      -8.636  -9.612  17.306  1.00  0.80           O  
ATOM   1250  CB  ALA A 160      -8.227 -12.747  17.168  1.00  0.80           C  
ATOM   1251  N   ASP A 161      -7.059  -9.997  15.769  1.00  0.77           N  
ATOM   1252  CA  ASP A 161      -6.441  -8.696  15.870  1.00  0.77           C  
ATOM   1253  C   ASP A 161      -7.199  -7.585  15.142  1.00  0.77           C  
ATOM   1254  O   ASP A 161      -6.984  -6.399  15.388  1.00  0.77           O  
ATOM   1255  CB  ASP A 161      -4.979  -8.786  15.362  1.00  0.77           C  
ATOM   1256  CG  ASP A 161      -4.829  -9.331  13.949  1.00  0.77           C  
ATOM   1257  OD1 ASP A 161      -5.840  -9.715  13.313  1.00  0.77           O  
ATOM   1258  OD2 ASP A 161      -3.678  -9.337  13.452  1.00  0.77           O  
ATOM   1259  N   GLY A 162      -8.122  -7.952  14.233  1.00  0.68           N  
ATOM   1260  CA  GLY A 162      -8.984  -7.020  13.526  1.00  0.68           C  
ATOM   1261  C   GLY A 162      -8.323  -6.318  12.380  1.00  0.68           C  
ATOM   1262  O   GLY A 162      -8.844  -5.332  11.867  1.00  0.68           O  
ATOM   1263  N   THR A 163      -7.141  -6.787  11.942  1.00  0.71           N  
ATOM   1264  CA  THR A 163      -6.331  -6.043  10.982  1.00  0.71           C  
ATOM   1265  C   THR A 163      -6.662  -6.392   9.542  1.00  0.71           C  
ATOM   1266  O   THR A 163      -6.179  -5.751   8.609  1.00  0.71           O  
ATOM   1267  CB  THR A 163      -4.827  -6.224  11.198  1.00  0.71           C  
ATOM   1268  OG1 THR A 163      -4.400  -7.570  11.021  1.00  0.71           O  
ATOM   1269  CG2 THR A 163      -4.434  -5.769  12.614  1.00  0.71           C  
ATOM   1270  N   GLN A 164      -7.548  -7.381   9.315  1.00  0.71           N  
ATOM   1271  CA  GLN A 164      -8.012  -7.707   7.988  1.00  0.71           C  
ATOM   1272  C   GLN A 164      -9.386  -8.343   8.040  1.00  0.71           C  
ATOM   1273  O   GLN A 164      -9.809  -8.904   9.051  1.00  0.71           O  
ATOM   1274  CB  GLN A 164      -7.009  -8.608   7.219  1.00  0.71           C  
ATOM   1275  CG  GLN A 164      -7.168 -10.126   7.468  1.00  0.71           C  
ATOM   1276  CD  GLN A 164      -6.090 -10.928   6.749  1.00  0.71           C  
ATOM   1277  OE1 GLN A 164      -6.359 -11.716   5.843  1.00  0.71           O  
ATOM   1278  NE2 GLN A 164      -4.819 -10.726   7.163  1.00  0.71           N  
ATOM   1279  N   THR A 165     -10.114  -8.261   6.914  1.00  0.76           N  
ATOM   1280  CA  THR A 165     -11.446  -8.824   6.775  1.00  0.76           C  
ATOM   1281  C   THR A 165     -11.523  -9.432   5.404  1.00  0.76           C  
ATOM   1282  O   THR A 165     -11.250  -8.769   4.407  1.00  0.76           O  
ATOM   1283  CB  THR A 165     -12.554  -7.780   6.877  1.00  0.76           C  
ATOM   1284  OG1 THR A 165     -12.549  -7.204   8.175  1.00  0.76           O  
ATOM   1285  CG2 THR A 165     -13.945  -8.406   6.668  1.00  0.76           C  
ATOM   1286  N   ILE A 166     -11.920 -10.710   5.311  1.00  0.74           N  
ATOM   1287  CA  ILE A 166     -12.113 -11.404   4.050  1.00  0.74           C  
ATOM   1288  C   ILE A 166     -13.608 -11.556   3.880  1.00  0.74           C  
ATOM   1289  O   ILE A 166     -14.306 -11.942   4.816  1.00  0.74           O  
ATOM   1290  CB  ILE A 166     -11.412 -12.762   4.030  1.00  0.74           C  
ATOM   1291  CG1 ILE A 166      -9.884 -12.562   4.202  1.00  0.74           C  
ATOM   1292  CG2 ILE A 166     -11.734 -13.520   2.722  1.00  0.74           C  
ATOM   1293  CD1 ILE A 166      -9.101 -13.865   4.399  1.00  0.74           C  
ATOM   1294  N   GLN A 167     -14.150 -11.210   2.697  1.00  0.73           N  
ATOM   1295  CA  GLN A 167     -15.558 -11.330   2.384  1.00  0.73           C  
ATOM   1296  C   GLN A 167     -15.726 -12.216   1.181  1.00  0.73           C  
ATOM   1297  O   GLN A 167     -15.137 -11.976   0.133  1.00  0.73           O  
ATOM   1298  CB  GLN A 167     -16.195  -9.941   2.107  1.00  0.73           C  
ATOM   1299  CG  GLN A 167     -17.641  -9.946   1.533  1.00  0.73           C  
ATOM   1300  CD  GLN A 167     -17.692  -9.919   0.001  1.00  0.73           C  
ATOM   1301  OE1 GLN A 167     -17.043  -9.097  -0.643  1.00  0.73           O  
ATOM   1302  NE2 GLN A 167     -18.516 -10.813  -0.585  1.00  0.73           N  
ATOM   1303  N   GLU A 168     -16.569 -13.251   1.323  1.00  0.73           N  
ATOM   1304  CA  GLU A 168     -16.894 -14.166   0.260  1.00  0.73           C  
ATOM   1305  C   GLU A 168     -18.368 -14.033  -0.052  1.00  0.73           C  
ATOM   1306  O   GLU A 168     -19.221 -13.977   0.836  1.00  0.73           O  
ATOM   1307  CB  GLU A 168     -16.636 -15.626   0.683  1.00  0.73           C  
ATOM   1308  CG  GLU A 168     -15.150 -15.967   0.932  1.00  0.73           C  
ATOM   1309  CD  GLU A 168     -14.289 -15.882  -0.327  1.00  0.73           C  
ATOM   1310  OE1 GLU A 168     -14.852 -15.985  -1.448  1.00  0.73           O  
ATOM   1311  OE2 GLU A 168     -13.051 -15.735  -0.158  1.00  0.73           O  
ATOM   1312  N   THR A 169     -18.729 -13.957  -1.344  1.00  0.78           N  
ATOM   1313  CA  THR A 169     -20.121 -13.885  -1.769  1.00  0.78           C  
ATOM   1314  C   THR A 169     -20.710 -15.273  -1.754  1.00  0.78           C  
ATOM   1315  O   THR A 169     -20.146 -16.213  -2.309  1.00  0.78           O  
ATOM   1316  CB  THR A 169     -20.297 -13.289  -3.162  1.00  0.78           C  
ATOM   1317  OG1 THR A 169     -19.802 -11.957  -3.176  1.00  0.78           O  
ATOM   1318  CG2 THR A 169     -21.773 -13.210  -3.586  1.00  0.78           C  
ATOM   1319  N   VAL A 170     -21.866 -15.456  -1.090  1.00  0.78           N  
ATOM   1320  CA  VAL A 170     -22.551 -16.737  -1.100  1.00  0.78           C  
ATOM   1321  C   VAL A 170     -23.439 -16.800  -2.322  1.00  0.78           C  
ATOM   1322  O   VAL A 170     -23.315 -17.675  -3.175  1.00  0.78           O  
ATOM   1323  CB  VAL A 170     -23.406 -16.914   0.157  1.00  0.78           C  
ATOM   1324  CG1 VAL A 170     -23.945 -18.358   0.243  1.00  0.78           C  
ATOM   1325  CG2 VAL A 170     -22.572 -16.531   1.393  1.00  0.78           C  
ATOM   1326  N   PHE A 171     -24.336 -15.807  -2.450  1.00  0.79           N  
ATOM   1327  CA  PHE A 171     -25.195 -15.666  -3.598  1.00  0.79           C  
ATOM   1328  C   PHE A 171     -25.819 -14.283  -3.524  1.00  0.79           C  
ATOM   1329  O   PHE A 171     -25.846 -13.651  -2.465  1.00  0.79           O  
ATOM   1330  CB  PHE A 171     -26.249 -16.809  -3.640  1.00  0.79           C  
ATOM   1331  CG  PHE A 171     -26.944 -16.991  -4.956  1.00  0.79           C  
ATOM   1332  CD1 PHE A 171     -26.225 -17.435  -6.072  1.00  0.79           C  
ATOM   1333  CD2 PHE A 171     -28.333 -16.820  -5.064  1.00  0.79           C  
ATOM   1334  CE1 PHE A 171     -26.888 -17.750  -7.267  1.00  0.79           C  
ATOM   1335  CE2 PHE A 171     -29.000 -17.117  -6.257  1.00  0.79           C  
ATOM   1336  CZ  PHE A 171     -28.279 -17.599  -7.357  1.00  0.79           C  
ATOM   1337  N   ASP A 172     -26.328 -13.789  -4.659  1.00  0.77           N  
ATOM   1338  CA  ASP A 172     -27.139 -12.597  -4.731  1.00  0.77           C  
ATOM   1339  C   ASP A 172     -28.532 -13.069  -5.157  1.00  0.77           C  
ATOM   1340  O   ASP A 172     -28.703 -13.753  -6.167  1.00  0.77           O  
ATOM   1341  CB  ASP A 172     -26.464 -11.604  -5.706  1.00  0.77           C  
ATOM   1342  CG  ASP A 172     -27.007 -10.193  -5.582  1.00  0.77           C  
ATOM   1343  OD1 ASP A 172     -28.043 -10.000  -4.903  1.00  0.77           O  
ATOM   1344  OD2 ASP A 172     -26.322  -9.275  -6.107  1.00  0.77           O  
ATOM   1345  N   PHE A 173     -29.560 -12.798  -4.334  1.00  0.77           N  
ATOM   1346  CA  PHE A 173     -30.858 -13.439  -4.430  1.00  0.77           C  
ATOM   1347  C   PHE A 173     -31.867 -12.430  -4.900  1.00  0.77           C  
ATOM   1348  O   PHE A 173     -31.805 -11.246  -4.584  1.00  0.77           O  
ATOM   1349  CB  PHE A 173     -31.450 -13.963  -3.084  1.00  0.77           C  
ATOM   1350  CG  PHE A 173     -30.618 -15.019  -2.451  1.00  0.77           C  
ATOM   1351  CD1 PHE A 173     -29.387 -14.645  -1.907  1.00  0.77           C  
ATOM   1352  CD2 PHE A 173     -31.047 -16.357  -2.337  1.00  0.77           C  
ATOM   1353  CE1 PHE A 173     -28.558 -15.587  -1.325  1.00  0.77           C  
ATOM   1354  CE2 PHE A 173     -30.230 -17.304  -1.704  1.00  0.77           C  
ATOM   1355  CZ  PHE A 173     -28.981 -16.909  -1.212  1.00  0.77           C  
ATOM   1356  N   LYS A 174     -32.887 -12.881  -5.648  1.00  0.65           N  
ATOM   1357  CA  LYS A 174     -33.928 -11.976  -6.095  1.00  0.65           C  
ATOM   1358  C   LYS A 174     -35.236 -12.173  -5.363  1.00  0.65           C  
ATOM   1359  O   LYS A 174     -36.230 -11.508  -5.641  1.00  0.65           O  
ATOM   1360  CB  LYS A 174     -34.192 -12.186  -7.589  1.00  0.65           C  
ATOM   1361  CG  LYS A 174     -32.972 -11.836  -8.441  1.00  0.65           C  
ATOM   1362  CD  LYS A 174     -33.299 -11.991  -9.926  1.00  0.65           C  
ATOM   1363  CE  LYS A 174     -32.116 -11.629 -10.816  1.00  0.65           C  
ATOM   1364  NZ  LYS A 174     -32.506 -11.817 -12.227  1.00  0.65           N  
ATOM   1365  N   GLY A 175     -35.266 -13.088  -4.391  1.00  0.72           N  
ATOM   1366  CA  GLY A 175     -36.485 -13.452  -3.711  1.00  0.72           C  
ATOM   1367  C   GLY A 175     -36.129 -14.368  -2.586  1.00  0.72           C  
ATOM   1368  O   GLY A 175     -34.941 -14.576  -2.335  1.00  0.72           O  
ATOM   1369  N   PRO A 176     -37.108 -14.898  -1.877  1.00  0.81           N  
ATOM   1370  CA  PRO A 176     -36.884 -15.784  -0.758  1.00  0.81           C  
ATOM   1371  C   PRO A 176     -36.104 -17.056  -1.046  1.00  0.81           C  
ATOM   1372  O   PRO A 176     -36.027 -17.549  -2.174  1.00  0.81           O  
ATOM   1373  CB  PRO A 176     -38.274 -16.081  -0.182  1.00  0.81           C  
ATOM   1374  CG  PRO A 176     -39.220 -15.068  -0.820  1.00  0.81           C  
ATOM   1375  CD  PRO A 176     -38.528 -14.669  -2.121  1.00  0.81           C  
ATOM   1376  N   GLY A 177     -35.493 -17.600   0.005  1.00  0.85           N  
ATOM   1377  CA  GLY A 177     -34.702 -18.802  -0.100  1.00  0.85           C  
ATOM   1378  C   GLY A 177     -34.216 -19.169   1.260  1.00  0.85           C  
ATOM   1379  O   GLY A 177     -34.782 -18.770   2.274  1.00  0.85           O  
ATOM   1380  N   VAL A 178     -33.113 -19.917   1.336  1.00  0.83           N  
ATOM   1381  CA  VAL A 178     -32.513 -20.262   2.608  1.00  0.83           C  
ATOM   1382  C   VAL A 178     -31.033 -20.124   2.486  1.00  0.83           C  
ATOM   1383  O   VAL A 178     -30.459 -20.136   1.395  1.00  0.83           O  
ATOM   1384  CB  VAL A 178     -32.813 -21.667   3.110  1.00  0.83           C  
ATOM   1385  CG1 VAL A 178     -34.273 -21.714   3.568  1.00  0.83           C  
ATOM   1386  CG2 VAL A 178     -32.531 -22.718   2.023  1.00  0.83           C  
ATOM   1387  N   SER A 179     -30.372 -19.990   3.637  1.00  0.82           N  
ATOM   1388  CA  SER A 179     -28.937 -19.924   3.687  1.00  0.82           C  
ATOM   1389  C   SER A 179     -28.453 -20.424   5.000  1.00  0.82           C  
ATOM   1390  O   SER A 179     -29.185 -20.458   5.988  1.00  0.82           O  
ATOM   1391  CB  SER A 179     -28.427 -18.504   3.511  1.00  0.82           C  
ATOM   1392  OG  SER A 179     -27.006 -18.439   3.341  1.00  0.82           O  
ATOM   1393  N   LEU A 180     -27.187 -20.835   5.023  1.00  0.82           N  
ATOM   1394  CA  LEU A 180     -26.548 -21.240   6.236  1.00  0.82           C  
ATOM   1395  C   LEU A 180     -25.074 -21.012   6.134  1.00  0.82           C  
ATOM   1396  O   LEU A 180     -24.494 -20.862   5.058  1.00  0.82           O  
ATOM   1397  CB  LEU A 180     -26.845 -22.711   6.636  1.00  0.82           C  
ATOM   1398  CG  LEU A 180     -26.354 -23.811   5.675  1.00  0.82           C  
ATOM   1399  CD1 LEU A 180     -24.843 -24.081   5.750  1.00  0.82           C  
ATOM   1400  CD2 LEU A 180     -27.095 -25.114   5.983  1.00  0.82           C  
ATOM   1401  N   SER A 181     -24.440 -21.048   7.304  1.00  0.83           N  
ATOM   1402  CA  SER A 181     -23.017 -21.200   7.416  1.00  0.83           C  
ATOM   1403  C   SER A 181     -22.762 -22.344   8.334  1.00  0.83           C  
ATOM   1404  O   SER A 181     -23.576 -22.678   9.193  1.00  0.83           O  
ATOM   1405  CB  SER A 181     -22.333 -20.004   8.063  1.00  0.83           C  
ATOM   1406  OG  SER A 181     -22.250 -18.929   7.152  1.00  0.83           O  
ATOM   1407  N   MET A 182     -21.589 -22.956   8.189  1.00  0.79           N  
ATOM   1408  CA  MET A 182     -21.148 -23.979   9.096  1.00  0.79           C  
ATOM   1409  C   MET A 182     -19.643 -23.964   9.085  1.00  0.79           C  
ATOM   1410  O   MET A 182     -19.013 -23.353   8.226  1.00  0.79           O  
ATOM   1411  CB  MET A 182     -21.693 -25.380   8.737  1.00  0.79           C  
ATOM   1412  CG  MET A 182     -21.107 -25.984   7.452  1.00  0.79           C  
ATOM   1413  SD  MET A 182     -21.618 -27.694   7.126  1.00  0.79           S  
ATOM   1414  CE  MET A 182     -23.273 -27.253   6.551  1.00  0.79           C  
ATOM   1415  N   TYR A 183     -19.019 -24.632  10.058  1.00  0.83           N  
ATOM   1416  CA  TYR A 183     -17.587 -24.551  10.250  1.00  0.83           C  
ATOM   1417  C   TYR A 183     -17.088 -25.897  10.751  1.00  0.83           C  
ATOM   1418  O   TYR A 183     -17.901 -26.739  11.109  1.00  0.83           O  
ATOM   1419  CB  TYR A 183     -17.210 -23.367  11.193  1.00  0.83           C  
ATOM   1420  CG  TYR A 183     -17.530 -23.692  12.620  1.00  0.83           C  
ATOM   1421  CD1 TYR A 183     -18.842 -23.630  13.113  1.00  0.83           C  
ATOM   1422  CD2 TYR A 183     -16.512 -24.220  13.427  1.00  0.83           C  
ATOM   1423  CE1 TYR A 183     -19.131 -24.102  14.399  1.00  0.83           C  
ATOM   1424  CE2 TYR A 183     -16.810 -24.712  14.700  1.00  0.83           C  
ATOM   1425  CZ  TYR A 183     -18.113 -24.642  15.192  1.00  0.83           C  
ATOM   1426  OH  TYR A 183     -18.346 -25.050  16.518  1.00  0.83           O  
ATOM   1427  N   ASN A 184     -15.763 -26.119  10.799  1.00  0.83           N  
ATOM   1428  CA  ASN A 184     -15.179 -27.180  11.600  1.00  0.83           C  
ATOM   1429  C   ASN A 184     -13.791 -26.705  12.026  1.00  0.83           C  
ATOM   1430  O   ASN A 184     -13.323 -25.648  11.601  1.00  0.83           O  
ATOM   1431  CB  ASN A 184     -15.170 -28.572  10.896  1.00  0.83           C  
ATOM   1432  CG  ASN A 184     -15.309 -29.715  11.908  1.00  0.83           C  
ATOM   1433  OD1 ASN A 184     -14.590 -29.780  12.908  1.00  0.83           O  
ATOM   1434  ND2 ASN A 184     -16.266 -30.638  11.682  1.00  0.83           N  
ATOM   1435  N   THR A 185     -13.134 -27.431  12.943  1.00  0.84           N  
ATOM   1436  CA  THR A 185     -11.957 -26.974  13.666  1.00  0.84           C  
ATOM   1437  C   THR A 185     -10.817 -27.958  13.516  1.00  0.84           C  
ATOM   1438  O   THR A 185     -10.997 -29.158  13.727  1.00  0.84           O  
ATOM   1439  CB  THR A 185     -12.236 -26.751  15.159  1.00  0.84           C  
ATOM   1440  OG1 THR A 185     -12.610 -27.929  15.854  1.00  0.84           O  
ATOM   1441  CG2 THR A 185     -13.430 -25.806  15.326  1.00  0.84           C  
ATOM   1442  N   ASP A 186      -9.595 -27.494  13.165  1.00  0.87           N  
ATOM   1443  CA  ASP A 186      -8.462 -28.373  12.890  1.00  0.87           C  
ATOM   1444  C   ASP A 186      -8.073 -29.266  14.067  1.00  0.87           C  
ATOM   1445  O   ASP A 186      -7.819 -30.455  13.882  1.00  0.87           O  
ATOM   1446  CB  ASP A 186      -7.205 -27.583  12.438  1.00  0.87           C  
ATOM   1447  CG  ASP A 186      -7.312 -27.050  11.020  1.00  0.87           C  
ATOM   1448  OD1 ASP A 186      -8.206 -27.475  10.250  1.00  0.87           O  
ATOM   1449  OD2 ASP A 186      -6.437 -26.241  10.616  1.00  0.87           O  
ATOM   1450  N   ASP A 187      -8.074 -28.745  15.311  1.00  0.86           N  
ATOM   1451  CA  ASP A 187      -7.814 -29.523  16.512  1.00  0.86           C  
ATOM   1452  C   ASP A 187      -8.793 -30.698  16.680  1.00  0.86           C  
ATOM   1453  O   ASP A 187      -8.398 -31.843  16.878  1.00  0.86           O  
ATOM   1454  CB  ASP A 187      -7.922 -28.589  17.746  1.00  0.86           C  
ATOM   1455  CG  ASP A 187      -6.874 -27.484  17.754  1.00  0.86           C  
ATOM   1456  OD1 ASP A 187      -5.846 -27.611  17.048  1.00  0.86           O  
ATOM   1457  OD2 ASP A 187      -7.125 -26.474  18.469  1.00  0.86           O  
ATOM   1458  N   SER A 188     -10.109 -30.458  16.487  1.00  0.82           N  
ATOM   1459  CA  SER A 188     -11.133 -31.507  16.501  1.00  0.82           C  
ATOM   1460  C   SER A 188     -11.002 -32.513  15.370  1.00  0.82           C  
ATOM   1461  O   SER A 188     -11.186 -33.715  15.553  1.00  0.82           O  
ATOM   1462  CB  SER A 188     -12.555 -30.900  16.460  1.00  0.82           C  
ATOM   1463  OG  SER A 188     -13.590 -31.845  16.714  1.00  0.82           O  
ATOM   1464  N   ILE A 189     -10.656 -32.050  14.151  1.00  0.86           N  
ATOM   1465  CA  ILE A 189     -10.328 -32.910  13.019  1.00  0.86           C  
ATOM   1466  C   ILE A 189      -9.105 -33.787  13.323  1.00  0.86           C  
ATOM   1467  O   ILE A 189      -9.089 -34.983  13.032  1.00  0.86           O  
ATOM   1468  CB  ILE A 189     -10.128 -32.087  11.739  1.00  0.86           C  
ATOM   1469  CG1 ILE A 189     -11.428 -31.348  11.330  1.00  0.86           C  
ATOM   1470  CG2 ILE A 189      -9.664 -32.989  10.575  1.00  0.86           C  
ATOM   1471  CD1 ILE A 189     -11.223 -30.321  10.206  1.00  0.86           C  
ATOM   1472  N   ARG A 190      -8.054 -33.232  13.965  1.00  0.81           N  
ATOM   1473  CA  ARG A 190      -6.884 -33.977  14.411  1.00  0.81           C  
ATOM   1474  C   ARG A 190      -7.203 -35.040  15.459  1.00  0.81           C  
ATOM   1475  O   ARG A 190      -6.760 -36.185  15.336  1.00  0.81           O  
ATOM   1476  CB  ARG A 190      -5.765 -33.009  14.900  1.00  0.81           C  
ATOM   1477  CG  ARG A 190      -4.475 -33.696  15.414  1.00  0.81           C  
ATOM   1478  CD  ARG A 190      -3.241 -32.783  15.533  1.00  0.81           C  
ATOM   1479  NE  ARG A 190      -2.159 -33.534  16.271  1.00  0.81           N  
ATOM   1480  CZ  ARG A 190      -1.200 -34.297  15.724  1.00  0.81           C  
ATOM   1481  NH1 ARG A 190      -1.052 -34.488  14.423  1.00  0.81           N  
ATOM   1482  NH2 ARG A 190      -0.372 -34.982  16.514  1.00  0.81           N  
ATOM   1483  N   ASP A 191      -8.031 -34.724  16.473  1.00  0.87           N  
ATOM   1484  CA  ASP A 191      -8.517 -35.690  17.446  1.00  0.87           C  
ATOM   1485  C   ASP A 191      -9.346 -36.812  16.820  1.00  0.87           C  
ATOM   1486  O   ASP A 191      -9.165 -37.995  17.120  1.00  0.87           O  
ATOM   1487  CB  ASP A 191      -9.382 -34.981  18.510  1.00  0.87           C  
ATOM   1488  CG  ASP A 191      -8.545 -34.057  19.375  1.00  0.87           C  
ATOM   1489  OD1 ASP A 191      -7.333 -34.343  19.557  1.00  0.87           O  
ATOM   1490  OD2 ASP A 191      -9.148 -33.089  19.903  1.00  0.87           O  
ATOM   1491  N   PHE A 192     -10.242 -36.466  15.872  1.00  0.88           N  
ATOM   1492  CA  PHE A 192     -11.005 -37.406  15.072  1.00  0.88           C  
ATOM   1493  C   PHE A 192     -10.115 -38.349  14.267  1.00  0.88           C  
ATOM   1494  O   PHE A 192     -10.314 -39.564  14.267  1.00  0.88           O  
ATOM   1495  CB  PHE A 192     -11.947 -36.577  14.150  1.00  0.88           C  
ATOM   1496  CG  PHE A 192     -12.698 -37.347  13.099  1.00  0.88           C  
ATOM   1497  CD1 PHE A 192     -13.291 -38.588  13.376  1.00  0.88           C  
ATOM   1498  CD2 PHE A 192     -12.812 -36.810  11.807  1.00  0.88           C  
ATOM   1499  CE1 PHE A 192     -13.941 -39.305  12.368  1.00  0.88           C  
ATOM   1500  CE2 PHE A 192     -13.471 -37.519  10.795  1.00  0.88           C  
ATOM   1501  CZ  PHE A 192     -14.025 -38.772  11.077  1.00  0.88           C  
ATOM   1502  N   ALA A 193      -9.071 -37.816  13.607  1.00  0.91           N  
ATOM   1503  CA  ALA A 193      -8.097 -38.618  12.903  1.00  0.91           C  
ATOM   1504  C   ALA A 193      -7.331 -39.573  13.803  1.00  0.91           C  
ATOM   1505  O   ALA A 193      -7.262 -40.773  13.541  1.00  0.91           O  
ATOM   1506  CB  ALA A 193      -7.117 -37.682  12.180  1.00  0.91           C  
ATOM   1507  N   HIS A 194      -6.813 -39.081  14.947  1.00  0.83           N  
ATOM   1508  CA  HIS A 194      -6.118 -39.912  15.916  1.00  0.83           C  
ATOM   1509  C   HIS A 194      -6.973 -41.022  16.486  1.00  0.83           C  
ATOM   1510  O   HIS A 194      -6.543 -42.171  16.565  1.00  0.83           O  
ATOM   1511  CB  HIS A 194      -5.609 -39.069  17.105  1.00  0.83           C  
ATOM   1512  CG  HIS A 194      -4.309 -38.406  16.804  1.00  0.83           C  
ATOM   1513  ND1 HIS A 194      -3.190 -39.205  16.728  1.00  0.83           N  
ATOM   1514  CD2 HIS A 194      -3.987 -37.118  16.537  1.00  0.83           C  
ATOM   1515  CE1 HIS A 194      -2.201 -38.391  16.408  1.00  0.83           C  
ATOM   1516  NE2 HIS A 194      -2.634 -37.118  16.281  1.00  0.83           N  
ATOM   1517  N   ALA A 195      -8.227 -40.732  16.871  1.00  0.86           N  
ATOM   1518  CA  ALA A 195      -9.135 -41.756  17.341  1.00  0.86           C  
ATOM   1519  C   ALA A 195      -9.458 -42.808  16.286  1.00  0.86           C  
ATOM   1520  O   ALA A 195      -9.441 -44.003  16.572  1.00  0.86           O  
ATOM   1521  CB  ALA A 195     -10.407 -41.098  17.897  1.00  0.86           C  
ATOM   1522  N   SER A 196      -9.694 -42.400  15.025  1.00  0.88           N  
ATOM   1523  CA  SER A 196      -9.905 -43.321  13.915  1.00  0.88           C  
ATOM   1524  C   SER A 196      -8.733 -44.242  13.614  1.00  0.88           C  
ATOM   1525  O   SER A 196      -8.915 -45.448  13.452  1.00  0.88           O  
ATOM   1526  CB  SER A 196     -10.235 -42.553  12.616  1.00  0.88           C  
ATOM   1527  OG  SER A 196     -11.525 -41.953  12.722  1.00  0.88           O  
ATOM   1528  N   PHE A 197      -7.485 -43.725  13.565  1.00  0.88           N  
ATOM   1529  CA  PHE A 197      -6.308 -44.566  13.372  1.00  0.88           C  
ATOM   1530  C   PHE A 197      -6.055 -45.534  14.516  1.00  0.88           C  
ATOM   1531  O   PHE A 197      -5.779 -46.714  14.300  1.00  0.88           O  
ATOM   1532  CB  PHE A 197      -5.012 -43.736  13.192  1.00  0.88           C  
ATOM   1533  CG  PHE A 197      -5.012 -42.940  11.920  1.00  0.88           C  
ATOM   1534  CD1 PHE A 197      -5.119 -43.577  10.675  1.00  0.88           C  
ATOM   1535  CD2 PHE A 197      -4.853 -41.546  11.950  1.00  0.88           C  
ATOM   1536  CE1 PHE A 197      -5.127 -42.833   9.491  1.00  0.88           C  
ATOM   1537  CE2 PHE A 197      -4.880 -40.795  10.768  1.00  0.88           C  
ATOM   1538  CZ  PHE A 197      -5.026 -41.441   9.537  1.00  0.88           C  
ATOM   1539  N   LYS A 198      -6.182 -45.068  15.775  1.00  0.79           N  
ATOM   1540  CA  LYS A 198      -6.027 -45.908  16.950  1.00  0.79           C  
ATOM   1541  C   LYS A 198      -7.054 -47.021  17.014  1.00  0.79           C  
ATOM   1542  O   LYS A 198      -6.731 -48.163  17.331  1.00  0.79           O  
ATOM   1543  CB  LYS A 198      -6.129 -45.070  18.246  1.00  0.79           C  
ATOM   1544  CG  LYS A 198      -4.899 -44.180  18.472  1.00  0.79           C  
ATOM   1545  CD  LYS A 198      -5.016 -43.298  19.726  1.00  0.79           C  
ATOM   1546  CE  LYS A 198      -3.817 -42.355  19.860  1.00  0.79           C  
ATOM   1547  NZ  LYS A 198      -3.902 -41.537  21.088  1.00  0.79           N  
ATOM   1548  N   TYR A 199      -8.318 -46.720  16.670  1.00  0.81           N  
ATOM   1549  CA  TYR A 199      -9.379 -47.705  16.608  1.00  0.81           C  
ATOM   1550  C   TYR A 199      -9.113 -48.806  15.580  1.00  0.81           C  
ATOM   1551  O   TYR A 199      -9.302 -49.993  15.843  1.00  0.81           O  
ATOM   1552  CB  TYR A 199     -10.709 -46.968  16.311  1.00  0.81           C  
ATOM   1553  CG  TYR A 199     -11.889 -47.798  16.720  1.00  0.81           C  
ATOM   1554  CD1 TYR A 199     -12.325 -48.841  15.902  1.00  0.81           C  
ATOM   1555  CD2 TYR A 199     -12.543 -47.576  17.944  1.00  0.81           C  
ATOM   1556  CE1 TYR A 199     -13.357 -49.676  16.315  1.00  0.81           C  
ATOM   1557  CE2 TYR A 199     -13.612 -48.396  18.347  1.00  0.81           C  
ATOM   1558  CZ  TYR A 199     -14.013 -49.461  17.532  1.00  0.81           C  
ATOM   1559  OH  TYR A 199     -15.064 -50.333  17.896  1.00  0.81           O  
ATOM   1560  N   ALA A 200      -8.617 -48.443  14.383  1.00  0.92           N  
ATOM   1561  CA  ALA A 200      -8.215 -49.395  13.368  1.00  0.92           C  
ATOM   1562  C   ALA A 200      -7.104 -50.343  13.808  1.00  0.92           C  
ATOM   1563  O   ALA A 200      -7.192 -51.554  13.614  1.00  0.92           O  
ATOM   1564  CB  ALA A 200      -7.784 -48.595  12.134  1.00  0.92           C  
ATOM   1565  N   LEU A 201      -6.061 -49.820  14.480  1.00  0.88           N  
ATOM   1566  CA  LEU A 201      -4.997 -50.617  15.065  1.00  0.88           C  
ATOM   1567  C   LEU A 201      -5.452 -51.545  16.181  1.00  0.88           C  
ATOM   1568  O   LEU A 201      -5.066 -52.711  16.227  1.00  0.88           O  
ATOM   1569  CB  LEU A 201      -3.884 -49.687  15.591  1.00  0.88           C  
ATOM   1570  CG  LEU A 201      -3.101 -48.983  14.469  1.00  0.88           C  
ATOM   1571  CD1 LEU A 201      -2.232 -47.859  15.035  1.00  0.88           C  
ATOM   1572  CD2 LEU A 201      -2.217 -49.966  13.692  1.00  0.88           C  
ATOM   1573  N   GLN A 202      -6.334 -51.074  17.087  1.00  0.81           N  
ATOM   1574  CA  GLN A 202      -6.921 -51.895  18.137  1.00  0.81           C  
ATOM   1575  C   GLN A 202      -7.742 -53.065  17.605  1.00  0.81           C  
ATOM   1576  O   GLN A 202      -7.768 -54.151  18.181  1.00  0.81           O  
ATOM   1577  CB  GLN A 202      -7.809 -51.039  19.074  1.00  0.81           C  
ATOM   1578  CG  GLN A 202      -6.994 -50.075  19.967  1.00  0.81           C  
ATOM   1579  CD  GLN A 202      -7.911 -49.195  20.817  1.00  0.81           C  
ATOM   1580  OE1 GLN A 202      -9.084 -48.969  20.527  1.00  0.81           O  
ATOM   1581  NE2 GLN A 202      -7.348 -48.661  21.926  1.00  0.81           N  
ATOM   1582  N   ARG A 203      -8.441 -52.868  16.475  1.00  0.79           N  
ATOM   1583  CA  ARG A 203      -9.266 -53.895  15.879  1.00  0.79           C  
ATOM   1584  C   ARG A 203      -8.558 -54.762  14.855  1.00  0.79           C  
ATOM   1585  O   ARG A 203      -9.095 -55.805  14.492  1.00  0.79           O  
ATOM   1586  CB  ARG A 203     -10.460 -53.219  15.165  1.00  0.79           C  
ATOM   1587  CG  ARG A 203     -11.489 -52.561  16.106  1.00  0.79           C  
ATOM   1588  CD  ARG A 203     -12.137 -53.553  17.075  1.00  0.79           C  
ATOM   1589  NE  ARG A 203     -13.376 -52.942  17.650  1.00  0.79           N  
ATOM   1590  CZ  ARG A 203     -14.296 -53.667  18.300  1.00  0.79           C  
ATOM   1591  NH1 ARG A 203     -14.042 -54.901  18.710  1.00  0.79           N  
ATOM   1592  NH2 ARG A 203     -15.476 -53.136  18.581  1.00  0.79           N  
ATOM   1593  N   LYS A 204      -7.350 -54.371  14.389  1.00  0.84           N  
ATOM   1594  CA  LYS A 204      -6.621 -55.003  13.293  1.00  0.84           C  
ATOM   1595  C   LYS A 204      -7.343 -54.914  11.956  1.00  0.84           C  
ATOM   1596  O   LYS A 204      -7.305 -55.844  11.151  1.00  0.84           O  
ATOM   1597  CB  LYS A 204      -6.282 -56.493  13.565  1.00  0.84           C  
ATOM   1598  CG  LYS A 204      -5.578 -56.749  14.902  1.00  0.84           C  
ATOM   1599  CD  LYS A 204      -5.414 -58.254  15.161  1.00  0.84           C  
ATOM   1600  CE  LYS A 204      -4.718 -58.543  16.489  1.00  0.84           C  
ATOM   1601  NZ  LYS A 204      -4.557 -60.002  16.664  1.00  0.84           N  
ATOM   1602  N   PHE A 205      -8.004 -53.776  11.674  1.00  0.92           N  
ATOM   1603  CA  PHE A 205      -8.835 -53.632  10.494  1.00  0.92           C  
ATOM   1604  C   PHE A 205      -8.439 -52.392   9.709  1.00  0.92           C  
ATOM   1605  O   PHE A 205      -8.011 -51.410  10.314  1.00  0.92           O  
ATOM   1606  CB  PHE A 205     -10.347 -53.523  10.845  1.00  0.92           C  
ATOM   1607  CG  PHE A 205     -10.943 -54.775  11.440  1.00  0.92           C  
ATOM   1608  CD1 PHE A 205     -10.498 -56.067  11.102  1.00  0.92           C  
ATOM   1609  CD2 PHE A 205     -12.015 -54.656  12.342  1.00  0.92           C  
ATOM   1610  CE1 PHE A 205     -11.035 -57.199  11.725  1.00  0.92           C  
ATOM   1611  CE2 PHE A 205     -12.559 -55.785  12.969  1.00  0.92           C  
ATOM   1612  CZ  PHE A 205     -12.056 -57.057  12.671  1.00  0.92           C  
ATOM   1613  N   PRO A 206      -8.533 -52.368   8.374  1.00  0.95           N  
ATOM   1614  CA  PRO A 206      -8.306 -51.165   7.580  1.00  0.95           C  
ATOM   1615  C   PRO A 206      -9.199 -49.995   7.948  1.00  0.95           C  
ATOM   1616  O   PRO A 206     -10.292 -50.182   8.485  1.00  0.95           O  
ATOM   1617  CB  PRO A 206      -8.542 -51.608   6.122  1.00  0.95           C  
ATOM   1618  CG  PRO A 206      -8.531 -53.139   6.157  1.00  0.95           C  
ATOM   1619  CD  PRO A 206      -9.056 -53.457   7.548  1.00  0.95           C  
ATOM   1620  N   LEU A 207      -8.746 -48.775   7.631  1.00  0.93           N  
ATOM   1621  CA  LEU A 207      -9.490 -47.566   7.888  1.00  0.93           C  
ATOM   1622  C   LEU A 207      -9.801 -46.871   6.580  1.00  0.93           C  
ATOM   1623  O   LEU A 207      -8.931 -46.649   5.741  1.00  0.93           O  
ATOM   1624  CB  LEU A 207      -8.674 -46.606   8.786  1.00  0.93           C  
ATOM   1625  CG  LEU A 207      -9.336 -45.241   9.074  1.00  0.93           C  
ATOM   1626  CD1 LEU A 207     -10.618 -45.377   9.894  1.00  0.93           C  
ATOM   1627  CD2 LEU A 207      -8.356 -44.316   9.796  1.00  0.93           C  
ATOM   1628  N   TYR A 208     -11.066 -46.471   6.391  1.00  0.93           N  
ATOM   1629  CA  TYR A 208     -11.459 -45.652   5.266  1.00  0.93           C  
ATOM   1630  C   TYR A 208     -11.981 -44.324   5.774  1.00  0.93           C  
ATOM   1631  O   TYR A 208     -12.704 -44.274   6.763  1.00  0.93           O  
ATOM   1632  CB  TYR A 208     -12.561 -46.316   4.408  1.00  0.93           C  
ATOM   1633  CG  TYR A 208     -12.067 -47.609   3.819  1.00  0.93           C  
ATOM   1634  CD1 TYR A 208     -11.213 -47.605   2.706  1.00  0.93           C  
ATOM   1635  CD2 TYR A 208     -12.449 -48.839   4.375  1.00  0.93           C  
ATOM   1636  CE1 TYR A 208     -10.741 -48.810   2.163  1.00  0.93           C  
ATOM   1637  CE2 TYR A 208     -11.989 -50.046   3.830  1.00  0.93           C  
ATOM   1638  CZ  TYR A 208     -11.138 -50.029   2.720  1.00  0.93           C  
ATOM   1639  OH  TYR A 208     -10.683 -51.240   2.163  1.00  0.93           O  
ATOM   1640  N   LEU A 209     -11.637 -43.210   5.104  1.00  0.93           N  
ATOM   1641  CA  LEU A 209     -12.247 -41.912   5.347  1.00  0.93           C  
ATOM   1642  C   LEU A 209     -13.030 -41.546   4.109  1.00  0.93           C  
ATOM   1643  O   LEU A 209     -12.539 -41.670   2.987  1.00  0.93           O  
ATOM   1644  CB  LEU A 209     -11.195 -40.803   5.624  1.00  0.93           C  
ATOM   1645  CG  LEU A 209     -11.708 -39.339   5.633  1.00  0.93           C  
ATOM   1646  CD1 LEU A 209     -12.713 -39.049   6.755  1.00  0.93           C  
ATOM   1647  CD2 LEU A 209     -10.544 -38.349   5.738  1.00  0.93           C  
ATOM   1648  N   SER A 210     -14.277 -41.078   4.286  1.00  0.92           N  
ATOM   1649  CA  SER A 210     -15.095 -40.582   3.199  1.00  0.92           C  
ATOM   1650  C   SER A 210     -15.272 -39.083   3.293  1.00  0.92           C  
ATOM   1651  O   SER A 210     -15.508 -38.520   4.359  1.00  0.92           O  
ATOM   1652  CB  SER A 210     -16.500 -41.227   3.136  1.00  0.92           C  
ATOM   1653  OG  SER A 210     -17.145 -41.267   4.411  1.00  0.92           O  
ATOM   1654  N   THR A 211     -15.151 -38.391   2.142  1.00  0.91           N  
ATOM   1655  CA  THR A 211     -15.417 -36.960   2.043  1.00  0.91           C  
ATOM   1656  C   THR A 211     -16.012 -36.657   0.677  1.00  0.91           C  
ATOM   1657  O   THR A 211     -16.165 -37.536  -0.173  1.00  0.91           O  
ATOM   1658  CB  THR A 211     -14.222 -36.005   2.265  1.00  0.91           C  
ATOM   1659  OG1 THR A 211     -13.312 -35.944   1.169  1.00  0.91           O  
ATOM   1660  CG2 THR A 211     -13.370 -36.368   3.487  1.00  0.91           C  
ATOM   1661  N   LYS A 212     -16.353 -35.379   0.425  1.00  0.83           N  
ATOM   1662  CA  LYS A 212     -16.733 -34.886  -0.883  1.00  0.83           C  
ATOM   1663  C   LYS A 212     -15.732 -33.840  -1.385  1.00  0.83           C  
ATOM   1664  O   LYS A 212     -16.104 -32.812  -1.955  1.00  0.83           O  
ATOM   1665  CB  LYS A 212     -18.194 -34.353  -0.850  1.00  0.83           C  
ATOM   1666  CG  LYS A 212     -18.905 -34.296  -2.217  1.00  0.83           C  
ATOM   1667  CD  LYS A 212     -19.133 -35.680  -2.865  1.00  0.83           C  
ATOM   1668  CE  LYS A 212     -19.663 -35.593  -4.304  1.00  0.83           C  
ATOM   1669  NZ  LYS A 212     -20.063 -36.899  -4.853  1.00  0.83           N  
ATOM   1670  N   ASN A 213     -14.405 -34.086  -1.212  1.00  0.85           N  
ATOM   1671  CA  ASN A 213     -13.341 -33.110  -1.471  1.00  0.85           C  
ATOM   1672  C   ASN A 213     -13.231 -32.606  -2.903  1.00  0.85           C  
ATOM   1673  O   ASN A 213     -12.709 -31.535  -3.175  1.00  0.85           O  
ATOM   1674  CB  ASN A 213     -11.941 -33.562  -0.949  1.00  0.85           C  
ATOM   1675  CG  ASN A 213     -11.232 -34.602  -1.824  1.00  0.85           C  
ATOM   1676  OD1 ASN A 213     -11.654 -35.755  -1.907  1.00  0.85           O  
ATOM   1677  ND2 ASN A 213     -10.121 -34.182  -2.473  1.00  0.85           N  
ATOM   1678  N   THR A 214     -13.741 -33.360  -3.886  1.00  0.81           N  
ATOM   1679  CA  THR A 214     -13.812 -32.887  -5.261  1.00  0.81           C  
ATOM   1680  C   THR A 214     -14.744 -31.697  -5.439  1.00  0.81           C  
ATOM   1681  O   THR A 214     -14.542 -30.863  -6.328  1.00  0.81           O  
ATOM   1682  CB  THR A 214     -14.228 -33.983  -6.229  1.00  0.81           C  
ATOM   1683  OG1 THR A 214     -15.412 -34.644  -5.798  1.00  0.81           O  
ATOM   1684  CG2 THR A 214     -13.106 -35.025  -6.307  1.00  0.81           C  
ATOM   1685  N   ILE A 215     -15.783 -31.593  -4.589  1.00  0.68           N  
ATOM   1686  CA  ILE A 215     -16.761 -30.521  -4.602  1.00  0.68           C  
ATOM   1687  C   ILE A 215     -16.387 -29.450  -3.598  1.00  0.68           C  
ATOM   1688  O   ILE A 215     -16.160 -28.304  -3.977  1.00  0.68           O  
ATOM   1689  CB  ILE A 215     -18.152 -31.065  -4.299  1.00  0.68           C  
ATOM   1690  CG1 ILE A 215     -18.510 -32.263  -5.216  1.00  0.68           C  
ATOM   1691  CG2 ILE A 215     -19.217 -29.953  -4.374  1.00  0.68           C  
ATOM   1692  CD1 ILE A 215     -18.541 -31.998  -6.723  1.00  0.68           C  
ATOM   1693  N   LEU A 216     -16.262 -29.813  -2.303  1.00  0.79           N  
ATOM   1694  CA  LEU A 216     -15.832 -28.890  -1.267  1.00  0.79           C  
ATOM   1695  C   LEU A 216     -14.333 -29.018  -1.100  1.00  0.79           C  
ATOM   1696  O   LEU A 216     -13.821 -29.752  -0.252  1.00  0.79           O  
ATOM   1697  CB  LEU A 216     -16.499 -29.176   0.098  1.00  0.79           C  
ATOM   1698  CG  LEU A 216     -18.036 -29.251   0.083  1.00  0.79           C  
ATOM   1699  CD1 LEU A 216     -18.543 -29.652   1.475  1.00  0.79           C  
ATOM   1700  CD2 LEU A 216     -18.675 -27.929  -0.359  1.00  0.79           C  
ATOM   1701  N   LYS A 217     -13.580 -28.324  -1.960  1.00  0.79           N  
ATOM   1702  CA  LYS A 217     -12.153 -28.508  -2.109  1.00  0.79           C  
ATOM   1703  C   LYS A 217     -11.361 -28.045  -0.902  1.00  0.79           C  
ATOM   1704  O   LYS A 217     -10.361 -28.643  -0.518  1.00  0.79           O  
ATOM   1705  CB  LYS A 217     -11.660 -27.837  -3.413  1.00  0.79           C  
ATOM   1706  CG  LYS A 217     -12.474 -28.256  -4.656  1.00  0.79           C  
ATOM   1707  CD  LYS A 217     -12.041 -27.505  -5.922  1.00  0.79           C  
ATOM   1708  CE  LYS A 217     -12.908 -27.781  -7.152  1.00  0.79           C  
ATOM   1709  NZ  LYS A 217     -12.775 -29.170  -7.632  1.00  0.79           N  
ATOM   1710  N   LYS A 218     -11.799 -26.961  -0.243  1.00  0.83           N  
ATOM   1711  CA  LYS A 218     -11.140 -26.456   0.940  1.00  0.83           C  
ATOM   1712  C   LYS A 218     -11.663 -27.074   2.211  1.00  0.83           C  
ATOM   1713  O   LYS A 218     -10.883 -27.464   3.080  1.00  0.83           O  
ATOM   1714  CB  LYS A 218     -11.243 -24.908   0.970  1.00  0.83           C  
ATOM   1715  CG  LYS A 218     -10.463 -24.235  -0.176  1.00  0.83           C  
ATOM   1716  CD  LYS A 218      -9.011 -24.744  -0.221  1.00  0.83           C  
ATOM   1717  CE  LYS A 218      -8.094 -24.054  -1.217  1.00  0.83           C  
ATOM   1718  NZ  LYS A 218      -6.724 -24.584  -1.025  1.00  0.83           N  
ATOM   1719  N   TYR A 219     -12.993 -27.204   2.351  1.00  0.86           N  
ATOM   1720  CA  TYR A 219     -13.601 -27.757   3.548  1.00  0.86           C  
ATOM   1721  C   TYR A 219     -13.289 -29.231   3.748  1.00  0.86           C  
ATOM   1722  O   TYR A 219     -12.769 -29.639   4.785  1.00  0.86           O  
ATOM   1723  CB  TYR A 219     -15.135 -27.566   3.477  1.00  0.86           C  
ATOM   1724  CG  TYR A 219     -15.792 -27.541   4.829  1.00  0.86           C  
ATOM   1725  CD1 TYR A 219     -16.089 -28.740   5.495  1.00  0.86           C  
ATOM   1726  CD2 TYR A 219     -16.189 -26.323   5.409  1.00  0.86           C  
ATOM   1727  CE1 TYR A 219     -16.833 -28.729   6.682  1.00  0.86           C  
ATOM   1728  CE2 TYR A 219     -16.943 -26.309   6.593  1.00  0.86           C  
ATOM   1729  CZ  TYR A 219     -17.285 -27.517   7.205  1.00  0.86           C  
ATOM   1730  OH  TYR A 219     -18.133 -27.549   8.318  1.00  0.86           O  
ATOM   1731  N   ASP A 220     -13.534 -30.065   2.719  1.00  0.86           N  
ATOM   1732  CA  ASP A 220     -13.380 -31.499   2.838  1.00  0.86           C  
ATOM   1733  C   ASP A 220     -11.977 -31.927   2.456  1.00  0.86           C  
ATOM   1734  O   ASP A 220     -11.528 -33.016   2.823  1.00  0.86           O  
ATOM   1735  CB  ASP A 220     -14.396 -32.223   1.922  1.00  0.86           C  
ATOM   1736  CG  ASP A 220     -15.740 -32.351   2.593  1.00  0.86           C  
ATOM   1737  OD1 ASP A 220     -16.043 -31.549   3.507  1.00  0.86           O  
ATOM   1738  OD2 ASP A 220     -16.490 -33.299   2.243  1.00  0.86           O  
ATOM   1739  N   GLY A 221     -11.219 -31.050   1.762  1.00  0.88           N  
ATOM   1740  CA  GLY A 221      -9.788 -31.238   1.545  1.00  0.88           C  
ATOM   1741  C   GLY A 221      -9.012 -31.153   2.826  1.00  0.88           C  
ATOM   1742  O   GLY A 221      -8.110 -31.941   3.064  1.00  0.88           O  
ATOM   1743  N   ARG A 222      -9.420 -30.265   3.755  1.00  0.82           N  
ATOM   1744  CA  ARG A 222      -8.781 -30.143   5.054  1.00  0.82           C  
ATOM   1745  C   ARG A 222      -8.830 -31.414   5.891  1.00  0.82           C  
ATOM   1746  O   ARG A 222      -7.839 -31.832   6.484  1.00  0.82           O  
ATOM   1747  CB  ARG A 222      -9.450 -29.014   5.863  1.00  0.82           C  
ATOM   1748  CG  ARG A 222      -8.571 -28.462   7.000  1.00  0.82           C  
ATOM   1749  CD  ARG A 222      -7.829 -27.181   6.617  1.00  0.82           C  
ATOM   1750  NE  ARG A 222      -6.880 -26.870   7.725  1.00  0.82           N  
ATOM   1751  CZ  ARG A 222      -5.575 -27.174   7.711  1.00  0.82           C  
ATOM   1752  NH1 ARG A 222      -5.054 -27.987   6.799  1.00  0.82           N  
ATOM   1753  NH2 ARG A 222      -4.794 -26.669   8.655  1.00  0.82           N  
ATOM   1754  N   PHE A 223      -9.993 -32.098   5.911  1.00  0.88           N  
ATOM   1755  CA  PHE A 223     -10.138 -33.405   6.530  1.00  0.88           C  
ATOM   1756  C   PHE A 223      -9.239 -34.452   5.892  1.00  0.88           C  
ATOM   1757  O   PHE A 223      -8.559 -35.214   6.576  1.00  0.88           O  
ATOM   1758  CB  PHE A 223     -11.587 -33.929   6.371  1.00  0.88           C  
ATOM   1759  CG  PHE A 223     -12.528 -33.302   7.352  1.00  0.88           C  
ATOM   1760  CD1 PHE A 223     -13.098 -32.046   7.098  1.00  0.88           C  
ATOM   1761  CD2 PHE A 223     -12.922 -34.011   8.499  1.00  0.88           C  
ATOM   1762  CE1 PHE A 223     -14.074 -31.517   7.949  1.00  0.88           C  
ATOM   1763  CE2 PHE A 223     -13.904 -33.492   9.350  1.00  0.88           C  
ATOM   1764  CZ  PHE A 223     -14.489 -32.252   9.064  1.00  0.88           C  
ATOM   1765  N   LYS A 224      -9.192 -34.495   4.546  1.00  0.83           N  
ATOM   1766  CA  LYS A 224      -8.346 -35.418   3.816  1.00  0.83           C  
ATOM   1767  C   LYS A 224      -6.863 -35.193   4.076  1.00  0.83           C  
ATOM   1768  O   LYS A 224      -6.137 -36.143   4.381  1.00  0.83           O  
ATOM   1769  CB  LYS A 224      -8.665 -35.289   2.308  1.00  0.83           C  
ATOM   1770  CG  LYS A 224      -7.817 -36.159   1.365  1.00  0.83           C  
ATOM   1771  CD  LYS A 224      -8.155 -35.845  -0.101  1.00  0.83           C  
ATOM   1772  CE  LYS A 224      -7.197 -36.449  -1.133  1.00  0.83           C  
ATOM   1773  NZ  LYS A 224      -7.548 -37.854  -1.415  1.00  0.83           N  
ATOM   1774  N   ASP A 225      -6.406 -33.928   4.026  1.00  0.85           N  
ATOM   1775  CA  ASP A 225      -5.039 -33.538   4.287  1.00  0.85           C  
ATOM   1776  C   ASP A 225      -4.597 -33.845   5.705  1.00  0.85           C  
ATOM   1777  O   ASP A 225      -3.549 -34.437   5.916  1.00  0.85           O  
ATOM   1778  CB  ASP A 225      -4.851 -32.019   4.070  1.00  0.85           C  
ATOM   1779  CG  ASP A 225      -4.968 -31.620   2.611  1.00  0.85           C  
ATOM   1780  OD1 ASP A 225      -4.995 -32.516   1.731  1.00  0.85           O  
ATOM   1781  OD2 ASP A 225      -5.008 -30.380   2.394  1.00  0.85           O  
ATOM   1782  N   ILE A 226      -5.415 -33.504   6.725  1.00  0.87           N  
ATOM   1783  CA  ILE A 226      -5.097 -33.786   8.118  1.00  0.87           C  
ATOM   1784  C   ILE A 226      -5.027 -35.276   8.407  1.00  0.87           C  
ATOM   1785  O   ILE A 226      -4.109 -35.749   9.065  1.00  0.87           O  
ATOM   1786  CB  ILE A 226      -6.051 -33.054   9.058  1.00  0.87           C  
ATOM   1787  CG1 ILE A 226      -5.735 -31.539   9.033  1.00  0.87           C  
ATOM   1788  CG2 ILE A 226      -5.925 -33.588  10.500  1.00  0.87           C  
ATOM   1789  CD1 ILE A 226      -6.820 -30.680   9.692  1.00  0.87           C  
ATOM   1790  N   PHE A 227      -5.953 -36.102   7.879  1.00  0.89           N  
ATOM   1791  CA  PHE A 227      -5.812 -37.546   8.001  1.00  0.89           C  
ATOM   1792  C   PHE A 227      -4.547 -38.075   7.319  1.00  0.89           C  
ATOM   1793  O   PHE A 227      -3.813 -38.882   7.879  1.00  0.89           O  
ATOM   1794  CB  PHE A 227      -7.043 -38.282   7.419  1.00  0.89           C  
ATOM   1795  CG  PHE A 227      -8.129 -38.479   8.442  1.00  0.89           C  
ATOM   1796  CD1 PHE A 227      -8.821 -37.389   8.998  1.00  0.89           C  
ATOM   1797  CD2 PHE A 227      -8.537 -39.782   8.784  1.00  0.89           C  
ATOM   1798  CE1 PHE A 227      -9.907 -37.593   9.856  1.00  0.89           C  
ATOM   1799  CE2 PHE A 227      -9.624 -39.991   9.639  1.00  0.89           C  
ATOM   1800  CZ  PHE A 227     -10.315 -38.895  10.168  1.00  0.89           C  
ATOM   1801  N   ALA A 228      -4.231 -37.597   6.101  1.00  0.89           N  
ATOM   1802  CA  ALA A 228      -3.017 -37.969   5.408  1.00  0.89           C  
ATOM   1803  C   ALA A 228      -1.732 -37.516   6.124  1.00  0.89           C  
ATOM   1804  O   ALA A 228      -0.771 -38.259   6.279  1.00  0.89           O  
ATOM   1805  CB  ALA A 228      -3.097 -37.423   3.975  1.00  0.89           C  
ATOM   1806  N   GLU A 229      -1.698 -36.295   6.665  1.00  0.81           N  
ATOM   1807  CA  GLU A 229      -0.579 -35.757   7.431  1.00  0.81           C  
ATOM   1808  C   GLU A 229      -0.455 -36.400   8.807  1.00  0.81           C  
ATOM   1809  O   GLU A 229       0.583 -36.268   9.469  1.00  0.81           O  
ATOM   1810  CB  GLU A 229      -0.743 -34.221   7.588  1.00  0.81           C  
ATOM   1811  CG  GLU A 229       0.231 -33.458   8.536  1.00  0.81           C  
ATOM   1812  CD  GLU A 229      -0.269 -32.061   8.893  1.00  0.81           C  
ATOM   1813  OE1 GLU A 229      -0.393 -31.225   7.963  1.00  0.81           O  
ATOM   1814  OE2 GLU A 229      -0.529 -31.815  10.102  1.00  0.81           O  
ATOM   1815  N   ILE A 230      -1.457 -37.155   9.302  1.00  0.88           N  
ATOM   1816  CA  ILE A 230      -1.347 -37.891  10.566  1.00  0.88           C  
ATOM   1817  C   ILE A 230      -0.957 -39.365  10.356  1.00  0.88           C  
ATOM   1818  O   ILE A 230      -0.508 -40.050  11.267  1.00  0.88           O  
ATOM   1819  CB  ILE A 230      -2.603 -37.696  11.434  1.00  0.88           C  
ATOM   1820  CG1 ILE A 230      -2.709 -36.211  11.848  1.00  0.88           C  
ATOM   1821  CG2 ILE A 230      -2.596 -38.561  12.714  1.00  0.88           C  
ATOM   1822  CD1 ILE A 230      -4.063 -35.784  12.418  1.00  0.88           C  
ATOM   1823  N   TYR A 231      -0.933 -39.875   9.100  1.00  0.79           N  
ATOM   1824  CA  TYR A 231      -0.250 -41.146   8.815  1.00  0.79           C  
ATOM   1825  C   TYR A 231       1.269 -41.189   9.059  1.00  0.79           C  
ATOM   1826  O   TYR A 231       1.757 -42.307   9.257  1.00  0.79           O  
ATOM   1827  CB  TYR A 231      -0.671 -41.840   7.471  1.00  0.79           C  
ATOM   1828  CG  TYR A 231      -0.092 -41.284   6.188  1.00  0.79           C  
ATOM   1829  CD1 TYR A 231       1.296 -41.212   5.975  1.00  0.79           C  
ATOM   1830  CD2 TYR A 231      -0.940 -40.879   5.141  1.00  0.79           C  
ATOM   1831  CE1 TYR A 231       1.824 -40.550   4.864  1.00  0.79           C  
ATOM   1832  CE2 TYR A 231      -0.414 -40.236   4.005  1.00  0.79           C  
ATOM   1833  CZ  TYR A 231       0.965 -40.028   3.900  1.00  0.79           C  
ATOM   1834  OH  TYR A 231       1.479 -39.265   2.836  1.00  0.79           O  
ATOM   1835  N   PRO A 232       2.099 -40.142   9.115  1.00  0.72           N  
ATOM   1836  CA  PRO A 232       3.469 -40.199   9.592  1.00  0.72           C  
ATOM   1837  C   PRO A 232       3.609 -40.723  11.008  1.00  0.72           C  
ATOM   1838  O   PRO A 232       4.678 -41.224  11.347  1.00  0.72           O  
ATOM   1839  CB  PRO A 232       4.004 -38.762   9.473  1.00  0.72           C  
ATOM   1840  CG  PRO A 232       3.164 -38.136   8.369  1.00  0.72           C  
ATOM   1841  CD  PRO A 232       1.832 -38.857   8.502  1.00  0.72           C  
ATOM   1842  N   GLU A 233       2.571 -40.585  11.862  1.00  0.77           N  
ATOM   1843  CA  GLU A 233       2.570 -41.145  13.198  1.00  0.77           C  
ATOM   1844  C   GLU A 233       2.129 -42.622  13.174  1.00  0.77           C  
ATOM   1845  O   GLU A 233       2.484 -43.387  14.063  1.00  0.77           O  
ATOM   1846  CB  GLU A 233       1.657 -40.302  14.155  1.00  0.77           C  
ATOM   1847  CG  GLU A 233       2.077 -38.804  14.349  1.00  0.77           C  
ATOM   1848  CD  GLU A 233       1.167 -37.976  15.273  1.00  0.77           C  
ATOM   1849  OE1 GLU A 233       0.756 -36.835  14.900  1.00  0.77           O  
ATOM   1850  OE2 GLU A 233       0.867 -38.435  16.401  1.00  0.77           O  
ATOM   1851  N   TYR A 234       1.379 -43.085  12.136  1.00  0.81           N  
ATOM   1852  CA  TYR A 234       0.715 -44.395  12.168  1.00  0.81           C  
ATOM   1853  C   TYR A 234       1.059 -45.399  11.068  1.00  0.81           C  
ATOM   1854  O   TYR A 234       0.809 -46.593  11.231  1.00  0.81           O  
ATOM   1855  CB  TYR A 234      -0.827 -44.206  12.071  1.00  0.81           C  
ATOM   1856  CG  TYR A 234      -1.344 -43.603  13.337  1.00  0.81           C  
ATOM   1857  CD1 TYR A 234      -1.376 -44.364  14.516  1.00  0.81           C  
ATOM   1858  CD2 TYR A 234      -1.783 -42.273  13.374  1.00  0.81           C  
ATOM   1859  CE1 TYR A 234      -1.816 -43.798  15.718  1.00  0.81           C  
ATOM   1860  CE2 TYR A 234      -2.215 -41.699  14.575  1.00  0.81           C  
ATOM   1861  CZ  TYR A 234      -2.220 -42.463  15.744  1.00  0.81           C  
ATOM   1862  OH  TYR A 234      -2.613 -41.876  16.953  1.00  0.81           O  
ATOM   1863  N   GLU A 235       1.628 -44.994   9.912  1.00  0.78           N  
ATOM   1864  CA  GLU A 235       1.739 -45.865   8.737  1.00  0.78           C  
ATOM   1865  C   GLU A 235       2.567 -47.127   8.955  1.00  0.78           C  
ATOM   1866  O   GLU A 235       2.201 -48.218   8.510  1.00  0.78           O  
ATOM   1867  CB  GLU A 235       2.254 -45.123   7.472  1.00  0.78           C  
ATOM   1868  CG  GLU A 235       2.203 -45.997   6.184  1.00  0.78           C  
ATOM   1869  CD  GLU A 235       2.799 -45.337   4.943  1.00  0.78           C  
ATOM   1870  OE1 GLU A 235       2.929 -44.098   4.907  1.00  0.78           O  
ATOM   1871  OE2 GLU A 235       3.166 -46.106   4.009  1.00  0.78           O  
ATOM   1872  N   ALA A 236       3.694 -47.036   9.689  1.00  0.83           N  
ATOM   1873  CA  ALA A 236       4.509 -48.194  10.000  1.00  0.83           C  
ATOM   1874  C   ALA A 236       3.782 -49.269  10.807  1.00  0.83           C  
ATOM   1875  O   ALA A 236       3.865 -50.459  10.503  1.00  0.83           O  
ATOM   1876  CB  ALA A 236       5.771 -47.735  10.749  1.00  0.83           C  
ATOM   1877  N   GLU A 237       3.000 -48.856  11.821  1.00  0.78           N  
ATOM   1878  CA  GLU A 237       2.142 -49.725  12.603  1.00  0.78           C  
ATOM   1879  C   GLU A 237       1.025 -50.372  11.795  1.00  0.78           C  
ATOM   1880  O   GLU A 237       0.734 -51.558  11.948  1.00  0.78           O  
ATOM   1881  CB  GLU A 237       1.551 -48.942  13.793  1.00  0.78           C  
ATOM   1882  CG  GLU A 237       2.633 -48.493  14.806  1.00  0.78           C  
ATOM   1883  CD  GLU A 237       2.059 -47.773  16.026  1.00  0.78           C  
ATOM   1884  OE1 GLU A 237       0.848 -47.439  16.020  1.00  0.78           O  
ATOM   1885  OE2 GLU A 237       2.853 -47.565  16.978  1.00  0.78           O  
ATOM   1886  N   PHE A 238       0.391 -49.627  10.866  1.00  0.84           N  
ATOM   1887  CA  PHE A 238      -0.600 -50.186   9.957  1.00  0.84           C  
ATOM   1888  C   PHE A 238      -0.042 -51.290   9.061  1.00  0.84           C  
ATOM   1889  O   PHE A 238      -0.600 -52.382   8.989  1.00  0.84           O  
ATOM   1890  CB  PHE A 238      -1.201 -49.072   9.054  1.00  0.84           C  
ATOM   1891  CG  PHE A 238      -2.431 -48.456   9.664  1.00  0.84           C  
ATOM   1892  CD1 PHE A 238      -2.377 -47.703  10.848  1.00  0.84           C  
ATOM   1893  CD2 PHE A 238      -3.673 -48.615   9.029  1.00  0.84           C  
ATOM   1894  CE1 PHE A 238      -3.536 -47.129  11.385  1.00  0.84           C  
ATOM   1895  CE2 PHE A 238      -4.836 -48.043   9.554  1.00  0.84           C  
ATOM   1896  CZ  PHE A 238      -4.764 -47.302  10.737  1.00  0.84           C  
ATOM   1897  N   LYS A 239       1.121 -51.072   8.412  1.00  0.77           N  
ATOM   1898  CA  LYS A 239       1.759 -52.098   7.600  1.00  0.77           C  
ATOM   1899  C   LYS A 239       2.204 -53.309   8.401  1.00  0.77           C  
ATOM   1900  O   LYS A 239       2.083 -54.442   7.944  1.00  0.77           O  
ATOM   1901  CB  LYS A 239       2.948 -51.526   6.798  1.00  0.77           C  
ATOM   1902  CG  LYS A 239       2.490 -50.592   5.672  1.00  0.77           C  
ATOM   1903  CD  LYS A 239       3.665 -50.023   4.866  1.00  0.77           C  
ATOM   1904  CE  LYS A 239       3.162 -49.104   3.753  1.00  0.77           C  
ATOM   1905  NZ  LYS A 239       4.259 -48.312   3.164  1.00  0.77           N  
ATOM   1906  N   ALA A 240       2.676 -53.102   9.644  1.00  0.83           N  
ATOM   1907  CA  ALA A 240       3.031 -54.166  10.563  1.00  0.83           C  
ATOM   1908  C   ALA A 240       1.883 -55.119  10.893  1.00  0.83           C  
ATOM   1909  O   ALA A 240       2.081 -56.318  11.076  1.00  0.83           O  
ATOM   1910  CB  ALA A 240       3.583 -53.540  11.854  1.00  0.83           C  
ATOM   1911  N   ALA A 241       0.641 -54.603  10.946  1.00  0.85           N  
ATOM   1912  CA  ALA A 241      -0.544 -55.415  11.139  1.00  0.85           C  
ATOM   1913  C   ALA A 241      -1.233 -55.813   9.834  1.00  0.85           C  
ATOM   1914  O   ALA A 241      -2.289 -56.442   9.847  1.00  0.85           O  
ATOM   1915  CB  ALA A 241      -1.531 -54.638  12.028  1.00  0.85           C  
ATOM   1916  N   GLY A 242      -0.634 -55.484   8.669  1.00  0.87           N  
ATOM   1917  CA  GLY A 242      -1.154 -55.831   7.348  1.00  0.87           C  
ATOM   1918  C   GLY A 242      -2.397 -55.086   6.933  1.00  0.87           C  
ATOM   1919  O   GLY A 242      -3.187 -55.572   6.129  1.00  0.87           O  
ATOM   1920  N   ILE A 243      -2.599 -53.871   7.467  1.00  0.89           N  
ATOM   1921  CA  ILE A 243      -3.788 -53.073   7.222  1.00  0.89           C  
ATOM   1922  C   ILE A 243      -3.389 -51.744   6.614  1.00  0.89           C  
ATOM   1923  O   ILE A 243      -2.216 -51.393   6.500  1.00  0.89           O  
ATOM   1924  CB  ILE A 243      -4.647 -52.864   8.466  1.00  0.89           C  
ATOM   1925  CG1 ILE A 243      -3.822 -52.287   9.634  1.00  0.89           C  
ATOM   1926  CG2 ILE A 243      -5.279 -54.222   8.827  1.00  0.89           C  
ATOM   1927  CD1 ILE A 243      -4.646 -51.976  10.885  1.00  0.89           C  
ATOM   1928  N   TRP A 244      -4.374 -50.967   6.138  1.00  0.86           N  
ATOM   1929  CA  TRP A 244      -4.105 -49.777   5.361  1.00  0.86           C  
ATOM   1930  C   TRP A 244      -5.074 -48.671   5.735  1.00  0.86           C  
ATOM   1931  O   TRP A 244      -6.080 -48.884   6.412  1.00  0.86           O  
ATOM   1932  CB  TRP A 244      -4.170 -50.081   3.841  1.00  0.86           C  
ATOM   1933  CG  TRP A 244      -5.478 -50.688   3.379  1.00  0.86           C  
ATOM   1934  CD1 TRP A 244      -6.625 -50.057   2.982  1.00  0.86           C  
ATOM   1935  CD2 TRP A 244      -5.753 -52.099   3.342  1.00  0.86           C  
ATOM   1936  NE1 TRP A 244      -7.604 -50.984   2.702  1.00  0.86           N  
ATOM   1937  CE2 TRP A 244      -7.086 -52.241   2.913  1.00  0.86           C  
ATOM   1938  CE3 TRP A 244      -4.965 -53.212   3.642  1.00  0.86           C  
ATOM   1939  CZ2 TRP A 244      -7.659 -53.496   2.776  1.00  0.86           C  
ATOM   1940  CZ3 TRP A 244      -5.552 -54.481   3.519  1.00  0.86           C  
ATOM   1941  CH2 TRP A 244      -6.882 -54.621   3.094  1.00  0.86           C  
ATOM   1942  N   TYR A 245      -4.764 -47.443   5.294  1.00  0.91           N  
ATOM   1943  CA  TYR A 245      -5.663 -46.317   5.360  1.00  0.91           C  
ATOM   1944  C   TYR A 245      -5.883 -45.855   3.930  1.00  0.91           C  
ATOM   1945  O   TYR A 245      -4.931 -45.715   3.165  1.00  0.91           O  
ATOM   1946  CB  TYR A 245      -5.088 -45.179   6.254  1.00  0.91           C  
ATOM   1947  CG  TYR A 245      -5.797 -43.862   6.042  1.00  0.91           C  
ATOM   1948  CD1 TYR A 245      -7.163 -43.728   6.333  1.00  0.91           C  
ATOM   1949  CD2 TYR A 245      -5.119 -42.793   5.434  1.00  0.91           C  
ATOM   1950  CE1 TYR A 245      -7.851 -42.558   5.987  1.00  0.91           C  
ATOM   1951  CE2 TYR A 245      -5.803 -41.618   5.094  1.00  0.91           C  
ATOM   1952  CZ  TYR A 245      -7.172 -41.511   5.359  1.00  0.91           C  
ATOM   1953  OH  TYR A 245      -7.863 -40.344   4.991  1.00  0.91           O  
ATOM   1954  N   GLU A 246      -7.145 -45.593   3.553  1.00  0.85           N  
ATOM   1955  CA  GLU A 246      -7.466 -45.135   2.221  1.00  0.85           C  
ATOM   1956  C   GLU A 246      -8.544 -44.068   2.306  1.00  0.85           C  
ATOM   1957  O   GLU A 246      -9.537 -44.182   3.024  1.00  0.85           O  
ATOM   1958  CB  GLU A 246      -7.907 -46.339   1.352  1.00  0.85           C  
ATOM   1959  CG  GLU A 246      -8.016 -46.106  -0.176  1.00  0.85           C  
ATOM   1960  CD  GLU A 246      -8.527 -47.367  -0.874  1.00  0.85           C  
ATOM   1961  OE1 GLU A 246      -9.656 -47.337  -1.435  1.00  0.85           O  
ATOM   1962  OE2 GLU A 246      -7.827 -48.405  -0.825  1.00  0.85           O  
ATOM   1963  N   HIS A 247      -8.361 -42.953   1.579  1.00  0.87           N  
ATOM   1964  CA  HIS A 247      -9.382 -41.928   1.458  1.00  0.87           C  
ATOM   1965  C   HIS A 247     -10.186 -42.209   0.210  1.00  0.87           C  
ATOM   1966  O   HIS A 247      -9.622 -42.500  -0.842  1.00  0.87           O  
ATOM   1967  CB  HIS A 247      -8.783 -40.502   1.363  1.00  0.87           C  
ATOM   1968  CG  HIS A 247      -9.775 -39.439   0.968  1.00  0.87           C  
ATOM   1969  ND1 HIS A 247      -9.887 -39.106  -0.371  1.00  0.87           N  
ATOM   1970  CD2 HIS A 247     -10.724 -38.795   1.693  1.00  0.87           C  
ATOM   1971  CE1 HIS A 247     -10.916 -38.281  -0.435  1.00  0.87           C  
ATOM   1972  NE2 HIS A 247     -11.449 -38.055   0.785  1.00  0.87           N  
ATOM   1973  N   ARG A 248     -11.520 -42.104   0.304  1.00  0.80           N  
ATOM   1974  CA  ARG A 248     -12.393 -42.296  -0.830  1.00  0.80           C  
ATOM   1975  C   ARG A 248     -13.403 -41.175  -0.876  1.00  0.80           C  
ATOM   1976  O   ARG A 248     -13.693 -40.498   0.111  1.00  0.80           O  
ATOM   1977  CB  ARG A 248     -13.187 -43.620  -0.727  1.00  0.80           C  
ATOM   1978  CG  ARG A 248     -12.342 -44.880  -0.974  1.00  0.80           C  
ATOM   1979  CD  ARG A 248     -13.105 -46.140  -0.579  1.00  0.80           C  
ATOM   1980  NE  ARG A 248     -12.211 -47.288  -0.854  1.00  0.80           N  
ATOM   1981  CZ  ARG A 248     -12.511 -48.575  -0.692  1.00  0.80           C  
ATOM   1982  NH1 ARG A 248     -13.616 -48.957  -0.064  1.00  0.80           N  
ATOM   1983  NH2 ARG A 248     -11.641 -49.472  -1.143  1.00  0.80           N  
ATOM   1984  N   LEU A 249     -14.013 -40.962  -2.052  1.00  0.86           N  
ATOM   1985  CA  LEU A 249     -15.227 -40.182  -2.147  1.00  0.86           C  
ATOM   1986  C   LEU A 249     -16.400 -40.904  -1.482  1.00  0.86           C  
ATOM   1987  O   LEU A 249     -16.462 -42.132  -1.449  1.00  0.86           O  
ATOM   1988  CB  LEU A 249     -15.544 -39.826  -3.615  1.00  0.86           C  
ATOM   1989  CG  LEU A 249     -14.476 -38.949  -4.301  1.00  0.86           C  
ATOM   1990  CD1 LEU A 249     -14.792 -38.783  -5.795  1.00  0.86           C  
ATOM   1991  CD2 LEU A 249     -14.345 -37.573  -3.631  1.00  0.86           C  
ATOM   1992  N   ILE A 250     -17.350 -40.159  -0.885  1.00  0.87           N  
ATOM   1993  CA  ILE A 250     -18.459 -40.717  -0.118  1.00  0.87           C  
ATOM   1994  C   ILE A 250     -19.356 -41.677  -0.898  1.00  0.87           C  
ATOM   1995  O   ILE A 250     -19.726 -42.736  -0.402  1.00  0.87           O  
ATOM   1996  CB  ILE A 250     -19.252 -39.604   0.573  1.00  0.87           C  
ATOM   1997  CG1 ILE A 250     -20.485 -40.109   1.361  1.00  0.87           C  
ATOM   1998  CG2 ILE A 250     -19.657 -38.519  -0.447  1.00  0.87           C  
ATOM   1999  CD1 ILE A 250     -20.160 -41.039   2.534  1.00  0.87           C  
ATOM   2000  N   ASP A 251     -19.671 -41.363  -2.159  1.00  0.84           N  
ATOM   2001  CA  ASP A 251     -20.432 -42.167  -3.094  1.00  0.84           C  
ATOM   2002  C   ASP A 251     -19.774 -43.499  -3.462  1.00  0.84           C  
ATOM   2003  O   ASP A 251     -20.401 -44.558  -3.381  1.00  0.84           O  
ATOM   2004  CB  ASP A 251     -20.762 -41.317  -4.357  1.00  0.84           C  
ATOM   2005  CG  ASP A 251     -19.659 -40.365  -4.807  1.00  0.84           C  
ATOM   2006  OD1 ASP A 251     -18.487 -40.507  -4.376  1.00  0.84           O  
ATOM   2007  OD2 ASP A 251     -19.975 -39.384  -5.523  1.00  0.84           O  
ATOM   2008  N   ASP A 252     -18.460 -43.499  -3.776  1.00  0.84           N  
ATOM   2009  CA  ASP A 252     -17.690 -44.732  -3.907  1.00  0.84           C  
ATOM   2010  C   ASP A 252     -17.675 -45.508  -2.591  1.00  0.84           C  
ATOM   2011  O   ASP A 252     -17.949 -46.703  -2.546  1.00  0.84           O  
ATOM   2012  CB  ASP A 252     -16.248 -44.433  -4.409  1.00  0.84           C  
ATOM   2013  CG  ASP A 252     -15.389 -45.694  -4.510  1.00  0.84           C  
ATOM   2014  OD1 ASP A 252     -15.782 -46.665  -5.212  1.00  0.84           O  
ATOM   2015  OD2 ASP A 252     -14.333 -45.711  -3.829  1.00  0.84           O  
ATOM   2016  N   MET A 253     -17.437 -44.836  -1.451  1.00  0.85           N  
ATOM   2017  CA  MET A 253     -17.411 -45.499  -0.166  1.00  0.85           C  
ATOM   2018  C   MET A 253     -18.711 -46.185   0.238  1.00  0.85           C  
ATOM   2019  O   MET A 253     -18.688 -47.323   0.702  1.00  0.85           O  
ATOM   2020  CB  MET A 253     -16.988 -44.513   0.942  1.00  0.85           C  
ATOM   2021  CG  MET A 253     -16.715 -45.195   2.293  1.00  0.85           C  
ATOM   2022  SD  MET A 253     -15.422 -46.462   2.207  1.00  0.85           S  
ATOM   2023  CE  MET A 253     -16.017 -47.383   3.642  1.00  0.85           C  
ATOM   2024  N   VAL A 254     -19.887 -45.550   0.043  1.00  0.87           N  
ATOM   2025  CA  VAL A 254     -21.165 -46.199   0.324  1.00  0.87           C  
ATOM   2026  C   VAL A 254     -21.421 -47.405  -0.570  1.00  0.87           C  
ATOM   2027  O   VAL A 254     -21.874 -48.449  -0.104  1.00  0.87           O  
ATOM   2028  CB  VAL A 254     -22.378 -45.269   0.344  1.00  0.87           C  
ATOM   2029  CG1 VAL A 254     -22.167 -44.178   1.405  1.00  0.87           C  
ATOM   2030  CG2 VAL A 254     -22.647 -44.621  -1.021  1.00  0.87           C  
ATOM   2031  N   ALA A 255     -21.081 -47.326  -1.873  1.00  0.88           N  
ATOM   2032  CA  ALA A 255     -21.144 -48.459  -2.769  1.00  0.88           C  
ATOM   2033  C   ALA A 255     -20.173 -49.586  -2.412  1.00  0.88           C  
ATOM   2034  O   ALA A 255     -20.521 -50.766  -2.369  1.00  0.88           O  
ATOM   2035  CB  ALA A 255     -20.884 -47.960  -4.196  1.00  0.88           C  
ATOM   2036  N   GLN A 256     -18.916 -49.258  -2.077  1.00  0.81           N  
ATOM   2037  CA  GLN A 256     -17.956 -50.232  -1.601  1.00  0.81           C  
ATOM   2038  C   GLN A 256     -18.376 -50.894  -0.301  1.00  0.81           C  
ATOM   2039  O   GLN A 256     -18.276 -52.108  -0.165  1.00  0.81           O  
ATOM   2040  CB  GLN A 256     -16.570 -49.590  -1.395  1.00  0.81           C  
ATOM   2041  CG  GLN A 256     -15.895 -49.080  -2.691  1.00  0.81           C  
ATOM   2042  CD  GLN A 256     -15.460 -50.181  -3.649  1.00  0.81           C  
ATOM   2043  OE1 GLN A 256     -15.193 -51.336  -3.299  1.00  0.81           O  
ATOM   2044  NE2 GLN A 256     -15.384 -49.814  -4.949  1.00  0.81           N  
ATOM   2045  N   ALA A 257     -18.895 -50.127   0.677  1.00  0.88           N  
ATOM   2046  CA  ALA A 257     -19.425 -50.663   1.913  1.00  0.88           C  
ATOM   2047  C   ALA A 257     -20.620 -51.582   1.719  1.00  0.88           C  
ATOM   2048  O   ALA A 257     -20.695 -52.642   2.327  1.00  0.88           O  
ATOM   2049  CB  ALA A 257     -19.790 -49.512   2.865  1.00  0.88           C  
ATOM   2050  N   MET A 258     -21.560 -51.228   0.825  1.00  0.79           N  
ATOM   2051  CA  MET A 258     -22.725 -52.037   0.511  1.00  0.79           C  
ATOM   2052  C   MET A 258     -22.388 -53.424  -0.023  1.00  0.79           C  
ATOM   2053  O   MET A 258     -23.020 -54.411   0.341  1.00  0.79           O  
ATOM   2054  CB  MET A 258     -23.599 -51.266  -0.504  1.00  0.79           C  
ATOM   2055  CG  MET A 258     -24.924 -51.946  -0.904  1.00  0.79           C  
ATOM   2056  SD  MET A 258     -26.097 -52.254   0.449  1.00  0.79           S  
ATOM   2057  CE  MET A 258     -26.533 -50.507   0.664  1.00  0.79           C  
ATOM   2058  N   LYS A 259     -21.360 -53.544  -0.886  1.00  0.80           N  
ATOM   2059  CA  LYS A 259     -20.996 -54.828  -1.467  1.00  0.80           C  
ATOM   2060  C   LYS A 259     -19.853 -55.541  -0.770  1.00  0.80           C  
ATOM   2061  O   LYS A 259     -19.415 -56.602  -1.210  1.00  0.80           O  
ATOM   2062  CB  LYS A 259     -20.614 -54.634  -2.952  1.00  0.80           C  
ATOM   2063  CG  LYS A 259     -19.213 -54.045  -3.176  1.00  0.80           C  
ATOM   2064  CD  LYS A 259     -18.935 -53.756  -4.651  1.00  0.80           C  
ATOM   2065  CE  LYS A 259     -17.511 -53.263  -4.870  1.00  0.80           C  
ATOM   2066  NZ  LYS A 259     -17.378 -52.786  -6.258  1.00  0.80           N  
ATOM   2067  N   SER A 260     -19.318 -54.986   0.327  1.00  0.85           N  
ATOM   2068  CA  SER A 260     -18.198 -55.591   1.028  1.00  0.85           C  
ATOM   2069  C   SER A 260     -18.636 -56.711   1.945  1.00  0.85           C  
ATOM   2070  O   SER A 260     -19.821 -56.914   2.170  1.00  0.85           O  
ATOM   2071  CB  SER A 260     -17.389 -54.555   1.853  1.00  0.85           C  
ATOM   2072  OG  SER A 260     -18.091 -54.118   3.017  1.00  0.85           O  
ATOM   2073  N   ASP A 261     -17.674 -57.431   2.546  1.00  0.84           N  
ATOM   2074  CA  ASP A 261     -17.959 -58.410   3.578  1.00  0.84           C  
ATOM   2075  C   ASP A 261     -17.868 -57.801   4.984  1.00  0.84           C  
ATOM   2076  O   ASP A 261     -17.925 -58.500   5.998  1.00  0.84           O  
ATOM   2077  CB  ASP A 261     -16.959 -59.585   3.482  1.00  0.84           C  
ATOM   2078  CG  ASP A 261     -17.099 -60.337   2.170  1.00  0.84           C  
ATOM   2079  OD1 ASP A 261     -18.246 -60.577   1.721  1.00  0.84           O  
ATOM   2080  OD2 ASP A 261     -16.027 -60.704   1.621  1.00  0.84           O  
ATOM   2081  N   GLY A 262     -17.750 -56.458   5.096  1.00  0.91           N  
ATOM   2082  CA  GLY A 262     -17.467 -55.781   6.359  1.00  0.91           C  
ATOM   2083  C   GLY A 262     -16.029 -55.897   6.809  1.00  0.91           C  
ATOM   2084  O   GLY A 262     -15.122 -56.169   6.027  1.00  0.91           O  
ATOM   2085  N   GLY A 263     -15.762 -55.669   8.111  1.00  0.93           N  
ATOM   2086  CA  GLY A 263     -14.421 -55.810   8.675  1.00  0.93           C  
ATOM   2087  C   GLY A 263     -13.524 -54.625   8.480  1.00  0.93           C  
ATOM   2088  O   GLY A 263     -12.351 -54.771   8.146  1.00  0.93           O  
ATOM   2089  N   PHE A 264     -14.055 -53.411   8.679  1.00  0.91           N  
ATOM   2090  CA  PHE A 264     -13.294 -52.194   8.499  1.00  0.91           C  
ATOM   2091  C   PHE A 264     -13.808 -51.106   9.411  1.00  0.91           C  
ATOM   2092  O   PHE A 264     -14.939 -51.134   9.904  1.00  0.91           O  
ATOM   2093  CB  PHE A 264     -13.236 -51.695   7.027  1.00  0.91           C  
ATOM   2094  CG  PHE A 264     -14.594 -51.420   6.446  1.00  0.91           C  
ATOM   2095  CD1 PHE A 264     -15.171 -50.139   6.506  1.00  0.91           C  
ATOM   2096  CD2 PHE A 264     -15.306 -52.460   5.840  1.00  0.91           C  
ATOM   2097  CE1 PHE A 264     -16.448 -49.910   5.977  1.00  0.91           C  
ATOM   2098  CE2 PHE A 264     -16.586 -52.237   5.331  1.00  0.91           C  
ATOM   2099  CZ  PHE A 264     -17.161 -50.963   5.395  1.00  0.91           C  
ATOM   2100  N   VAL A 265     -12.952 -50.099   9.641  1.00  0.92           N  
ATOM   2101  CA  VAL A 265     -13.324 -48.890  10.334  1.00  0.92           C  
ATOM   2102  C   VAL A 265     -13.630 -47.847   9.283  1.00  0.92           C  
ATOM   2103  O   VAL A 265     -12.885 -47.643   8.324  1.00  0.92           O  
ATOM   2104  CB  VAL A 265     -12.233 -48.396  11.269  1.00  0.92           C  
ATOM   2105  CG1 VAL A 265     -12.693 -47.136  12.032  1.00  0.92           C  
ATOM   2106  CG2 VAL A 265     -11.901 -49.515  12.269  1.00  0.92           C  
ATOM   2107  N   TRP A 266     -14.769 -47.167   9.426  1.00  0.89           N  
ATOM   2108  CA  TRP A 266     -15.193 -46.133   8.525  1.00  0.89           C  
ATOM   2109  C   TRP A 266     -15.188 -44.832   9.296  1.00  0.89           C  
ATOM   2110  O   TRP A 266     -15.985 -44.609  10.202  1.00  0.89           O  
ATOM   2111  CB  TRP A 266     -16.604 -46.477   7.991  1.00  0.89           C  
ATOM   2112  CG  TRP A 266     -17.155 -45.606   6.880  1.00  0.89           C  
ATOM   2113  CD1 TRP A 266     -16.621 -44.494   6.286  1.00  0.89           C  
ATOM   2114  CD2 TRP A 266     -18.435 -45.820   6.252  1.00  0.89           C  
ATOM   2115  NE1 TRP A 266     -17.493 -43.981   5.358  1.00  0.89           N  
ATOM   2116  CE2 TRP A 266     -18.612 -44.779   5.323  1.00  0.89           C  
ATOM   2117  CE3 TRP A 266     -19.411 -46.802   6.435  1.00  0.89           C  
ATOM   2118  CZ2 TRP A 266     -19.767 -44.685   4.562  1.00  0.89           C  
ATOM   2119  CZ3 TRP A 266     -20.585 -46.704   5.670  1.00  0.89           C  
ATOM   2120  CH2 TRP A 266     -20.758 -45.662   4.748  1.00  0.89           C  
ATOM   2121  N   ALA A 267     -14.265 -43.924   8.957  1.00  0.94           N  
ATOM   2122  CA  ALA A 267     -14.261 -42.593   9.499  1.00  0.94           C  
ATOM   2123  C   ALA A 267     -15.200 -41.723   8.687  1.00  0.94           C  
ATOM   2124  O   ALA A 267     -15.018 -41.508   7.489  1.00  0.94           O  
ATOM   2125  CB  ALA A 267     -12.843 -42.002   9.498  1.00  0.94           C  
ATOM   2126  N   CYS A 268     -16.245 -41.206   9.343  1.00  0.91           N  
ATOM   2127  CA  CYS A 268     -17.264 -40.422   8.691  1.00  0.91           C  
ATOM   2128  C   CYS A 268     -17.286 -39.030   9.271  1.00  0.91           C  
ATOM   2129  O   CYS A 268     -17.235 -38.837  10.488  1.00  0.91           O  
ATOM   2130  CB  CYS A 268     -18.679 -40.999   8.929  1.00  0.91           C  
ATOM   2131  SG  CYS A 268     -18.955 -42.614   8.146  1.00  0.91           S  
ATOM   2132  N   LYS A 269     -17.418 -38.000   8.413  1.00  0.85           N  
ATOM   2133  CA  LYS A 269     -17.894 -36.694   8.836  1.00  0.85           C  
ATOM   2134  C   LYS A 269     -19.223 -36.739   9.602  1.00  0.85           C  
ATOM   2135  O   LYS A 269     -19.950 -37.734   9.569  1.00  0.85           O  
ATOM   2136  CB  LYS A 269     -18.013 -35.726   7.643  1.00  0.85           C  
ATOM   2137  CG  LYS A 269     -16.665 -35.293   7.033  1.00  0.85           C  
ATOM   2138  CD  LYS A 269     -16.841 -34.269   5.894  1.00  0.85           C  
ATOM   2139  CE  LYS A 269     -17.546 -32.979   6.341  1.00  0.85           C  
ATOM   2140  NZ  LYS A 269     -17.882 -32.138   5.186  1.00  0.85           N  
ATOM   2141  N   ASN A 270     -19.571 -35.663  10.342  1.00  0.80           N  
ATOM   2142  CA  ASN A 270     -20.648 -35.689  11.320  1.00  0.80           C  
ATOM   2143  C   ASN A 270     -22.004 -36.073  10.727  1.00  0.80           C  
ATOM   2144  O   ASN A 270     -22.692 -36.956  11.237  1.00  0.80           O  
ATOM   2145  CB  ASN A 270     -20.693 -34.301  12.018  1.00  0.80           C  
ATOM   2146  CG  ASN A 270     -21.439 -34.324  13.351  1.00  0.80           C  
ATOM   2147  OD1 ASN A 270     -22.174 -35.251  13.707  1.00  0.80           O  
ATOM   2148  ND2 ASN A 270     -21.253 -33.240  14.135  1.00  0.80           N  
ATOM   2149  N   TYR A 271     -22.385 -35.463   9.587  1.00  0.81           N  
ATOM   2150  CA  TYR A 271     -23.621 -35.792   8.894  1.00  0.81           C  
ATOM   2151  C   TYR A 271     -23.642 -37.184   8.283  1.00  0.81           C  
ATOM   2152  O   TYR A 271     -24.598 -37.942   8.460  1.00  0.81           O  
ATOM   2153  CB  TYR A 271     -23.906 -34.699   7.835  1.00  0.81           C  
ATOM   2154  CG  TYR A 271     -25.215 -34.911   7.123  1.00  0.81           C  
ATOM   2155  CD1 TYR A 271     -26.425 -34.632   7.776  1.00  0.81           C  
ATOM   2156  CD2 TYR A 271     -25.241 -35.433   5.818  1.00  0.81           C  
ATOM   2157  CE1 TYR A 271     -27.647 -34.883   7.140  1.00  0.81           C  
ATOM   2158  CE2 TYR A 271     -26.465 -35.681   5.179  1.00  0.81           C  
ATOM   2159  CZ  TYR A 271     -27.664 -35.405   5.844  1.00  0.81           C  
ATOM   2160  OH  TYR A 271     -28.904 -35.650   5.232  1.00  0.81           O  
ATOM   2161  N   ASP A 272     -22.556 -37.586   7.597  1.00  0.85           N  
ATOM   2162  CA  ASP A 272     -22.442 -38.903   7.006  1.00  0.85           C  
ATOM   2163  C   ASP A 272     -22.521 -39.997   8.065  1.00  0.85           C  
ATOM   2164  O   ASP A 272     -23.200 -41.005   7.902  1.00  0.85           O  
ATOM   2165  CB  ASP A 272     -21.122 -39.030   6.215  1.00  0.85           C  
ATOM   2166  CG  ASP A 272     -21.090 -37.982   5.126  1.00  0.85           C  
ATOM   2167  OD1 ASP A 272     -21.995 -37.999   4.253  1.00  0.85           O  
ATOM   2168  OD2 ASP A 272     -20.168 -37.131   5.165  1.00  0.85           O  
ATOM   2169  N   GLY A 273     -21.871 -39.804   9.229  1.00  0.87           N  
ATOM   2170  CA  GLY A 273     -21.893 -40.788  10.299  1.00  0.87           C  
ATOM   2171  C   GLY A 273     -23.175 -40.836  11.069  1.00  0.87           C  
ATOM   2172  O   GLY A 273     -23.433 -41.814  11.754  1.00  0.87           O  
ATOM   2173  N   ASP A 274     -24.035 -39.808  10.976  1.00  0.80           N  
ATOM   2174  CA  ASP A 274     -25.394 -39.876  11.480  1.00  0.80           C  
ATOM   2175  C   ASP A 274     -26.211 -40.790  10.557  1.00  0.80           C  
ATOM   2176  O   ASP A 274     -26.573 -41.899  10.938  1.00  0.80           O  
ATOM   2177  CB  ASP A 274     -25.934 -38.408  11.552  1.00  0.80           C  
ATOM   2178  CG  ASP A 274     -26.940 -38.087  12.653  1.00  0.80           C  
ATOM   2179  OD1 ASP A 274     -26.969 -38.798  13.683  1.00  0.80           O  
ATOM   2180  OD2 ASP A 274     -27.591 -37.007  12.567  1.00  0.80           O  
ATOM   2181  N   VAL A 275     -26.357 -40.411   9.265  1.00  0.76           N  
ATOM   2182  CA  VAL A 275     -27.171 -41.122   8.279  1.00  0.76           C  
ATOM   2183  C   VAL A 275     -26.693 -42.534   7.970  1.00  0.76           C  
ATOM   2184  O   VAL A 275     -27.463 -43.496   7.923  1.00  0.76           O  
ATOM   2185  CB  VAL A 275     -27.250 -40.327   6.969  1.00  0.76           C  
ATOM   2186  CG1 VAL A 275     -28.110 -41.055   5.915  1.00  0.76           C  
ATOM   2187  CG2 VAL A 275     -27.865 -38.944   7.251  1.00  0.76           C  
ATOM   2188  N   GLN A 276     -25.379 -42.732   7.753  1.00  0.77           N  
ATOM   2189  CA  GLN A 276     -24.873 -44.038   7.391  1.00  0.77           C  
ATOM   2190  C   GLN A 276     -24.922 -45.019   8.546  1.00  0.77           C  
ATOM   2191  O   GLN A 276     -25.085 -46.215   8.331  1.00  0.77           O  
ATOM   2192  CB  GLN A 276     -23.448 -43.968   6.787  1.00  0.77           C  
ATOM   2193  CG  GLN A 276     -23.336 -43.082   5.517  1.00  0.77           C  
ATOM   2194  CD  GLN A 276     -24.197 -43.581   4.357  1.00  0.77           C  
ATOM   2195  OE1 GLN A 276     -24.438 -44.772   4.169  1.00  0.77           O  
ATOM   2196  NE2 GLN A 276     -24.675 -42.629   3.520  1.00  0.77           N  
ATOM   2197  N   SER A 277     -24.835 -44.563   9.815  1.00  0.79           N  
ATOM   2198  CA  SER A 277     -24.959 -45.486  10.941  1.00  0.79           C  
ATOM   2199  C   SER A 277     -26.337 -46.112  11.100  1.00  0.79           C  
ATOM   2200  O   SER A 277     -26.427 -47.319  11.316  1.00  0.79           O  
ATOM   2201  CB  SER A 277     -24.338 -44.986  12.267  1.00  0.79           C  
ATOM   2202  OG  SER A 277     -24.957 -43.803  12.769  1.00  0.79           O  
ATOM   2203  N   ASP A 278     -27.438 -45.364  10.891  1.00  0.76           N  
ATOM   2204  CA  ASP A 278     -28.779 -45.921  10.763  1.00  0.76           C  
ATOM   2205  C   ASP A 278     -28.979 -46.853   9.561  1.00  0.76           C  
ATOM   2206  O   ASP A 278     -29.586 -47.920   9.675  1.00  0.76           O  
ATOM   2207  CB  ASP A 278     -29.791 -44.767  10.690  1.00  0.76           C  
ATOM   2208  CG  ASP A 278     -29.802 -44.058  12.029  1.00  0.76           C  
ATOM   2209  OD1 ASP A 278     -30.152 -44.710  13.045  1.00  0.76           O  
ATOM   2210  OD2 ASP A 278     -29.429 -42.863  12.041  1.00  0.76           O  
ATOM   2211  N   SER A 279     -28.431 -46.513   8.371  1.00  0.77           N  
ATOM   2212  CA  SER A 279     -28.428 -47.415   7.214  1.00  0.77           C  
ATOM   2213  C   SER A 279     -27.694 -48.723   7.494  1.00  0.77           C  
ATOM   2214  O   SER A 279     -28.192 -49.819   7.235  1.00  0.77           O  
ATOM   2215  CB  SER A 279     -27.783 -46.721   5.982  1.00  0.77           C  
ATOM   2216  OG  SER A 279     -28.021 -47.438   4.769  1.00  0.77           O  
ATOM   2217  N   VAL A 280     -26.505 -48.647   8.124  1.00  0.78           N  
ATOM   2218  CA  VAL A 280     -25.759 -49.812   8.563  1.00  0.78           C  
ATOM   2219  C   VAL A 280     -26.496 -50.625   9.618  1.00  0.78           C  
ATOM   2220  O   VAL A 280     -26.662 -51.831   9.458  1.00  0.78           O  
ATOM   2221  CB  VAL A 280     -24.371 -49.398   9.051  1.00  0.78           C  
ATOM   2222  CG1 VAL A 280     -23.638 -50.545   9.763  1.00  0.78           C  
ATOM   2223  CG2 VAL A 280     -23.522 -48.967   7.839  1.00  0.78           C  
ATOM   2224  N   ALA A 281     -27.037 -50.002  10.687  1.00  0.79           N  
ATOM   2225  CA  ALA A 281     -27.749 -50.714  11.738  1.00  0.79           C  
ATOM   2226  C   ALA A 281     -28.957 -51.475  11.231  1.00  0.79           C  
ATOM   2227  O   ALA A 281     -29.142 -52.662  11.505  1.00  0.79           O  
ATOM   2228  CB  ALA A 281     -28.229 -49.716  12.804  1.00  0.79           C  
ATOM   2229  N   GLN A 282     -29.770 -50.823  10.382  1.00  0.71           N  
ATOM   2230  CA  GLN A 282     -30.864 -51.481   9.717  1.00  0.71           C  
ATOM   2231  C   GLN A 282     -30.428 -52.576   8.760  1.00  0.71           C  
ATOM   2232  O   GLN A 282     -31.055 -53.628   8.702  1.00  0.71           O  
ATOM   2233  CB  GLN A 282     -31.745 -50.462   8.978  1.00  0.71           C  
ATOM   2234  CG  GLN A 282     -33.071 -51.061   8.462  1.00  0.71           C  
ATOM   2235  CD  GLN A 282     -34.002 -51.527   9.582  1.00  0.71           C  
ATOM   2236  OE1 GLN A 282     -34.697 -50.761  10.254  1.00  0.71           O  
ATOM   2237  NE2 GLN A 282     -34.034 -52.863   9.781  1.00  0.71           N  
ATOM   2238  N   GLY A 283     -29.325 -52.383   8.006  1.00  0.78           N  
ATOM   2239  CA  GLY A 283     -28.780 -53.396   7.104  1.00  0.78           C  
ATOM   2240  C   GLY A 283     -28.316 -54.672   7.761  1.00  0.78           C  
ATOM   2241  O   GLY A 283     -28.413 -55.750   7.177  1.00  0.78           O  
ATOM   2242  N   TYR A 284     -27.850 -54.601   9.023  1.00  0.76           N  
ATOM   2243  CA  TYR A 284     -27.570 -55.784   9.824  1.00  0.76           C  
ATOM   2244  C   TYR A 284     -28.832 -56.386  10.429  1.00  0.76           C  
ATOM   2245  O   TYR A 284     -28.827 -57.530  10.872  1.00  0.76           O  
ATOM   2246  CB  TYR A 284     -26.582 -55.475  10.974  1.00  0.76           C  
ATOM   2247  CG  TYR A 284     -25.171 -55.434  10.458  1.00  0.76           C  
ATOM   2248  CD1 TYR A 284     -24.420 -56.617  10.334  1.00  0.76           C  
ATOM   2249  CD2 TYR A 284     -24.564 -54.214  10.130  1.00  0.76           C  
ATOM   2250  CE1 TYR A 284     -23.080 -56.569   9.924  1.00  0.76           C  
ATOM   2251  CE2 TYR A 284     -23.237 -54.167   9.684  1.00  0.76           C  
ATOM   2252  CZ  TYR A 284     -22.503 -55.343   9.594  1.00  0.76           C  
ATOM   2253  OH  TYR A 284     -21.179 -55.288   9.159  1.00  0.76           O  
ATOM   2254  N   GLY A 285     -29.950 -55.640  10.419  1.00  0.74           N  
ATOM   2255  CA  GLY A 285     -31.273 -56.163  10.735  1.00  0.74           C  
ATOM   2256  C   GLY A 285     -32.118 -55.240  11.560  1.00  0.74           C  
ATOM   2257  O   GLY A 285     -33.330 -55.180  11.375  1.00  0.74           O  
ATOM   2258  N   SER A 286     -31.544 -54.487  12.515  1.00  0.77           N  
ATOM   2259  CA  SER A 286     -32.367 -53.616  13.347  1.00  0.77           C  
ATOM   2260  C   SER A 286     -31.624 -52.409  13.873  1.00  0.77           C  
ATOM   2261  O   SER A 286     -30.482 -52.482  14.318  1.00  0.77           O  
ATOM   2262  CB  SER A 286     -32.994 -54.367  14.560  1.00  0.77           C  
ATOM   2263  OG  SER A 286     -33.880 -53.548  15.333  1.00  0.77           O  
ATOM   2264  N   LEU A 287     -32.327 -51.258  13.926  1.00  0.79           N  
ATOM   2265  CA  LEU A 287     -31.884 -50.041  14.584  1.00  0.79           C  
ATOM   2266  C   LEU A 287     -31.757 -50.213  16.091  1.00  0.79           C  
ATOM   2267  O   LEU A 287     -31.017 -49.500  16.765  1.00  0.79           O  
ATOM   2268  CB  LEU A 287     -32.923 -48.918  14.359  1.00  0.79           C  
ATOM   2269  CG  LEU A 287     -33.037 -48.400  12.915  1.00  0.79           C  
ATOM   2270  CD1 LEU A 287     -34.293 -47.528  12.782  1.00  0.79           C  
ATOM   2271  CD2 LEU A 287     -31.803 -47.583  12.525  1.00  0.79           C  
ATOM   2272  N   GLY A 288     -32.480 -51.198  16.663  1.00  0.85           N  
ATOM   2273  CA  GLY A 288     -32.399 -51.508  18.082  1.00  0.85           C  
ATOM   2274  C   GLY A 288     -31.188 -52.303  18.471  1.00  0.85           C  
ATOM   2275  O   GLY A 288     -30.915 -52.465  19.655  1.00  0.85           O  
ATOM   2276  N   LEU A 289     -30.413 -52.800  17.493  1.00  0.85           N  
ATOM   2277  CA  LEU A 289     -29.211 -53.566  17.732  1.00  0.85           C  
ATOM   2278  C   LEU A 289     -27.982 -52.801  17.276  1.00  0.85           C  
ATOM   2279  O   LEU A 289     -27.290 -53.193  16.338  1.00  0.85           O  
ATOM   2280  CB  LEU A 289     -29.250 -54.914  16.980  1.00  0.85           C  
ATOM   2281  CG  LEU A 289     -30.364 -55.892  17.399  1.00  0.85           C  
ATOM   2282  CD1 LEU A 289     -30.127 -57.251  16.729  1.00  0.85           C  
ATOM   2283  CD2 LEU A 289     -30.443 -56.084  18.915  1.00  0.85           C  
ATOM   2284  N   MET A 290     -27.658 -51.691  17.955  1.00  0.81           N  
ATOM   2285  CA  MET A 290     -26.464 -50.923  17.675  1.00  0.81           C  
ATOM   2286  C   MET A 290     -25.947 -50.306  18.954  1.00  0.81           C  
ATOM   2287  O   MET A 290     -26.708 -49.863  19.813  1.00  0.81           O  
ATOM   2288  CB  MET A 290     -26.728 -49.837  16.596  1.00  0.81           C  
ATOM   2289  CG  MET A 290     -25.623 -48.768  16.435  1.00  0.81           C  
ATOM   2290  SD  MET A 290     -25.656 -47.851  14.873  1.00  0.81           S  
ATOM   2291  CE  MET A 290     -24.766 -49.119  13.921  1.00  0.81           C  
ATOM   2292  N   THR A 291     -24.613 -50.271  19.116  1.00  0.80           N  
ATOM   2293  CA  THR A 291     -23.955 -49.540  20.184  1.00  0.80           C  
ATOM   2294  C   THR A 291     -23.619 -48.154  19.708  1.00  0.80           C  
ATOM   2295  O   THR A 291     -23.352 -47.918  18.533  1.00  0.80           O  
ATOM   2296  CB  THR A 291     -22.670 -50.185  20.689  1.00  0.80           C  
ATOM   2297  OG1 THR A 291     -21.746 -50.409  19.633  1.00  0.80           O  
ATOM   2298  CG2 THR A 291     -23.025 -51.543  21.293  1.00  0.80           C  
ATOM   2299  N   SER A 292     -23.646 -47.173  20.618  1.00  0.84           N  
ATOM   2300  CA  SER A 292     -23.168 -45.846  20.283  1.00  0.84           C  
ATOM   2301  C   SER A 292     -22.444 -45.280  21.474  1.00  0.84           C  
ATOM   2302  O   SER A 292     -23.007 -45.140  22.560  1.00  0.84           O  
ATOM   2303  CB  SER A 292     -24.315 -44.914  19.860  1.00  0.84           C  
ATOM   2304  OG  SER A 292     -23.831 -43.679  19.324  1.00  0.84           O  
ATOM   2305  N   VAL A 293     -21.145 -44.986  21.308  1.00  0.87           N  
ATOM   2306  CA  VAL A 293     -20.329 -44.465  22.389  1.00  0.87           C  
ATOM   2307  C   VAL A 293     -19.532 -43.292  21.872  1.00  0.87           C  
ATOM   2308  O   VAL A 293     -18.709 -43.419  20.965  1.00  0.87           O  
ATOM   2309  CB  VAL A 293     -19.380 -45.505  22.991  1.00  0.87           C  
ATOM   2310  CG1 VAL A 293     -18.530 -44.885  24.120  1.00  0.87           C  
ATOM   2311  CG2 VAL A 293     -20.196 -46.681  23.563  1.00  0.87           C  
ATOM   2312  N   LEU A 294     -19.742 -42.106  22.465  1.00  0.86           N  
ATOM   2313  CA  LEU A 294     -18.910 -40.944  22.266  1.00  0.86           C  
ATOM   2314  C   LEU A 294     -17.632 -41.090  23.066  1.00  0.86           C  
ATOM   2315  O   LEU A 294     -17.650 -41.190  24.292  1.00  0.86           O  
ATOM   2316  CB  LEU A 294     -19.666 -39.672  22.712  1.00  0.86           C  
ATOM   2317  CG  LEU A 294     -18.895 -38.336  22.654  1.00  0.86           C  
ATOM   2318  CD1 LEU A 294     -18.469 -37.965  21.231  1.00  0.86           C  
ATOM   2319  CD2 LEU A 294     -19.751 -37.211  23.250  1.00  0.86           C  
ATOM   2320  N   VAL A 295     -16.483 -41.113  22.373  1.00  0.84           N  
ATOM   2321  CA  VAL A 295     -15.174 -41.172  22.991  1.00  0.84           C  
ATOM   2322  C   VAL A 295     -14.584 -39.781  22.901  1.00  0.84           C  
ATOM   2323  O   VAL A 295     -14.332 -39.261  21.811  1.00  0.84           O  
ATOM   2324  CB  VAL A 295     -14.268 -42.190  22.305  1.00  0.84           C  
ATOM   2325  CG1 VAL A 295     -12.851 -42.173  22.914  1.00  0.84           C  
ATOM   2326  CG2 VAL A 295     -14.887 -43.594  22.454  1.00  0.84           C  
ATOM   2327  N   CYS A 296     -14.392 -39.120  24.059  1.00  0.80           N  
ATOM   2328  CA  CYS A 296     -13.970 -37.734  24.120  1.00  0.80           C  
ATOM   2329  C   CYS A 296     -12.456 -37.587  23.962  1.00  0.80           C  
ATOM   2330  O   CYS A 296     -11.730 -38.566  24.156  1.00  0.80           O  
ATOM   2331  CB  CYS A 296     -14.437 -37.071  25.436  1.00  0.80           C  
ATOM   2332  SG  CYS A 296     -16.251 -37.204  25.611  1.00  0.80           S  
ATOM   2333  N   PRO A 297     -11.899 -36.419  23.609  1.00  0.75           N  
ATOM   2334  CA  PRO A 297     -10.479 -36.315  23.261  1.00  0.75           C  
ATOM   2335  C   PRO A 297      -9.531 -36.471  24.429  1.00  0.75           C  
ATOM   2336  O   PRO A 297      -8.336 -36.658  24.214  1.00  0.75           O  
ATOM   2337  CB  PRO A 297     -10.346 -34.902  22.672  1.00  0.75           C  
ATOM   2338  CG  PRO A 297     -11.738 -34.581  22.132  1.00  0.75           C  
ATOM   2339  CD  PRO A 297     -12.647 -35.234  23.165  1.00  0.75           C  
ATOM   2340  N   ASP A 298     -10.019 -36.402  25.679  1.00  0.74           N  
ATOM   2341  CA  ASP A 298      -9.184 -36.487  26.859  1.00  0.74           C  
ATOM   2342  C   ASP A 298      -8.655 -37.899  27.116  1.00  0.74           C  
ATOM   2343  O   ASP A 298      -7.692 -38.106  27.853  1.00  0.74           O  
ATOM   2344  CB  ASP A 298      -9.953 -35.917  28.093  1.00  0.74           C  
ATOM   2345  CG  ASP A 298     -11.231 -36.662  28.459  1.00  0.74           C  
ATOM   2346  OD1 ASP A 298     -11.599 -37.649  27.774  1.00  0.74           O  
ATOM   2347  OD2 ASP A 298     -11.870 -36.288  29.472  1.00  0.74           O  
ATOM   2348  N   GLY A 299      -9.291 -38.913  26.490  1.00  0.76           N  
ATOM   2349  CA  GLY A 299      -8.975 -40.317  26.692  1.00  0.76           C  
ATOM   2350  C   GLY A 299      -9.589 -40.884  27.939  1.00  0.76           C  
ATOM   2351  O   GLY A 299      -9.289 -42.010  28.330  1.00  0.76           O  
ATOM   2352  N   LYS A 300     -10.460 -40.113  28.610  1.00  0.82           N  
ATOM   2353  CA  LYS A 300     -10.991 -40.496  29.896  1.00  0.82           C  
ATOM   2354  C   LYS A 300     -12.499 -40.395  29.952  1.00  0.82           C  
ATOM   2355  O   LYS A 300     -13.154 -41.214  30.594  1.00  0.82           O  
ATOM   2356  CB  LYS A 300     -10.394 -39.580  30.991  1.00  0.82           C  
ATOM   2357  CG  LYS A 300     -10.669 -40.113  32.401  1.00  0.82           C  
ATOM   2358  CD  LYS A 300     -10.045 -39.264  33.511  1.00  0.82           C  
ATOM   2359  CE  LYS A 300     -10.176 -39.969  34.859  1.00  0.82           C  
ATOM   2360  NZ  LYS A 300      -9.641 -39.104  35.925  1.00  0.82           N  
ATOM   2361  N   THR A 301     -13.102 -39.413  29.272  1.00  0.91           N  
ATOM   2362  CA  THR A 301     -14.527 -39.146  29.346  1.00  0.91           C  
ATOM   2363  C   THR A 301     -15.251 -39.862  28.225  1.00  0.91           C  
ATOM   2364  O   THR A 301     -14.842 -39.820  27.065  1.00  0.91           O  
ATOM   2365  CB  THR A 301     -14.825 -37.651  29.303  1.00  0.91           C  
ATOM   2366  OG1 THR A 301     -14.203 -37.008  30.410  1.00  0.91           O  
ATOM   2367  CG2 THR A 301     -16.338 -37.379  29.359  1.00  0.91           C  
ATOM   2368  N   VAL A 302     -16.368 -40.557  28.536  1.00  0.93           N  
ATOM   2369  CA  VAL A 302     -17.232 -41.137  27.517  1.00  0.93           C  
ATOM   2370  C   VAL A 302     -18.689 -40.815  27.805  1.00  0.93           C  
ATOM   2371  O   VAL A 302     -19.105 -40.591  28.945  1.00  0.93           O  
ATOM   2372  CB  VAL A 302     -17.107 -42.655  27.314  1.00  0.93           C  
ATOM   2373  CG1 VAL A 302     -15.641 -43.041  27.040  1.00  0.93           C  
ATOM   2374  CG2 VAL A 302     -17.670 -43.447  28.510  1.00  0.93           C  
ATOM   2375  N   GLU A 303     -19.513 -40.823  26.747  1.00  0.90           N  
ATOM   2376  CA  GLU A 303     -20.958 -40.773  26.837  1.00  0.90           C  
ATOM   2377  C   GLU A 303     -21.479 -41.933  26.009  1.00  0.90           C  
ATOM   2378  O   GLU A 303     -21.081 -42.128  24.863  1.00  0.90           O  
ATOM   2379  CB  GLU A 303     -21.517 -39.429  26.314  1.00  0.90           C  
ATOM   2380  CG  GLU A 303     -23.057 -39.254  26.425  1.00  0.90           C  
ATOM   2381  CD  GLU A 303     -23.686 -38.467  25.268  1.00  0.90           C  
ATOM   2382  OE1 GLU A 303     -23.014 -38.243  24.228  1.00  0.90           O  
ATOM   2383  OE2 GLU A 303     -24.866 -38.066  25.443  1.00  0.90           O  
ATOM   2384  N   ALA A 304     -22.348 -42.782  26.580  1.00  0.93           N  
ATOM   2385  CA  ALA A 304     -22.918 -43.909  25.878  1.00  0.93           C  
ATOM   2386  C   ALA A 304     -24.411 -43.694  25.711  1.00  0.93           C  
ATOM   2387  O   ALA A 304     -25.105 -43.217  26.607  1.00  0.93           O  
ATOM   2388  CB  ALA A 304     -22.642 -45.218  26.635  1.00  0.93           C  
ATOM   2389  N   GLU A 305     -24.953 -44.023  24.534  1.00  0.89           N  
ATOM   2390  CA  GLU A 305     -26.302 -43.642  24.176  1.00  0.89           C  
ATOM   2391  C   GLU A 305     -26.900 -44.721  23.291  1.00  0.89           C  
ATOM   2392  O   GLU A 305     -26.209 -45.589  22.753  1.00  0.89           O  
ATOM   2393  CB  GLU A 305     -26.319 -42.284  23.412  1.00  0.89           C  
ATOM   2394  CG  GLU A 305     -25.436 -42.338  22.143  1.00  0.89           C  
ATOM   2395  CD  GLU A 305     -25.588 -41.217  21.130  1.00  0.89           C  
ATOM   2396  OE1 GLU A 305     -26.261 -40.190  21.372  1.00  0.89           O  
ATOM   2397  OE2 GLU A 305     -25.039 -41.399  19.999  1.00  0.89           O  
ATOM   2398  N   ALA A 306     -28.226 -44.677  23.083  1.00  0.88           N  
ATOM   2399  CA  ALA A 306     -28.840 -45.351  21.962  1.00  0.88           C  
ATOM   2400  C   ALA A 306     -28.854 -44.386  20.790  1.00  0.88           C  
ATOM   2401  O   ALA A 306     -29.278 -43.242  20.922  1.00  0.88           O  
ATOM   2402  CB  ALA A 306     -30.277 -45.788  22.294  1.00  0.88           C  
ATOM   2403  N   ALA A 307     -28.360 -44.811  19.610  1.00  0.76           N  
ATOM   2404  CA  ALA A 307     -28.280 -43.922  18.467  1.00  0.76           C  
ATOM   2405  C   ALA A 307     -29.619 -43.649  17.804  1.00  0.76           C  
ATOM   2406  O   ALA A 307     -29.798 -42.623  17.152  1.00  0.76           O  
ATOM   2407  CB  ALA A 307     -27.333 -44.518  17.412  1.00  0.76           C  
ATOM   2408  N   HIS A 308     -30.587 -44.567  17.984  1.00  0.79           N  
ATOM   2409  CA  HIS A 308     -31.919 -44.444  17.435  1.00  0.79           C  
ATOM   2410  C   HIS A 308     -32.782 -43.426  18.186  1.00  0.79           C  
ATOM   2411  O   HIS A 308     -32.434 -42.926  19.255  1.00  0.79           O  
ATOM   2412  CB  HIS A 308     -32.606 -45.832  17.321  1.00  0.79           C  
ATOM   2413  CG  HIS A 308     -32.886 -46.530  18.622  1.00  0.79           C  
ATOM   2414  ND1 HIS A 308     -33.922 -46.070  19.401  1.00  0.79           N  
ATOM   2415  CD2 HIS A 308     -32.282 -47.585  19.230  1.00  0.79           C  
ATOM   2416  CE1 HIS A 308     -33.930 -46.830  20.470  1.00  0.79           C  
ATOM   2417  NE2 HIS A 308     -32.959 -47.771  20.421  1.00  0.79           N  
ATOM   2418  N   GLY A 309     -33.935 -43.043  17.598  1.00  0.85           N  
ATOM   2419  CA  GLY A 309     -34.815 -42.037  18.181  1.00  0.85           C  
ATOM   2420  C   GLY A 309     -35.707 -42.508  19.313  1.00  0.85           C  
ATOM   2421  O   GLY A 309     -35.469 -43.476  20.020  1.00  0.85           O  
ATOM   2422  N   THR A 310     -36.827 -41.803  19.533  1.00  0.90           N  
ATOM   2423  CA  THR A 310     -37.686 -42.006  20.697  1.00  0.90           C  
ATOM   2424  C   THR A 310     -38.818 -42.975  20.425  1.00  0.90           C  
ATOM   2425  O   THR A 310     -39.662 -43.249  21.280  1.00  0.90           O  
ATOM   2426  CB  THR A 310     -38.292 -40.691  21.147  1.00  0.90           C  
ATOM   2427  OG1 THR A 310     -38.916 -39.999  20.070  1.00  0.90           O  
ATOM   2428  CG2 THR A 310     -37.167 -39.781  21.626  1.00  0.90           C  
ATOM   2429  N   VAL A 311     -38.815 -43.552  19.206  1.00  0.88           N  
ATOM   2430  CA  VAL A 311     -39.735 -44.565  18.709  1.00  0.88           C  
ATOM   2431  C   VAL A 311     -41.204 -44.142  18.790  1.00  0.88           C  
ATOM   2432  O   VAL A 311     -42.068 -44.863  19.297  1.00  0.88           O  
ATOM   2433  CB  VAL A 311     -39.494 -45.970  19.274  1.00  0.88           C  
ATOM   2434  CG1 VAL A 311     -39.968 -47.029  18.260  1.00  0.88           C  
ATOM   2435  CG2 VAL A 311     -37.999 -46.201  19.575  1.00  0.88           C  
ATOM   2436  N   THR A 312     -41.533 -42.939  18.255  1.00  0.86           N  
ATOM   2437  CA  THR A 312     -42.805 -42.232  18.433  1.00  0.86           C  
ATOM   2438  C   THR A 312     -44.028 -43.058  18.123  1.00  0.86           C  
ATOM   2439  O   THR A 312     -44.973 -43.118  18.902  1.00  0.86           O  
ATOM   2440  CB  THR A 312     -42.900 -40.987  17.552  1.00  0.86           C  
ATOM   2441  OG1 THR A 312     -41.717 -40.219  17.653  1.00  0.86           O  
ATOM   2442  CG2 THR A 312     -44.077 -40.095  17.974  1.00  0.86           C  
ATOM   2443  N   ARG A 313     -44.031 -43.792  16.994  1.00  0.77           N  
ATOM   2444  CA  ARG A 313     -45.147 -44.637  16.603  1.00  0.77           C  
ATOM   2445  C   ARG A 313     -45.474 -45.729  17.617  1.00  0.77           C  
ATOM   2446  O   ARG A 313     -46.633 -46.043  17.873  1.00  0.77           O  
ATOM   2447  CB  ARG A 313     -44.867 -45.278  15.222  1.00  0.77           C  
ATOM   2448  CG  ARG A 313     -46.086 -46.017  14.632  1.00  0.77           C  
ATOM   2449  CD  ARG A 313     -45.826 -46.741  13.304  1.00  0.77           C  
ATOM   2450  NE  ARG A 313     -44.999 -47.965  13.583  1.00  0.77           N  
ATOM   2451  CZ  ARG A 313     -45.499 -49.123  14.041  1.00  0.77           C  
ATOM   2452  NH1 ARG A 313     -46.781 -49.262  14.358  1.00  0.77           N  
ATOM   2453  NH2 ARG A 313     -44.685 -50.166  14.185  1.00  0.77           N  
ATOM   2454  N   HIS A 314     -44.443 -46.327  18.240  1.00  0.86           N  
ATOM   2455  CA  HIS A 314     -44.627 -47.302  19.300  1.00  0.86           C  
ATOM   2456  C   HIS A 314     -45.140 -46.680  20.586  1.00  0.86           C  
ATOM   2457  O   HIS A 314     -45.986 -47.250  21.271  1.00  0.86           O  
ATOM   2458  CB  HIS A 314     -43.335 -48.089  19.587  1.00  0.86           C  
ATOM   2459  CG  HIS A 314     -42.837 -48.924  18.437  1.00  0.86           C  
ATOM   2460  ND1 HIS A 314     -42.050 -50.011  18.739  1.00  0.86           N  
ATOM   2461  CD2 HIS A 314     -42.919 -48.776  17.086  1.00  0.86           C  
ATOM   2462  CE1 HIS A 314     -41.670 -50.514  17.587  1.00  0.86           C  
ATOM   2463  NE2 HIS A 314     -42.165 -49.800  16.547  1.00  0.86           N  
ATOM   2464  N   TYR A 315     -44.677 -45.462  20.929  1.00  0.88           N  
ATOM   2465  CA  TYR A 315     -45.212 -44.705  22.048  1.00  0.88           C  
ATOM   2466  C   TYR A 315     -46.693 -44.370  21.893  1.00  0.88           C  
ATOM   2467  O   TYR A 315     -47.465 -44.481  22.839  1.00  0.88           O  
ATOM   2468  CB  TYR A 315     -44.386 -43.415  22.254  1.00  0.88           C  
ATOM   2469  CG  TYR A 315     -44.783 -42.676  23.506  1.00  0.88           C  
ATOM   2470  CD1 TYR A 315     -44.586 -43.247  24.775  1.00  0.88           C  
ATOM   2471  CD2 TYR A 315     -45.362 -41.400  23.413  1.00  0.88           C  
ATOM   2472  CE1 TYR A 315     -44.970 -42.553  25.932  1.00  0.88           C  
ATOM   2473  CE2 TYR A 315     -45.739 -40.703  24.568  1.00  0.88           C  
ATOM   2474  CZ  TYR A 315     -45.551 -41.285  25.826  1.00  0.88           C  
ATOM   2475  OH  TYR A 315     -45.942 -40.594  26.987  1.00  0.88           O  
ATOM   2476  N   ARG A 316     -47.146 -44.003  20.680  1.00  0.80           N  
ATOM   2477  CA  ARG A 316     -48.553 -43.757  20.408  1.00  0.80           C  
ATOM   2478  C   ARG A 316     -49.448 -44.963  20.680  1.00  0.80           C  
ATOM   2479  O   ARG A 316     -50.546 -44.822  21.214  1.00  0.80           O  
ATOM   2480  CB  ARG A 316     -48.761 -43.300  18.942  1.00  0.80           C  
ATOM   2481  CG  ARG A 316     -48.096 -41.953  18.587  1.00  0.80           C  
ATOM   2482  CD  ARG A 316     -48.673 -40.739  19.321  1.00  0.80           C  
ATOM   2483  NE  ARG A 316     -47.827 -39.559  18.947  1.00  0.80           N  
ATOM   2484  CZ  ARG A 316     -47.325 -38.664  19.812  1.00  0.80           C  
ATOM   2485  NH1 ARG A 316     -47.487 -38.759  21.125  1.00  0.80           N  
ATOM   2486  NH2 ARG A 316     -46.655 -37.619  19.334  1.00  0.80           N  
ATOM   2487  N   MET A 317     -48.989 -46.186  20.348  1.00  0.87           N  
ATOM   2488  CA  MET A 317     -49.660 -47.415  20.737  1.00  0.87           C  
ATOM   2489  C   MET A 317     -49.667 -47.651  22.249  1.00  0.87           C  
ATOM   2490  O   MET A 317     -50.698 -47.988  22.829  1.00  0.87           O  
ATOM   2491  CB  MET A 317     -49.038 -48.619  19.994  1.00  0.87           C  
ATOM   2492  CG  MET A 317     -49.119 -48.481  18.456  1.00  0.87           C  
ATOM   2493  SD  MET A 317     -48.690 -49.981  17.514  1.00  0.87           S  
ATOM   2494  CE  MET A 317     -46.942 -50.088  17.981  1.00  0.87           C  
ATOM   2495  N   HIS A 318     -48.533 -47.393  22.939  1.00  0.84           N  
ATOM   2496  CA  HIS A 318     -48.420 -47.453  24.397  1.00  0.84           C  
ATOM   2497  C   HIS A 318     -49.387 -46.516  25.118  1.00  0.84           C  
ATOM   2498  O   HIS A 318     -50.034 -46.888  26.094  1.00  0.84           O  
ATOM   2499  CB  HIS A 318     -46.973 -47.117  24.833  1.00  0.84           C  
ATOM   2500  CG  HIS A 318     -46.727 -47.198  26.307  1.00  0.84           C  
ATOM   2501  ND1 HIS A 318     -46.679 -48.431  26.923  1.00  0.84           N  
ATOM   2502  CD2 HIS A 318     -46.627 -46.205  27.227  1.00  0.84           C  
ATOM   2503  CE1 HIS A 318     -46.561 -48.167  28.208  1.00  0.84           C  
ATOM   2504  NE2 HIS A 318     -46.524 -46.834  28.448  1.00  0.84           N  
ATOM   2505  N   GLN A 319     -49.580 -45.284  24.600  1.00  0.82           N  
ATOM   2506  CA  GLN A 319     -50.534 -44.319  25.129  1.00  0.82           C  
ATOM   2507  C   GLN A 319     -51.989 -44.786  25.047  1.00  0.82           C  
ATOM   2508  O   GLN A 319     -52.859 -44.275  25.746  1.00  0.82           O  
ATOM   2509  CB  GLN A 319     -50.429 -42.965  24.369  1.00  0.82           C  
ATOM   2510  CG  GLN A 319     -49.124 -42.181  24.649  1.00  0.82           C  
ATOM   2511  CD  GLN A 319     -49.061 -40.859  23.879  1.00  0.82           C  
ATOM   2512  OE1 GLN A 319     -48.835 -40.784  22.670  1.00  0.82           O  
ATOM   2513  NE2 GLN A 319     -49.233 -39.736  24.613  1.00  0.82           N  
ATOM   2514  N   LYS A 320     -52.286 -45.781  24.193  1.00  0.74           N  
ATOM   2515  CA  LYS A 320     -53.610 -46.352  24.052  1.00  0.74           C  
ATOM   2516  C   LYS A 320     -53.756 -47.682  24.773  1.00  0.74           C  
ATOM   2517  O   LYS A 320     -54.803 -48.320  24.687  1.00  0.74           O  
ATOM   2518  CB  LYS A 320     -53.886 -46.581  22.547  1.00  0.74           C  
ATOM   2519  CG  LYS A 320     -54.129 -45.278  21.776  1.00  0.74           C  
ATOM   2520  CD  LYS A 320     -53.828 -45.451  20.281  1.00  0.74           C  
ATOM   2521  CE  LYS A 320     -54.569 -44.465  19.385  1.00  0.74           C  
ATOM   2522  NZ  LYS A 320     -56.016 -44.779  19.401  1.00  0.74           N  
ATOM   2523  N   GLY A 321     -52.714 -48.146  25.497  1.00  0.82           N  
ATOM   2524  CA  GLY A 321     -52.749 -49.418  26.219  1.00  0.82           C  
ATOM   2525  C   GLY A 321     -52.552 -50.633  25.352  1.00  0.82           C  
ATOM   2526  O   GLY A 321     -52.697 -51.766  25.801  1.00  0.82           O  
ATOM   2527  N   GLN A 322     -52.233 -50.429  24.064  1.00  0.77           N  
ATOM   2528  CA  GLN A 322     -51.944 -51.494  23.131  1.00  0.77           C  
ATOM   2529  C   GLN A 322     -50.574 -52.097  23.395  1.00  0.77           C  
ATOM   2530  O   GLN A 322     -49.640 -51.408  23.805  1.00  0.77           O  
ATOM   2531  CB  GLN A 322     -52.013 -50.966  21.676  1.00  0.77           C  
ATOM   2532  CG  GLN A 322     -53.380 -50.332  21.320  1.00  0.77           C  
ATOM   2533  CD  GLN A 322     -53.377 -49.694  19.932  1.00  0.77           C  
ATOM   2534  OE1 GLN A 322     -52.359 -49.458  19.287  1.00  0.77           O  
ATOM   2535  NE2 GLN A 322     -54.595 -49.362  19.438  1.00  0.77           N  
ATOM   2536  N   GLU A 323     -50.397 -53.414  23.159  1.00  0.76           N  
ATOM   2537  CA  GLU A 323     -49.089 -54.027  23.287  1.00  0.76           C  
ATOM   2538  C   GLU A 323     -48.040 -53.433  22.356  1.00  0.76           C  
ATOM   2539  O   GLU A 323     -48.253 -53.248  21.158  1.00  0.76           O  
ATOM   2540  CB  GLU A 323     -49.111 -55.546  23.017  1.00  0.76           C  
ATOM   2541  CG  GLU A 323     -49.756 -56.377  24.144  1.00  0.76           C  
ATOM   2542  CD  GLU A 323     -49.459 -57.850  23.919  1.00  0.76           C  
ATOM   2543  OE1 GLU A 323     -49.864 -58.406  22.867  1.00  0.76           O  
ATOM   2544  OE2 GLU A 323     -48.732 -58.444  24.757  1.00  0.76           O  
ATOM   2545  N   THR A 324     -46.842 -53.166  22.898  1.00  0.90           N  
ATOM   2546  CA  THR A 324     -45.721 -52.671  22.122  1.00  0.90           C  
ATOM   2547  C   THR A 324     -44.669 -53.740  22.100  1.00  0.90           C  
ATOM   2548  O   THR A 324     -44.499 -54.506  23.046  1.00  0.90           O  
ATOM   2549  CB  THR A 324     -45.095 -51.373  22.629  1.00  0.90           C  
ATOM   2550  OG1 THR A 324     -44.578 -51.484  23.952  1.00  0.90           O  
ATOM   2551  CG2 THR A 324     -46.178 -50.288  22.637  1.00  0.90           C  
ATOM   2552  N   SER A 325     -43.928 -53.839  20.991  1.00  0.93           N  
ATOM   2553  CA  SER A 325     -42.748 -54.677  20.951  1.00  0.93           C  
ATOM   2554  C   SER A 325     -41.667 -53.813  20.366  1.00  0.93           C  
ATOM   2555  O   SER A 325     -41.554 -53.623  19.155  1.00  0.93           O  
ATOM   2556  CB  SER A 325     -42.978 -55.984  20.159  1.00  0.93           C  
ATOM   2557  OG  SER A 325     -41.904 -56.908  20.300  1.00  0.93           O  
ATOM   2558  N   THR A 326     -40.892 -53.219  21.281  1.00  0.92           N  
ATOM   2559  CA  THR A 326     -39.889 -52.216  21.001  1.00  0.92           C  
ATOM   2560  C   THR A 326     -38.589 -52.793  21.460  1.00  0.92           C  
ATOM   2561  O   THR A 326     -38.487 -53.243  22.597  1.00  0.92           O  
ATOM   2562  CB  THR A 326     -40.066 -50.931  21.805  1.00  0.92           C  
ATOM   2563  OG1 THR A 326     -41.394 -50.449  21.736  1.00  0.92           O  
ATOM   2564  CG2 THR A 326     -39.135 -49.836  21.258  1.00  0.92           C  
ATOM   2565  N   ASN A 327     -37.553 -52.813  20.608  1.00  0.91           N  
ATOM   2566  CA  ASN A 327     -36.269 -53.373  20.972  1.00  0.91           C  
ATOM   2567  C   ASN A 327     -35.513 -52.533  22.025  1.00  0.91           C  
ATOM   2568  O   ASN A 327     -35.211 -51.365  21.759  1.00  0.91           O  
ATOM   2569  CB  ASN A 327     -35.439 -53.538  19.679  1.00  0.91           C  
ATOM   2570  CG  ASN A 327     -34.265 -54.490  19.864  1.00  0.91           C  
ATOM   2571  OD1 ASN A 327     -33.612 -54.497  20.907  1.00  0.91           O  
ATOM   2572  ND2 ASN A 327     -33.958 -55.291  18.825  1.00  0.91           N  
ATOM   2573  N   PRO A 328     -35.151 -53.044  23.206  1.00  0.94           N  
ATOM   2574  CA  PRO A 328     -34.493 -52.229  24.215  1.00  0.94           C  
ATOM   2575  C   PRO A 328     -32.993 -52.405  24.171  1.00  0.94           C  
ATOM   2576  O   PRO A 328     -32.318 -51.761  24.971  1.00  0.94           O  
ATOM   2577  CB  PRO A 328     -35.046 -52.810  25.525  1.00  0.94           C  
ATOM   2578  CG  PRO A 328     -35.230 -54.294  25.231  1.00  0.94           C  
ATOM   2579  CD  PRO A 328     -35.675 -54.299  23.769  1.00  0.94           C  
ATOM   2580  N   ILE A 329     -32.429 -53.258  23.292  1.00  0.92           N  
ATOM   2581  CA  ILE A 329     -31.033 -53.675  23.356  1.00  0.92           C  
ATOM   2582  C   ILE A 329     -30.039 -52.532  23.242  1.00  0.92           C  
ATOM   2583  O   ILE A 329     -29.137 -52.415  24.064  1.00  0.92           O  
ATOM   2584  CB  ILE A 329     -30.753 -54.757  22.321  1.00  0.92           C  
ATOM   2585  CG1 ILE A 329     -31.547 -56.054  22.617  1.00  0.92           C  
ATOM   2586  CG2 ILE A 329     -29.246 -55.062  22.206  1.00  0.92           C  
ATOM   2587  CD1 ILE A 329     -31.134 -56.778  23.897  1.00  0.92           C  
ATOM   2588  N   ALA A 330     -30.204 -51.598  22.290  1.00  0.92           N  
ATOM   2589  CA  ALA A 330     -29.358 -50.419  22.193  1.00  0.92           C  
ATOM   2590  C   ALA A 330     -29.384 -49.540  23.442  1.00  0.92           C  
ATOM   2591  O   ALA A 330     -28.362 -49.052  23.918  1.00  0.92           O  
ATOM   2592  CB  ALA A 330     -29.787 -49.597  20.968  1.00  0.92           C  
ATOM   2593  N   SER A 331     -30.572 -49.360  24.046  1.00  0.93           N  
ATOM   2594  CA  SER A 331     -30.725 -48.670  25.316  1.00  0.93           C  
ATOM   2595  C   SER A 331     -30.054 -49.387  26.477  1.00  0.93           C  
ATOM   2596  O   SER A 331     -29.422 -48.763  27.324  1.00  0.93           O  
ATOM   2597  CB  SER A 331     -32.211 -48.451  25.684  1.00  0.93           C  
ATOM   2598  OG  SER A 331     -32.899 -47.772  24.633  1.00  0.93           O  
ATOM   2599  N   ILE A 332     -30.149 -50.731  26.543  1.00  0.92           N  
ATOM   2600  CA  ILE A 332     -29.429 -51.560  27.508  1.00  0.92           C  
ATOM   2601  C   ILE A 332     -27.921 -51.458  27.335  1.00  0.92           C  
ATOM   2602  O   ILE A 332     -27.174 -51.320  28.305  1.00  0.92           O  
ATOM   2603  CB  ILE A 332     -29.884 -53.020  27.426  1.00  0.92           C  
ATOM   2604  CG1 ILE A 332     -31.340 -53.141  27.926  1.00  0.92           C  
ATOM   2605  CG2 ILE A 332     -28.953 -53.937  28.252  1.00  0.92           C  
ATOM   2606  CD1 ILE A 332     -32.019 -54.462  27.558  1.00  0.92           C  
ATOM   2607  N   PHE A 333     -27.434 -51.473  26.082  1.00  0.90           N  
ATOM   2608  CA  PHE A 333     -26.017 -51.405  25.790  1.00  0.90           C  
ATOM   2609  C   PHE A 333     -25.436 -50.017  26.023  1.00  0.90           C  
ATOM   2610  O   PHE A 333     -24.236 -49.866  26.239  1.00  0.90           O  
ATOM   2611  CB  PHE A 333     -25.691 -51.901  24.356  1.00  0.90           C  
ATOM   2612  CG  PHE A 333     -25.531 -53.405  24.294  1.00  0.90           C  
ATOM   2613  CD1 PHE A 333     -26.560 -54.282  24.681  1.00  0.90           C  
ATOM   2614  CD2 PHE A 333     -24.335 -53.960  23.804  1.00  0.90           C  
ATOM   2615  CE1 PHE A 333     -26.404 -55.669  24.575  1.00  0.90           C  
ATOM   2616  CE2 PHE A 333     -24.180 -55.347  23.681  1.00  0.90           C  
ATOM   2617  CZ  PHE A 333     -25.215 -56.203  24.070  1.00  0.90           C  
ATOM   2618  N   ALA A 334     -26.266 -48.954  26.073  1.00  0.95           N  
ATOM   2619  CA  ALA A 334     -25.835 -47.674  26.604  1.00  0.95           C  
ATOM   2620  C   ALA A 334     -25.402 -47.765  28.068  1.00  0.95           C  
ATOM   2621  O   ALA A 334     -24.330 -47.297  28.452  1.00  0.95           O  
ATOM   2622  CB  ALA A 334     -26.968 -46.640  26.456  1.00  0.95           C  
ATOM   2623  N   TRP A 335     -26.197 -48.452  28.913  1.00  0.90           N  
ATOM   2624  CA  TRP A 335     -25.815 -48.717  30.287  1.00  0.90           C  
ATOM   2625  C   TRP A 335     -24.616 -49.640  30.424  1.00  0.90           C  
ATOM   2626  O   TRP A 335     -23.680 -49.326  31.156  1.00  0.90           O  
ATOM   2627  CB  TRP A 335     -26.992 -49.307  31.102  1.00  0.90           C  
ATOM   2628  CG  TRP A 335     -28.054 -48.282  31.442  1.00  0.90           C  
ATOM   2629  CD1 TRP A 335     -29.119 -47.857  30.698  1.00  0.90           C  
ATOM   2630  CD2 TRP A 335     -28.077 -47.511  32.659  1.00  0.90           C  
ATOM   2631  NE1 TRP A 335     -29.811 -46.875  31.371  1.00  0.90           N  
ATOM   2632  CE2 TRP A 335     -29.179 -46.641  32.567  1.00  0.90           C  
ATOM   2633  CE3 TRP A 335     -27.245 -47.507  33.780  1.00  0.90           C  
ATOM   2634  CZ2 TRP A 335     -29.462 -45.739  33.579  1.00  0.90           C  
ATOM   2635  CZ3 TRP A 335     -27.536 -46.596  34.809  1.00  0.90           C  
ATOM   2636  CH2 TRP A 335     -28.627 -45.718  34.708  1.00  0.90           C  
ATOM   2637  N   SER A 336     -24.563 -50.784  29.710  1.00  0.91           N  
ATOM   2638  CA  SER A 336     -23.424 -51.699  29.835  1.00  0.91           C  
ATOM   2639  C   SER A 336     -22.107 -51.110  29.377  1.00  0.91           C  
ATOM   2640  O   SER A 336     -21.095 -51.233  30.063  1.00  0.91           O  
ATOM   2641  CB  SER A 336     -23.621 -53.078  29.163  1.00  0.91           C  
ATOM   2642  OG  SER A 336     -23.783 -52.957  27.755  1.00  0.91           O  
ATOM   2643  N   ARG A 337     -22.083 -50.392  28.240  1.00  0.85           N  
ATOM   2644  CA  ARG A 337     -20.895 -49.702  27.779  1.00  0.85           C  
ATOM   2645  C   ARG A 337     -20.448 -48.570  28.689  1.00  0.85           C  
ATOM   2646  O   ARG A 337     -19.252 -48.393  28.921  1.00  0.85           O  
ATOM   2647  CB  ARG A 337     -21.065 -49.216  26.320  1.00  0.85           C  
ATOM   2648  CG  ARG A 337     -21.223 -50.379  25.310  1.00  0.85           C  
ATOM   2649  CD  ARG A 337     -19.980 -51.271  25.175  1.00  0.85           C  
ATOM   2650  NE  ARG A 337     -20.409 -52.578  24.600  1.00  0.85           N  
ATOM   2651  CZ  ARG A 337     -20.157 -53.051  23.376  1.00  0.85           C  
ATOM   2652  NH1 ARG A 337     -19.572 -52.316  22.433  1.00  0.85           N  
ATOM   2653  NH2 ARG A 337     -20.526 -54.294  23.086  1.00  0.85           N  
ATOM   2654  N   GLY A 338     -21.389 -47.798  29.278  1.00  0.94           N  
ATOM   2655  CA  GLY A 338     -21.021 -46.776  30.254  1.00  0.94           C  
ATOM   2656  C   GLY A 338     -20.486 -47.345  31.545  1.00  0.94           C  
ATOM   2657  O   GLY A 338     -19.485 -46.873  32.081  1.00  0.94           O  
ATOM   2658  N   LEU A 339     -21.109 -48.417  32.066  1.00  0.93           N  
ATOM   2659  CA  LEU A 339     -20.631 -49.121  33.242  1.00  0.93           C  
ATOM   2660  C   LEU A 339     -19.307 -49.839  33.038  1.00  0.93           C  
ATOM   2661  O   LEU A 339     -18.459 -49.838  33.925  1.00  0.93           O  
ATOM   2662  CB  LEU A 339     -21.684 -50.111  33.786  1.00  0.93           C  
ATOM   2663  CG  LEU A 339     -22.980 -49.450  34.303  1.00  0.93           C  
ATOM   2664  CD1 LEU A 339     -23.977 -50.528  34.747  1.00  0.93           C  
ATOM   2665  CD2 LEU A 339     -22.727 -48.458  35.447  1.00  0.93           C  
ATOM   2666  N   ALA A 340     -19.063 -50.446  31.859  1.00  0.95           N  
ATOM   2667  CA  ALA A 340     -17.774 -51.028  31.529  1.00  0.95           C  
ATOM   2668  C   ALA A 340     -16.645 -50.004  31.537  1.00  0.95           C  
ATOM   2669  O   ALA A 340     -15.601 -50.218  32.140  1.00  0.95           O  
ATOM   2670  CB  ALA A 340     -17.841 -51.702  30.146  1.00  0.95           C  
ATOM   2671  N   HIS A 341     -16.857 -48.816  30.934  1.00  0.90           N  
ATOM   2672  CA  HIS A 341     -15.896 -47.724  31.024  1.00  0.90           C  
ATOM   2673  C   HIS A 341     -15.688 -47.185  32.437  1.00  0.90           C  
ATOM   2674  O   HIS A 341     -14.561 -46.935  32.855  1.00  0.90           O  
ATOM   2675  CB  HIS A 341     -16.269 -46.570  30.077  1.00  0.90           C  
ATOM   2676  CG  HIS A 341     -15.203 -45.523  29.988  1.00  0.90           C  
ATOM   2677  ND1 HIS A 341     -14.051 -45.784  29.271  1.00  0.90           N  
ATOM   2678  CD2 HIS A 341     -15.123 -44.305  30.577  1.00  0.90           C  
ATOM   2679  CE1 HIS A 341     -13.298 -44.713  29.438  1.00  0.90           C  
ATOM   2680  NE2 HIS A 341     -13.902 -43.795  30.221  1.00  0.90           N  
ATOM   2681  N   ARG A 342     -16.765 -47.046  33.241  1.00  0.87           N  
ATOM   2682  CA  ARG A 342     -16.673 -46.705  34.657  1.00  0.87           C  
ATOM   2683  C   ARG A 342     -15.823 -47.698  35.433  1.00  0.87           C  
ATOM   2684  O   ARG A 342     -14.912 -47.333  36.171  1.00  0.87           O  
ATOM   2685  CB  ARG A 342     -18.105 -46.706  35.250  1.00  0.87           C  
ATOM   2686  CG  ARG A 342     -18.243 -46.429  36.761  1.00  0.87           C  
ATOM   2687  CD  ARG A 342     -18.165 -44.965  37.197  1.00  0.87           C  
ATOM   2688  NE  ARG A 342     -16.733 -44.567  37.322  1.00  0.87           N  
ATOM   2689  CZ  ARG A 342     -16.283 -43.318  37.165  1.00  0.87           C  
ATOM   2690  NH1 ARG A 342     -17.102 -42.319  36.845  1.00  0.87           N  
ATOM   2691  NH2 ARG A 342     -14.990 -43.065  37.339  1.00  0.87           N  
ATOM   2692  N   ALA A 343     -16.049 -49.002  35.205  1.00  0.96           N  
ATOM   2693  CA  ALA A 343     -15.261 -50.055  35.788  1.00  0.96           C  
ATOM   2694  C   ALA A 343     -13.793 -50.015  35.402  1.00  0.96           C  
ATOM   2695  O   ALA A 343     -12.927 -50.168  36.257  1.00  0.96           O  
ATOM   2696  CB  ALA A 343     -15.876 -51.402  35.399  1.00  0.96           C  
ATOM   2697  N   THR A 344     -13.481 -49.741  34.123  1.00  0.91           N  
ATOM   2698  CA  THR A 344     -12.122 -49.531  33.635  1.00  0.91           C  
ATOM   2699  C   THR A 344     -11.421 -48.360  34.298  1.00  0.91           C  
ATOM   2700  O   THR A 344     -10.263 -48.466  34.702  1.00  0.91           O  
ATOM   2701  CB  THR A 344     -12.101 -49.307  32.127  1.00  0.91           C  
ATOM   2702  OG1 THR A 344     -12.653 -50.437  31.474  1.00  0.91           O  
ATOM   2703  CG2 THR A 344     -10.676 -49.147  31.585  1.00  0.91           C  
ATOM   2704  N   LEU A 345     -12.106 -47.209  34.479  1.00  0.91           N  
ATOM   2705  CA  LEU A 345     -11.545 -46.063  35.183  1.00  0.91           C  
ATOM   2706  C   LEU A 345     -11.211 -46.348  36.643  1.00  0.91           C  
ATOM   2707  O   LEU A 345     -10.156 -45.951  37.140  1.00  0.91           O  
ATOM   2708  CB  LEU A 345     -12.503 -44.841  35.141  1.00  0.91           C  
ATOM   2709  CG  LEU A 345     -12.706 -44.195  33.755  1.00  0.91           C  
ATOM   2710  CD1 LEU A 345     -13.643 -42.983  33.867  1.00  0.91           C  
ATOM   2711  CD2 LEU A 345     -11.383 -43.771  33.104  1.00  0.91           C  
ATOM   2712  N   ASP A 346     -12.101 -47.067  37.348  1.00  0.91           N  
ATOM   2713  CA  ASP A 346     -12.005 -47.243  38.787  1.00  0.91           C  
ATOM   2714  C   ASP A 346     -11.314 -48.557  39.163  1.00  0.91           C  
ATOM   2715  O   ASP A 346     -11.106 -48.859  40.337  1.00  0.91           O  
ATOM   2716  CB  ASP A 346     -13.434 -47.234  39.395  1.00  0.91           C  
ATOM   2717  CG  ASP A 346     -14.212 -45.975  39.055  1.00  0.91           C  
ATOM   2718  OD1 ASP A 346     -13.636 -44.927  38.660  1.00  0.91           O  
ATOM   2719  OD2 ASP A 346     -15.464 -46.045  39.157  1.00  0.91           O  
ATOM   2720  N   LYS A 347     -10.942 -49.371  38.150  1.00  0.84           N  
ATOM   2721  CA  LYS A 347     -10.414 -50.728  38.257  1.00  0.84           C  
ATOM   2722  C   LYS A 347     -11.333 -51.684  39.012  1.00  0.84           C  
ATOM   2723  O   LYS A 347     -10.922 -52.487  39.850  1.00  0.84           O  
ATOM   2724  CB  LYS A 347      -8.960 -50.788  38.783  1.00  0.84           C  
ATOM   2725  CG  LYS A 347      -7.957 -50.109  37.841  1.00  0.84           C  
ATOM   2726  CD  LYS A 347      -6.524 -50.188  38.385  1.00  0.84           C  
ATOM   2727  CE  LYS A 347      -5.505 -49.544  37.446  1.00  0.84           C  
ATOM   2728  NZ  LYS A 347      -4.155 -49.621  38.046  1.00  0.84           N  
ATOM   2729  N   ASN A 348     -12.634 -51.623  38.698  1.00  0.88           N  
ATOM   2730  CA  ASN A 348     -13.668 -52.333  39.412  1.00  0.88           C  
ATOM   2731  C   ASN A 348     -14.028 -53.628  38.703  1.00  0.88           C  
ATOM   2732  O   ASN A 348     -14.889 -53.668  37.824  1.00  0.88           O  
ATOM   2733  CB  ASN A 348     -14.881 -51.386  39.530  1.00  0.88           C  
ATOM   2734  CG  ASN A 348     -15.972 -51.897  40.459  1.00  0.88           C  
ATOM   2735  OD1 ASN A 348     -16.113 -53.080  40.775  1.00  0.88           O  
ATOM   2736  ND2 ASN A 348     -16.826 -50.940  40.879  1.00  0.88           N  
ATOM   2737  N   SER A 349     -13.404 -54.741  39.125  1.00  0.86           N  
ATOM   2738  CA  SER A 349     -13.619 -56.059  38.541  1.00  0.86           C  
ATOM   2739  C   SER A 349     -15.044 -56.570  38.662  1.00  0.86           C  
ATOM   2740  O   SER A 349     -15.602 -57.134  37.726  1.00  0.86           O  
ATOM   2741  CB  SER A 349     -12.645 -57.113  39.130  1.00  0.86           C  
ATOM   2742  OG  SER A 349     -12.807 -57.267  40.544  1.00  0.86           O  
ATOM   2743  N   ALA A 350     -15.703 -56.354  39.815  1.00  0.89           N  
ATOM   2744  CA  ALA A 350     -17.089 -56.722  40.013  1.00  0.89           C  
ATOM   2745  C   ALA A 350     -18.059 -56.010  39.069  1.00  0.89           C  
ATOM   2746  O   ALA A 350     -18.940 -56.628  38.469  1.00  0.89           O  
ATOM   2747  CB  ALA A 350     -17.472 -56.438  41.476  1.00  0.89           C  
ATOM   2748  N   LEU A 351     -17.892 -54.686  38.874  1.00  0.92           N  
ATOM   2749  CA  LEU A 351     -18.674 -53.938  37.904  1.00  0.92           C  
ATOM   2750  C   LEU A 351     -18.390 -54.304  36.453  1.00  0.92           C  
ATOM   2751  O   LEU A 351     -19.315 -54.431  35.649  1.00  0.92           O  
ATOM   2752  CB  LEU A 351     -18.506 -52.416  38.109  1.00  0.92           C  
ATOM   2753  CG  LEU A 351     -19.418 -51.532  37.230  1.00  0.92           C  
ATOM   2754  CD1 LEU A 351     -20.908 -51.781  37.507  1.00  0.92           C  
ATOM   2755  CD2 LEU A 351     -19.081 -50.048  37.414  1.00  0.92           C  
ATOM   2756  N   GLU A 352     -17.110 -54.518  36.080  1.00  0.85           N  
ATOM   2757  CA  GLU A 352     -16.734 -54.934  34.734  1.00  0.85           C  
ATOM   2758  C   GLU A 352     -17.346 -56.275  34.348  1.00  0.85           C  
ATOM   2759  O   GLU A 352     -17.945 -56.438  33.282  1.00  0.85           O  
ATOM   2760  CB  GLU A 352     -15.196 -55.002  34.601  1.00  0.85           C  
ATOM   2761  CG  GLU A 352     -14.691 -55.326  33.173  1.00  0.85           C  
ATOM   2762  CD  GLU A 352     -13.165 -55.341  33.068  1.00  0.85           C  
ATOM   2763  OE1 GLU A 352     -12.482 -55.110  34.098  1.00  0.85           O  
ATOM   2764  OE2 GLU A 352     -12.683 -55.605  31.936  1.00  0.85           O  
ATOM   2765  N   THR A 353     -17.307 -57.247  35.284  1.00  0.88           N  
ATOM   2766  CA  THR A 353     -17.975 -58.536  35.156  1.00  0.88           C  
ATOM   2767  C   THR A 353     -19.476 -58.398  34.979  1.00  0.88           C  
ATOM   2768  O   THR A 353     -20.065 -59.020  34.097  1.00  0.88           O  
ATOM   2769  CB  THR A 353     -17.706 -59.425  36.365  1.00  0.88           C  
ATOM   2770  OG1 THR A 353     -16.320 -59.714  36.438  1.00  0.88           O  
ATOM   2771  CG2 THR A 353     -18.404 -60.784  36.261  1.00  0.88           C  
ATOM   2772  N   PHE A 354     -20.155 -57.533  35.765  1.00  0.91           N  
ATOM   2773  CA  PHE A 354     -21.582 -57.276  35.602  1.00  0.91           C  
ATOM   2774  C   PHE A 354     -21.954 -56.707  34.232  1.00  0.91           C  
ATOM   2775  O   PHE A 354     -22.900 -57.176  33.595  1.00  0.91           O  
ATOM   2776  CB  PHE A 354     -22.080 -56.340  36.746  1.00  0.91           C  
ATOM   2777  CG  PHE A 354     -23.506 -55.873  36.575  1.00  0.91           C  
ATOM   2778  CD1 PHE A 354     -24.590 -56.685  36.944  1.00  0.91           C  
ATOM   2779  CD2 PHE A 354     -23.759 -54.631  35.965  1.00  0.91           C  
ATOM   2780  CE1 PHE A 354     -25.902 -56.277  36.669  1.00  0.91           C  
ATOM   2781  CE2 PHE A 354     -25.068 -54.226  35.685  1.00  0.91           C  
ATOM   2782  CZ  PHE A 354     -26.138 -55.055  36.033  1.00  0.91           C  
ATOM   2783  N   ALA A 355     -21.203 -55.707  33.733  1.00  0.93           N  
ATOM   2784  CA  ALA A 355     -21.486 -55.081  32.459  1.00  0.93           C  
ATOM   2785  C   ALA A 355     -21.410 -56.051  31.285  1.00  0.93           C  
ATOM   2786  O   ALA A 355     -22.324 -56.134  30.467  1.00  0.93           O  
ATOM   2787  CB  ALA A 355     -20.505 -53.914  32.263  1.00  0.93           C  
ATOM   2788  N   ASN A 356     -20.349 -56.879  31.239  1.00  0.88           N  
ATOM   2789  CA  ASN A 356     -20.214 -57.955  30.272  1.00  0.88           C  
ATOM   2790  C   ASN A 356     -21.284 -59.040  30.417  1.00  0.88           C  
ATOM   2791  O   ASN A 356     -21.818 -59.545  29.431  1.00  0.88           O  
ATOM   2792  CB  ASN A 356     -18.789 -58.546  30.400  1.00  0.88           C  
ATOM   2793  CG  ASN A 356     -18.523 -59.647  29.378  1.00  0.88           C  
ATOM   2794  OD1 ASN A 356     -18.308 -59.406  28.192  1.00  0.88           O  
ATOM   2795  ND2 ASN A 356     -18.556 -60.914  29.848  1.00  0.88           N  
ATOM   2796  N   ASN A 357     -21.645 -59.427  31.658  1.00  0.89           N  
ATOM   2797  CA  ASN A 357     -22.684 -60.418  31.894  1.00  0.89           C  
ATOM   2798  C   ASN A 357     -24.033 -60.010  31.326  1.00  0.89           C  
ATOM   2799  O   ASN A 357     -24.723 -60.826  30.717  1.00  0.89           O  
ATOM   2800  CB  ASN A 357     -22.881 -60.691  33.406  1.00  0.89           C  
ATOM   2801  CG  ASN A 357     -21.744 -61.542  33.953  1.00  0.89           C  
ATOM   2802  OD1 ASN A 357     -21.008 -62.205  33.222  1.00  0.89           O  
ATOM   2803  ND2 ASN A 357     -21.637 -61.579  35.301  1.00  0.89           N  
ATOM   2804  N   LEU A 358     -24.431 -58.734  31.479  1.00  0.93           N  
ATOM   2805  CA  LEU A 358     -25.643 -58.222  30.871  1.00  0.93           C  
ATOM   2806  C   LEU A 358     -25.618 -58.239  29.343  1.00  0.93           C  
ATOM   2807  O   LEU A 358     -26.589 -58.650  28.707  1.00  0.93           O  
ATOM   2808  CB  LEU A 358     -25.957 -56.821  31.442  1.00  0.93           C  
ATOM   2809  CG  LEU A 358     -27.305 -56.197  31.018  1.00  0.93           C  
ATOM   2810  CD1 LEU A 358     -28.482 -57.177  31.125  1.00  0.93           C  
ATOM   2811  CD2 LEU A 358     -27.601 -54.950  31.865  1.00  0.93           C  
ATOM   2812  N   GLU A 359     -24.487 -57.875  28.704  1.00  0.88           N  
ATOM   2813  CA  GLU A 359     -24.344 -58.013  27.260  1.00  0.88           C  
ATOM   2814  C   GLU A 359     -24.462 -59.438  26.756  1.00  0.88           C  
ATOM   2815  O   GLU A 359     -25.176 -59.712  25.790  1.00  0.88           O  
ATOM   2816  CB  GLU A 359     -23.008 -57.433  26.750  1.00  0.88           C  
ATOM   2817  CG  GLU A 359     -22.941 -55.918  26.996  1.00  0.88           C  
ATOM   2818  CD  GLU A 359     -21.909 -55.169  26.168  1.00  0.88           C  
ATOM   2819  OE1 GLU A 359     -21.283 -55.708  25.221  1.00  0.88           O  
ATOM   2820  OE2 GLU A 359     -21.764 -53.944  26.425  1.00  0.88           O  
ATOM   2821  N   ALA A 360     -23.813 -60.399  27.439  1.00  0.95           N  
ATOM   2822  CA  ALA A 360     -23.946 -61.802  27.116  1.00  0.95           C  
ATOM   2823  C   ALA A 360     -25.368 -62.333  27.267  1.00  0.95           C  
ATOM   2824  O   ALA A 360     -25.888 -62.968  26.357  1.00  0.95           O  
ATOM   2825  CB  ALA A 360     -22.973 -62.617  27.983  1.00  0.95           C  
ATOM   2826  N   VAL A 361     -26.073 -61.998  28.372  1.00  0.94           N  
ATOM   2827  CA  VAL A 361     -27.467 -62.381  28.607  1.00  0.94           C  
ATOM   2828  C   VAL A 361     -28.395 -61.890  27.520  1.00  0.94           C  
ATOM   2829  O   VAL A 361     -29.282 -62.606  27.056  1.00  0.94           O  
ATOM   2830  CB  VAL A 361     -27.965 -61.831  29.945  1.00  0.94           C  
ATOM   2831  CG1 VAL A 361     -29.501 -61.823  30.077  1.00  0.94           C  
ATOM   2832  CG2 VAL A 361     -27.375 -62.702  31.057  1.00  0.94           C  
ATOM   2833  N   CYS A 362     -28.211 -60.644  27.059  1.00  0.92           N  
ATOM   2834  CA  CYS A 362     -28.992 -60.099  25.973  1.00  0.92           C  
ATOM   2835  C   CYS A 362     -28.854 -60.873  24.675  1.00  0.92           C  
ATOM   2836  O   CYS A 362     -29.853 -61.242  24.058  1.00  0.92           O  
ATOM   2837  CB  CYS A 362     -28.582 -58.632  25.755  1.00  0.92           C  
ATOM   2838  SG  CYS A 362     -29.270 -57.558  27.062  1.00  0.92           S  
ATOM   2839  N   ILE A 363     -27.613 -61.191  24.264  1.00  0.89           N  
ATOM   2840  CA  ILE A 363     -27.355 -61.988  23.074  1.00  0.89           C  
ATOM   2841  C   ILE A 363     -27.829 -63.427  23.232  1.00  0.89           C  
ATOM   2842  O   ILE A 363     -28.545 -63.938  22.373  1.00  0.89           O  
ATOM   2843  CB  ILE A 363     -25.885 -61.912  22.670  1.00  0.89           C  
ATOM   2844  CG1 ILE A 363     -25.463 -60.444  22.403  1.00  0.89           C  
ATOM   2845  CG2 ILE A 363     -25.626 -62.776  21.414  1.00  0.89           C  
ATOM   2846  CD1 ILE A 363     -23.943 -60.245  22.417  1.00  0.89           C  
ATOM   2847  N   GLU A 364     -27.536 -64.084  24.377  1.00  0.88           N  
ATOM   2848  CA  GLU A 364     -27.965 -65.444  24.687  1.00  0.88           C  
ATOM   2849  C   GLU A 364     -29.485 -65.609  24.671  1.00  0.88           C  
ATOM   2850  O   GLU A 364     -30.020 -66.565  24.115  1.00  0.88           O  
ATOM   2851  CB  GLU A 364     -27.430 -65.890  26.079  1.00  0.88           C  
ATOM   2852  CG  GLU A 364     -25.895 -66.129  26.133  1.00  0.88           C  
ATOM   2853  CD  GLU A 364     -25.327 -66.245  27.544  1.00  0.88           C  
ATOM   2854  OE1 GLU A 364     -26.077 -66.325  28.550  1.00  0.88           O  
ATOM   2855  OE2 GLU A 364     -24.073 -66.231  27.685  1.00  0.88           O  
ATOM   2856  N   THR A 365     -30.239 -64.644  25.240  1.00  0.92           N  
ATOM   2857  CA  THR A 365     -31.702 -64.617  25.211  1.00  0.92           C  
ATOM   2858  C   THR A 365     -32.258 -64.552  23.795  1.00  0.92           C  
ATOM   2859  O   THR A 365     -33.150 -65.322  23.434  1.00  0.92           O  
ATOM   2860  CB  THR A 365     -32.242 -63.448  26.039  1.00  0.92           C  
ATOM   2861  OG1 THR A 365     -31.927 -63.626  27.414  1.00  0.92           O  
ATOM   2862  CG2 THR A 365     -33.766 -63.335  26.002  1.00  0.92           C  
ATOM   2863  N   MET A 366     -31.704 -63.677  22.928  1.00  0.89           N  
ATOM   2864  CA  MET A 366     -32.081 -63.603  21.523  1.00  0.89           C  
ATOM   2865  C   MET A 366     -31.698 -64.842  20.713  1.00  0.89           C  
ATOM   2866  O   MET A 366     -32.510 -65.355  19.941  1.00  0.89           O  
ATOM   2867  CB  MET A 366     -31.537 -62.310  20.866  1.00  0.89           C  
ATOM   2868  CG  MET A 366     -32.169 -61.024  21.441  1.00  0.89           C  
ATOM   2869  SD  MET A 366     -31.554 -59.483  20.696  1.00  0.89           S  
ATOM   2870  CE  MET A 366     -29.887 -59.435  21.400  1.00  0.89           C  
ATOM   2871  N   GLU A 367     -30.483 -65.404  20.918  1.00  0.85           N  
ATOM   2872  CA  GLU A 367     -30.031 -66.630  20.263  1.00  0.85           C  
ATOM   2873  C   GLU A 367     -30.867 -67.849  20.649  1.00  0.85           C  
ATOM   2874  O   GLU A 367     -31.020 -68.790  19.872  1.00  0.85           O  
ATOM   2875  CB  GLU A 367     -28.506 -66.891  20.465  1.00  0.85           C  
ATOM   2876  CG  GLU A 367     -27.643 -65.878  19.672  1.00  0.85           C  
ATOM   2877  CD  GLU A 367     -26.148 -66.148  19.512  1.00  0.85           C  
ATOM   2878  OE1 GLU A 367     -25.583 -67.060  20.159  1.00  0.85           O  
ATOM   2879  OE2 GLU A 367     -25.541 -65.428  18.668  1.00  0.85           O  
ATOM   2880  N   ALA A 368     -31.512 -67.822  21.831  1.00  0.92           N  
ATOM   2881  CA  ALA A 368     -32.380 -68.882  22.299  1.00  0.92           C  
ATOM   2882  C   ALA A 368     -33.834 -68.718  21.866  1.00  0.92           C  
ATOM   2883  O   ALA A 368     -34.697 -69.509  22.242  1.00  0.92           O  
ATOM   2884  CB  ALA A 368     -32.327 -68.897  23.837  1.00  0.92           C  
ATOM   2885  N   GLY A 369     -34.139 -67.710  21.022  1.00  0.92           N  
ATOM   2886  CA  GLY A 369     -35.458 -67.568  20.411  1.00  0.92           C  
ATOM   2887  C   GLY A 369     -36.406 -66.648  21.121  1.00  0.92           C  
ATOM   2888  O   GLY A 369     -37.587 -66.599  20.793  1.00  0.92           O  
ATOM   2889  N   PHE A 370     -35.930 -65.867  22.101  1.00  0.92           N  
ATOM   2890  CA  PHE A 370     -36.772 -64.928  22.817  1.00  0.92           C  
ATOM   2891  C   PHE A 370     -36.396 -63.534  22.371  1.00  0.92           C  
ATOM   2892  O   PHE A 370     -35.267 -63.087  22.546  1.00  0.92           O  
ATOM   2893  CB  PHE A 370     -36.570 -65.019  24.344  1.00  0.92           C  
ATOM   2894  CG  PHE A 370     -36.904 -66.391  24.846  1.00  0.92           C  
ATOM   2895  CD1 PHE A 370     -38.223 -66.734  25.183  1.00  0.92           C  
ATOM   2896  CD2 PHE A 370     -35.891 -67.353  24.981  1.00  0.92           C  
ATOM   2897  CE1 PHE A 370     -38.526 -68.021  25.644  1.00  0.92           C  
ATOM   2898  CE2 PHE A 370     -36.190 -68.644  25.431  1.00  0.92           C  
ATOM   2899  CZ  PHE A 370     -37.509 -68.978  25.766  1.00  0.92           C  
ATOM   2900  N   LEU A 371     -37.330 -62.808  21.743  1.00  0.91           N  
ATOM   2901  CA  LEU A 371     -36.963 -61.626  20.991  1.00  0.91           C  
ATOM   2902  C   LEU A 371     -38.139 -60.689  20.814  1.00  0.91           C  
ATOM   2903  O   LEU A 371     -39.299 -61.068  20.980  1.00  0.91           O  
ATOM   2904  CB  LEU A 371     -36.328 -61.986  19.614  1.00  0.91           C  
ATOM   2905  CG  LEU A 371     -37.246 -62.564  18.508  1.00  0.91           C  
ATOM   2906  CD1 LEU A 371     -36.392 -63.040  17.327  1.00  0.91           C  
ATOM   2907  CD2 LEU A 371     -38.123 -63.742  18.940  1.00  0.91           C  
ATOM   2908  N   THR A 372     -37.857 -59.413  20.487  1.00  0.89           N  
ATOM   2909  CA  THR A 372     -38.867 -58.435  20.098  1.00  0.89           C  
ATOM   2910  C   THR A 372     -39.231 -58.562  18.628  1.00  0.89           C  
ATOM   2911  O   THR A 372     -38.589 -59.271  17.851  1.00  0.89           O  
ATOM   2912  CB  THR A 372     -38.510 -56.990  20.432  1.00  0.89           C  
ATOM   2913  OG1 THR A 372     -37.170 -56.681  20.063  1.00  0.89           O  
ATOM   2914  CG2 THR A 372     -38.693 -56.828  21.955  1.00  0.89           C  
ATOM   2915  N   LYS A 373     -40.333 -57.910  18.205  1.00  0.82           N  
ATOM   2916  CA  LYS A 373     -40.964 -58.079  16.906  1.00  0.82           C  
ATOM   2917  C   LYS A 373     -40.084 -57.739  15.731  1.00  0.82           C  
ATOM   2918  O   LYS A 373     -40.151 -58.392  14.697  1.00  0.82           O  
ATOM   2919  CB  LYS A 373     -42.285 -57.270  16.807  1.00  0.82           C  
ATOM   2920  CG  LYS A 373     -43.055 -57.439  15.481  1.00  0.82           C  
ATOM   2921  CD  LYS A 373     -44.442 -56.772  15.475  1.00  0.82           C  
ATOM   2922  CE  LYS A 373     -45.161 -56.927  14.127  1.00  0.82           C  
ATOM   2923  NZ  LYS A 373     -46.540 -56.390  14.196  1.00  0.82           N  
ATOM   2924  N   ASP A 374     -39.207 -56.735  15.852  1.00  0.80           N  
ATOM   2925  CA  ASP A 374     -38.284 -56.352  14.809  1.00  0.80           C  
ATOM   2926  C   ASP A 374     -37.349 -57.482  14.376  1.00  0.80           C  
ATOM   2927  O   ASP A 374     -37.141 -57.739  13.194  1.00  0.80           O  
ATOM   2928  CB  ASP A 374     -37.504 -55.095  15.282  1.00  0.80           C  
ATOM   2929  CG  ASP A 374     -36.780 -55.283  16.608  1.00  0.80           C  
ATOM   2930  OD1 ASP A 374     -37.435 -55.625  17.628  1.00  0.80           O  
ATOM   2931  OD2 ASP A 374     -35.537 -55.091  16.627  1.00  0.80           O  
ATOM   2932  N   LEU A 375     -36.821 -58.232  15.348  1.00  0.80           N  
ATOM   2933  CA  LEU A 375     -35.999 -59.397  15.127  1.00  0.80           C  
ATOM   2934  C   LEU A 375     -36.775 -60.608  14.647  1.00  0.80           C  
ATOM   2935  O   LEU A 375     -36.293 -61.384  13.824  1.00  0.80           O  
ATOM   2936  CB  LEU A 375     -35.227 -59.702  16.417  1.00  0.80           C  
ATOM   2937  CG  LEU A 375     -34.411 -58.503  16.926  1.00  0.80           C  
ATOM   2938  CD1 LEU A 375     -33.728 -58.864  18.242  1.00  0.80           C  
ATOM   2939  CD2 LEU A 375     -33.386 -58.009  15.899  1.00  0.80           C  
ATOM   2940  N   ALA A 376     -38.027 -60.796  15.113  1.00  0.85           N  
ATOM   2941  CA  ALA A 376     -38.889 -61.840  14.589  1.00  0.85           C  
ATOM   2942  C   ALA A 376     -39.308 -61.580  13.135  1.00  0.85           C  
ATOM   2943  O   ALA A 376     -39.563 -62.495  12.360  1.00  0.85           O  
ATOM   2944  CB  ALA A 376     -40.107 -62.054  15.502  1.00  0.85           C  
ATOM   2945  N   ILE A 377     -39.347 -60.303  12.716  1.00  0.73           N  
ATOM   2946  CA  ILE A 377     -39.468 -59.900  11.321  1.00  0.73           C  
ATOM   2947  C   ILE A 377     -38.238 -60.238  10.494  1.00  0.73           C  
ATOM   2948  O   ILE A 377     -38.361 -60.666   9.351  1.00  0.73           O  
ATOM   2949  CB  ILE A 377     -39.850 -58.423  11.218  1.00  0.73           C  
ATOM   2950  CG1 ILE A 377     -41.300 -58.222  11.728  1.00  0.73           C  
ATOM   2951  CG2 ILE A 377     -39.674 -57.896   9.778  1.00  0.73           C  
ATOM   2952  CD1 ILE A 377     -41.686 -56.759  11.964  1.00  0.73           C  
ATOM   2953  N   CYS A 378     -37.013 -60.082  11.037  1.00  0.76           N  
ATOM   2954  CA  CYS A 378     -35.790 -60.468  10.341  1.00  0.76           C  
ATOM   2955  C   CYS A 378     -35.714 -61.953   9.993  1.00  0.76           C  
ATOM   2956  O   CYS A 378     -35.273 -62.340   8.912  1.00  0.76           O  
ATOM   2957  CB  CYS A 378     -34.519 -60.128  11.164  1.00  0.76           C  
ATOM   2958  SG  CYS A 378     -34.372 -58.351  11.538  1.00  0.76           S  
ATOM   2959  N   VAL A 379     -36.126 -62.846  10.915  1.00  0.83           N  
ATOM   2960  CA  VAL A 379     -36.176 -64.283  10.671  1.00  0.83           C  
ATOM   2961  C   VAL A 379     -37.206 -64.697   9.611  1.00  0.83           C  
ATOM   2962  O   VAL A 379     -37.901 -63.876   9.024  1.00  0.83           O  
ATOM   2963  CB  VAL A 379     -36.311 -65.114  11.945  1.00  0.83           C  
ATOM   2964  CG1 VAL A 379     -35.241 -64.684  12.968  1.00  0.83           C  
ATOM   2965  CG2 VAL A 379     -37.706 -64.953  12.558  1.00  0.83           C  
ATOM   2966  N   LYS A 380     -37.314 -66.009   9.281  1.00  0.54           N  
ATOM   2967  CA  LYS A 380     -38.374 -66.518   8.403  1.00  0.54           C  
ATOM   2968  C   LYS A 380     -38.394 -65.887   7.002  1.00  0.54           C  
ATOM   2969  O   LYS A 380     -39.434 -65.538   6.441  1.00  0.54           O  
ATOM   2970  CB  LYS A 380     -39.777 -66.405   9.068  1.00  0.54           C  
ATOM   2971  CG  LYS A 380     -39.963 -67.273  10.326  1.00  0.54           C  
ATOM   2972  CD  LYS A 380     -41.335 -67.038  10.988  1.00  0.54           C  
ATOM   2973  CE  LYS A 380     -41.644 -67.992  12.148  1.00  0.54           C  
ATOM   2974  NZ  LYS A 380     -43.019 -67.772  12.613  1.00  0.54           N  
ATOM   2975  N   GLY A 381     -37.199 -65.718   6.402  1.00  0.40           N  
ATOM   2976  CA  GLY A 381     -37.029 -65.088   5.096  1.00  0.40           C  
ATOM   2977  C   GLY A 381     -37.061 -63.584   5.121  1.00  0.40           C  
ATOM   2978  O   GLY A 381     -37.004 -62.953   4.073  1.00  0.40           O  
ATOM   2979  N   GLY A 382     -37.158 -62.959   6.311  1.00  0.38           N  
ATOM   2980  CA  GLY A 382     -37.250 -61.506   6.418  1.00  0.38           C  
ATOM   2981  C   GLY A 382     -38.633 -60.963   6.203  1.00  0.38           C  
ATOM   2982  O   GLY A 382     -38.836 -59.764   6.020  1.00  0.38           O  
ATOM   2983  N   ASN A 383     -39.646 -61.842   6.174  1.00  0.36           N  
ATOM   2984  CA  ASN A 383     -40.993 -61.451   5.839  1.00  0.36           C  
ATOM   2985  C   ASN A 383     -41.748 -60.832   7.003  1.00  0.36           C  
ATOM   2986  O   ASN A 383     -42.279 -61.512   7.879  1.00  0.36           O  
ATOM   2987  CB  ASN A 383     -41.812 -62.663   5.346  1.00  0.36           C  
ATOM   2988  CG  ASN A 383     -41.293 -63.129   3.996  1.00  0.36           C  
ATOM   2989  OD1 ASN A 383     -41.654 -62.579   2.957  1.00  0.36           O  
ATOM   2990  ND2 ASN A 383     -40.442 -64.179   3.992  1.00  0.36           N  
ATOM   2991  N   ALA A 384     -41.907 -59.497   6.961  1.00  0.51           N  
ATOM   2992  CA  ALA A 384     -42.686 -58.729   7.913  1.00  0.51           C  
ATOM   2993  C   ALA A 384     -44.156 -59.120   7.983  1.00  0.51           C  
ATOM   2994  O   ALA A 384     -44.810 -58.995   9.016  1.00  0.51           O  
ATOM   2995  CB  ALA A 384     -42.569 -57.234   7.566  1.00  0.51           C  
ATOM   2996  N   SER A 385     -44.701 -59.623   6.865  1.00  0.44           N  
ATOM   2997  CA  SER A 385     -46.078 -60.056   6.740  1.00  0.44           C  
ATOM   2998  C   SER A 385     -46.357 -61.461   7.248  1.00  0.44           C  
ATOM   2999  O   SER A 385     -47.515 -61.855   7.341  1.00  0.44           O  
ATOM   3000  CB  SER A 385     -46.507 -60.011   5.253  1.00  0.44           C  
ATOM   3001  OG  SER A 385     -45.594 -60.754   4.437  1.00  0.44           O  
ATOM   3002  N   ALA A 386     -45.322 -62.253   7.598  1.00  0.63           N  
ATOM   3003  CA  ALA A 386     -45.515 -63.610   8.083  1.00  0.63           C  
ATOM   3004  C   ALA A 386     -45.368 -63.750   9.594  1.00  0.63           C  
ATOM   3005  O   ALA A 386     -45.527 -64.838  10.148  1.00  0.63           O  
ATOM   3006  CB  ALA A 386     -44.491 -64.531   7.396  1.00  0.63           C  
ATOM   3007  N   VAL A 387     -45.080 -62.643  10.300  1.00  0.74           N  
ATOM   3008  CA  VAL A 387     -44.926 -62.622  11.745  1.00  0.74           C  
ATOM   3009  C   VAL A 387     -46.254 -62.609  12.472  1.00  0.74           C  
ATOM   3010  O   VAL A 387     -47.129 -61.775  12.232  1.00  0.74           O  
ATOM   3011  CB  VAL A 387     -44.099 -61.425  12.193  1.00  0.74           C  
ATOM   3012  CG1 VAL A 387     -44.059 -61.278  13.729  1.00  0.74           C  
ATOM   3013  CG2 VAL A 387     -42.674 -61.630  11.670  1.00  0.74           C  
ATOM   3014  N   THR A 388     -46.416 -63.534  13.432  1.00  0.73           N  
ATOM   3015  CA  THR A 388     -47.592 -63.626  14.282  1.00  0.73           C  
ATOM   3016  C   THR A 388     -47.251 -63.190  15.697  1.00  0.73           C  
ATOM   3017  O   THR A 388     -46.092 -63.042  16.069  1.00  0.73           O  
ATOM   3018  CB  THR A 388     -48.191 -65.025  14.318  1.00  0.73           C  
ATOM   3019  OG1 THR A 388     -47.254 -65.956  14.836  1.00  0.73           O  
ATOM   3020  CG2 THR A 388     -48.538 -65.455  12.887  1.00  0.73           C  
ATOM   3021  N   ARG A 389     -48.264 -62.956  16.567  1.00  0.73           N  
ATOM   3022  CA  ARG A 389     -48.039 -62.549  17.954  1.00  0.73           C  
ATOM   3023  C   ARG A 389     -47.242 -63.563  18.763  1.00  0.73           C  
ATOM   3024  O   ARG A 389     -46.498 -63.208  19.677  1.00  0.73           O  
ATOM   3025  CB  ARG A 389     -49.382 -62.258  18.683  1.00  0.73           C  
ATOM   3026  CG  ARG A 389     -49.264 -61.817  20.165  1.00  0.73           C  
ATOM   3027  CD  ARG A 389     -48.470 -60.524  20.393  1.00  0.73           C  
ATOM   3028  NE  ARG A 389     -48.313 -60.332  21.864  1.00  0.73           N  
ATOM   3029  CZ  ARG A 389     -47.290 -60.790  22.603  1.00  0.73           C  
ATOM   3030  NH1 ARG A 389     -46.333 -61.563  22.103  1.00  0.73           N  
ATOM   3031  NH2 ARG A 389     -47.206 -60.432  23.878  1.00  0.73           N  
ATOM   3032  N   THR A 390     -47.375 -64.856  18.419  1.00  0.81           N  
ATOM   3033  CA  THR A 390     -46.719 -65.962  19.096  1.00  0.81           C  
ATOM   3034  C   THR A 390     -45.236 -66.079  18.779  1.00  0.81           C  
ATOM   3035  O   THR A 390     -44.513 -66.782  19.479  1.00  0.81           O  
ATOM   3036  CB  THR A 390     -47.382 -67.304  18.796  1.00  0.81           C  
ATOM   3037  OG1 THR A 390     -47.515 -67.519  17.395  1.00  0.81           O  
ATOM   3038  CG2 THR A 390     -48.813 -67.314  19.354  1.00  0.81           C  
ATOM   3039  N   ASP A 391     -44.737 -65.367  17.750  1.00  0.82           N  
ATOM   3040  CA  ASP A 391     -43.339 -65.389  17.357  1.00  0.82           C  
ATOM   3041  C   ASP A 391     -42.450 -64.437  18.152  1.00  0.82           C  
ATOM   3042  O   ASP A 391     -41.231 -64.435  17.992  1.00  0.82           O  
ATOM   3043  CB  ASP A 391     -43.222 -64.928  15.886  1.00  0.82           C  
ATOM   3044  CG  ASP A 391     -43.661 -65.980  14.901  1.00  0.82           C  
ATOM   3045  OD1 ASP A 391     -43.576 -67.208  15.169  1.00  0.82           O  
ATOM   3046  OD2 ASP A 391     -43.948 -65.578  13.738  1.00  0.82           O  
ATOM   3047  N   TYR A 392     -43.019 -63.578  19.011  1.00  0.85           N  
ATOM   3048  CA  TYR A 392     -42.225 -62.585  19.701  1.00  0.85           C  
ATOM   3049  C   TYR A 392     -42.746 -62.319  21.091  1.00  0.85           C  
ATOM   3050  O   TYR A 392     -43.843 -62.714  21.473  1.00  0.85           O  
ATOM   3051  CB  TYR A 392     -42.083 -61.259  18.894  1.00  0.85           C  
ATOM   3052  CG  TYR A 392     -43.392 -60.572  18.589  1.00  0.85           C  
ATOM   3053  CD1 TYR A 392     -44.079 -60.829  17.394  1.00  0.85           C  
ATOM   3054  CD2 TYR A 392     -43.920 -59.622  19.476  1.00  0.85           C  
ATOM   3055  CE1 TYR A 392     -45.264 -60.141  17.092  1.00  0.85           C  
ATOM   3056  CE2 TYR A 392     -45.108 -58.940  19.188  1.00  0.85           C  
ATOM   3057  CZ  TYR A 392     -45.779 -59.201  17.990  1.00  0.85           C  
ATOM   3058  OH  TYR A 392     -46.968 -58.505  17.686  1.00  0.85           O  
ATOM   3059  N   LEU A 393     -41.937 -61.616  21.891  1.00  0.94           N  
ATOM   3060  CA  LEU A 393     -42.332 -61.103  23.179  1.00  0.94           C  
ATOM   3061  C   LEU A 393     -42.660 -59.616  23.070  1.00  0.94           C  
ATOM   3062  O   LEU A 393     -42.083 -58.872  22.271  1.00  0.94           O  
ATOM   3063  CB  LEU A 393     -41.187 -61.315  24.202  1.00  0.94           C  
ATOM   3064  CG  LEU A 393     -40.756 -62.782  24.446  1.00  0.94           C  
ATOM   3065  CD1 LEU A 393     -39.707 -62.844  25.567  1.00  0.94           C  
ATOM   3066  CD2 LEU A 393     -41.932 -63.706  24.794  1.00  0.94           C  
ATOM   3067  N   ASN A 394     -43.616 -59.110  23.875  1.00  0.91           N  
ATOM   3068  CA  ASN A 394     -43.820 -57.682  24.027  1.00  0.91           C  
ATOM   3069  C   ASN A 394     -42.644 -57.039  24.760  1.00  0.91           C  
ATOM   3070  O   ASN A 394     -41.755 -57.716  25.282  1.00  0.91           O  
ATOM   3071  CB  ASN A 394     -45.224 -57.316  24.602  1.00  0.91           C  
ATOM   3072  CG  ASN A 394     -45.410 -57.545  26.101  1.00  0.91           C  
ATOM   3073  OD1 ASN A 394     -44.557 -57.230  26.934  1.00  0.91           O  
ATOM   3074  ND2 ASN A 394     -46.608 -58.031  26.483  1.00  0.91           N  
ATOM   3075  N   THR A 395     -42.601 -55.696  24.820  1.00  0.92           N  
ATOM   3076  CA  THR A 395     -41.496 -54.958  25.422  1.00  0.92           C  
ATOM   3077  C   THR A 395     -41.253 -55.341  26.872  1.00  0.92           C  
ATOM   3078  O   THR A 395     -40.122 -55.591  27.279  1.00  0.92           O  
ATOM   3079  CB  THR A 395     -41.734 -53.454  25.348  1.00  0.92           C  
ATOM   3080  OG1 THR A 395     -41.963 -53.080  23.997  1.00  0.92           O  
ATOM   3081  CG2 THR A 395     -40.516 -52.656  25.831  1.00  0.92           C  
ATOM   3082  N   PHE A 396     -42.318 -55.470  27.693  1.00  0.90           N  
ATOM   3083  CA  PHE A 396     -42.179 -55.927  29.067  1.00  0.90           C  
ATOM   3084  C   PHE A 396     -41.765 -57.388  29.194  1.00  0.90           C  
ATOM   3085  O   PHE A 396     -40.881 -57.704  29.988  1.00  0.90           O  
ATOM   3086  CB  PHE A 396     -43.483 -55.678  29.873  1.00  0.90           C  
ATOM   3087  CG  PHE A 396     -43.334 -56.037  31.337  1.00  0.90           C  
ATOM   3088  CD1 PHE A 396     -42.807 -55.122  32.264  1.00  0.90           C  
ATOM   3089  CD2 PHE A 396     -43.691 -57.323  31.782  1.00  0.90           C  
ATOM   3090  CE1 PHE A 396     -42.646 -55.483  33.611  1.00  0.90           C  
ATOM   3091  CE2 PHE A 396     -43.513 -57.695  33.119  1.00  0.90           C  
ATOM   3092  CZ  PHE A 396     -43.002 -56.771  34.037  1.00  0.90           C  
ATOM   3093  N   GLU A 397     -42.373 -58.303  28.412  1.00  0.87           N  
ATOM   3094  CA  GLU A 397     -42.069 -59.727  28.431  1.00  0.87           C  
ATOM   3095  C   GLU A 397     -40.610 -60.006  28.097  1.00  0.87           C  
ATOM   3096  O   GLU A 397     -39.940 -60.810  28.742  1.00  0.87           O  
ATOM   3097  CB  GLU A 397     -42.936 -60.489  27.400  1.00  0.87           C  
ATOM   3098  CG  GLU A 397     -44.437 -60.613  27.742  1.00  0.87           C  
ATOM   3099  CD  GLU A 397     -45.227 -61.216  26.580  1.00  0.87           C  
ATOM   3100  OE1 GLU A 397     -45.015 -60.796  25.407  1.00  0.87           O  
ATOM   3101  OE2 GLU A 397     -46.078 -62.096  26.836  1.00  0.87           O  
ATOM   3102  N   PHE A 398     -40.050 -59.306  27.091  1.00  0.92           N  
ATOM   3103  CA  PHE A 398     -38.642 -59.408  26.757  1.00  0.92           C  
ATOM   3104  C   PHE A 398     -37.719 -58.918  27.874  1.00  0.92           C  
ATOM   3105  O   PHE A 398     -36.751 -59.581  28.237  1.00  0.92           O  
ATOM   3106  CB  PHE A 398     -38.390 -58.640  25.435  1.00  0.92           C  
ATOM   3107  CG  PHE A 398     -36.981 -58.806  24.935  1.00  0.92           C  
ATOM   3108  CD1 PHE A 398     -36.488 -60.057  24.534  1.00  0.92           C  
ATOM   3109  CD2 PHE A 398     -36.129 -57.696  24.895  1.00  0.92           C  
ATOM   3110  CE1 PHE A 398     -35.152 -60.194  24.134  1.00  0.92           C  
ATOM   3111  CE2 PHE A 398     -34.801 -57.825  24.471  1.00  0.92           C  
ATOM   3112  CZ  PHE A 398     -34.309 -59.080  24.102  1.00  0.92           C  
ATOM   3113  N   LEU A 399     -38.031 -57.766  28.495  1.00  0.92           N  
ATOM   3114  CA  LEU A 399     -37.306 -57.259  29.649  1.00  0.92           C  
ATOM   3115  C   LEU A 399     -37.396 -58.160  30.877  1.00  0.92           C  
ATOM   3116  O   LEU A 399     -36.432 -58.306  31.625  1.00  0.92           O  
ATOM   3117  CB  LEU A 399     -37.816 -55.851  30.031  1.00  0.92           C  
ATOM   3118  CG  LEU A 399     -37.454 -54.750  29.012  1.00  0.92           C  
ATOM   3119  CD1 LEU A 399     -38.413 -53.567  29.141  1.00  0.92           C  
ATOM   3120  CD2 LEU A 399     -36.001 -54.282  29.169  1.00  0.92           C  
ATOM   3121  N   ASP A 400     -38.560 -58.791  31.128  1.00  0.92           N  
ATOM   3122  CA  ASP A 400     -38.731 -59.800  32.158  1.00  0.92           C  
ATOM   3123  C   ASP A 400     -37.883 -61.043  31.905  1.00  0.92           C  
ATOM   3124  O   ASP A 400     -37.180 -61.527  32.789  1.00  0.92           O  
ATOM   3125  CB  ASP A 400     -40.241 -60.146  32.240  1.00  0.92           C  
ATOM   3126  CG  ASP A 400     -40.715 -60.455  33.649  1.00  0.92           C  
ATOM   3127  OD1 ASP A 400     -40.167 -59.827  34.594  1.00  0.92           O  
ATOM   3128  OD2 ASP A 400     -41.719 -61.185  33.778  1.00  0.92           O  
ATOM   3129  N   LYS A 401     -37.847 -61.531  30.647  1.00  0.89           N  
ATOM   3130  CA  LYS A 401     -36.980 -62.624  30.249  1.00  0.89           C  
ATOM   3131  C   LYS A 401     -35.496 -62.323  30.404  1.00  0.89           C  
ATOM   3132  O   LYS A 401     -34.715 -63.138  30.900  1.00  0.89           O  
ATOM   3133  CB  LYS A 401     -37.266 -63.038  28.781  1.00  0.89           C  
ATOM   3134  CG  LYS A 401     -36.591 -64.352  28.351  1.00  0.89           C  
ATOM   3135  CD  LYS A 401     -37.122 -65.529  29.181  1.00  0.89           C  
ATOM   3136  CE  LYS A 401     -36.449 -66.867  28.918  1.00  0.89           C  
ATOM   3137  NZ  LYS A 401     -37.055 -67.857  29.831  1.00  0.89           N  
ATOM   3138  N   LEU A 402     -35.062 -61.106  30.025  1.00  0.93           N  
ATOM   3139  CA  LEU A 402     -33.716 -60.643  30.293  1.00  0.93           C  
ATOM   3140  C   LEU A 402     -33.400 -60.581  31.777  1.00  0.93           C  
ATOM   3141  O   LEU A 402     -32.340 -61.024  32.207  1.00  0.93           O  
ATOM   3142  CB  LEU A 402     -33.479 -59.241  29.684  1.00  0.93           C  
ATOM   3143  CG  LEU A 402     -33.436 -59.192  28.145  1.00  0.93           C  
ATOM   3144  CD1 LEU A 402     -33.269 -57.740  27.687  1.00  0.93           C  
ATOM   3145  CD2 LEU A 402     -32.300 -60.042  27.575  1.00  0.93           C  
ATOM   3146  N   ALA A 403     -34.327 -60.078  32.610  1.00  0.96           N  
ATOM   3147  CA  ALA A 403     -34.176 -60.053  34.049  1.00  0.96           C  
ATOM   3148  C   ALA A 403     -34.072 -61.435  34.700  1.00  0.96           C  
ATOM   3149  O   ALA A 403     -33.205 -61.653  35.548  1.00  0.96           O  
ATOM   3150  CB  ALA A 403     -35.341 -59.246  34.641  1.00  0.96           C  
ATOM   3151  N   GLU A 404     -34.908 -62.409  34.268  1.00  0.87           N  
ATOM   3152  CA  GLU A 404     -34.827 -63.823  34.637  1.00  0.87           C  
ATOM   3153  C   GLU A 404     -33.447 -64.421  34.366  1.00  0.87           C  
ATOM   3154  O   GLU A 404     -32.762 -64.949  35.246  1.00  0.87           O  
ATOM   3155  CB  GLU A 404     -35.808 -64.651  33.739  1.00  0.87           C  
ATOM   3156  CG  GLU A 404     -37.112 -65.196  34.361  1.00  0.87           C  
ATOM   3157  CD  GLU A 404     -37.856 -66.127  33.383  1.00  0.87           C  
ATOM   3158  OE1 GLU A 404     -37.267 -66.632  32.370  1.00  0.87           O  
ATOM   3159  OE2 GLU A 404     -39.057 -66.371  33.639  1.00  0.87           O  
ATOM   3160  N   ASN A 405     -32.990 -64.314  33.102  1.00  0.90           N  
ATOM   3161  CA  ASN A 405     -31.722 -64.859  32.659  1.00  0.90           C  
ATOM   3162  C   ASN A 405     -30.534 -64.144  33.296  1.00  0.90           C  
ATOM   3163  O   ASN A 405     -29.528 -64.765  33.637  1.00  0.90           O  
ATOM   3164  CB  ASN A 405     -31.624 -64.847  31.112  1.00  0.90           C  
ATOM   3165  CG  ASN A 405     -32.579 -65.863  30.487  1.00  0.90           C  
ATOM   3166  OD1 ASN A 405     -33.069 -66.811  31.103  1.00  0.90           O  
ATOM   3167  ND2 ASN A 405     -32.827 -65.706  29.166  1.00  0.90           N  
ATOM   3168  N   LEU A 406     -30.626 -62.817  33.515  1.00  0.92           N  
ATOM   3169  CA  LEU A 406     -29.627 -62.052  34.239  1.00  0.92           C  
ATOM   3170  C   LEU A 406     -29.461 -62.482  35.684  1.00  0.92           C  
ATOM   3171  O   LEU A 406     -28.337 -62.637  36.165  1.00  0.92           O  
ATOM   3172  CB  LEU A 406     -29.943 -60.538  34.182  1.00  0.92           C  
ATOM   3173  CG  LEU A 406     -28.905 -59.631  34.869  1.00  0.92           C  
ATOM   3174  CD1 LEU A 406     -27.536 -59.704  34.175  1.00  0.92           C  
ATOM   3175  CD2 LEU A 406     -29.395 -58.181  34.953  1.00  0.92           C  
ATOM   3176  N   ALA A 407     -30.575 -62.736  36.399  1.00  0.89           N  
ATOM   3177  CA  ALA A 407     -30.538 -63.284  37.738  1.00  0.89           C  
ATOM   3178  C   ALA A 407     -29.882 -64.654  37.787  1.00  0.89           C  
ATOM   3179  O   ALA A 407     -29.021 -64.916  38.622  1.00  0.89           O  
ATOM   3180  CB  ALA A 407     -31.969 -63.381  38.295  1.00  0.89           C  
ATOM   3181  N   LYS A 408     -30.221 -65.541  36.830  1.00  0.79           N  
ATOM   3182  CA  LYS A 408     -29.583 -66.836  36.685  1.00  0.79           C  
ATOM   3183  C   LYS A 408     -28.089 -66.755  36.397  1.00  0.79           C  
ATOM   3184  O   LYS A 408     -27.297 -67.471  37.003  1.00  0.79           O  
ATOM   3185  CB  LYS A 408     -30.292 -67.650  35.576  1.00  0.79           C  
ATOM   3186  CG  LYS A 408     -29.751 -69.080  35.423  1.00  0.79           C  
ATOM   3187  CD  LYS A 408     -30.518 -69.892  34.371  1.00  0.79           C  
ATOM   3188  CE  LYS A 408     -29.933 -71.294  34.206  1.00  0.79           C  
ATOM   3189  NZ  LYS A 408     -30.702 -72.043  33.190  1.00  0.79           N  
ATOM   3190  N   LYS A 409     -27.651 -65.859  35.489  1.00  0.80           N  
ATOM   3191  CA  LYS A 409     -26.240 -65.672  35.198  1.00  0.80           C  
ATOM   3192  C   LYS A 409     -25.428 -65.160  36.375  1.00  0.80           C  
ATOM   3193  O   LYS A 409     -24.302 -65.589  36.577  1.00  0.80           O  
ATOM   3194  CB  LYS A 409     -26.011 -64.778  33.949  1.00  0.80           C  
ATOM   3195  CG  LYS A 409     -24.514 -64.647  33.580  1.00  0.80           C  
ATOM   3196  CD  LYS A 409     -24.200 -64.275  32.120  1.00  0.80           C  
ATOM   3197  CE  LYS A 409     -24.764 -65.273  31.095  1.00  0.80           C  
ATOM   3198  NZ  LYS A 409     -23.718 -65.850  30.240  1.00  0.80           N  
ATOM   3199  N   GLN A 410     -25.974 -64.236  37.185  1.00  0.77           N  
ATOM   3200  CA  GLN A 410     -25.269 -63.749  38.359  1.00  0.77           C  
ATOM   3201  C   GLN A 410     -25.363 -64.660  39.578  1.00  0.77           C  
ATOM   3202  O   GLN A 410     -24.573 -64.541  40.510  1.00  0.77           O  
ATOM   3203  CB  GLN A 410     -25.829 -62.362  38.739  1.00  0.77           C  
ATOM   3204  CG  GLN A 410     -25.469 -61.262  37.718  1.00  0.77           C  
ATOM   3205  CD  GLN A 410     -25.978 -59.919  38.224  1.00  0.77           C  
ATOM   3206  OE1 GLN A 410     -25.430 -59.320  39.149  1.00  0.77           O  
ATOM   3207  NE2 GLN A 410     -27.060 -59.414  37.601  1.00  0.77           N  
ATOM   3208  N   ALA A 411     -26.345 -65.577  39.617  1.00  0.76           N  
ATOM   3209  CA  ALA A 411     -26.429 -66.620  40.617  1.00  0.76           C  
ATOM   3210  C   ALA A 411     -25.421 -67.750  40.416  1.00  0.76           C  
ATOM   3211  O   ALA A 411     -24.984 -68.378  41.380  1.00  0.76           O  
ATOM   3212  CB  ALA A 411     -27.865 -67.179  40.610  1.00  0.76           C  
ATOM   3213  N   HIS A 412     -25.076 -68.028  39.149  1.00  0.69           N  
ATOM   3214  CA  HIS A 412     -24.109 -69.031  38.750  1.00  0.69           C  
ATOM   3215  C   HIS A 412     -22.641 -68.514  38.817  1.00  0.69           C  
ATOM   3216  O   HIS A 412     -22.425 -67.283  38.972  1.00  0.69           O  
ATOM   3217  CB  HIS A 412     -24.427 -69.451  37.296  1.00  0.69           C  
ATOM   3218  CG  HIS A 412     -23.573 -70.554  36.751  1.00  0.69           C  
ATOM   3219  ND1 HIS A 412     -23.860 -71.883  37.025  1.00  0.69           N  
ATOM   3220  CD2 HIS A 412     -22.424 -70.458  36.036  1.00  0.69           C  
ATOM   3221  CE1 HIS A 412     -22.865 -72.558  36.489  1.00  0.69           C  
ATOM   3222  NE2 HIS A 412     -21.969 -71.748  35.874  1.00  0.69           N  
ATOM   3223  OXT HIS A 412     -21.713 -69.358  38.683  1.00  0.69           O  
TER    3224      HIS A 412                                                      
ATOM   3225  N   GLN B   4     -26.288 -45.436 -41.182  1.00  0.49           N  
ATOM   3226  CA  GLN B   4     -26.905 -44.257 -40.510  1.00  0.49           C  
ATOM   3227  C   GLN B   4     -28.237 -43.818 -41.118  1.00  0.49           C  
ATOM   3228  O   GLN B   4     -28.385 -42.723 -41.635  1.00  0.49           O  
ATOM   3229  CB  GLN B   4     -25.838 -43.118 -40.469  1.00  0.49           C  
ATOM   3230  CG  GLN B   4     -25.406 -42.423 -41.799  1.00  0.49           C  
ATOM   3231  CD  GLN B   4     -24.470 -43.220 -42.712  1.00  0.49           C  
ATOM   3232  OE1 GLN B   4     -24.457 -44.452 -42.756  1.00  0.49           O  
ATOM   3233  NE2 GLN B   4     -23.671 -42.492 -43.516  1.00  0.49           N  
ATOM   3234  N   LYS B   5     -29.280 -44.677 -41.138  1.00  0.64           N  
ATOM   3235  CA  LYS B   5     -30.498 -44.306 -41.862  1.00  0.64           C  
ATOM   3236  C   LYS B   5     -31.547 -43.530 -41.082  1.00  0.64           C  
ATOM   3237  O   LYS B   5     -32.251 -42.709 -41.662  1.00  0.64           O  
ATOM   3238  CB  LYS B   5     -31.187 -45.513 -42.545  1.00  0.64           C  
ATOM   3239  CG  LYS B   5     -30.380 -46.076 -43.725  1.00  0.64           C  
ATOM   3240  CD  LYS B   5     -31.297 -46.553 -44.866  1.00  0.64           C  
ATOM   3241  CE  LYS B   5     -30.522 -47.022 -46.099  1.00  0.64           C  
ATOM   3242  NZ  LYS B   5     -31.463 -47.375 -47.185  1.00  0.64           N  
ATOM   3243  N   ILE B   6     -31.719 -43.756 -39.768  1.00  0.82           N  
ATOM   3244  CA  ILE B   6     -32.740 -43.042 -39.015  1.00  0.82           C  
ATOM   3245  C   ILE B   6     -32.312 -41.611 -38.747  1.00  0.82           C  
ATOM   3246  O   ILE B   6     -31.303 -41.374 -38.099  1.00  0.82           O  
ATOM   3247  CB  ILE B   6     -33.072 -43.752 -37.701  1.00  0.82           C  
ATOM   3248  CG1 ILE B   6     -33.556 -45.192 -38.004  1.00  0.82           C  
ATOM   3249  CG2 ILE B   6     -34.117 -42.952 -36.886  1.00  0.82           C  
ATOM   3250  CD1 ILE B   6     -34.115 -45.943 -36.790  1.00  0.82           C  
ATOM   3251  N   GLN B   7     -33.078 -40.606 -39.220  1.00  0.78           N  
ATOM   3252  CA  GLN B   7     -32.871 -39.219 -38.836  1.00  0.78           C  
ATOM   3253  C   GLN B   7     -33.195 -39.004 -37.367  1.00  0.78           C  
ATOM   3254  O   GLN B   7     -34.339 -39.149 -36.948  1.00  0.78           O  
ATOM   3255  CB  GLN B   7     -33.766 -38.270 -39.673  1.00  0.78           C  
ATOM   3256  CG  GLN B   7     -33.550 -36.758 -39.406  1.00  0.78           C  
ATOM   3257  CD  GLN B   7     -32.200 -36.306 -39.962  1.00  0.78           C  
ATOM   3258  OE1 GLN B   7     -31.977 -36.371 -41.168  1.00  0.78           O  
ATOM   3259  NE2 GLN B   7     -31.291 -35.831 -39.081  1.00  0.78           N  
ATOM   3260  N   GLY B   8     -32.199 -38.673 -36.529  1.00  0.81           N  
ATOM   3261  CA  GLY B   8     -32.418 -38.528 -35.098  1.00  0.81           C  
ATOM   3262  C   GLY B   8     -32.715 -37.129 -34.649  1.00  0.81           C  
ATOM   3263  O   GLY B   8     -33.306 -36.937 -33.597  1.00  0.81           O  
ATOM   3264  N   GLY B   9     -32.324 -36.100 -35.421  1.00  0.86           N  
ATOM   3265  CA  GLY B   9     -32.505 -34.711 -34.992  1.00  0.86           C  
ATOM   3266  C   GLY B   9     -31.342 -34.193 -34.182  1.00  0.86           C  
ATOM   3267  O   GLY B   9     -30.250 -34.760 -34.210  1.00  0.86           O  
ATOM   3268  N   ASP B  10     -31.537 -33.066 -33.470  1.00  0.94           N  
ATOM   3269  CA  ASP B  10     -30.454 -32.346 -32.831  1.00  0.94           C  
ATOM   3270  C   ASP B  10     -30.210 -32.810 -31.389  1.00  0.94           C  
ATOM   3271  O   ASP B  10     -31.101 -32.785 -30.536  1.00  0.94           O  
ATOM   3272  CB  ASP B  10     -30.712 -30.815 -32.836  1.00  0.94           C  
ATOM   3273  CG  ASP B  10     -30.854 -30.202 -34.226  1.00  0.94           C  
ATOM   3274  OD1 ASP B  10     -30.929 -30.927 -35.247  1.00  0.94           O  
ATOM   3275  OD2 ASP B  10     -30.851 -28.947 -34.276  1.00  0.94           O  
ATOM   3276  N   ILE B  11     -28.970 -33.238 -31.078  1.00  0.95           N  
ATOM   3277  CA  ILE B  11     -28.559 -33.686 -29.751  1.00  0.95           C  
ATOM   3278  C   ILE B  11     -27.220 -33.047 -29.399  1.00  0.95           C  
ATOM   3279  O   ILE B  11     -26.343 -32.846 -30.243  1.00  0.95           O  
ATOM   3280  CB  ILE B  11     -28.495 -35.215 -29.635  1.00  0.95           C  
ATOM   3281  CG1 ILE B  11     -28.160 -35.748 -28.222  1.00  0.95           C  
ATOM   3282  CG2 ILE B  11     -27.458 -35.772 -30.605  1.00  0.95           C  
ATOM   3283  CD1 ILE B  11     -28.452 -37.249 -28.096  1.00  0.95           C  
ATOM   3284  N   VAL B  12     -27.034 -32.679 -28.119  1.00  0.97           N  
ATOM   3285  CA  VAL B  12     -25.774 -32.177 -27.603  1.00  0.97           C  
ATOM   3286  C   VAL B  12     -25.021 -33.320 -26.939  1.00  0.97           C  
ATOM   3287  O   VAL B  12     -25.523 -33.976 -26.028  1.00  0.97           O  
ATOM   3288  CB  VAL B  12     -26.000 -31.035 -26.617  1.00  0.97           C  
ATOM   3289  CG1 VAL B  12     -24.668 -30.439 -26.126  1.00  0.97           C  
ATOM   3290  CG2 VAL B  12     -26.848 -29.945 -27.299  1.00  0.97           C  
ATOM   3291  N   GLU B  13     -23.787 -33.609 -27.379  1.00  0.90           N  
ATOM   3292  CA  GLU B  13     -22.973 -34.639 -26.758  1.00  0.90           C  
ATOM   3293  C   GLU B  13     -21.882 -33.977 -25.947  1.00  0.90           C  
ATOM   3294  O   GLU B  13     -21.238 -33.021 -26.384  1.00  0.90           O  
ATOM   3295  CB  GLU B  13     -22.236 -35.502 -27.794  1.00  0.90           C  
ATOM   3296  CG  GLU B  13     -21.386 -36.674 -27.245  1.00  0.90           C  
ATOM   3297  CD  GLU B  13     -20.136 -36.904 -28.084  1.00  0.90           C  
ATOM   3298  OE1 GLU B  13     -19.478 -35.925 -28.512  1.00  0.90           O  
ATOM   3299  OE2 GLU B  13     -19.758 -38.093 -28.239  1.00  0.90           O  
ATOM   3300  N   MET B  14     -21.631 -34.503 -24.744  1.00  0.91           N  
ATOM   3301  CA  MET B  14     -20.509 -34.090 -23.941  1.00  0.91           C  
ATOM   3302  C   MET B  14     -19.597 -35.268 -23.688  1.00  0.91           C  
ATOM   3303  O   MET B  14     -19.947 -36.215 -22.979  1.00  0.91           O  
ATOM   3304  CB  MET B  14     -21.020 -33.515 -22.616  1.00  0.91           C  
ATOM   3305  CG  MET B  14     -21.686 -32.142 -22.815  1.00  0.91           C  
ATOM   3306  SD  MET B  14     -22.919 -31.720 -21.559  1.00  0.91           S  
ATOM   3307  CE  MET B  14     -24.169 -32.829 -22.256  1.00  0.91           C  
ATOM   3308  N   GLN B  15     -18.388 -35.227 -24.278  1.00  0.90           N  
ATOM   3309  CA  GLN B  15     -17.367 -36.244 -24.104  1.00  0.90           C  
ATOM   3310  C   GLN B  15     -16.739 -36.199 -22.723  1.00  0.90           C  
ATOM   3311  O   GLN B  15     -16.761 -35.177 -22.045  1.00  0.90           O  
ATOM   3312  CB  GLN B  15     -16.300 -36.172 -25.218  1.00  0.90           C  
ATOM   3313  CG  GLN B  15     -16.858 -36.697 -26.560  1.00  0.90           C  
ATOM   3314  CD  GLN B  15     -16.070 -36.203 -27.774  1.00  0.90           C  
ATOM   3315  OE1 GLN B  15     -14.999 -36.698 -28.116  1.00  0.90           O  
ATOM   3316  NE2 GLN B  15     -16.652 -35.216 -28.492  1.00  0.90           N  
ATOM   3317  N   GLY B  16     -16.227 -37.344 -22.239  1.00  0.95           N  
ATOM   3318  CA  GLY B  16     -15.738 -37.465 -20.873  1.00  0.95           C  
ATOM   3319  C   GLY B  16     -14.358 -38.023 -20.801  1.00  0.95           C  
ATOM   3320  O   GLY B  16     -13.594 -37.988 -21.759  1.00  0.95           O  
ATOM   3321  N   ASP B  17     -14.014 -38.592 -19.641  1.00  0.92           N  
ATOM   3322  CA  ASP B  17     -12.648 -38.916 -19.295  1.00  0.92           C  
ATOM   3323  C   ASP B  17     -12.466 -40.414 -19.091  1.00  0.92           C  
ATOM   3324  O   ASP B  17     -13.427 -41.180 -19.088  1.00  0.92           O  
ATOM   3325  CB  ASP B  17     -12.279 -38.180 -17.994  1.00  0.92           C  
ATOM   3326  CG  ASP B  17     -12.214 -36.684 -18.218  1.00  0.92           C  
ATOM   3327  OD1 ASP B  17     -11.271 -36.260 -18.917  1.00  0.92           O  
ATOM   3328  OD2 ASP B  17     -13.060 -35.933 -17.656  1.00  0.92           O  
ATOM   3329  N   GLU B  18     -11.203 -40.867 -18.930  1.00  0.90           N  
ATOM   3330  CA  GLU B  18     -10.813 -42.207 -18.491  1.00  0.90           C  
ATOM   3331  C   GLU B  18     -11.604 -43.389 -19.078  1.00  0.90           C  
ATOM   3332  O   GLU B  18     -11.741 -43.497 -20.297  1.00  0.90           O  
ATOM   3333  CB  GLU B  18     -10.611 -42.256 -16.953  1.00  0.90           C  
ATOM   3334  CG  GLU B  18      -9.649 -41.155 -16.437  1.00  0.90           C  
ATOM   3335  CD  GLU B  18      -9.553 -41.076 -14.918  1.00  0.90           C  
ATOM   3336  OE1 GLU B  18     -10.605 -40.953 -14.240  1.00  0.90           O  
ATOM   3337  OE2 GLU B  18      -8.419 -41.052 -14.377  1.00  0.90           O  
ATOM   3338  N   MET B  19     -12.094 -44.350 -18.259  1.00  0.90           N  
ATOM   3339  CA  MET B  19     -12.728 -45.565 -18.767  1.00  0.90           C  
ATOM   3340  C   MET B  19     -14.053 -45.325 -19.461  1.00  0.90           C  
ATOM   3341  O   MET B  19     -14.375 -45.933 -20.483  1.00  0.90           O  
ATOM   3342  CB  MET B  19     -12.946 -46.631 -17.664  1.00  0.90           C  
ATOM   3343  CG  MET B  19     -13.054 -48.072 -18.204  1.00  0.90           C  
ATOM   3344  SD  MET B  19     -11.524 -48.652 -18.998  1.00  0.90           S  
ATOM   3345  CE  MET B  19     -12.291 -49.899 -20.066  1.00  0.90           C  
ATOM   3346  N   THR B  20     -14.859 -44.392 -18.928  1.00  0.93           N  
ATOM   3347  CA  THR B  20     -16.123 -43.983 -19.518  1.00  0.93           C  
ATOM   3348  C   THR B  20     -15.954 -43.393 -20.899  1.00  0.93           C  
ATOM   3349  O   THR B  20     -16.763 -43.677 -21.777  1.00  0.93           O  
ATOM   3350  CB  THR B  20     -16.918 -43.025 -18.649  1.00  0.93           C  
ATOM   3351  OG1 THR B  20     -16.055 -42.066 -18.058  1.00  0.93           O  
ATOM   3352  CG2 THR B  20     -17.583 -43.823 -17.520  1.00  0.93           C  
ATOM   3353  N   ARG B  21     -14.881 -42.616 -21.164  1.00  0.88           N  
ATOM   3354  CA  ARG B  21     -14.533 -42.167 -22.509  1.00  0.88           C  
ATOM   3355  C   ARG B  21     -14.299 -43.299 -23.499  1.00  0.88           C  
ATOM   3356  O   ARG B  21     -14.804 -43.266 -24.616  1.00  0.88           O  
ATOM   3357  CB  ARG B  21     -13.262 -41.287 -22.482  1.00  0.88           C  
ATOM   3358  CG  ARG B  21     -12.825 -40.736 -23.859  1.00  0.88           C  
ATOM   3359  CD  ARG B  21     -11.632 -39.769 -23.822  1.00  0.88           C  
ATOM   3360  NE  ARG B  21     -10.487 -40.443 -23.124  1.00  0.88           N  
ATOM   3361  CZ  ARG B  21      -9.656 -41.321 -23.697  1.00  0.88           C  
ATOM   3362  NH1 ARG B  21      -9.789 -41.692 -24.966  1.00  0.88           N  
ATOM   3363  NH2 ARG B  21      -8.669 -41.843 -22.973  1.00  0.88           N  
ATOM   3364  N   ILE B  22     -13.568 -44.360 -23.099  1.00  0.91           N  
ATOM   3365  CA  ILE B  22     -13.332 -45.525 -23.950  1.00  0.91           C  
ATOM   3366  C   ILE B  22     -14.631 -46.224 -24.325  1.00  0.91           C  
ATOM   3367  O   ILE B  22     -14.880 -46.559 -25.479  1.00  0.91           O  
ATOM   3368  CB  ILE B  22     -12.387 -46.524 -23.275  1.00  0.91           C  
ATOM   3369  CG1 ILE B  22     -11.054 -45.870 -22.834  1.00  0.91           C  
ATOM   3370  CG2 ILE B  22     -12.117 -47.740 -24.191  1.00  0.91           C  
ATOM   3371  CD1 ILE B  22     -10.266 -45.186 -23.959  1.00  0.91           C  
ATOM   3372  N   ILE B  23     -15.533 -46.409 -23.346  1.00  0.92           N  
ATOM   3373  CA  ILE B  23     -16.863 -46.956 -23.561  1.00  0.92           C  
ATOM   3374  C   ILE B  23     -17.732 -46.073 -24.449  1.00  0.92           C  
ATOM   3375  O   ILE B  23     -18.465 -46.561 -25.307  1.00  0.92           O  
ATOM   3376  CB  ILE B  23     -17.521 -47.235 -22.213  1.00  0.92           C  
ATOM   3377  CG1 ILE B  23     -16.749 -48.370 -21.501  1.00  0.92           C  
ATOM   3378  CG2 ILE B  23     -19.008 -47.608 -22.382  1.00  0.92           C  
ATOM   3379  CD1 ILE B  23     -17.098 -48.518 -20.019  1.00  0.92           C  
ATOM   3380  N   TRP B  24     -17.660 -44.742 -24.279  1.00  0.89           N  
ATOM   3381  CA  TRP B  24     -18.458 -43.773 -25.004  1.00  0.89           C  
ATOM   3382  C   TRP B  24     -18.305 -43.838 -26.518  1.00  0.89           C  
ATOM   3383  O   TRP B  24     -19.292 -43.939 -27.246  1.00  0.89           O  
ATOM   3384  CB  TRP B  24     -18.061 -42.366 -24.496  1.00  0.89           C  
ATOM   3385  CG  TRP B  24     -18.996 -41.246 -24.869  1.00  0.89           C  
ATOM   3386  CD1 TRP B  24     -18.814 -40.261 -25.793  1.00  0.89           C  
ATOM   3387  CD2 TRP B  24     -20.281 -41.002 -24.261  1.00  0.89           C  
ATOM   3388  NE1 TRP B  24     -19.891 -39.409 -25.803  1.00  0.89           N  
ATOM   3389  CE2 TRP B  24     -20.794 -39.838 -24.854  1.00  0.89           C  
ATOM   3390  CE3 TRP B  24     -20.982 -41.685 -23.263  1.00  0.89           C  
ATOM   3391  CZ2 TRP B  24     -22.019 -39.316 -24.461  1.00  0.89           C  
ATOM   3392  CZ3 TRP B  24     -22.226 -41.160 -22.871  1.00  0.89           C  
ATOM   3393  CH2 TRP B  24     -22.733 -39.992 -23.459  1.00  0.89           C  
ATOM   3394  N   ASP B  25     -17.062 -43.864 -27.030  1.00  0.90           N  
ATOM   3395  CA  ASP B  25     -16.803 -44.018 -28.447  1.00  0.90           C  
ATOM   3396  C   ASP B  25     -17.267 -45.361 -29.007  1.00  0.90           C  
ATOM   3397  O   ASP B  25     -17.865 -45.422 -30.080  1.00  0.90           O  
ATOM   3398  CB  ASP B  25     -15.312 -43.760 -28.735  1.00  0.90           C  
ATOM   3399  CG  ASP B  25     -14.976 -42.282 -28.592  1.00  0.90           C  
ATOM   3400  OD1 ASP B  25     -15.831 -41.420 -28.949  1.00  0.90           O  
ATOM   3401  OD2 ASP B  25     -13.838 -41.999 -28.139  1.00  0.90           O  
ATOM   3402  N   LEU B  26     -17.082 -46.467 -28.256  1.00  0.91           N  
ATOM   3403  CA  LEU B  26     -17.586 -47.780 -28.630  1.00  0.91           C  
ATOM   3404  C   LEU B  26     -19.107 -47.843 -28.756  1.00  0.91           C  
ATOM   3405  O   LEU B  26     -19.642 -48.476 -29.666  1.00  0.91           O  
ATOM   3406  CB  LEU B  26     -17.108 -48.854 -27.629  1.00  0.91           C  
ATOM   3407  CG  LEU B  26     -15.574 -49.029 -27.563  1.00  0.91           C  
ATOM   3408  CD1 LEU B  26     -15.174 -50.021 -26.464  1.00  0.91           C  
ATOM   3409  CD2 LEU B  26     -14.976 -49.462 -28.906  1.00  0.91           C  
ATOM   3410  N   ILE B  27     -19.859 -47.158 -27.868  1.00  0.91           N  
ATOM   3411  CA  ILE B  27     -21.306 -47.008 -28.004  1.00  0.91           C  
ATOM   3412  C   ILE B  27     -21.684 -46.256 -29.275  1.00  0.91           C  
ATOM   3413  O   ILE B  27     -22.545 -46.692 -30.037  1.00  0.91           O  
ATOM   3414  CB  ILE B  27     -21.932 -46.316 -26.789  1.00  0.91           C  
ATOM   3415  CG1 ILE B  27     -21.708 -47.160 -25.517  1.00  0.91           C  
ATOM   3416  CG2 ILE B  27     -23.446 -46.072 -26.999  1.00  0.91           C  
ATOM   3417  CD1 ILE B  27     -22.030 -46.386 -24.236  1.00  0.91           C  
ATOM   3418  N   LYS B  28     -21.021 -45.126 -29.594  1.00  0.85           N  
ATOM   3419  CA  LYS B  28     -21.307 -44.414 -30.832  1.00  0.85           C  
ATOM   3420  C   LYS B  28     -20.985 -45.225 -32.074  1.00  0.85           C  
ATOM   3421  O   LYS B  28     -21.833 -45.360 -32.951  1.00  0.85           O  
ATOM   3422  CB  LYS B  28     -20.556 -43.064 -30.926  1.00  0.85           C  
ATOM   3423  CG  LYS B  28     -20.830 -42.149 -29.730  1.00  0.85           C  
ATOM   3424  CD  LYS B  28     -20.224 -40.741 -29.855  1.00  0.85           C  
ATOM   3425  CE  LYS B  28     -18.715 -40.722 -30.136  1.00  0.85           C  
ATOM   3426  NZ  LYS B  28     -18.119 -39.417 -29.799  1.00  0.85           N  
ATOM   3427  N   GLU B  29     -19.783 -45.832 -32.138  1.00  0.83           N  
ATOM   3428  CA  GLU B  29     -19.334 -46.628 -33.267  1.00  0.83           C  
ATOM   3429  C   GLU B  29     -20.171 -47.871 -33.517  1.00  0.83           C  
ATOM   3430  O   GLU B  29     -20.603 -48.127 -34.638  1.00  0.83           O  
ATOM   3431  CB  GLU B  29     -17.863 -47.066 -33.041  1.00  0.83           C  
ATOM   3432  CG  GLU B  29     -17.276 -47.984 -34.147  1.00  0.83           C  
ATOM   3433  CD  GLU B  29     -15.908 -48.570 -33.799  1.00  0.83           C  
ATOM   3434  OE1 GLU B  29     -15.306 -49.188 -34.712  1.00  0.83           O  
ATOM   3435  OE2 GLU B  29     -15.489 -48.479 -32.617  1.00  0.83           O  
ATOM   3436  N   LYS B  30     -20.455 -48.673 -32.473  1.00  0.84           N  
ATOM   3437  CA  LYS B  30     -21.041 -49.982 -32.692  1.00  0.84           C  
ATOM   3438  C   LYS B  30     -22.544 -49.990 -32.505  1.00  0.84           C  
ATOM   3439  O   LYS B  30     -23.228 -50.872 -33.024  1.00  0.84           O  
ATOM   3440  CB  LYS B  30     -20.440 -51.014 -31.702  1.00  0.84           C  
ATOM   3441  CG  LYS B  30     -18.915 -51.180 -31.803  1.00  0.84           C  
ATOM   3442  CD  LYS B  30     -18.405 -52.208 -30.782  1.00  0.84           C  
ATOM   3443  CE  LYS B  30     -16.884 -52.402 -30.795  1.00  0.84           C  
ATOM   3444  NZ  LYS B  30     -16.474 -53.241 -31.935  1.00  0.84           N  
ATOM   3445  N   LEU B  31     -23.108 -49.006 -31.774  1.00  0.90           N  
ATOM   3446  CA  LEU B  31     -24.508 -49.063 -31.394  1.00  0.90           C  
ATOM   3447  C   LEU B  31     -25.330 -47.911 -31.943  1.00  0.90           C  
ATOM   3448  O   LEU B  31     -26.426 -48.141 -32.438  1.00  0.90           O  
ATOM   3449  CB  LEU B  31     -24.680 -49.109 -29.849  1.00  0.90           C  
ATOM   3450  CG  LEU B  31     -23.930 -50.254 -29.130  1.00  0.90           C  
ATOM   3451  CD1 LEU B  31     -24.211 -50.207 -27.622  1.00  0.90           C  
ATOM   3452  CD2 LEU B  31     -24.292 -51.640 -29.680  1.00  0.90           C  
ATOM   3453  N   ILE B  32     -24.860 -46.645 -31.900  1.00  0.89           N  
ATOM   3454  CA  ILE B  32     -25.712 -45.518 -32.292  1.00  0.89           C  
ATOM   3455  C   ILE B  32     -25.547 -45.167 -33.767  1.00  0.89           C  
ATOM   3456  O   ILE B  32     -26.488 -45.243 -34.557  1.00  0.89           O  
ATOM   3457  CB  ILE B  32     -25.487 -44.267 -31.428  1.00  0.89           C  
ATOM   3458  CG1 ILE B  32     -25.359 -44.588 -29.915  1.00  0.89           C  
ATOM   3459  CG2 ILE B  32     -26.629 -43.255 -31.670  1.00  0.89           C  
ATOM   3460  CD1 ILE B  32     -26.584 -45.236 -29.255  1.00  0.89           C  
ATOM   3461  N   LEU B  33     -24.321 -44.824 -34.206  1.00  0.85           N  
ATOM   3462  CA  LEU B  33     -24.044 -44.330 -35.549  1.00  0.85           C  
ATOM   3463  C   LEU B  33     -24.396 -45.256 -36.722  1.00  0.85           C  
ATOM   3464  O   LEU B  33     -24.832 -44.729 -37.749  1.00  0.85           O  
ATOM   3465  CB  LEU B  33     -22.568 -43.870 -35.687  1.00  0.85           C  
ATOM   3466  CG  LEU B  33     -22.186 -42.636 -34.840  1.00  0.85           C  
ATOM   3467  CD1 LEU B  33     -20.664 -42.434 -34.863  1.00  0.85           C  
ATOM   3468  CD2 LEU B  33     -22.887 -41.360 -35.326  1.00  0.85           C  
ATOM   3469  N   PRO B  34     -24.279 -46.590 -36.733  1.00  0.84           N  
ATOM   3470  CA  PRO B  34     -24.657 -47.390 -37.897  1.00  0.84           C  
ATOM   3471  C   PRO B  34     -26.129 -47.294 -38.240  1.00  0.84           C  
ATOM   3472  O   PRO B  34     -26.492 -47.452 -39.406  1.00  0.84           O  
ATOM   3473  CB  PRO B  34     -24.243 -48.825 -37.540  1.00  0.84           C  
ATOM   3474  CG  PRO B  34     -23.172 -48.658 -36.462  1.00  0.84           C  
ATOM   3475  CD  PRO B  34     -23.606 -47.402 -35.715  1.00  0.84           C  
ATOM   3476  N   TYR B  35     -26.999 -47.039 -37.257  1.00  0.84           N  
ATOM   3477  CA  TYR B  35     -28.429 -47.086 -37.473  1.00  0.84           C  
ATOM   3478  C   TYR B  35     -29.030 -45.695 -37.484  1.00  0.84           C  
ATOM   3479  O   TYR B  35     -30.038 -45.456 -38.152  1.00  0.84           O  
ATOM   3480  CB  TYR B  35     -29.083 -47.947 -36.365  1.00  0.84           C  
ATOM   3481  CG  TYR B  35     -28.389 -49.286 -36.291  1.00  0.84           C  
ATOM   3482  CD1 TYR B  35     -28.629 -50.283 -37.251  1.00  0.84           C  
ATOM   3483  CD2 TYR B  35     -27.463 -49.545 -35.266  1.00  0.84           C  
ATOM   3484  CE1 TYR B  35     -27.965 -51.519 -37.176  1.00  0.84           C  
ATOM   3485  CE2 TYR B  35     -26.790 -50.772 -35.192  1.00  0.84           C  
ATOM   3486  CZ  TYR B  35     -27.049 -51.759 -36.146  1.00  0.84           C  
ATOM   3487  OH  TYR B  35     -26.389 -52.997 -36.064  1.00  0.84           O  
ATOM   3488  N   VAL B  36     -28.379 -44.724 -36.824  1.00  0.89           N  
ATOM   3489  CA  VAL B  36     -28.931 -43.407 -36.561  1.00  0.89           C  
ATOM   3490  C   VAL B  36     -28.025 -42.337 -37.146  1.00  0.89           C  
ATOM   3491  O   VAL B  36     -26.825 -42.299 -36.889  1.00  0.89           O  
ATOM   3492  CB  VAL B  36     -29.119 -43.190 -35.058  1.00  0.89           C  
ATOM   3493  CG1 VAL B  36     -29.628 -41.774 -34.728  1.00  0.89           C  
ATOM   3494  CG2 VAL B  36     -30.134 -44.222 -34.534  1.00  0.89           C  
ATOM   3495  N   ASP B  37     -28.601 -41.431 -37.957  1.00  0.86           N  
ATOM   3496  CA  ASP B  37     -27.992 -40.186 -38.368  1.00  0.86           C  
ATOM   3497  C   ASP B  37     -28.419 -39.120 -37.365  1.00  0.86           C  
ATOM   3498  O   ASP B  37     -29.545 -39.114 -36.870  1.00  0.86           O  
ATOM   3499  CB  ASP B  37     -28.454 -39.786 -39.793  1.00  0.86           C  
ATOM   3500  CG  ASP B  37     -27.643 -38.616 -40.319  1.00  0.86           C  
ATOM   3501  OD1 ASP B  37     -28.200 -37.490 -40.352  1.00  0.86           O  
ATOM   3502  OD2 ASP B  37     -26.447 -38.841 -40.639  1.00  0.86           O  
ATOM   3503  N   LEU B  38     -27.537 -38.183 -37.014  1.00  0.88           N  
ATOM   3504  CA  LEU B  38     -27.842 -37.183 -36.017  1.00  0.88           C  
ATOM   3505  C   LEU B  38     -27.270 -35.861 -36.460  1.00  0.88           C  
ATOM   3506  O   LEU B  38     -26.213 -35.797 -37.080  1.00  0.88           O  
ATOM   3507  CB  LEU B  38     -27.154 -37.475 -34.665  1.00  0.88           C  
ATOM   3508  CG  LEU B  38     -27.782 -38.523 -33.747  1.00  0.88           C  
ATOM   3509  CD1 LEU B  38     -26.856 -38.829 -32.562  1.00  0.88           C  
ATOM   3510  CD2 LEU B  38     -29.163 -38.087 -33.248  1.00  0.88           C  
ATOM   3511  N   ASN B  39     -27.917 -34.753 -36.052  1.00  0.91           N  
ATOM   3512  CA  ASN B  39     -27.285 -33.451 -36.081  1.00  0.91           C  
ATOM   3513  C   ASN B  39     -26.640 -33.299 -34.704  1.00  0.91           C  
ATOM   3514  O   ASN B  39     -27.323 -33.307 -33.680  1.00  0.91           O  
ATOM   3515  CB  ASN B  39     -28.348 -32.363 -36.371  1.00  0.91           C  
ATOM   3516  CG  ASN B  39     -27.751 -30.974 -36.548  1.00  0.91           C  
ATOM   3517  OD1 ASN B  39     -26.534 -30.775 -36.496  1.00  0.91           O  
ATOM   3518  ND2 ASN B  39     -28.619 -29.969 -36.787  1.00  0.91           N  
ATOM   3519  N   VAL B  40     -25.296 -33.247 -34.625  1.00  0.92           N  
ATOM   3520  CA  VAL B  40     -24.640 -33.456 -33.355  1.00  0.92           C  
ATOM   3521  C   VAL B  40     -23.748 -32.302 -33.016  1.00  0.92           C  
ATOM   3522  O   VAL B  40     -22.793 -31.978 -33.718  1.00  0.92           O  
ATOM   3523  CB  VAL B  40     -23.846 -34.744 -33.228  1.00  0.92           C  
ATOM   3524  CG1 VAL B  40     -24.145 -35.245 -31.819  1.00  0.92           C  
ATOM   3525  CG2 VAL B  40     -24.296 -35.843 -34.183  1.00  0.92           C  
ATOM   3526  N   HIS B  41     -24.047 -31.664 -31.879  1.00  0.91           N  
ATOM   3527  CA  HIS B  41     -23.266 -30.568 -31.365  1.00  0.91           C  
ATOM   3528  C   HIS B  41     -22.350 -31.146 -30.300  1.00  0.91           C  
ATOM   3529  O   HIS B  41     -22.780 -31.502 -29.203  1.00  0.91           O  
ATOM   3530  CB  HIS B  41     -24.202 -29.464 -30.821  1.00  0.91           C  
ATOM   3531  CG  HIS B  41     -25.245 -29.084 -31.846  1.00  0.91           C  
ATOM   3532  ND1 HIS B  41     -24.919 -28.215 -32.873  1.00  0.91           N  
ATOM   3533  CD2 HIS B  41     -26.480 -29.616 -32.062  1.00  0.91           C  
ATOM   3534  CE1 HIS B  41     -25.952 -28.253 -33.697  1.00  0.91           C  
ATOM   3535  NE2 HIS B  41     -26.926 -29.079 -33.251  1.00  0.91           N  
ATOM   3536  N   PHE B  42     -21.058 -31.317 -30.636  1.00  0.92           N  
ATOM   3537  CA  PHE B  42     -20.116 -32.061 -29.827  1.00  0.92           C  
ATOM   3538  C   PHE B  42     -19.237 -31.127 -29.018  1.00  0.92           C  
ATOM   3539  O   PHE B  42     -18.579 -30.242 -29.561  1.00  0.92           O  
ATOM   3540  CB  PHE B  42     -19.186 -32.940 -30.717  1.00  0.92           C  
ATOM   3541  CG  PHE B  42     -19.860 -34.011 -31.522  1.00  0.92           C  
ATOM   3542  CD1 PHE B  42     -20.882 -34.768 -30.964  1.00  0.92           C  
ATOM   3543  CD2 PHE B  42     -19.327 -34.415 -32.756  1.00  0.92           C  
ATOM   3544  CE1 PHE B  42     -21.256 -35.993 -31.514  1.00  0.92           C  
ATOM   3545  CE2 PHE B  42     -19.751 -35.608 -33.358  1.00  0.92           C  
ATOM   3546  CZ  PHE B  42     -20.715 -36.404 -32.734  1.00  0.92           C  
ATOM   3547  N   PHE B  43     -19.199 -31.321 -27.687  1.00  0.93           N  
ATOM   3548  CA  PHE B  43     -18.352 -30.558 -26.793  1.00  0.93           C  
ATOM   3549  C   PHE B  43     -17.468 -31.533 -26.043  1.00  0.93           C  
ATOM   3550  O   PHE B  43     -17.943 -32.470 -25.402  1.00  0.93           O  
ATOM   3551  CB  PHE B  43     -19.172 -29.741 -25.764  1.00  0.93           C  
ATOM   3552  CG  PHE B  43     -19.987 -28.697 -26.469  1.00  0.93           C  
ATOM   3553  CD1 PHE B  43     -19.466 -27.416 -26.715  1.00  0.93           C  
ATOM   3554  CD2 PHE B  43     -21.286 -28.998 -26.905  1.00  0.93           C  
ATOM   3555  CE1 PHE B  43     -20.229 -26.452 -27.386  1.00  0.93           C  
ATOM   3556  CE2 PHE B  43     -22.051 -28.040 -27.581  1.00  0.93           C  
ATOM   3557  CZ  PHE B  43     -21.525 -26.764 -27.816  1.00  0.93           C  
ATOM   3558  N   ASP B  44     -16.137 -31.349 -26.100  1.00  0.93           N  
ATOM   3559  CA  ASP B  44     -15.233 -32.199 -25.363  1.00  0.93           C  
ATOM   3560  C   ASP B  44     -15.138 -31.687 -23.933  1.00  0.93           C  
ATOM   3561  O   ASP B  44     -14.664 -30.589 -23.659  1.00  0.93           O  
ATOM   3562  CB  ASP B  44     -13.859 -32.292 -26.072  1.00  0.93           C  
ATOM   3563  CG  ASP B  44     -12.959 -33.348 -25.450  1.00  0.93           C  
ATOM   3564  OD1 ASP B  44     -13.431 -34.063 -24.527  1.00  0.93           O  
ATOM   3565  OD2 ASP B  44     -11.786 -33.429 -25.889  1.00  0.93           O  
ATOM   3566  N   LEU B  45     -15.630 -32.476 -22.966  1.00  0.93           N  
ATOM   3567  CA  LEU B  45     -15.517 -32.129 -21.568  1.00  0.93           C  
ATOM   3568  C   LEU B  45     -14.492 -33.027 -20.915  1.00  0.93           C  
ATOM   3569  O   LEU B  45     -14.413 -33.092 -19.686  1.00  0.93           O  
ATOM   3570  CB  LEU B  45     -16.849 -32.198 -20.776  1.00  0.93           C  
ATOM   3571  CG  LEU B  45     -18.040 -31.405 -21.350  1.00  0.93           C  
ATOM   3572  CD1 LEU B  45     -19.154 -31.324 -20.297  1.00  0.93           C  
ATOM   3573  CD2 LEU B  45     -17.679 -29.989 -21.805  1.00  0.93           C  
ATOM   3574  N   GLY B  46     -13.634 -33.700 -21.715  1.00  0.93           N  
ATOM   3575  CA  GLY B  46     -12.361 -34.240 -21.255  1.00  0.93           C  
ATOM   3576  C   GLY B  46     -11.531 -33.218 -20.511  1.00  0.93           C  
ATOM   3577  O   GLY B  46     -11.559 -32.018 -20.800  1.00  0.93           O  
ATOM   3578  N   ILE B  47     -10.785 -33.654 -19.488  1.00  0.90           N  
ATOM   3579  CA  ILE B  47     -10.079 -32.773 -18.575  1.00  0.90           C  
ATOM   3580  C   ILE B  47      -9.046 -31.892 -19.264  1.00  0.90           C  
ATOM   3581  O   ILE B  47      -8.927 -30.702 -18.964  1.00  0.90           O  
ATOM   3582  CB  ILE B  47      -9.530 -33.535 -17.368  1.00  0.90           C  
ATOM   3583  CG1 ILE B  47      -8.967 -32.608 -16.268  1.00  0.90           C  
ATOM   3584  CG2 ILE B  47      -8.471 -34.565 -17.801  1.00  0.90           C  
ATOM   3585  CD1 ILE B  47     -10.019 -31.743 -15.569  1.00  0.90           C  
ATOM   3586  N   GLU B  48      -8.325 -32.428 -20.265  1.00  0.86           N  
ATOM   3587  CA  GLU B  48      -7.384 -31.691 -21.075  1.00  0.86           C  
ATOM   3588  C   GLU B  48      -8.017 -30.564 -21.887  1.00  0.86           C  
ATOM   3589  O   GLU B  48      -7.499 -29.447 -21.934  1.00  0.86           O  
ATOM   3590  CB  GLU B  48      -6.638 -32.645 -22.042  1.00  0.86           C  
ATOM   3591  CG  GLU B  48      -5.906 -33.830 -21.353  1.00  0.86           C  
ATOM   3592  CD  GLU B  48      -6.764 -35.090 -21.203  1.00  0.86           C  
ATOM   3593  OE1 GLU B  48      -6.166 -36.193 -21.121  1.00  0.86           O  
ATOM   3594  OE2 GLU B  48      -8.014 -34.961 -21.175  1.00  0.86           O  
ATOM   3595  N   HIS B  49      -9.183 -30.795 -22.536  1.00  0.88           N  
ATOM   3596  CA  HIS B  49      -9.879 -29.734 -23.258  1.00  0.88           C  
ATOM   3597  C   HIS B  49     -10.455 -28.664 -22.350  1.00  0.88           C  
ATOM   3598  O   HIS B  49     -10.370 -27.474 -22.649  1.00  0.88           O  
ATOM   3599  CB  HIS B  49     -10.984 -30.236 -24.214  1.00  0.88           C  
ATOM   3600  CG  HIS B  49     -11.464 -29.162 -25.165  1.00  0.88           C  
ATOM   3601  ND1 HIS B  49     -12.773 -28.730 -25.128  1.00  0.88           N  
ATOM   3602  CD2 HIS B  49     -10.790 -28.493 -26.138  1.00  0.88           C  
ATOM   3603  CE1 HIS B  49     -12.881 -27.828 -26.074  1.00  0.88           C  
ATOM   3604  NE2 HIS B  49     -11.707 -27.639 -26.719  1.00  0.88           N  
ATOM   3605  N   ARG B  50     -11.013 -29.052 -21.184  1.00  0.87           N  
ATOM   3606  CA  ARG B  50     -11.461 -28.103 -20.177  1.00  0.87           C  
ATOM   3607  C   ARG B  50     -10.362 -27.210 -19.636  1.00  0.87           C  
ATOM   3608  O   ARG B  50     -10.556 -26.006 -19.506  1.00  0.87           O  
ATOM   3609  CB  ARG B  50     -12.112 -28.819 -18.976  1.00  0.87           C  
ATOM   3610  CG  ARG B  50     -13.574 -29.200 -19.241  1.00  0.87           C  
ATOM   3611  CD  ARG B  50     -14.264 -29.800 -18.018  1.00  0.87           C  
ATOM   3612  NE  ARG B  50     -13.769 -31.206 -17.878  1.00  0.87           N  
ATOM   3613  CZ  ARG B  50     -13.467 -31.825 -16.740  1.00  0.87           C  
ATOM   3614  NH1 ARG B  50     -13.459 -31.198 -15.567  1.00  0.87           N  
ATOM   3615  NH2 ARG B  50     -13.193 -33.126 -16.766  1.00  0.87           N  
ATOM   3616  N   ASP B  51      -9.165 -27.753 -19.340  1.00  0.90           N  
ATOM   3617  CA  ASP B  51      -8.037 -26.933 -18.935  1.00  0.90           C  
ATOM   3618  C   ASP B  51      -7.606 -25.967 -20.038  1.00  0.90           C  
ATOM   3619  O   ASP B  51      -7.420 -24.771 -19.822  1.00  0.90           O  
ATOM   3620  CB  ASP B  51      -6.871 -27.855 -18.514  1.00  0.90           C  
ATOM   3621  CG  ASP B  51      -5.808 -27.074 -17.769  1.00  0.90           C  
ATOM   3622  OD1 ASP B  51      -6.020 -26.784 -16.561  1.00  0.90           O  
ATOM   3623  OD2 ASP B  51      -4.784 -26.730 -18.405  1.00  0.90           O  
ATOM   3624  N   ALA B  52      -7.524 -26.448 -21.294  1.00  0.94           N  
ATOM   3625  CA  ALA B  52      -7.176 -25.629 -22.432  1.00  0.94           C  
ATOM   3626  C   ALA B  52      -8.126 -24.461 -22.691  1.00  0.94           C  
ATOM   3627  O   ALA B  52      -7.680 -23.365 -23.025  1.00  0.94           O  
ATOM   3628  CB  ALA B  52      -7.074 -26.518 -23.681  1.00  0.94           C  
ATOM   3629  N   THR B  53      -9.448 -24.660 -22.505  1.00  0.93           N  
ATOM   3630  CA  THR B  53     -10.460 -23.627 -22.732  1.00  0.93           C  
ATOM   3631  C   THR B  53     -10.836 -22.866 -21.476  1.00  0.93           C  
ATOM   3632  O   THR B  53     -11.764 -22.061 -21.500  1.00  0.93           O  
ATOM   3633  CB  THR B  53     -11.764 -24.168 -23.340  1.00  0.93           C  
ATOM   3634  OG1 THR B  53     -12.451 -25.084 -22.497  1.00  0.93           O  
ATOM   3635  CG2 THR B  53     -11.470 -24.901 -24.655  1.00  0.93           C  
ATOM   3636  N   ASP B  54     -10.140 -23.106 -20.349  1.00  0.93           N  
ATOM   3637  CA  ASP B  54     -10.384 -22.493 -19.054  1.00  0.93           C  
ATOM   3638  C   ASP B  54     -11.800 -22.746 -18.502  1.00  0.93           C  
ATOM   3639  O   ASP B  54     -12.418 -21.894 -17.863  1.00  0.93           O  
ATOM   3640  CB  ASP B  54      -9.952 -20.996 -19.030  1.00  0.93           C  
ATOM   3641  CG  ASP B  54      -8.459 -20.871 -19.264  1.00  0.93           C  
ATOM   3642  OD1 ASP B  54      -7.707 -21.715 -18.708  1.00  0.93           O  
ATOM   3643  OD2 ASP B  54      -8.008 -19.935 -19.966  1.00  0.93           O  
ATOM   3644  N   ASP B  55     -12.306 -23.974 -18.753  1.00  0.93           N  
ATOM   3645  CA  ASP B  55     -13.624 -24.523 -18.457  1.00  0.93           C  
ATOM   3646  C   ASP B  55     -14.765 -23.882 -19.264  1.00  0.93           C  
ATOM   3647  O   ASP B  55     -15.950 -24.120 -19.029  1.00  0.93           O  
ATOM   3648  CB  ASP B  55     -13.907 -24.625 -16.926  1.00  0.93           C  
ATOM   3649  CG  ASP B  55     -14.925 -25.705 -16.570  1.00  0.93           C  
ATOM   3650  OD1 ASP B  55     -15.024 -26.718 -17.315  1.00  0.93           O  
ATOM   3651  OD2 ASP B  55     -15.597 -25.563 -15.516  1.00  0.93           O  
ATOM   3652  N   GLN B  56     -14.444 -23.094 -20.315  1.00  0.89           N  
ATOM   3653  CA  GLN B  56     -15.441 -22.449 -21.161  1.00  0.89           C  
ATOM   3654  C   GLN B  56     -16.322 -23.438 -21.901  1.00  0.89           C  
ATOM   3655  O   GLN B  56     -17.537 -23.270 -21.984  1.00  0.89           O  
ATOM   3656  CB  GLN B  56     -14.781 -21.478 -22.167  1.00  0.89           C  
ATOM   3657  CG  GLN B  56     -15.758 -20.633 -23.021  1.00  0.89           C  
ATOM   3658  CD  GLN B  56     -16.676 -19.768 -22.157  1.00  0.89           C  
ATOM   3659  OE1 GLN B  56     -16.236 -18.997 -21.302  1.00  0.89           O  
ATOM   3660  NE2 GLN B  56     -18.002 -19.887 -22.379  1.00  0.89           N  
ATOM   3661  N   VAL B  57     -15.735 -24.557 -22.379  1.00  0.96           N  
ATOM   3662  CA  VAL B  57     -16.447 -25.611 -23.092  1.00  0.96           C  
ATOM   3663  C   VAL B  57     -17.634 -26.187 -22.315  1.00  0.96           C  
ATOM   3664  O   VAL B  57     -18.681 -26.512 -22.875  1.00  0.96           O  
ATOM   3665  CB  VAL B  57     -15.472 -26.700 -23.540  1.00  0.96           C  
ATOM   3666  CG1 VAL B  57     -14.845 -27.460 -22.354  1.00  0.96           C  
ATOM   3667  CG2 VAL B  57     -16.150 -27.675 -24.517  1.00  0.96           C  
ATOM   3668  N   THR B  58     -17.527 -26.278 -20.976  1.00  0.95           N  
ATOM   3669  CA  THR B  58     -18.609 -26.692 -20.093  1.00  0.95           C  
ATOM   3670  C   THR B  58     -19.797 -25.749 -20.110  1.00  0.95           C  
ATOM   3671  O   THR B  58     -20.954 -26.166 -20.178  1.00  0.95           O  
ATOM   3672  CB  THR B  58     -18.116 -26.823 -18.666  1.00  0.95           C  
ATOM   3673  OG1 THR B  58     -17.043 -27.752 -18.616  1.00  0.95           O  
ATOM   3674  CG2 THR B  58     -19.197 -27.416 -17.767  1.00  0.95           C  
ATOM   3675  N   ILE B  59     -19.543 -24.427 -20.076  1.00  0.94           N  
ATOM   3676  CA  ILE B  59     -20.579 -23.408 -20.180  1.00  0.94           C  
ATOM   3677  C   ILE B  59     -21.231 -23.406 -21.556  1.00  0.94           C  
ATOM   3678  O   ILE B  59     -22.458 -23.365 -21.678  1.00  0.94           O  
ATOM   3679  CB  ILE B  59     -20.032 -22.032 -19.804  1.00  0.94           C  
ATOM   3680  CG1 ILE B  59     -19.640 -22.018 -18.306  1.00  0.94           C  
ATOM   3681  CG2 ILE B  59     -21.068 -20.927 -20.116  1.00  0.94           C  
ATOM   3682  CD1 ILE B  59     -18.868 -20.766 -17.873  1.00  0.94           C  
ATOM   3683  N   ASP B  60     -20.426 -23.523 -22.629  1.00  0.93           N  
ATOM   3684  CA  ASP B  60     -20.897 -23.604 -24.000  1.00  0.93           C  
ATOM   3685  C   ASP B  60     -21.816 -24.806 -24.226  1.00  0.93           C  
ATOM   3686  O   ASP B  60     -22.886 -24.699 -24.829  1.00  0.93           O  
ATOM   3687  CB  ASP B  60     -19.697 -23.690 -24.975  1.00  0.93           C  
ATOM   3688  CG  ASP B  60     -18.767 -22.494 -24.866  1.00  0.93           C  
ATOM   3689  OD1 ASP B  60     -19.174 -21.444 -24.306  1.00  0.93           O  
ATOM   3690  OD2 ASP B  60     -17.618 -22.628 -25.358  1.00  0.93           O  
ATOM   3691  N   ALA B  61     -21.446 -25.977 -23.670  1.00  0.97           N  
ATOM   3692  CA  ALA B  61     -22.267 -27.166 -23.675  1.00  0.97           C  
ATOM   3693  C   ALA B  61     -23.604 -27.015 -22.960  1.00  0.97           C  
ATOM   3694  O   ALA B  61     -24.649 -27.387 -23.491  1.00  0.97           O  
ATOM   3695  CB  ALA B  61     -21.469 -28.311 -23.032  1.00  0.97           C  
ATOM   3696  N   ALA B  62     -23.624 -26.404 -21.757  1.00  0.97           N  
ATOM   3697  CA  ALA B  62     -24.853 -26.131 -21.033  1.00  0.97           C  
ATOM   3698  C   ALA B  62     -25.806 -25.205 -21.786  1.00  0.97           C  
ATOM   3699  O   ALA B  62     -27.008 -25.457 -21.887  1.00  0.97           O  
ATOM   3700  CB  ALA B  62     -24.508 -25.533 -19.659  1.00  0.97           C  
ATOM   3701  N   ASN B  63     -25.264 -24.138 -22.402  1.00  0.90           N  
ATOM   3702  CA  ASN B  63     -26.011 -23.242 -23.267  1.00  0.90           C  
ATOM   3703  C   ASN B  63     -26.585 -23.939 -24.500  1.00  0.90           C  
ATOM   3704  O   ASN B  63     -27.727 -23.708 -24.896  1.00  0.90           O  
ATOM   3705  CB  ASN B  63     -25.105 -22.076 -23.730  1.00  0.90           C  
ATOM   3706  CG  ASN B  63     -24.800 -21.140 -22.566  1.00  0.90           C  
ATOM   3707  OD1 ASN B  63     -25.488 -21.089 -21.549  1.00  0.90           O  
ATOM   3708  ND2 ASN B  63     -23.740 -20.316 -22.740  1.00  0.90           N  
ATOM   3709  N   ALA B  64     -25.819 -24.849 -25.133  1.00  0.96           N  
ATOM   3710  CA  ALA B  64     -26.310 -25.664 -26.226  1.00  0.96           C  
ATOM   3711  C   ALA B  64     -27.469 -26.578 -25.841  1.00  0.96           C  
ATOM   3712  O   ALA B  64     -28.440 -26.713 -26.585  1.00  0.96           O  
ATOM   3713  CB  ALA B  64     -25.158 -26.492 -26.811  1.00  0.96           C  
ATOM   3714  N   THR B  65     -27.423 -27.201 -24.646  1.00  0.94           N  
ATOM   3715  CA  THR B  65     -28.514 -28.015 -24.113  1.00  0.94           C  
ATOM   3716  C   THR B  65     -29.796 -27.230 -23.950  1.00  0.94           C  
ATOM   3717  O   THR B  65     -30.865 -27.702 -24.323  1.00  0.94           O  
ATOM   3718  CB  THR B  65     -28.187 -28.651 -22.769  1.00  0.94           C  
ATOM   3719  OG1 THR B  65     -26.999 -29.412 -22.877  1.00  0.94           O  
ATOM   3720  CG2 THR B  65     -29.295 -29.618 -22.330  1.00  0.94           C  
ATOM   3721  N   LEU B  66     -29.727 -25.981 -23.447  1.00  0.92           N  
ATOM   3722  CA  LEU B  66     -30.881 -25.091 -23.386  1.00  0.92           C  
ATOM   3723  C   LEU B  66     -31.459 -24.773 -24.767  1.00  0.92           C  
ATOM   3724  O   LEU B  66     -32.671 -24.775 -24.978  1.00  0.92           O  
ATOM   3725  CB  LEU B  66     -30.490 -23.786 -22.643  1.00  0.92           C  
ATOM   3726  CG  LEU B  66     -31.637 -22.782 -22.389  1.00  0.92           C  
ATOM   3727  CD1 LEU B  66     -32.766 -23.390 -21.545  1.00  0.92           C  
ATOM   3728  CD2 LEU B  66     -31.100 -21.514 -21.708  1.00  0.92           C  
ATOM   3729  N   LYS B  67     -30.588 -24.528 -25.765  1.00  0.85           N  
ATOM   3730  CA  LYS B  67     -31.004 -24.291 -27.136  1.00  0.85           C  
ATOM   3731  C   LYS B  67     -31.660 -25.475 -27.850  1.00  0.85           C  
ATOM   3732  O   LYS B  67     -32.681 -25.320 -28.516  1.00  0.85           O  
ATOM   3733  CB  LYS B  67     -29.793 -23.814 -27.979  1.00  0.85           C  
ATOM   3734  CG  LYS B  67     -30.203 -23.197 -29.325  1.00  0.85           C  
ATOM   3735  CD  LYS B  67     -29.004 -22.853 -30.218  1.00  0.85           C  
ATOM   3736  CE  LYS B  67     -29.438 -22.101 -31.478  1.00  0.85           C  
ATOM   3737  NZ  LYS B  67     -28.335 -22.077 -32.461  1.00  0.85           N  
ATOM   3738  N   TYR B  68     -31.088 -26.693 -27.744  1.00  0.93           N  
ATOM   3739  CA  TYR B  68     -31.553 -27.829 -28.533  1.00  0.93           C  
ATOM   3740  C   TYR B  68     -32.440 -28.773 -27.735  1.00  0.93           C  
ATOM   3741  O   TYR B  68     -32.997 -29.725 -28.284  1.00  0.93           O  
ATOM   3742  CB  TYR B  68     -30.346 -28.635 -29.095  1.00  0.93           C  
ATOM   3743  CG  TYR B  68     -29.596 -27.812 -30.113  1.00  0.93           C  
ATOM   3744  CD1 TYR B  68     -30.151 -27.554 -31.378  1.00  0.93           C  
ATOM   3745  CD2 TYR B  68     -28.330 -27.281 -29.816  1.00  0.93           C  
ATOM   3746  CE1 TYR B  68     -29.475 -26.750 -32.309  1.00  0.93           C  
ATOM   3747  CE2 TYR B  68     -27.648 -26.482 -30.745  1.00  0.93           C  
ATOM   3748  CZ  TYR B  68     -28.227 -26.207 -31.991  1.00  0.93           C  
ATOM   3749  OH  TYR B  68     -27.530 -25.400 -32.919  1.00  0.93           O  
ATOM   3750  N   ASN B  69     -32.607 -28.523 -26.421  1.00  0.91           N  
ATOM   3751  CA  ASN B  69     -33.462 -29.238 -25.480  1.00  0.91           C  
ATOM   3752  C   ASN B  69     -33.002 -30.636 -25.071  1.00  0.91           C  
ATOM   3753  O   ASN B  69     -33.579 -31.244 -24.175  1.00  0.91           O  
ATOM   3754  CB  ASN B  69     -34.946 -29.320 -25.936  1.00  0.91           C  
ATOM   3755  CG  ASN B  69     -35.487 -27.944 -26.288  1.00  0.91           C  
ATOM   3756  OD1 ASN B  69     -35.938 -27.683 -27.406  1.00  0.91           O  
ATOM   3757  ND2 ASN B  69     -35.495 -27.033 -25.290  1.00  0.91           N  
ATOM   3758  N   VAL B  70     -31.957 -31.202 -25.693  1.00  0.96           N  
ATOM   3759  CA  VAL B  70     -31.583 -32.589 -25.454  1.00  0.96           C  
ATOM   3760  C   VAL B  70     -30.083 -32.697 -25.384  1.00  0.96           C  
ATOM   3761  O   VAL B  70     -29.364 -32.238 -26.273  1.00  0.96           O  
ATOM   3762  CB  VAL B  70     -32.094 -33.533 -26.548  1.00  0.96           C  
ATOM   3763  CG1 VAL B  70     -31.492 -34.948 -26.431  1.00  0.96           C  
ATOM   3764  CG2 VAL B  70     -33.616 -33.670 -26.426  1.00  0.96           C  
ATOM   3765  N   ALA B  71     -29.571 -33.357 -24.330  1.00  0.95           N  
ATOM   3766  CA  ALA B  71     -28.159 -33.583 -24.204  1.00  0.95           C  
ATOM   3767  C   ALA B  71     -27.832 -34.896 -23.533  1.00  0.95           C  
ATOM   3768  O   ALA B  71     -28.597 -35.422 -22.725  1.00  0.95           O  
ATOM   3769  CB  ALA B  71     -27.530 -32.440 -23.417  1.00  0.95           C  
ATOM   3770  N   VAL B  72     -26.674 -35.471 -23.897  1.00  0.95           N  
ATOM   3771  CA  VAL B  72     -26.196 -36.738 -23.376  1.00  0.95           C  
ATOM   3772  C   VAL B  72     -24.750 -36.591 -22.947  1.00  0.95           C  
ATOM   3773  O   VAL B  72     -23.883 -36.138 -23.698  1.00  0.95           O  
ATOM   3774  CB  VAL B  72     -26.359 -37.915 -24.332  1.00  0.95           C  
ATOM   3775  CG1 VAL B  72     -27.863 -38.174 -24.511  1.00  0.95           C  
ATOM   3776  CG2 VAL B  72     -25.680 -37.657 -25.690  1.00  0.95           C  
ATOM   3777  N   LYS B  73     -24.452 -36.939 -21.685  1.00  0.92           N  
ATOM   3778  CA  LYS B  73     -23.161 -36.662 -21.094  1.00  0.92           C  
ATOM   3779  C   LYS B  73     -22.437 -37.909 -20.618  1.00  0.92           C  
ATOM   3780  O   LYS B  73     -22.971 -38.766 -19.915  1.00  0.92           O  
ATOM   3781  CB  LYS B  73     -23.280 -35.668 -19.914  1.00  0.92           C  
ATOM   3782  CG  LYS B  73     -21.913 -35.295 -19.334  1.00  0.92           C  
ATOM   3783  CD  LYS B  73     -21.946 -34.184 -18.287  1.00  0.92           C  
ATOM   3784  CE  LYS B  73     -20.571 -33.988 -17.654  1.00  0.92           C  
ATOM   3785  NZ  LYS B  73     -20.192 -35.211 -16.914  1.00  0.92           N  
ATOM   3786  N   CYS B  74     -21.144 -38.013 -20.978  1.00  0.94           N  
ATOM   3787  CA  CYS B  74     -20.217 -38.982 -20.435  1.00  0.94           C  
ATOM   3788  C   CYS B  74     -19.644 -38.533 -19.086  1.00  0.94           C  
ATOM   3789  O   CYS B  74     -19.492 -37.342 -18.802  1.00  0.94           O  
ATOM   3790  CB  CYS B  74     -19.083 -39.166 -21.467  1.00  0.94           C  
ATOM   3791  SG  CYS B  74     -17.904 -40.496 -21.080  1.00  0.94           S  
ATOM   3792  N   ALA B  75     -19.304 -39.477 -18.181  1.00  0.93           N  
ATOM   3793  CA  ALA B  75     -18.691 -39.136 -16.909  1.00  0.93           C  
ATOM   3794  C   ALA B  75     -17.346 -38.409 -17.039  1.00  0.93           C  
ATOM   3795  O   ALA B  75     -16.543 -38.687 -17.929  1.00  0.93           O  
ATOM   3796  CB  ALA B  75     -18.554 -40.367 -16.003  1.00  0.93           C  
ATOM   3797  N   THR B  76     -17.093 -37.427 -16.155  1.00  0.93           N  
ATOM   3798  CA  THR B  76     -15.982 -36.489 -16.282  1.00  0.93           C  
ATOM   3799  C   THR B  76     -15.205 -36.406 -14.986  1.00  0.93           C  
ATOM   3800  O   THR B  76     -15.755 -36.545 -13.893  1.00  0.93           O  
ATOM   3801  CB  THR B  76     -16.409 -35.058 -16.637  1.00  0.93           C  
ATOM   3802  OG1 THR B  76     -17.556 -34.627 -15.897  1.00  0.93           O  
ATOM   3803  CG2 THR B  76     -16.791 -34.964 -18.116  1.00  0.93           C  
ATOM   3804  N   ILE B  77     -13.883 -36.154 -15.071  1.00  0.91           N  
ATOM   3805  CA  ILE B  77     -13.025 -35.916 -13.918  1.00  0.91           C  
ATOM   3806  C   ILE B  77     -13.311 -34.561 -13.307  1.00  0.91           C  
ATOM   3807  O   ILE B  77     -13.201 -33.514 -13.950  1.00  0.91           O  
ATOM   3808  CB  ILE B  77     -11.531 -36.004 -14.243  1.00  0.91           C  
ATOM   3809  CG1 ILE B  77     -11.160 -37.431 -14.682  1.00  0.91           C  
ATOM   3810  CG2 ILE B  77     -10.647 -35.583 -13.042  1.00  0.91           C  
ATOM   3811  CD1 ILE B  77      -9.730 -37.519 -15.222  1.00  0.91           C  
ATOM   3812  N   THR B  78     -13.646 -34.545 -12.012  1.00  0.88           N  
ATOM   3813  CA  THR B  78     -13.692 -33.326 -11.226  1.00  0.88           C  
ATOM   3814  C   THR B  78     -12.381 -33.225 -10.476  1.00  0.88           C  
ATOM   3815  O   THR B  78     -12.134 -34.077  -9.623  1.00  0.88           O  
ATOM   3816  CB  THR B  78     -14.805 -33.327 -10.203  1.00  0.88           C  
ATOM   3817  OG1 THR B  78     -16.051 -33.397 -10.877  1.00  0.88           O  
ATOM   3818  CG2 THR B  78     -14.783 -32.017  -9.401  1.00  0.88           C  
ATOM   3819  N   PRO B  79     -11.496 -32.272 -10.735  1.00  0.89           N  
ATOM   3820  CA  PRO B  79     -10.158 -32.315 -10.163  1.00  0.89           C  
ATOM   3821  C   PRO B  79     -10.078 -31.874  -8.710  1.00  0.89           C  
ATOM   3822  O   PRO B  79     -10.738 -30.909  -8.314  1.00  0.89           O  
ATOM   3823  CB  PRO B  79      -9.334 -31.402 -11.090  1.00  0.89           C  
ATOM   3824  CG  PRO B  79     -10.354 -30.445 -11.700  1.00  0.89           C  
ATOM   3825  CD  PRO B  79     -11.597 -31.313 -11.839  1.00  0.89           C  
ATOM   3826  N   ASP B  80      -9.242 -32.574  -7.922  1.00  0.85           N  
ATOM   3827  CA  ASP B  80      -8.698 -32.135  -6.658  1.00  0.85           C  
ATOM   3828  C   ASP B  80      -7.199 -31.885  -6.846  1.00  0.85           C  
ATOM   3829  O   ASP B  80      -6.703 -31.844  -7.976  1.00  0.85           O  
ATOM   3830  CB  ASP B  80      -9.014 -33.152  -5.525  1.00  0.85           C  
ATOM   3831  CG  ASP B  80      -8.373 -34.528  -5.679  1.00  0.85           C  
ATOM   3832  OD1 ASP B  80      -7.750 -34.806  -6.740  1.00  0.85           O  
ATOM   3833  OD2 ASP B  80      -8.496 -35.318  -4.703  1.00  0.85           O  
ATOM   3834  N   GLU B  81      -6.429 -31.714  -5.755  1.00  0.76           N  
ATOM   3835  CA  GLU B  81      -4.997 -31.498  -5.791  1.00  0.76           C  
ATOM   3836  C   GLU B  81      -4.216 -32.584  -6.529  1.00  0.76           C  
ATOM   3837  O   GLU B  81      -3.315 -32.286  -7.315  1.00  0.76           O  
ATOM   3838  CB  GLU B  81      -4.435 -31.369  -4.351  1.00  0.76           C  
ATOM   3839  CG  GLU B  81      -4.723 -30.018  -3.638  1.00  0.76           C  
ATOM   3840  CD  GLU B  81      -6.137 -29.832  -3.078  1.00  0.76           C  
ATOM   3841  OE1 GLU B  81      -7.007 -30.716  -3.296  1.00  0.76           O  
ATOM   3842  OE2 GLU B  81      -6.356 -28.746  -2.469  1.00  0.76           O  
ATOM   3843  N   ALA B  82      -4.565 -33.876  -6.350  1.00  0.83           N  
ATOM   3844  CA  ALA B  82      -3.915 -34.962  -7.062  1.00  0.83           C  
ATOM   3845  C   ALA B  82      -4.119 -34.909  -8.568  1.00  0.83           C  
ATOM   3846  O   ALA B  82      -3.189 -35.089  -9.351  1.00  0.83           O  
ATOM   3847  CB  ALA B  82      -4.421 -36.313  -6.529  1.00  0.83           C  
ATOM   3848  N   ARG B  83      -5.350 -34.606  -9.016  1.00  0.78           N  
ATOM   3849  CA  ARG B  83      -5.647 -34.400 -10.420  1.00  0.78           C  
ATOM   3850  C   ARG B  83      -4.950 -33.184 -11.036  1.00  0.78           C  
ATOM   3851  O   ARG B  83      -4.505 -33.236 -12.182  1.00  0.78           O  
ATOM   3852  CB  ARG B  83      -7.168 -34.310 -10.650  1.00  0.78           C  
ATOM   3853  CG  ARG B  83      -7.982 -35.564 -10.244  1.00  0.78           C  
ATOM   3854  CD  ARG B  83      -7.504 -36.859 -10.919  1.00  0.78           C  
ATOM   3855  NE  ARG B  83      -8.666 -37.802 -11.018  1.00  0.78           N  
ATOM   3856  CZ  ARG B  83      -8.700 -38.832 -11.877  1.00  0.78           C  
ATOM   3857  NH1 ARG B  83      -7.634 -39.216 -12.568  1.00  0.78           N  
ATOM   3858  NH2 ARG B  83      -9.846 -39.493 -12.053  1.00  0.78           N  
ATOM   3859  N   VAL B  84      -4.798 -32.062 -10.290  1.00  0.88           N  
ATOM   3860  CA  VAL B  84      -3.999 -30.913 -10.723  1.00  0.88           C  
ATOM   3861  C   VAL B  84      -2.561 -31.314 -10.982  1.00  0.88           C  
ATOM   3862  O   VAL B  84      -1.983 -31.001 -12.022  1.00  0.88           O  
ATOM   3863  CB  VAL B  84      -4.041 -29.773  -9.702  1.00  0.88           C  
ATOM   3864  CG1 VAL B  84      -3.027 -28.654 -10.022  1.00  0.88           C  
ATOM   3865  CG2 VAL B  84      -5.458 -29.173  -9.680  1.00  0.88           C  
ATOM   3866  N   GLU B  85      -1.956 -32.085 -10.065  1.00  0.82           N  
ATOM   3867  CA  GLU B  85      -0.624 -32.605 -10.260  1.00  0.82           C  
ATOM   3868  C   GLU B  85      -0.493 -33.606 -11.403  1.00  0.82           C  
ATOM   3869  O   GLU B  85       0.438 -33.472 -12.205  1.00  0.82           O  
ATOM   3870  CB  GLU B  85      -0.055 -33.162  -8.942  1.00  0.82           C  
ATOM   3871  CG  GLU B  85       1.357 -33.758  -9.127  1.00  0.82           C  
ATOM   3872  CD  GLU B  85       2.238 -33.730  -7.887  1.00  0.82           C  
ATOM   3873  OE1 GLU B  85       3.463 -33.920  -8.108  1.00  0.82           O  
ATOM   3874  OE2 GLU B  85       1.733 -33.470  -6.772  1.00  0.82           O  
ATOM   3875  N   GLU B  86      -1.444 -34.564 -11.528  1.00  0.82           N  
ATOM   3876  CA  GLU B  86      -1.506 -35.586 -12.569  1.00  0.82           C  
ATOM   3877  C   GLU B  86      -1.556 -35.020 -13.980  1.00  0.82           C  
ATOM   3878  O   GLU B  86      -0.788 -35.417 -14.853  1.00  0.82           O  
ATOM   3879  CB  GLU B  86      -2.766 -36.483 -12.340  1.00  0.82           C  
ATOM   3880  CG  GLU B  86      -3.063 -37.543 -13.446  1.00  0.82           C  
ATOM   3881  CD  GLU B  86      -4.301 -38.420 -13.217  1.00  0.82           C  
ATOM   3882  OE1 GLU B  86      -5.110 -38.164 -12.286  1.00  0.82           O  
ATOM   3883  OE2 GLU B  86      -4.486 -39.411 -13.978  1.00  0.82           O  
ATOM   3884  N   PHE B  87      -2.431 -34.029 -14.227  1.00  0.86           N  
ATOM   3885  CA  PHE B  87      -2.644 -33.511 -15.568  1.00  0.86           C  
ATOM   3886  C   PHE B  87      -1.923 -32.199 -15.825  1.00  0.86           C  
ATOM   3887  O   PHE B  87      -1.953 -31.684 -16.939  1.00  0.86           O  
ATOM   3888  CB  PHE B  87      -4.163 -33.294 -15.792  1.00  0.86           C  
ATOM   3889  CG  PHE B  87      -4.866 -34.608 -15.965  1.00  0.86           C  
ATOM   3890  CD1 PHE B  87      -4.703 -35.330 -17.157  1.00  0.86           C  
ATOM   3891  CD2 PHE B  87      -5.691 -35.132 -14.956  1.00  0.86           C  
ATOM   3892  CE1 PHE B  87      -5.342 -36.562 -17.338  1.00  0.86           C  
ATOM   3893  CE2 PHE B  87      -6.321 -36.371 -15.128  1.00  0.86           C  
ATOM   3894  CZ  PHE B  87      -6.147 -37.087 -16.320  1.00  0.86           C  
ATOM   3895  N   LYS B  88      -1.239 -31.634 -14.806  1.00  0.81           N  
ATOM   3896  CA  LYS B  88      -0.605 -30.320 -14.851  1.00  0.81           C  
ATOM   3897  C   LYS B  88      -1.574 -29.183 -15.141  1.00  0.81           C  
ATOM   3898  O   LYS B  88      -1.310 -28.289 -15.940  1.00  0.81           O  
ATOM   3899  CB  LYS B  88       0.660 -30.274 -15.754  1.00  0.81           C  
ATOM   3900  CG  LYS B  88       1.814 -31.161 -15.257  1.00  0.81           C  
ATOM   3901  CD  LYS B  88       2.454 -30.641 -13.957  1.00  0.81           C  
ATOM   3902  CE  LYS B  88       3.324 -31.692 -13.256  1.00  0.81           C  
ATOM   3903  NZ  LYS B  88       2.849 -31.937 -11.876  1.00  0.81           N  
ATOM   3904  N   LEU B  89      -2.724 -29.210 -14.444  1.00  0.87           N  
ATOM   3905  CA  LEU B  89      -3.802 -28.254 -14.595  1.00  0.87           C  
ATOM   3906  C   LEU B  89      -3.474 -26.852 -14.115  1.00  0.87           C  
ATOM   3907  O   LEU B  89      -2.752 -26.646 -13.139  1.00  0.87           O  
ATOM   3908  CB  LEU B  89      -5.091 -28.736 -13.881  1.00  0.87           C  
ATOM   3909  CG  LEU B  89      -5.567 -30.135 -14.316  1.00  0.87           C  
ATOM   3910  CD1 LEU B  89      -6.729 -30.631 -13.448  1.00  0.87           C  
ATOM   3911  CD2 LEU B  89      -5.989 -30.148 -15.787  1.00  0.87           C  
ATOM   3912  N   LYS B  90      -4.044 -25.839 -14.792  1.00  0.80           N  
ATOM   3913  CA  LYS B  90      -3.923 -24.444 -14.411  1.00  0.80           C  
ATOM   3914  C   LYS B  90      -4.659 -24.123 -13.125  1.00  0.80           C  
ATOM   3915  O   LYS B  90      -4.234 -23.306 -12.310  1.00  0.80           O  
ATOM   3916  CB  LYS B  90      -4.516 -23.521 -15.495  1.00  0.80           C  
ATOM   3917  CG  LYS B  90      -3.981 -23.762 -16.910  1.00  0.80           C  
ATOM   3918  CD  LYS B  90      -4.754 -22.882 -17.900  1.00  0.80           C  
ATOM   3919  CE  LYS B  90      -4.636 -23.309 -19.363  1.00  0.80           C  
ATOM   3920  NZ  LYS B  90      -5.678 -22.604 -20.136  1.00  0.80           N  
ATOM   3921  N   LYS B  91      -5.838 -24.740 -12.946  1.00  0.77           N  
ATOM   3922  CA  LYS B  91      -6.682 -24.491 -11.807  1.00  0.77           C  
ATOM   3923  C   LYS B  91      -7.290 -25.789 -11.347  1.00  0.77           C  
ATOM   3924  O   LYS B  91      -7.363 -26.785 -12.062  1.00  0.77           O  
ATOM   3925  CB  LYS B  91      -7.854 -23.528 -12.130  1.00  0.77           C  
ATOM   3926  CG  LYS B  91      -7.403 -22.120 -12.544  1.00  0.77           C  
ATOM   3927  CD  LYS B  91      -8.593 -21.177 -12.775  1.00  0.77           C  
ATOM   3928  CE  LYS B  91      -8.173 -19.829 -13.362  1.00  0.77           C  
ATOM   3929  NZ  LYS B  91      -9.366 -19.019 -13.696  1.00  0.77           N  
ATOM   3930  N   MET B  92      -7.803 -25.802 -10.109  1.00  0.79           N  
ATOM   3931  CA  MET B  92      -8.611 -26.899  -9.639  1.00  0.79           C  
ATOM   3932  C   MET B  92     -10.052 -26.673 -10.051  1.00  0.79           C  
ATOM   3933  O   MET B  92     -10.872 -26.139  -9.304  1.00  0.79           O  
ATOM   3934  CB  MET B  92      -8.470 -27.006  -8.116  1.00  0.79           C  
ATOM   3935  CG  MET B  92      -8.575 -28.436  -7.574  1.00  0.79           C  
ATOM   3936  SD  MET B  92      -8.483 -28.504  -5.765  1.00  0.79           S  
ATOM   3937  CE  MET B  92      -6.863 -27.713  -5.586  1.00  0.79           C  
ATOM   3938  N   TRP B  93     -10.381 -27.039 -11.300  1.00  0.83           N  
ATOM   3939  CA  TRP B  93     -11.666 -26.779 -11.914  1.00  0.83           C  
ATOM   3940  C   TRP B  93     -12.860 -27.358 -11.155  1.00  0.83           C  
ATOM   3941  O   TRP B  93     -12.804 -28.391 -10.477  1.00  0.83           O  
ATOM   3942  CB  TRP B  93     -11.705 -27.245 -13.396  1.00  0.83           C  
ATOM   3943  CG  TRP B  93     -10.499 -26.828 -14.224  1.00  0.83           C  
ATOM   3944  CD1 TRP B  93      -9.443 -27.586 -14.660  1.00  0.83           C  
ATOM   3945  CD2 TRP B  93     -10.257 -25.491 -14.701  1.00  0.83           C  
ATOM   3946  NE1 TRP B  93      -8.538 -26.797 -15.336  1.00  0.83           N  
ATOM   3947  CE2 TRP B  93      -9.022 -25.517 -15.381  1.00  0.83           C  
ATOM   3948  CE3 TRP B  93     -11.001 -24.315 -14.606  1.00  0.83           C  
ATOM   3949  CZ2 TRP B  93      -8.501 -24.374 -15.962  1.00  0.83           C  
ATOM   3950  CZ3 TRP B  93     -10.484 -23.162 -15.217  1.00  0.83           C  
ATOM   3951  CH2 TRP B  93      -9.240 -23.186 -15.867  1.00  0.83           C  
ATOM   3952  N   LYS B  94     -14.003 -26.658 -11.224  1.00  0.83           N  
ATOM   3953  CA  LYS B  94     -15.259 -27.143 -10.700  1.00  0.83           C  
ATOM   3954  C   LYS B  94     -15.748 -28.385 -11.439  1.00  0.83           C  
ATOM   3955  O   LYS B  94     -15.332 -28.702 -12.551  1.00  0.83           O  
ATOM   3956  CB  LYS B  94     -16.325 -26.016 -10.658  1.00  0.83           C  
ATOM   3957  CG  LYS B  94     -16.063 -25.007  -9.520  1.00  0.83           C  
ATOM   3958  CD  LYS B  94     -16.960 -23.756  -9.579  1.00  0.83           C  
ATOM   3959  CE  LYS B  94     -16.723 -22.815  -8.387  1.00  0.83           C  
ATOM   3960  NZ  LYS B  94     -17.515 -21.574  -8.532  1.00  0.83           N  
ATOM   3961  N   SER B  95     -16.617 -29.184 -10.793  1.00  0.88           N  
ATOM   3962  CA  SER B  95     -17.275 -30.300 -11.461  1.00  0.88           C  
ATOM   3963  C   SER B  95     -18.109 -29.825 -12.641  1.00  0.88           C  
ATOM   3964  O   SER B  95     -18.941 -28.937 -12.431  1.00  0.88           O  
ATOM   3965  CB  SER B  95     -18.225 -31.022 -10.470  1.00  0.88           C  
ATOM   3966  OG  SER B  95     -19.073 -32.018 -11.057  1.00  0.88           O  
ATOM   3967  N   PRO B  96     -18.004 -30.374 -13.859  1.00  0.93           N  
ATOM   3968  CA  PRO B  96     -18.807 -29.911 -14.985  1.00  0.93           C  
ATOM   3969  C   PRO B  96     -20.268 -30.142 -14.741  1.00  0.93           C  
ATOM   3970  O   PRO B  96     -21.101 -29.362 -15.182  1.00  0.93           O  
ATOM   3971  CB  PRO B  96     -18.303 -30.722 -16.186  1.00  0.93           C  
ATOM   3972  CG  PRO B  96     -16.868 -31.080 -15.808  1.00  0.93           C  
ATOM   3973  CD  PRO B  96     -16.912 -31.253 -14.291  1.00  0.93           C  
ATOM   3974  N   ASN B  97     -20.590 -31.212 -13.999  1.00  0.86           N  
ATOM   3975  CA  ASN B  97     -21.941 -31.534 -13.609  1.00  0.86           C  
ATOM   3976  C   ASN B  97     -22.552 -30.459 -12.709  1.00  0.86           C  
ATOM   3977  O   ASN B  97     -23.718 -30.112 -12.844  1.00  0.86           O  
ATOM   3978  CB  ASN B  97     -21.987 -32.907 -12.898  1.00  0.86           C  
ATOM   3979  CG  ASN B  97     -21.342 -34.000 -13.742  1.00  0.86           C  
ATOM   3980  OD1 ASN B  97     -21.760 -34.327 -14.847  1.00  0.86           O  
ATOM   3981  ND2 ASN B  97     -20.248 -34.612 -13.230  1.00  0.86           N  
ATOM   3982  N   ASN B  98     -21.766 -29.868 -11.782  1.00  0.82           N  
ATOM   3983  CA  ASN B  98     -22.212 -28.747 -10.961  1.00  0.82           C  
ATOM   3984  C   ASN B  98     -22.492 -27.508 -11.802  1.00  0.82           C  
ATOM   3985  O   ASN B  98     -23.513 -26.844 -11.640  1.00  0.82           O  
ATOM   3986  CB  ASN B  98     -21.152 -28.333  -9.904  1.00  0.82           C  
ATOM   3987  CG  ASN B  98     -20.913 -29.410  -8.863  1.00  0.82           C  
ATOM   3988  OD1 ASN B  98     -21.427 -30.529  -8.908  1.00  0.82           O  
ATOM   3989  ND2 ASN B  98     -20.032 -29.079  -7.889  1.00  0.82           N  
ATOM   3990  N   THR B  99     -21.588 -27.188 -12.751  1.00  0.88           N  
ATOM   3991  CA  THR B  99     -21.736 -26.066 -13.672  1.00  0.88           C  
ATOM   3992  C   THR B  99     -22.962 -26.214 -14.555  1.00  0.88           C  
ATOM   3993  O   THR B  99     -23.793 -25.309 -14.635  1.00  0.88           O  
ATOM   3994  CB  THR B  99     -20.486 -25.909 -14.538  1.00  0.88           C  
ATOM   3995  OG1 THR B  99     -19.358 -25.646 -13.709  1.00  0.88           O  
ATOM   3996  CG2 THR B  99     -20.611 -24.734 -15.516  1.00  0.88           C  
ATOM   3997  N   ILE B 100     -23.151 -27.392 -15.182  1.00  0.90           N  
ATOM   3998  CA  ILE B 100     -24.291 -27.686 -16.041  1.00  0.90           C  
ATOM   3999  C   ILE B 100     -25.618 -27.708 -15.286  1.00  0.90           C  
ATOM   4000  O   ILE B 100     -26.576 -27.045 -15.682  1.00  0.90           O  
ATOM   4001  CB  ILE B 100     -24.054 -28.993 -16.802  1.00  0.90           C  
ATOM   4002  CG1 ILE B 100     -22.847 -28.854 -17.767  1.00  0.90           C  
ATOM   4003  CG2 ILE B 100     -25.312 -29.415 -17.590  1.00  0.90           C  
ATOM   4004  CD1 ILE B 100     -22.338 -30.198 -18.301  1.00  0.90           C  
ATOM   4005  N   ARG B 101     -25.705 -28.404 -14.132  1.00  0.81           N  
ATOM   4006  CA  ARG B 101     -26.917 -28.461 -13.328  1.00  0.81           C  
ATOM   4007  C   ARG B 101     -27.330 -27.123 -12.742  1.00  0.81           C  
ATOM   4008  O   ARG B 101     -28.512 -26.810 -12.690  1.00  0.81           O  
ATOM   4009  CB  ARG B 101     -26.800 -29.487 -12.184  1.00  0.81           C  
ATOM   4010  CG  ARG B 101     -26.748 -30.951 -12.663  1.00  0.81           C  
ATOM   4011  CD  ARG B 101     -26.344 -31.877 -11.518  1.00  0.81           C  
ATOM   4012  NE  ARG B 101     -26.102 -33.243 -12.077  1.00  0.81           N  
ATOM   4013  CZ  ARG B 101     -25.200 -34.091 -11.575  1.00  0.81           C  
ATOM   4014  NH1 ARG B 101     -24.498 -33.803 -10.483  1.00  0.81           N  
ATOM   4015  NH2 ARG B 101     -24.973 -35.256 -12.169  1.00  0.81           N  
ATOM   4016  N   ASN B 102     -26.375 -26.275 -12.309  1.00  0.80           N  
ATOM   4017  CA  ASN B 102     -26.673 -24.917 -11.877  1.00  0.80           C  
ATOM   4018  C   ASN B 102     -27.288 -24.059 -12.980  1.00  0.80           C  
ATOM   4019  O   ASN B 102     -28.202 -23.277 -12.740  1.00  0.80           O  
ATOM   4020  CB  ASN B 102     -25.359 -24.256 -11.387  1.00  0.80           C  
ATOM   4021  CG  ASN B 102     -25.541 -22.810 -10.938  1.00  0.80           C  
ATOM   4022  OD1 ASN B 102     -26.144 -22.483  -9.918  1.00  0.80           O  
ATOM   4023  ND2 ASN B 102     -24.925 -21.871 -11.696  1.00  0.80           N  
ATOM   4024  N   ILE B 103     -26.760 -24.157 -14.213  1.00  0.89           N  
ATOM   4025  CA  ILE B 103     -27.279 -23.406 -15.345  1.00  0.89           C  
ATOM   4026  C   ILE B 103     -28.660 -23.888 -15.774  1.00  0.89           C  
ATOM   4027  O   ILE B 103     -29.569 -23.096 -16.010  1.00  0.89           O  
ATOM   4028  CB  ILE B 103     -26.277 -23.451 -16.503  1.00  0.89           C  
ATOM   4029  CG1 ILE B 103     -25.017 -22.628 -16.130  1.00  0.89           C  
ATOM   4030  CG2 ILE B 103     -26.915 -22.929 -17.811  1.00  0.89           C  
ATOM   4031  CD1 ILE B 103     -23.850 -22.784 -17.115  1.00  0.89           C  
ATOM   4032  N   LEU B 104     -28.854 -25.214 -15.884  1.00  0.89           N  
ATOM   4033  CA  LEU B 104     -30.107 -25.781 -16.347  1.00  0.89           C  
ATOM   4034  C   LEU B 104     -31.200 -25.861 -15.286  1.00  0.89           C  
ATOM   4035  O   LEU B 104     -32.381 -25.671 -15.577  1.00  0.89           O  
ATOM   4036  CB  LEU B 104     -29.858 -27.179 -16.958  1.00  0.89           C  
ATOM   4037  CG  LEU B 104     -28.888 -27.196 -18.161  1.00  0.89           C  
ATOM   4038  CD1 LEU B 104     -28.711 -28.631 -18.672  1.00  0.89           C  
ATOM   4039  CD2 LEU B 104     -29.342 -26.283 -19.310  1.00  0.89           C  
ATOM   4040  N   GLY B 105     -30.836 -26.145 -14.017  1.00  0.86           N  
ATOM   4041  CA  GLY B 105     -31.764 -26.407 -12.922  1.00  0.86           C  
ATOM   4042  C   GLY B 105     -32.589 -27.664 -13.063  1.00  0.86           C  
ATOM   4043  O   GLY B 105     -32.484 -28.412 -14.029  1.00  0.86           O  
ATOM   4044  N   GLY B 106     -33.470 -27.937 -12.078  1.00  0.67           N  
ATOM   4045  CA  GLY B 106     -34.394 -29.069 -12.146  1.00  0.67           C  
ATOM   4046  C   GLY B 106     -34.088 -30.185 -11.191  1.00  0.67           C  
ATOM   4047  O   GLY B 106     -33.476 -30.001 -10.137  1.00  0.67           O  
ATOM   4048  N   THR B 107     -34.559 -31.390 -11.549  1.00  0.69           N  
ATOM   4049  CA  THR B 107     -34.516 -32.566 -10.690  1.00  0.69           C  
ATOM   4050  C   THR B 107     -33.881 -33.697 -11.458  1.00  0.69           C  
ATOM   4051  O   THR B 107     -34.299 -34.030 -12.565  1.00  0.69           O  
ATOM   4052  CB  THR B 107     -35.899 -33.008 -10.217  1.00  0.69           C  
ATOM   4053  OG1 THR B 107     -36.511 -31.963  -9.477  1.00  0.69           O  
ATOM   4054  CG2 THR B 107     -35.829 -34.219  -9.277  1.00  0.69           C  
ATOM   4055  N   VAL B 108     -32.836 -34.332 -10.897  1.00  0.74           N  
ATOM   4056  CA  VAL B 108     -32.193 -35.489 -11.494  1.00  0.74           C  
ATOM   4057  C   VAL B 108     -32.890 -36.736 -10.996  1.00  0.74           C  
ATOM   4058  O   VAL B 108     -32.855 -37.058  -9.810  1.00  0.74           O  
ATOM   4059  CB  VAL B 108     -30.702 -35.577 -11.174  1.00  0.74           C  
ATOM   4060  CG1 VAL B 108     -30.063 -36.753 -11.927  1.00  0.74           C  
ATOM   4061  CG2 VAL B 108     -29.982 -34.285 -11.585  1.00  0.74           C  
ATOM   4062  N   PHE B 109     -33.554 -37.478 -11.896  1.00  0.73           N  
ATOM   4063  CA  PHE B 109     -34.227 -38.711 -11.548  1.00  0.73           C  
ATOM   4064  C   PHE B 109     -33.316 -39.895 -11.804  1.00  0.73           C  
ATOM   4065  O   PHE B 109     -32.781 -40.071 -12.900  1.00  0.73           O  
ATOM   4066  CB  PHE B 109     -35.558 -38.894 -12.314  1.00  0.73           C  
ATOM   4067  CG  PHE B 109     -36.601 -37.973 -11.745  1.00  0.73           C  
ATOM   4068  CD1 PHE B 109     -37.221 -38.281 -10.523  1.00  0.73           C  
ATOM   4069  CD2 PHE B 109     -36.974 -36.801 -12.419  1.00  0.73           C  
ATOM   4070  CE1 PHE B 109     -38.199 -37.433  -9.985  1.00  0.73           C  
ATOM   4071  CE2 PHE B 109     -37.959 -35.955 -11.893  1.00  0.73           C  
ATOM   4072  CZ  PHE B 109     -38.573 -36.272 -10.674  1.00  0.73           C  
ATOM   4073  N   ARG B 110     -33.107 -40.719 -10.758  1.00  0.66           N  
ATOM   4074  CA  ARG B 110     -32.233 -41.871 -10.791  1.00  0.66           C  
ATOM   4075  C   ARG B 110     -32.966 -43.124 -10.335  1.00  0.66           C  
ATOM   4076  O   ARG B 110     -33.630 -43.137  -9.297  1.00  0.66           O  
ATOM   4077  CB  ARG B 110     -30.956 -41.640  -9.944  1.00  0.66           C  
ATOM   4078  CG  ARG B 110     -30.089 -40.486 -10.489  1.00  0.66           C  
ATOM   4079  CD  ARG B 110     -28.780 -40.278  -9.724  1.00  0.66           C  
ATOM   4080  NE  ARG B 110     -27.959 -39.282 -10.458  1.00  0.66           N  
ATOM   4081  CZ  ARG B 110     -26.739 -38.898 -10.063  1.00  0.66           C  
ATOM   4082  NH1 ARG B 110     -26.201 -39.298  -8.911  1.00  0.66           N  
ATOM   4083  NH2 ARG B 110     -26.042 -38.071 -10.839  1.00  0.66           N  
ATOM   4084  N   GLU B 111     -32.863 -44.205 -11.134  1.00  0.67           N  
ATOM   4085  CA  GLU B 111     -33.624 -45.438 -10.984  1.00  0.67           C  
ATOM   4086  C   GLU B 111     -32.724 -46.595 -11.422  1.00  0.67           C  
ATOM   4087  O   GLU B 111     -31.963 -46.418 -12.380  1.00  0.67           O  
ATOM   4088  CB  GLU B 111     -34.908 -45.350 -11.863  1.00  0.67           C  
ATOM   4089  CG  GLU B 111     -35.898 -46.547 -11.826  1.00  0.67           C  
ATOM   4090  CD  GLU B 111     -37.145 -46.324 -12.691  1.00  0.67           C  
ATOM   4091  OE1 GLU B 111     -37.243 -45.292 -13.414  1.00  0.67           O  
ATOM   4092  OE2 GLU B 111     -38.054 -47.190 -12.647  1.00  0.67           O  
ATOM   4093  N   PRO B 112     -32.679 -47.762 -10.770  1.00  0.69           N  
ATOM   4094  CA  PRO B 112     -31.845 -48.872 -11.211  1.00  0.69           C  
ATOM   4095  C   PRO B 112     -32.385 -49.529 -12.471  1.00  0.69           C  
ATOM   4096  O   PRO B 112     -33.571 -49.432 -12.778  1.00  0.69           O  
ATOM   4097  CB  PRO B 112     -31.884 -49.855 -10.034  1.00  0.69           C  
ATOM   4098  CG  PRO B 112     -33.256 -49.624  -9.403  1.00  0.69           C  
ATOM   4099  CD  PRO B 112     -33.562 -48.150  -9.668  1.00  0.69           C  
ATOM   4100  N   ILE B 113     -31.514 -50.223 -13.217  1.00  0.87           N  
ATOM   4101  CA  ILE B 113     -31.894 -50.999 -14.388  1.00  0.87           C  
ATOM   4102  C   ILE B 113     -31.964 -52.460 -13.979  1.00  0.87           C  
ATOM   4103  O   ILE B 113     -30.980 -53.065 -13.558  1.00  0.87           O  
ATOM   4104  CB  ILE B 113     -30.930 -50.789 -15.555  1.00  0.87           C  
ATOM   4105  CG1 ILE B 113     -30.916 -49.293 -15.948  1.00  0.87           C  
ATOM   4106  CG2 ILE B 113     -31.322 -51.671 -16.764  1.00  0.87           C  
ATOM   4107  CD1 ILE B 113     -29.740 -48.895 -16.842  1.00  0.87           C  
ATOM   4108  N   ILE B 114     -33.165 -53.064 -14.057  1.00  0.84           N  
ATOM   4109  CA  ILE B 114     -33.440 -54.354 -13.448  1.00  0.84           C  
ATOM   4110  C   ILE B 114     -33.459 -55.450 -14.495  1.00  0.84           C  
ATOM   4111  O   ILE B 114     -34.201 -55.410 -15.475  1.00  0.84           O  
ATOM   4112  CB  ILE B 114     -34.754 -54.362 -12.660  1.00  0.84           C  
ATOM   4113  CG1 ILE B 114     -34.798 -53.230 -11.600  1.00  0.84           C  
ATOM   4114  CG2 ILE B 114     -34.990 -55.741 -11.994  1.00  0.84           C  
ATOM   4115  CD1 ILE B 114     -33.754 -53.356 -10.485  1.00  0.84           C  
ATOM   4116  N   VAL B 115     -32.635 -56.479 -14.253  1.00  0.82           N  
ATOM   4117  CA  VAL B 115     -32.551 -57.723 -14.988  1.00  0.82           C  
ATOM   4118  C   VAL B 115     -32.956 -58.808 -14.000  1.00  0.82           C  
ATOM   4119  O   VAL B 115     -32.565 -58.797 -12.833  1.00  0.82           O  
ATOM   4120  CB  VAL B 115     -31.144 -57.993 -15.510  1.00  0.82           C  
ATOM   4121  CG1 VAL B 115     -30.956 -57.341 -16.881  1.00  0.82           C  
ATOM   4122  CG2 VAL B 115     -30.099 -57.407 -14.554  1.00  0.82           C  
ATOM   4123  N   LYS B 116     -33.803 -59.765 -14.421  1.00  0.72           N  
ATOM   4124  CA  LYS B 116     -34.463 -60.712 -13.529  1.00  0.72           C  
ATOM   4125  C   LYS B 116     -33.556 -61.809 -13.001  1.00  0.72           C  
ATOM   4126  O   LYS B 116     -33.890 -62.502 -12.044  1.00  0.72           O  
ATOM   4127  CB  LYS B 116     -35.670 -61.366 -14.243  1.00  0.72           C  
ATOM   4128  CG  LYS B 116     -36.804 -60.370 -14.505  1.00  0.72           C  
ATOM   4129  CD  LYS B 116     -37.897 -60.965 -15.404  1.00  0.72           C  
ATOM   4130  CE  LYS B 116     -39.029 -59.983 -15.694  1.00  0.72           C  
ATOM   4131  NZ  LYS B 116     -38.454 -58.721 -16.212  1.00  0.72           N  
ATOM   4132  N   ASN B 117     -32.372 -61.985 -13.604  1.00  0.80           N  
ATOM   4133  CA  ASN B 117     -31.419 -63.004 -13.215  1.00  0.80           C  
ATOM   4134  C   ASN B 117     -30.318 -62.498 -12.293  1.00  0.80           C  
ATOM   4135  O   ASN B 117     -29.402 -63.245 -11.956  1.00  0.80           O  
ATOM   4136  CB  ASN B 117     -30.792 -63.654 -14.479  1.00  0.80           C  
ATOM   4137  CG  ASN B 117     -29.995 -62.662 -15.329  1.00  0.80           C  
ATOM   4138  OD1 ASN B 117     -30.356 -61.499 -15.504  1.00  0.80           O  
ATOM   4139  ND2 ASN B 117     -28.867 -63.141 -15.898  1.00  0.80           N  
ATOM   4140  N   VAL B 118     -30.376 -61.225 -11.863  1.00  0.82           N  
ATOM   4141  CA  VAL B 118     -29.331 -60.615 -11.057  1.00  0.82           C  
ATOM   4142  C   VAL B 118     -29.810 -60.481  -9.614  1.00  0.82           C  
ATOM   4143  O   VAL B 118     -30.784 -59.772  -9.345  1.00  0.82           O  
ATOM   4144  CB  VAL B 118     -28.872 -59.283 -11.631  1.00  0.82           C  
ATOM   4145  CG1 VAL B 118     -27.869 -58.563 -10.712  1.00  0.82           C  
ATOM   4146  CG2 VAL B 118     -28.196 -59.575 -12.987  1.00  0.82           C  
ATOM   4147  N   PRO B 119     -29.179 -61.139  -8.638  1.00  0.78           N  
ATOM   4148  CA  PRO B 119     -29.508 -60.961  -7.237  1.00  0.78           C  
ATOM   4149  C   PRO B 119     -29.082 -59.608  -6.720  1.00  0.78           C  
ATOM   4150  O   PRO B 119     -28.032 -59.082  -7.083  1.00  0.78           O  
ATOM   4151  CB  PRO B 119     -28.749 -62.082  -6.501  1.00  0.78           C  
ATOM   4152  CG  PRO B 119     -28.435 -63.112  -7.584  1.00  0.78           C  
ATOM   4153  CD  PRO B 119     -28.242 -62.243  -8.820  1.00  0.78           C  
ATOM   4154  N   ARG B 120     -29.913 -59.032  -5.849  1.00  0.67           N  
ATOM   4155  CA  ARG B 120     -29.616 -57.802  -5.169  1.00  0.67           C  
ATOM   4156  C   ARG B 120     -28.802 -58.059  -3.916  1.00  0.67           C  
ATOM   4157  O   ARG B 120     -28.792 -59.154  -3.355  1.00  0.67           O  
ATOM   4158  CB  ARG B 120     -30.925 -57.120  -4.740  1.00  0.67           C  
ATOM   4159  CG  ARG B 120     -31.929 -56.903  -5.883  1.00  0.67           C  
ATOM   4160  CD  ARG B 120     -33.208 -56.246  -5.373  1.00  0.67           C  
ATOM   4161  NE  ARG B 120     -33.831 -57.187  -4.382  1.00  0.67           N  
ATOM   4162  CZ  ARG B 120     -34.757 -58.098  -4.707  1.00  0.67           C  
ATOM   4163  NH1 ARG B 120     -35.151 -58.272  -5.967  1.00  0.67           N  
ATOM   4164  NH2 ARG B 120     -35.298 -58.862  -3.767  1.00  0.67           N  
ATOM   4165  N   LEU B 121     -28.113 -57.026  -3.410  1.00  0.70           N  
ATOM   4166  CA  LEU B 121     -27.480 -57.116  -2.111  1.00  0.70           C  
ATOM   4167  C   LEU B 121     -28.469 -56.909  -0.984  1.00  0.70           C  
ATOM   4168  O   LEU B 121     -28.288 -57.444   0.108  1.00  0.70           O  
ATOM   4169  CB  LEU B 121     -26.366 -56.064  -1.992  1.00  0.70           C  
ATOM   4170  CG  LEU B 121     -25.229 -56.264  -3.008  1.00  0.70           C  
ATOM   4171  CD1 LEU B 121     -24.289 -55.065  -2.940  1.00  0.70           C  
ATOM   4172  CD2 LEU B 121     -24.446 -57.558  -2.750  1.00  0.70           C  
ATOM   4173  N   VAL B 122     -29.548 -56.149  -1.257  1.00  0.73           N  
ATOM   4174  CA  VAL B 122     -30.620 -55.887  -0.320  1.00  0.73           C  
ATOM   4175  C   VAL B 122     -31.782 -56.825  -0.611  1.00  0.73           C  
ATOM   4176  O   VAL B 122     -32.374 -56.825  -1.698  1.00  0.73           O  
ATOM   4177  CB  VAL B 122     -31.087 -54.439  -0.359  1.00  0.73           C  
ATOM   4178  CG1 VAL B 122     -32.098 -54.183   0.775  1.00  0.73           C  
ATOM   4179  CG2 VAL B 122     -29.875 -53.503  -0.184  1.00  0.73           C  
ATOM   4180  N   ASN B 123     -32.141 -57.673   0.374  1.00  0.69           N  
ATOM   4181  CA  ASN B 123     -33.092 -58.761   0.214  1.00  0.69           C  
ATOM   4182  C   ASN B 123     -34.472 -58.334  -0.245  1.00  0.69           C  
ATOM   4183  O   ASN B 123     -35.094 -58.974  -1.090  1.00  0.69           O  
ATOM   4184  CB  ASN B 123     -33.270 -59.504   1.565  1.00  0.69           C  
ATOM   4185  CG  ASN B 123     -32.051 -60.375   1.823  1.00  0.69           C  
ATOM   4186  OD1 ASN B 123     -31.387 -60.806   0.882  1.00  0.69           O  
ATOM   4187  ND2 ASN B 123     -31.776 -60.669   3.112  1.00  0.69           N  
ATOM   4188  N   THR B 124     -35.005 -57.237   0.289  1.00  0.75           N  
ATOM   4189  CA  THR B 124     -36.426 -56.954   0.191  1.00  0.75           C  
ATOM   4190  C   THR B 124     -36.883 -56.190  -1.038  1.00  0.75           C  
ATOM   4191  O   THR B 124     -38.061 -56.234  -1.377  1.00  0.75           O  
ATOM   4192  CB  THR B 124     -36.860 -56.181   1.416  1.00  0.75           C  
ATOM   4193  OG1 THR B 124     -35.931 -55.139   1.691  1.00  0.75           O  
ATOM   4194  CG2 THR B 124     -36.835 -57.094   2.641  1.00  0.75           C  
ATOM   4195  N   TRP B 125     -35.986 -55.508  -1.776  1.00  0.78           N  
ATOM   4196  CA  TRP B 125     -36.364 -54.585  -2.845  1.00  0.78           C  
ATOM   4197  C   TRP B 125     -36.861 -55.225  -4.140  1.00  0.78           C  
ATOM   4198  O   TRP B 125     -36.131 -55.364  -5.120  1.00  0.78           O  
ATOM   4199  CB  TRP B 125     -35.185 -53.646  -3.199  1.00  0.78           C  
ATOM   4200  CG  TRP B 125     -34.688 -52.753  -2.083  1.00  0.78           C  
ATOM   4201  CD1 TRP B 125     -35.309 -52.428  -0.911  1.00  0.78           C  
ATOM   4202  CD2 TRP B 125     -33.462 -51.993  -2.112  1.00  0.78           C  
ATOM   4203  NE1 TRP B 125     -34.547 -51.537  -0.202  1.00  0.78           N  
ATOM   4204  CE2 TRP B 125     -33.418 -51.250  -0.916  1.00  0.78           C  
ATOM   4205  CE3 TRP B 125     -32.445 -51.886  -3.058  1.00  0.78           C  
ATOM   4206  CZ2 TRP B 125     -32.366 -50.393  -0.639  1.00  0.78           C  
ATOM   4207  CZ3 TRP B 125     -31.400 -50.984  -2.797  1.00  0.78           C  
ATOM   4208  CH2 TRP B 125     -31.356 -50.253  -1.600  1.00  0.78           C  
ATOM   4209  N   SER B 126     -38.141 -55.621  -4.198  1.00  0.81           N  
ATOM   4210  CA  SER B 126     -38.732 -56.255  -5.369  1.00  0.81           C  
ATOM   4211  C   SER B 126     -39.409 -55.270  -6.304  1.00  0.81           C  
ATOM   4212  O   SER B 126     -39.829 -55.636  -7.401  1.00  0.81           O  
ATOM   4213  CB  SER B 126     -39.766 -57.344  -4.964  1.00  0.81           C  
ATOM   4214  OG  SER B 126     -40.857 -56.809  -4.212  1.00  0.81           O  
ATOM   4215  N   LYS B 127     -39.489 -53.985  -5.914  1.00  0.79           N  
ATOM   4216  CA  LYS B 127     -40.113 -52.937  -6.694  1.00  0.79           C  
ATOM   4217  C   LYS B 127     -39.191 -51.730  -6.790  1.00  0.79           C  
ATOM   4218  O   LYS B 127     -38.390 -51.545  -5.880  1.00  0.79           O  
ATOM   4219  CB  LYS B 127     -41.446 -52.508  -6.043  1.00  0.79           C  
ATOM   4220  CG  LYS B 127     -42.414 -53.685  -5.880  1.00  0.79           C  
ATOM   4221  CD  LYS B 127     -43.863 -53.245  -5.638  1.00  0.79           C  
ATOM   4222  CE  LYS B 127     -44.224 -53.380  -4.163  1.00  0.79           C  
ATOM   4223  NZ  LYS B 127     -45.669 -53.207  -3.918  1.00  0.79           N  
ATOM   4224  N   PRO B 128     -39.218 -50.873  -7.815  1.00  0.83           N  
ATOM   4225  CA  PRO B 128     -38.177 -49.866  -8.024  1.00  0.83           C  
ATOM   4226  C   PRO B 128     -38.156 -48.773  -6.969  1.00  0.83           C  
ATOM   4227  O   PRO B 128     -39.202 -48.382  -6.458  1.00  0.83           O  
ATOM   4228  CB  PRO B 128     -38.491 -49.277  -9.415  1.00  0.83           C  
ATOM   4229  CG  PRO B 128     -39.334 -50.350 -10.108  1.00  0.83           C  
ATOM   4230  CD  PRO B 128     -40.136 -50.940  -8.955  1.00  0.83           C  
ATOM   4231  N   ILE B 129     -36.967 -48.252  -6.631  1.00  0.88           N  
ATOM   4232  CA  ILE B 129     -36.834 -47.064  -5.805  1.00  0.88           C  
ATOM   4233  C   ILE B 129     -36.341 -45.980  -6.721  1.00  0.88           C  
ATOM   4234  O   ILE B 129     -35.271 -46.090  -7.321  1.00  0.88           O  
ATOM   4235  CB  ILE B 129     -35.868 -47.228  -4.636  1.00  0.88           C  
ATOM   4236  CG1 ILE B 129     -36.428 -48.270  -3.645  1.00  0.88           C  
ATOM   4237  CG2 ILE B 129     -35.649 -45.869  -3.924  1.00  0.88           C  
ATOM   4238  CD1 ILE B 129     -35.384 -48.781  -2.648  1.00  0.88           C  
ATOM   4239  N   ILE B 130     -37.130 -44.904  -6.861  1.00  0.89           N  
ATOM   4240  CA  ILE B 130     -36.794 -43.816  -7.752  1.00  0.89           C  
ATOM   4241  C   ILE B 130     -36.400 -42.640  -6.901  1.00  0.89           C  
ATOM   4242  O   ILE B 130     -37.166 -42.154  -6.072  1.00  0.89           O  
ATOM   4243  CB  ILE B 130     -37.936 -43.478  -8.695  1.00  0.89           C  
ATOM   4244  CG1 ILE B 130     -38.144 -44.682  -9.646  1.00  0.89           C  
ATOM   4245  CG2 ILE B 130     -37.580 -42.198  -9.478  1.00  0.89           C  
ATOM   4246  CD1 ILE B 130     -39.561 -44.883 -10.184  1.00  0.89           C  
ATOM   4247  N   ILE B 131     -35.165 -42.150  -7.078  1.00  0.90           N  
ATOM   4248  CA  ILE B 131     -34.684 -40.981  -6.375  1.00  0.90           C  
ATOM   4249  C   ILE B 131     -34.841 -39.786  -7.280  1.00  0.90           C  
ATOM   4250  O   ILE B 131     -34.249 -39.709  -8.354  1.00  0.90           O  
ATOM   4251  CB  ILE B 131     -33.249 -41.147  -5.886  1.00  0.90           C  
ATOM   4252  CG1 ILE B 131     -33.263 -42.122  -4.688  1.00  0.90           C  
ATOM   4253  CG2 ILE B 131     -32.632 -39.787  -5.478  1.00  0.90           C  
ATOM   4254  CD1 ILE B 131     -31.885 -42.691  -4.353  1.00  0.90           C  
ATOM   4255  N   GLY B 132     -35.657 -38.811  -6.841  1.00  0.90           N  
ATOM   4256  CA  GLY B 132     -35.683 -37.463  -7.377  1.00  0.90           C  
ATOM   4257  C   GLY B 132     -34.722 -36.603  -6.614  1.00  0.90           C  
ATOM   4258  O   GLY B 132     -34.983 -36.177  -5.492  1.00  0.90           O  
ATOM   4259  N   ARG B 133     -33.560 -36.323  -7.206  1.00  0.81           N  
ATOM   4260  CA  ARG B 133     -32.520 -35.540  -6.587  1.00  0.81           C  
ATOM   4261  C   ARG B 133     -32.650 -34.100  -7.029  1.00  0.81           C  
ATOM   4262  O   ARG B 133     -32.560 -33.789  -8.216  1.00  0.81           O  
ATOM   4263  CB  ARG B 133     -31.140 -36.092  -7.021  1.00  0.81           C  
ATOM   4264  CG  ARG B 133     -29.923 -35.229  -6.633  1.00  0.81           C  
ATOM   4265  CD  ARG B 133     -28.645 -35.694  -7.319  1.00  0.81           C  
ATOM   4266  NE  ARG B 133     -27.627 -34.639  -7.052  1.00  0.81           N  
ATOM   4267  CZ  ARG B 133     -26.341 -34.788  -7.356  1.00  0.81           C  
ATOM   4268  NH1 ARG B 133     -25.931 -35.845  -8.038  1.00  0.81           N  
ATOM   4269  NH2 ARG B 133     -25.455 -33.898  -6.914  1.00  0.81           N  
ATOM   4270  N   HIS B 134     -32.826 -33.155  -6.088  1.00  0.85           N  
ATOM   4271  CA  HIS B 134     -32.733 -31.734  -6.390  1.00  0.85           C  
ATOM   4272  C   HIS B 134     -31.370 -31.369  -6.971  1.00  0.85           C  
ATOM   4273  O   HIS B 134     -30.335 -31.704  -6.403  1.00  0.85           O  
ATOM   4274  CB  HIS B 134     -32.966 -30.918  -5.101  1.00  0.85           C  
ATOM   4275  CG  HIS B 134     -33.196 -29.451  -5.297  1.00  0.85           C  
ATOM   4276  ND1 HIS B 134     -33.061 -28.601  -4.218  1.00  0.85           N  
ATOM   4277  CD2 HIS B 134     -33.628 -28.763  -6.384  1.00  0.85           C  
ATOM   4278  CE1 HIS B 134     -33.410 -27.412  -4.667  1.00  0.85           C  
ATOM   4279  NE2 HIS B 134     -33.761 -27.457  -5.973  1.00  0.85           N  
ATOM   4280  N   ALA B 135     -31.317 -30.714  -8.146  1.00  0.82           N  
ATOM   4281  CA  ALA B 135     -30.070 -30.638  -8.890  1.00  0.82           C  
ATOM   4282  C   ALA B 135     -29.296 -29.361  -8.635  1.00  0.82           C  
ATOM   4283  O   ALA B 135     -28.170 -29.188  -9.099  1.00  0.82           O  
ATOM   4284  CB  ALA B 135     -30.390 -30.683 -10.395  1.00  0.82           C  
ATOM   4285  N   HIS B 136     -29.887 -28.441  -7.864  1.00  0.77           N  
ATOM   4286  CA  HIS B 136     -29.406 -27.086  -7.721  1.00  0.77           C  
ATOM   4287  C   HIS B 136     -28.887 -26.849  -6.326  1.00  0.77           C  
ATOM   4288  O   HIS B 136     -29.319 -27.496  -5.376  1.00  0.77           O  
ATOM   4289  CB  HIS B 136     -30.562 -26.093  -7.986  1.00  0.77           C  
ATOM   4290  CG  HIS B 136     -30.178 -24.645  -7.930  1.00  0.77           C  
ATOM   4291  ND1 HIS B 136     -29.237 -24.188  -8.822  1.00  0.77           N  
ATOM   4292  CD2 HIS B 136     -30.609 -23.629  -7.137  1.00  0.77           C  
ATOM   4293  CE1 HIS B 136     -29.112 -22.900  -8.572  1.00  0.77           C  
ATOM   4294  NE2 HIS B 136     -29.921 -22.509  -7.555  1.00  0.77           N  
ATOM   4295  N   ALA B 137     -27.970 -25.872  -6.180  1.00  0.81           N  
ATOM   4296  CA  ALA B 137     -27.602 -25.323  -4.894  1.00  0.81           C  
ATOM   4297  C   ALA B 137     -27.025 -26.284  -3.839  1.00  0.81           C  
ATOM   4298  O   ALA B 137     -26.309 -27.233  -4.173  1.00  0.81           O  
ATOM   4299  CB  ALA B 137     -28.793 -24.488  -4.423  1.00  0.81           C  
ATOM   4300  N   ASP B 138     -27.255 -26.006  -2.533  1.00  0.81           N  
ATOM   4301  CA  ASP B 138     -26.615 -26.652  -1.397  1.00  0.81           C  
ATOM   4302  C   ASP B 138     -25.079 -26.727  -1.529  1.00  0.81           C  
ATOM   4303  O   ASP B 138     -24.427 -25.758  -1.923  1.00  0.81           O  
ATOM   4304  CB  ASP B 138     -27.250 -28.031  -1.064  1.00  0.81           C  
ATOM   4305  CG  ASP B 138     -28.752 -28.028  -0.805  1.00  0.81           C  
ATOM   4306  OD1 ASP B 138     -29.400 -26.955  -0.734  1.00  0.81           O  
ATOM   4307  OD2 ASP B 138     -29.278 -29.164  -0.655  1.00  0.81           O  
ATOM   4308  N   GLN B 139     -24.444 -27.885  -1.219  1.00  0.76           N  
ATOM   4309  CA  GLN B 139     -23.002 -28.107  -1.288  1.00  0.76           C  
ATOM   4310  C   GLN B 139     -22.393 -27.853  -2.665  1.00  0.76           C  
ATOM   4311  O   GLN B 139     -21.205 -27.582  -2.793  1.00  0.76           O  
ATOM   4312  CB  GLN B 139     -22.599 -29.563  -0.889  1.00  0.76           C  
ATOM   4313  CG  GLN B 139     -22.707 -29.938   0.612  1.00  0.76           C  
ATOM   4314  CD  GLN B 139     -24.114 -30.353   1.038  1.00  0.76           C  
ATOM   4315  OE1 GLN B 139     -25.115 -30.101   0.373  1.00  0.76           O  
ATOM   4316  NE2 GLN B 139     -24.205 -31.045   2.197  1.00  0.76           N  
ATOM   4317  N   TYR B 140     -23.190 -27.934  -3.744  1.00  0.76           N  
ATOM   4318  CA  TYR B 140     -22.676 -27.946  -5.100  1.00  0.76           C  
ATOM   4319  C   TYR B 140     -22.651 -26.546  -5.698  1.00  0.76           C  
ATOM   4320  O   TYR B 140     -22.136 -26.323  -6.796  1.00  0.76           O  
ATOM   4321  CB  TYR B 140     -23.525 -28.901  -5.979  1.00  0.76           C  
ATOM   4322  CG  TYR B 140     -23.478 -30.296  -5.400  1.00  0.76           C  
ATOM   4323  CD1 TYR B 140     -24.362 -30.653  -4.369  1.00  0.76           C  
ATOM   4324  CD2 TYR B 140     -22.537 -31.247  -5.833  1.00  0.76           C  
ATOM   4325  CE1 TYR B 140     -24.290 -31.914  -3.771  1.00  0.76           C  
ATOM   4326  CE2 TYR B 140     -22.478 -32.521  -5.250  1.00  0.76           C  
ATOM   4327  CZ  TYR B 140     -23.352 -32.850  -4.213  1.00  0.76           C  
ATOM   4328  OH  TYR B 140     -23.287 -34.111  -3.597  1.00  0.76           O  
ATOM   4329  N   LYS B 141     -23.150 -25.556  -4.933  1.00  0.76           N  
ATOM   4330  CA  LYS B 141     -22.994 -24.141  -5.214  1.00  0.76           C  
ATOM   4331  C   LYS B 141     -22.455 -23.382  -4.026  1.00  0.76           C  
ATOM   4332  O   LYS B 141     -22.553 -22.159  -3.966  1.00  0.76           O  
ATOM   4333  CB  LYS B 141     -24.337 -23.502  -5.628  1.00  0.76           C  
ATOM   4334  CG  LYS B 141     -24.743 -23.827  -7.067  1.00  0.76           C  
ATOM   4335  CD  LYS B 141     -23.750 -23.236  -8.080  1.00  0.76           C  
ATOM   4336  CE  LYS B 141     -23.766 -21.704  -8.086  1.00  0.76           C  
ATOM   4337  NZ  LYS B 141     -22.936 -21.216  -9.200  1.00  0.76           N  
ATOM   4338  N   ALA B 142     -21.859 -24.092  -3.062  1.00  0.82           N  
ATOM   4339  CA  ALA B 142     -21.347 -23.500  -1.855  1.00  0.82           C  
ATOM   4340  C   ALA B 142     -20.062 -22.705  -2.049  1.00  0.82           C  
ATOM   4341  O   ALA B 142     -19.385 -22.788  -3.077  1.00  0.82           O  
ATOM   4342  CB  ALA B 142     -21.137 -24.620  -0.822  1.00  0.82           C  
ATOM   4343  N   THR B 143     -19.715 -21.903  -1.028  1.00  0.80           N  
ATOM   4344  CA  THR B 143     -18.478 -21.140  -1.003  1.00  0.80           C  
ATOM   4345  C   THR B 143     -17.727 -21.593   0.223  1.00  0.80           C  
ATOM   4346  O   THR B 143     -18.130 -21.290   1.347  1.00  0.80           O  
ATOM   4347  CB  THR B 143     -18.692 -19.632  -0.913  1.00  0.80           C  
ATOM   4348  OG1 THR B 143     -19.572 -19.191  -1.940  1.00  0.80           O  
ATOM   4349  CG2 THR B 143     -17.368 -18.902  -1.141  1.00  0.80           C  
ATOM   4350  N   ASP B 144     -16.629 -22.359   0.061  1.00  0.80           N  
ATOM   4351  CA  ASP B 144     -15.895 -22.933   1.166  1.00  0.80           C  
ATOM   4352  C   ASP B 144     -14.456 -22.441   1.234  1.00  0.80           C  
ATOM   4353  O   ASP B 144     -13.809 -22.117   0.240  1.00  0.80           O  
ATOM   4354  CB  ASP B 144     -15.984 -24.482   1.168  1.00  0.80           C  
ATOM   4355  CG  ASP B 144     -15.262 -25.146   0.006  1.00  0.80           C  
ATOM   4356  OD1 ASP B 144     -15.516 -24.771  -1.162  1.00  0.80           O  
ATOM   4357  OD2 ASP B 144     -14.434 -26.056   0.287  1.00  0.80           O  
ATOM   4358  N   PHE B 145     -13.914 -22.345   2.460  1.00  0.81           N  
ATOM   4359  CA  PHE B 145     -12.599 -21.779   2.651  1.00  0.81           C  
ATOM   4360  C   PHE B 145     -11.925 -22.301   3.907  1.00  0.81           C  
ATOM   4361  O   PHE B 145     -12.542 -22.830   4.833  1.00  0.81           O  
ATOM   4362  CB  PHE B 145     -12.593 -20.221   2.610  1.00  0.81           C  
ATOM   4363  CG  PHE B 145     -13.495 -19.591   3.635  1.00  0.81           C  
ATOM   4364  CD1 PHE B 145     -14.862 -19.414   3.368  1.00  0.81           C  
ATOM   4365  CD2 PHE B 145     -12.974 -19.131   4.854  1.00  0.81           C  
ATOM   4366  CE1 PHE B 145     -15.696 -18.797   4.305  1.00  0.81           C  
ATOM   4367  CE2 PHE B 145     -13.803 -18.507   5.792  1.00  0.81           C  
ATOM   4368  CZ  PHE B 145     -15.168 -18.337   5.516  1.00  0.81           C  
ATOM   4369  N   VAL B 146     -10.586 -22.161   3.945  1.00  0.82           N  
ATOM   4370  CA  VAL B 146      -9.774 -22.483   5.102  1.00  0.82           C  
ATOM   4371  C   VAL B 146      -9.720 -21.268   6.000  1.00  0.82           C  
ATOM   4372  O   VAL B 146      -9.515 -20.139   5.557  1.00  0.82           O  
ATOM   4373  CB  VAL B 146      -8.351 -22.907   4.725  1.00  0.82           C  
ATOM   4374  CG1 VAL B 146      -7.482 -23.180   5.972  1.00  0.82           C  
ATOM   4375  CG2 VAL B 146      -8.414 -24.176   3.856  1.00  0.82           C  
ATOM   4376  N   VAL B 147      -9.905 -21.483   7.305  1.00  0.79           N  
ATOM   4377  CA  VAL B 147      -9.744 -20.470   8.320  1.00  0.79           C  
ATOM   4378  C   VAL B 147      -8.302 -20.570   8.811  1.00  0.79           C  
ATOM   4379  O   VAL B 147      -7.919 -21.646   9.265  1.00  0.79           O  
ATOM   4380  CB  VAL B 147     -10.742 -20.676   9.447  1.00  0.79           C  
ATOM   4381  CG1 VAL B 147     -10.550 -19.617  10.548  1.00  0.79           C  
ATOM   4382  CG2 VAL B 147     -12.164 -20.615   8.859  1.00  0.79           C  
ATOM   4383  N   PRO B 148      -7.431 -19.567   8.732  1.00  0.83           N  
ATOM   4384  CA  PRO B 148      -6.002 -19.790   8.952  1.00  0.83           C  
ATOM   4385  C   PRO B 148      -5.643 -19.541  10.398  1.00  0.83           C  
ATOM   4386  O   PRO B 148      -4.514 -19.812  10.794  1.00  0.83           O  
ATOM   4387  CB  PRO B 148      -5.337 -18.741   8.040  1.00  0.83           C  
ATOM   4388  CG  PRO B 148      -6.351 -17.600   7.984  1.00  0.83           C  
ATOM   4389  CD  PRO B 148      -7.669 -18.365   7.931  1.00  0.83           C  
ATOM   4390  N   GLY B 149      -6.553 -18.979  11.207  1.00  0.78           N  
ATOM   4391  CA  GLY B 149      -6.199 -18.610  12.563  1.00  0.78           C  
ATOM   4392  C   GLY B 149      -7.353 -18.020  13.293  1.00  0.78           C  
ATOM   4393  O   GLY B 149      -8.458 -17.950  12.769  1.00  0.78           O  
ATOM   4394  N   ALA B 150      -7.097 -17.575  14.539  1.00  0.79           N  
ATOM   4395  CA  ALA B 150      -8.091 -17.064  15.449  1.00  0.79           C  
ATOM   4396  C   ALA B 150      -8.947 -15.946  14.895  1.00  0.79           C  
ATOM   4397  O   ALA B 150      -8.438 -15.006  14.278  1.00  0.79           O  
ATOM   4398  CB  ALA B 150      -7.373 -16.538  16.711  1.00  0.79           C  
ATOM   4399  N   GLY B 151     -10.268 -16.007  15.126  1.00  0.78           N  
ATOM   4400  CA  GLY B 151     -11.144 -14.966  14.643  1.00  0.78           C  
ATOM   4401  C   GLY B 151     -12.541 -15.404  14.360  1.00  0.78           C  
ATOM   4402  O   GLY B 151     -12.918 -16.574  14.414  1.00  0.78           O  
ATOM   4403  N   LYS B 152     -13.358 -14.405  14.017  1.00  0.73           N  
ATOM   4404  CA  LYS B 152     -14.776 -14.555  13.867  1.00  0.73           C  
ATOM   4405  C   LYS B 152     -15.143 -14.830  12.441  1.00  0.73           C  
ATOM   4406  O   LYS B 152     -14.693 -14.176  11.500  1.00  0.73           O  
ATOM   4407  CB  LYS B 152     -15.533 -13.301  14.337  1.00  0.73           C  
ATOM   4408  CG  LYS B 152     -15.352 -13.079  15.835  1.00  0.73           C  
ATOM   4409  CD  LYS B 152     -16.080 -11.830  16.321  1.00  0.73           C  
ATOM   4410  CE  LYS B 152     -15.886 -11.639  17.819  1.00  0.73           C  
ATOM   4411  NZ  LYS B 152     -16.582 -10.404  18.214  1.00  0.73           N  
ATOM   4412  N   LEU B 153     -16.017 -15.822  12.271  1.00  0.76           N  
ATOM   4413  CA  LEU B 153     -16.685 -16.087  11.032  1.00  0.76           C  
ATOM   4414  C   LEU B 153     -18.113 -15.656  11.194  1.00  0.76           C  
ATOM   4415  O   LEU B 153     -18.788 -16.026  12.157  1.00  0.76           O  
ATOM   4416  CB  LEU B 153     -16.702 -17.587  10.704  1.00  0.76           C  
ATOM   4417  CG  LEU B 153     -15.309 -18.203  10.553  1.00  0.76           C  
ATOM   4418  CD1 LEU B 153     -15.442 -19.717  10.717  1.00  0.76           C  
ATOM   4419  CD2 LEU B 153     -14.661 -17.783   9.229  1.00  0.76           C  
ATOM   4420  N   GLU B 154     -18.611 -14.861  10.248  1.00  0.76           N  
ATOM   4421  CA  GLU B 154     -19.937 -14.304  10.332  1.00  0.76           C  
ATOM   4422  C   GLU B 154     -20.603 -14.470   8.995  1.00  0.76           C  
ATOM   4423  O   GLU B 154     -19.954 -14.505   7.952  1.00  0.76           O  
ATOM   4424  CB  GLU B 154     -19.887 -12.804  10.690  1.00  0.76           C  
ATOM   4425  CG  GLU B 154     -19.262 -12.527  12.082  1.00  0.76           C  
ATOM   4426  CD  GLU B 154     -18.949 -11.053  12.265  1.00  0.76           C  
ATOM   4427  OE1 GLU B 154     -18.383 -10.463  11.305  1.00  0.76           O  
ATOM   4428  OE2 GLU B 154     -19.301 -10.486  13.328  1.00  0.76           O  
ATOM   4429  N   ILE B 155     -21.937 -14.582   8.990  1.00  0.77           N  
ATOM   4430  CA  ILE B 155     -22.724 -14.598   7.776  1.00  0.77           C  
ATOM   4431  C   ILE B 155     -23.675 -13.438   7.820  1.00  0.77           C  
ATOM   4432  O   ILE B 155     -24.257 -13.114   8.853  1.00  0.77           O  
ATOM   4433  CB  ILE B 155     -23.431 -15.915   7.516  1.00  0.77           C  
ATOM   4434  CG1 ILE B 155     -24.144 -15.922   6.141  1.00  0.77           C  
ATOM   4435  CG2 ILE B 155     -24.368 -16.299   8.679  1.00  0.77           C  
ATOM   4436  CD1 ILE B 155     -24.476 -17.319   5.614  1.00  0.77           C  
ATOM   4437  N   LYS B 156     -23.797 -12.722   6.697  1.00  0.76           N  
ATOM   4438  CA  LYS B 156     -24.565 -11.511   6.627  1.00  0.76           C  
ATOM   4439  C   LYS B 156     -25.590 -11.585   5.531  1.00  0.76           C  
ATOM   4440  O   LYS B 156     -25.365 -12.194   4.488  1.00  0.76           O  
ATOM   4441  CB  LYS B 156     -23.669 -10.276   6.379  1.00  0.76           C  
ATOM   4442  CG  LYS B 156     -22.703 -10.027   7.541  1.00  0.76           C  
ATOM   4443  CD  LYS B 156     -21.903  -8.725   7.399  1.00  0.76           C  
ATOM   4444  CE  LYS B 156     -22.784  -7.491   7.624  1.00  0.76           C  
ATOM   4445  NZ  LYS B 156     -21.963  -6.271   7.758  1.00  0.76           N  
ATOM   4446  N   PHE B 157     -26.734 -10.922   5.756  1.00  0.79           N  
ATOM   4447  CA  PHE B 157     -27.737 -10.662   4.756  1.00  0.79           C  
ATOM   4448  C   PHE B 157     -27.888  -9.168   4.610  1.00  0.79           C  
ATOM   4449  O   PHE B 157     -28.124  -8.436   5.571  1.00  0.79           O  
ATOM   4450  CB  PHE B 157     -29.089 -11.324   5.143  1.00  0.79           C  
ATOM   4451  CG  PHE B 157     -30.244 -11.034   4.204  1.00  0.79           C  
ATOM   4452  CD1 PHE B 157     -30.140 -11.073   2.800  1.00  0.79           C  
ATOM   4453  CD2 PHE B 157     -31.485 -10.715   4.769  1.00  0.79           C  
ATOM   4454  CE1 PHE B 157     -31.251 -10.818   1.990  1.00  0.79           C  
ATOM   4455  CE2 PHE B 157     -32.587 -10.408   3.965  1.00  0.79           C  
ATOM   4456  CZ  PHE B 157     -32.475 -10.477   2.571  1.00  0.79           C  
ATOM   4457  N   VAL B 158     -27.742  -8.690   3.367  1.00  0.76           N  
ATOM   4458  CA  VAL B 158     -27.978  -7.313   3.012  1.00  0.76           C  
ATOM   4459  C   VAL B 158     -29.169  -7.296   2.078  1.00  0.76           C  
ATOM   4460  O   VAL B 158     -29.073  -7.707   0.924  1.00  0.76           O  
ATOM   4461  CB  VAL B 158     -26.764  -6.718   2.311  1.00  0.76           C  
ATOM   4462  CG1 VAL B 158     -27.031  -5.246   1.944  1.00  0.76           C  
ATOM   4463  CG2 VAL B 158     -25.534  -6.840   3.233  1.00  0.76           C  
ATOM   4464  N   SER B 159     -30.342  -6.841   2.545  1.00  0.78           N  
ATOM   4465  CA  SER B 159     -31.544  -6.755   1.736  1.00  0.78           C  
ATOM   4466  C   SER B 159     -31.492  -5.701   0.639  1.00  0.78           C  
ATOM   4467  O   SER B 159     -30.790  -4.693   0.709  1.00  0.78           O  
ATOM   4468  CB  SER B 159     -32.779  -6.495   2.616  1.00  0.78           C  
ATOM   4469  OG  SER B 159     -32.544  -5.335   3.407  1.00  0.78           O  
ATOM   4470  N   ALA B 160     -32.256  -5.920  -0.446  1.00  0.82           N  
ATOM   4471  CA  ALA B 160     -32.256  -5.036  -1.594  1.00  0.82           C  
ATOM   4472  C   ALA B 160     -33.063  -3.759  -1.406  1.00  0.82           C  
ATOM   4473  O   ALA B 160     -32.986  -2.838  -2.215  1.00  0.82           O  
ATOM   4474  CB  ALA B 160     -32.811  -5.783  -2.819  1.00  0.82           C  
ATOM   4475  N   ASP B 161     -33.857  -3.665  -0.328  1.00  0.78           N  
ATOM   4476  CA  ASP B 161     -34.755  -2.555  -0.089  1.00  0.78           C  
ATOM   4477  C   ASP B 161     -34.113  -1.446   0.730  1.00  0.78           C  
ATOM   4478  O   ASP B 161     -34.709  -0.399   0.982  1.00  0.78           O  
ATOM   4479  CB  ASP B 161     -36.031  -3.084   0.620  1.00  0.78           C  
ATOM   4480  CG  ASP B 161     -35.782  -3.799   1.944  1.00  0.78           C  
ATOM   4481  OD1 ASP B 161     -34.617  -3.878   2.418  1.00  0.78           O  
ATOM   4482  OD2 ASP B 161     -36.775  -4.283   2.531  1.00  0.78           O  
ATOM   4483  N   GLY B 162     -32.850  -1.652   1.141  1.00  0.76           N  
ATOM   4484  CA  GLY B 162     -32.121  -0.706   1.964  1.00  0.76           C  
ATOM   4485  C   GLY B 162     -32.432  -0.787   3.427  1.00  0.76           C  
ATOM   4486  O   GLY B 162     -31.989   0.060   4.199  1.00  0.76           O  
ATOM   4487  N   THR B 163     -33.201  -1.797   3.874  1.00  0.76           N  
ATOM   4488  CA  THR B 163     -33.412  -2.010   5.298  1.00  0.76           C  
ATOM   4489  C   THR B 163     -32.178  -2.592   5.987  1.00  0.76           C  
ATOM   4490  O   THR B 163     -31.165  -2.917   5.369  1.00  0.76           O  
ATOM   4491  CB  THR B 163     -34.678  -2.789   5.654  1.00  0.76           C  
ATOM   4492  OG1 THR B 163     -34.696  -4.109   5.134  1.00  0.76           O  
ATOM   4493  CG2 THR B 163     -35.931  -2.043   5.160  1.00  0.76           C  
ATOM   4494  N   GLN B 164     -32.190  -2.647   7.337  1.00  0.76           N  
ATOM   4495  CA  GLN B 164     -31.027  -2.980   8.136  1.00  0.76           C  
ATOM   4496  C   GLN B 164     -30.398  -4.332   7.836  1.00  0.76           C  
ATOM   4497  O   GLN B 164     -31.043  -5.378   7.849  1.00  0.76           O  
ATOM   4498  CB  GLN B 164     -31.386  -2.921   9.642  1.00  0.76           C  
ATOM   4499  CG  GLN B 164     -30.223  -3.219  10.619  1.00  0.76           C  
ATOM   4500  CD  GLN B 164     -29.070  -2.232  10.440  1.00  0.76           C  
ATOM   4501  OE1 GLN B 164     -29.246  -1.064  10.099  1.00  0.76           O  
ATOM   4502  NE2 GLN B 164     -27.830  -2.717  10.673  1.00  0.76           N  
ATOM   4503  N   THR B 165     -29.074  -4.329   7.584  1.00  0.76           N  
ATOM   4504  CA  THR B 165     -28.306  -5.539   7.367  1.00  0.76           C  
ATOM   4505  C   THR B 165     -28.243  -6.437   8.587  1.00  0.76           C  
ATOM   4506  O   THR B 165     -28.087  -5.995   9.727  1.00  0.76           O  
ATOM   4507  CB  THR B 165     -26.920  -5.309   6.756  1.00  0.76           C  
ATOM   4508  OG1 THR B 165     -25.982  -4.681   7.616  1.00  0.76           O  
ATOM   4509  CG2 THR B 165     -27.063  -4.384   5.544  1.00  0.76           C  
ATOM   4510  N   ILE B 166     -28.386  -7.750   8.354  1.00  0.75           N  
ATOM   4511  CA  ILE B 166     -28.511  -8.756   9.390  1.00  0.75           C  
ATOM   4512  C   ILE B 166     -27.203  -9.508   9.403  1.00  0.75           C  
ATOM   4513  O   ILE B 166     -26.672  -9.864   8.353  1.00  0.75           O  
ATOM   4514  CB  ILE B 166     -29.700  -9.690   9.145  1.00  0.75           C  
ATOM   4515  CG1 ILE B 166     -31.015  -8.868   9.134  1.00  0.75           C  
ATOM   4516  CG2 ILE B 166     -29.741 -10.800  10.220  1.00  0.75           C  
ATOM   4517  CD1 ILE B 166     -32.264  -9.661   8.729  1.00  0.75           C  
ATOM   4518  N   GLN B 167     -26.613  -9.717  10.590  1.00  0.72           N  
ATOM   4519  CA  GLN B 167     -25.334 -10.370  10.748  1.00  0.72           C  
ATOM   4520  C   GLN B 167     -25.426 -11.403  11.841  1.00  0.72           C  
ATOM   4521  O   GLN B 167     -25.819 -11.090  12.960  1.00  0.72           O  
ATOM   4522  CB  GLN B 167     -24.250  -9.332  11.110  1.00  0.72           C  
ATOM   4523  CG  GLN B 167     -22.832  -9.909  11.315  1.00  0.72           C  
ATOM   4524  CD  GLN B 167     -21.830  -8.760  11.344  1.00  0.72           C  
ATOM   4525  OE1 GLN B 167     -22.121  -7.639  11.777  1.00  0.72           O  
ATOM   4526  NE2 GLN B 167     -20.630  -8.980  10.780  1.00  0.72           N  
ATOM   4527  N   GLU B 168     -25.054 -12.655  11.525  1.00  0.72           N  
ATOM   4528  CA  GLU B 168     -25.075 -13.750  12.468  1.00  0.72           C  
ATOM   4529  C   GLU B 168     -23.681 -14.312  12.647  1.00  0.72           C  
ATOM   4530  O   GLU B 168     -22.950 -14.564  11.685  1.00  0.72           O  
ATOM   4531  CB  GLU B 168     -25.988 -14.903  11.992  1.00  0.72           C  
ATOM   4532  CG  GLU B 168     -27.490 -14.540  11.939  1.00  0.72           C  
ATOM   4533  CD  GLU B 168     -28.101 -14.291  13.319  1.00  0.72           C  
ATOM   4534  OE1 GLU B 168     -27.483 -14.702  14.336  1.00  0.72           O  
ATOM   4535  OE2 GLU B 168     -29.214 -13.707  13.348  1.00  0.72           O  
ATOM   4536  N   THR B 169     -23.274 -14.543  13.908  1.00  0.76           N  
ATOM   4537  CA  THR B 169     -22.021 -15.208  14.242  1.00  0.76           C  
ATOM   4538  C   THR B 169     -22.099 -16.683  13.914  1.00  0.76           C  
ATOM   4539  O   THR B 169     -22.995 -17.399  14.352  1.00  0.76           O  
ATOM   4540  CB  THR B 169     -21.636 -15.066  15.711  1.00  0.76           C  
ATOM   4541  OG1 THR B 169     -21.544 -13.691  16.047  1.00  0.76           O  
ATOM   4542  CG2 THR B 169     -20.261 -15.686  16.010  1.00  0.76           C  
ATOM   4543  N   VAL B 170     -21.149 -17.190  13.114  1.00  0.76           N  
ATOM   4544  CA  VAL B 170     -21.069 -18.602  12.791  1.00  0.76           C  
ATOM   4545  C   VAL B 170     -20.214 -19.291  13.827  1.00  0.76           C  
ATOM   4546  O   VAL B 170     -20.627 -20.234  14.497  1.00  0.76           O  
ATOM   4547  CB  VAL B 170     -20.454 -18.790  11.410  1.00  0.76           C  
ATOM   4548  CG1 VAL B 170     -20.347 -20.290  11.058  1.00  0.76           C  
ATOM   4549  CG2 VAL B 170     -21.296 -18.007  10.388  1.00  0.76           C  
ATOM   4550  N   PHE B 171     -18.984 -18.786  14.018  1.00  0.77           N  
ATOM   4551  CA  PHE B 171     -18.152 -19.244  15.094  1.00  0.77           C  
ATOM   4552  C   PHE B 171     -17.115 -18.184  15.375  1.00  0.77           C  
ATOM   4553  O   PHE B 171     -16.658 -17.496  14.466  1.00  0.77           O  
ATOM   4554  CB  PHE B 171     -17.508 -20.614  14.728  1.00  0.77           C  
ATOM   4555  CG  PHE B 171     -17.163 -21.429  15.947  1.00  0.77           C  
ATOM   4556  CD1 PHE B 171     -18.109 -21.643  16.964  1.00  0.77           C  
ATOM   4557  CD2 PHE B 171     -15.908 -22.041  16.062  1.00  0.77           C  
ATOM   4558  CE1 PHE B 171     -17.782 -22.398  18.098  1.00  0.77           C  
ATOM   4559  CE2 PHE B 171     -15.579 -22.811  17.184  1.00  0.77           C  
ATOM   4560  CZ  PHE B 171     -16.514 -22.984  18.208  1.00  0.77           C  
ATOM   4561  N   ASP B 172     -16.727 -18.043  16.655  1.00  0.74           N  
ATOM   4562  CA  ASP B 172     -15.575 -17.273  17.070  1.00  0.74           C  
ATOM   4563  C   ASP B 172     -14.517 -18.312  17.373  1.00  0.74           C  
ATOM   4564  O   ASP B 172     -14.418 -18.858  18.473  1.00  0.74           O  
ATOM   4565  CB  ASP B 172     -15.902 -16.406  18.309  1.00  0.74           C  
ATOM   4566  CG  ASP B 172     -14.891 -15.287  18.502  1.00  0.74           C  
ATOM   4567  OD1 ASP B 172     -15.156 -14.414  19.372  1.00  0.74           O  
ATOM   4568  OD2 ASP B 172     -13.901 -15.223  17.735  1.00  0.74           O  
ATOM   4569  N   PHE B 173     -13.769 -18.715  16.340  1.00  0.73           N  
ATOM   4570  CA  PHE B 173     -12.920 -19.862  16.436  1.00  0.73           C  
ATOM   4571  C   PHE B 173     -11.550 -19.472  16.940  1.00  0.73           C  
ATOM   4572  O   PHE B 173     -10.943 -18.501  16.513  1.00  0.73           O  
ATOM   4573  CB  PHE B 173     -12.815 -20.552  15.056  1.00  0.73           C  
ATOM   4574  CG  PHE B 173     -12.155 -21.889  15.099  1.00  0.73           C  
ATOM   4575  CD1 PHE B 173     -12.016 -22.679  16.260  1.00  0.73           C  
ATOM   4576  CD2 PHE B 173     -11.578 -22.328  13.918  1.00  0.73           C  
ATOM   4577  CE1 PHE B 173     -11.083 -23.723  16.299  1.00  0.73           C  
ATOM   4578  CE2 PHE B 173     -10.735 -23.422  13.946  1.00  0.73           C  
ATOM   4579  CZ  PHE B 173     -10.394 -24.066  15.134  1.00  0.73           C  
ATOM   4580  N   LYS B 174     -11.022 -20.282  17.875  1.00  0.66           N  
ATOM   4581  CA  LYS B 174      -9.710 -20.082  18.434  1.00  0.66           C  
ATOM   4582  C   LYS B 174      -8.579 -20.155  17.413  1.00  0.66           C  
ATOM   4583  O   LYS B 174      -7.615 -19.375  17.533  1.00  0.66           O  
ATOM   4584  CB  LYS B 174      -9.485 -21.090  19.585  1.00  0.66           C  
ATOM   4585  CG  LYS B 174      -8.214 -20.775  20.386  1.00  0.66           C  
ATOM   4586  CD  LYS B 174      -7.852 -21.828  21.444  1.00  0.66           C  
ATOM   4587  CE  LYS B 174      -6.496 -21.511  22.080  1.00  0.66           C  
ATOM   4588  NZ  LYS B 174      -6.115 -22.551  23.059  1.00  0.66           N  
ATOM   4589  N   GLY B 175      -8.587 -21.041  16.404  1.00  0.67           N  
ATOM   4590  CA  GLY B 175      -7.436 -21.217  15.526  1.00  0.67           C  
ATOM   4591  C   GLY B 175      -7.736 -21.612  14.103  1.00  0.67           C  
ATOM   4592  O   GLY B 175      -8.785 -21.263  13.564  1.00  0.67           O  
ATOM   4593  N   PRO B 176      -6.818 -22.317  13.441  1.00  0.78           N  
ATOM   4594  CA  PRO B 176      -7.006 -22.773  12.070  1.00  0.78           C  
ATOM   4595  C   PRO B 176      -8.110 -23.816  11.914  1.00  0.78           C  
ATOM   4596  O   PRO B 176      -8.267 -24.653  12.781  1.00  0.78           O  
ATOM   4597  CB  PRO B 176      -5.671 -23.404  11.675  1.00  0.78           C  
ATOM   4598  CG  PRO B 176      -4.638 -22.751  12.577  1.00  0.78           C  
ATOM   4599  CD  PRO B 176      -5.415 -22.415  13.849  1.00  0.78           C  
ATOM   4600  N   GLY B 177      -8.914 -23.735  10.820  1.00  0.83           N  
ATOM   4601  CA  GLY B 177     -10.077 -24.607  10.584  1.00  0.83           C  
ATOM   4602  C   GLY B 177     -10.659 -24.458   9.210  1.00  0.83           C  
ATOM   4603  O   GLY B 177      -9.986 -24.089   8.262  1.00  0.83           O  
ATOM   4604  N   VAL B 178     -11.977 -24.723   9.072  1.00  0.82           N  
ATOM   4605  CA  VAL B 178     -12.680 -24.580   7.803  1.00  0.82           C  
ATOM   4606  C   VAL B 178     -14.036 -23.972   8.035  1.00  0.82           C  
ATOM   4607  O   VAL B 178     -14.611 -24.042   9.118  1.00  0.82           O  
ATOM   4608  CB  VAL B 178     -12.862 -25.873   7.012  1.00  0.82           C  
ATOM   4609  CG1 VAL B 178     -11.495 -26.296   6.465  1.00  0.82           C  
ATOM   4610  CG2 VAL B 178     -13.479 -26.991   7.871  1.00  0.82           C  
ATOM   4611  N   SER B 179     -14.578 -23.333   6.988  1.00  0.81           N  
ATOM   4612  CA  SER B 179     -15.886 -22.718   7.031  1.00  0.81           C  
ATOM   4613  C   SER B 179     -16.473 -22.722   5.650  1.00  0.81           C  
ATOM   4614  O   SER B 179     -15.757 -22.781   4.652  1.00  0.81           O  
ATOM   4615  CB  SER B 179     -15.849 -21.278   7.579  1.00  0.81           C  
ATOM   4616  OG  SER B 179     -17.160 -20.752   7.805  1.00  0.81           O  
ATOM   4617  N   LEU B 180     -17.807 -22.694   5.569  1.00  0.82           N  
ATOM   4618  CA  LEU B 180     -18.495 -22.587   4.311  1.00  0.82           C  
ATOM   4619  C   LEU B 180     -19.802 -21.885   4.515  1.00  0.82           C  
ATOM   4620  O   LEU B 180     -20.392 -21.892   5.596  1.00  0.82           O  
ATOM   4621  CB  LEU B 180     -18.735 -23.946   3.591  1.00  0.82           C  
ATOM   4622  CG  LEU B 180     -19.775 -24.890   4.232  1.00  0.82           C  
ATOM   4623  CD1 LEU B 180     -21.214 -24.629   3.763  1.00  0.82           C  
ATOM   4624  CD2 LEU B 180     -19.462 -26.358   3.925  1.00  0.82           C  
ATOM   4625  N   SER B 181     -20.301 -21.298   3.427  1.00  0.83           N  
ATOM   4626  CA  SER B 181     -21.661 -20.844   3.298  1.00  0.83           C  
ATOM   4627  C   SER B 181     -22.320 -21.633   2.193  1.00  0.83           C  
ATOM   4628  O   SER B 181     -21.668 -22.132   1.274  1.00  0.83           O  
ATOM   4629  CB  SER B 181     -21.738 -19.367   2.906  1.00  0.83           C  
ATOM   4630  OG  SER B 181     -20.922 -19.135   1.757  1.00  0.83           O  
ATOM   4631  N   MET B 182     -23.648 -21.762   2.242  1.00  0.79           N  
ATOM   4632  CA  MET B 182     -24.374 -22.354   1.142  1.00  0.79           C  
ATOM   4633  C   MET B 182     -25.787 -21.847   1.176  1.00  0.79           C  
ATOM   4634  O   MET B 182     -26.220 -21.213   2.135  1.00  0.79           O  
ATOM   4635  CB  MET B 182     -24.373 -23.904   1.117  1.00  0.79           C  
ATOM   4636  CG  MET B 182     -25.245 -24.572   2.196  1.00  0.79           C  
ATOM   4637  SD  MET B 182     -25.441 -26.369   2.054  1.00  0.79           S  
ATOM   4638  CE  MET B 182     -23.705 -26.767   2.337  1.00  0.79           C  
ATOM   4639  N   TYR B 183     -26.558 -22.118   0.117  1.00  0.84           N  
ATOM   4640  CA  TYR B 183     -27.855 -21.506  -0.040  1.00  0.84           C  
ATOM   4641  C   TYR B 183     -28.788 -22.420  -0.795  1.00  0.84           C  
ATOM   4642  O   TYR B 183     -28.346 -23.413  -1.356  1.00  0.84           O  
ATOM   4643  CB  TYR B 183     -27.753 -20.123  -0.732  1.00  0.84           C  
ATOM   4644  CG  TYR B 183     -27.432 -20.200  -2.201  1.00  0.84           C  
ATOM   4645  CD1 TYR B 183     -26.120 -20.416  -2.647  1.00  0.84           C  
ATOM   4646  CD2 TYR B 183     -28.475 -20.144  -3.141  1.00  0.84           C  
ATOM   4647  CE1 TYR B 183     -25.857 -20.577  -4.012  1.00  0.84           C  
ATOM   4648  CE2 TYR B 183     -28.219 -20.348  -4.501  1.00  0.84           C  
ATOM   4649  CZ  TYR B 183     -26.906 -20.558  -4.935  1.00  0.84           C  
ATOM   4650  OH  TYR B 183     -26.643 -20.711  -6.309  1.00  0.84           O  
ATOM   4651  N   ASN B 184     -30.086 -22.086  -0.831  1.00  0.83           N  
ATOM   4652  CA  ASN B 184     -30.994 -22.620  -1.824  1.00  0.83           C  
ATOM   4653  C   ASN B 184     -32.038 -21.542  -2.076  1.00  0.83           C  
ATOM   4654  O   ASN B 184     -32.115 -20.558  -1.341  1.00  0.83           O  
ATOM   4655  CB  ASN B 184     -31.590 -24.001  -1.422  1.00  0.83           C  
ATOM   4656  CG  ASN B 184     -31.778 -24.879  -2.658  1.00  0.83           C  
ATOM   4657  OD1 ASN B 184     -32.411 -24.467  -3.635  1.00  0.83           O  
ATOM   4658  ND2 ASN B 184     -31.195 -26.096  -2.655  1.00  0.83           N  
ATOM   4659  N   THR B 185     -32.819 -21.655  -3.161  1.00  0.85           N  
ATOM   4660  CA  THR B 185     -33.774 -20.625  -3.572  1.00  0.85           C  
ATOM   4661  C   THR B 185     -35.168 -21.208  -3.654  1.00  0.85           C  
ATOM   4662  O   THR B 185     -35.352 -22.335  -4.113  1.00  0.85           O  
ATOM   4663  CB  THR B 185     -33.443 -19.919  -4.893  1.00  0.85           C  
ATOM   4664  OG1 THR B 185     -33.446 -20.804  -6.011  1.00  0.85           O  
ATOM   4665  CG2 THR B 185     -32.035 -19.304  -4.823  1.00  0.85           C  
ATOM   4666  N   ASP B 186     -36.202 -20.453  -3.212  1.00  0.87           N  
ATOM   4667  CA  ASP B 186     -37.568 -20.952  -3.110  1.00  0.87           C  
ATOM   4668  C   ASP B 186     -38.138 -21.480  -4.423  1.00  0.87           C  
ATOM   4669  O   ASP B 186     -38.720 -22.560  -4.449  1.00  0.87           O  
ATOM   4670  CB  ASP B 186     -38.529 -19.837  -2.625  1.00  0.87           C  
ATOM   4671  CG  ASP B 186     -38.635 -19.707  -1.124  1.00  0.87           C  
ATOM   4672  OD1 ASP B 186     -37.868 -20.307  -0.334  1.00  0.87           O  
ATOM   4673  OD2 ASP B 186     -39.613 -19.027  -0.717  1.00  0.87           O  
ATOM   4674  N   ASP B 187     -37.955 -20.767  -5.551  1.00  0.86           N  
ATOM   4675  CA  ASP B 187     -38.448 -21.173  -6.858  1.00  0.86           C  
ATOM   4676  C   ASP B 187     -37.882 -22.520  -7.309  1.00  0.86           C  
ATOM   4677  O   ASP B 187     -38.604 -23.409  -7.751  1.00  0.86           O  
ATOM   4678  CB  ASP B 187     -38.134 -20.053  -7.874  1.00  0.86           C  
ATOM   4679  CG  ASP B 187     -38.903 -18.786  -7.524  1.00  0.86           C  
ATOM   4680  OD1 ASP B 187     -39.971 -18.876  -6.858  1.00  0.86           O  
ATOM   4681  OD2 ASP B 187     -38.391 -17.701  -7.899  1.00  0.86           O  
ATOM   4682  N   SER B 188     -36.573 -22.750  -7.086  1.00  0.82           N  
ATOM   4683  CA  SER B 188     -35.938 -24.046  -7.302  1.00  0.82           C  
ATOM   4684  C   SER B 188     -36.498 -25.164  -6.426  1.00  0.82           C  
ATOM   4685  O   SER B 188     -36.746 -26.277  -6.885  1.00  0.82           O  
ATOM   4686  CB  SER B 188     -34.411 -23.926  -7.075  1.00  0.82           C  
ATOM   4687  OG  SER B 188     -33.697 -25.064  -7.555  1.00  0.82           O  
ATOM   4688  N   ILE B 189     -36.754 -24.890  -5.128  1.00  0.86           N  
ATOM   4689  CA  ILE B 189     -37.412 -25.828  -4.222  1.00  0.86           C  
ATOM   4690  C   ILE B 189     -38.850 -26.135  -4.652  1.00  0.86           C  
ATOM   4691  O   ILE B 189     -39.296 -27.281  -4.625  1.00  0.86           O  
ATOM   4692  CB  ILE B 189     -37.369 -25.343  -2.769  1.00  0.86           C  
ATOM   4693  CG1 ILE B 189     -35.909 -25.113  -2.303  1.00  0.86           C  
ATOM   4694  CG2 ILE B 189     -38.058 -26.367  -1.839  1.00  0.86           C  
ATOM   4695  CD1 ILE B 189     -35.800 -24.457  -0.919  1.00  0.86           C  
ATOM   4696  N   ARG B 190     -39.621 -25.122  -5.097  1.00  0.80           N  
ATOM   4697  CA  ARG B 190     -40.969 -25.302  -5.612  1.00  0.80           C  
ATOM   4698  C   ARG B 190     -41.031 -26.162  -6.868  1.00  0.80           C  
ATOM   4699  O   ARG B 190     -41.847 -27.081  -6.951  1.00  0.80           O  
ATOM   4700  CB  ARG B 190     -41.637 -23.935  -5.903  1.00  0.80           C  
ATOM   4701  CG  ARG B 190     -41.957 -23.108  -4.641  1.00  0.80           C  
ATOM   4702  CD  ARG B 190     -42.474 -21.709  -4.985  1.00  0.80           C  
ATOM   4703  NE  ARG B 190     -42.783 -21.005  -3.700  1.00  0.80           N  
ATOM   4704  CZ  ARG B 190     -43.187 -19.730  -3.649  1.00  0.80           C  
ATOM   4705  NH1 ARG B 190     -43.243 -18.974  -4.744  1.00  0.80           N  
ATOM   4706  NH2 ARG B 190     -43.549 -19.208  -2.479  1.00  0.80           N  
ATOM   4707  N   ASP B 191     -40.141 -25.934  -7.850  1.00  0.85           N  
ATOM   4708  CA  ASP B 191     -40.026 -26.769  -9.033  1.00  0.85           C  
ATOM   4709  C   ASP B 191     -39.627 -28.207  -8.705  1.00  0.85           C  
ATOM   4710  O   ASP B 191     -40.185 -29.168  -9.241  1.00  0.85           O  
ATOM   4711  CB  ASP B 191     -38.998 -26.162 -10.011  1.00  0.85           C  
ATOM   4712  CG  ASP B 191     -39.505 -24.865 -10.621  1.00  0.85           C  
ATOM   4713  OD1 ASP B 191     -40.736 -24.615 -10.578  1.00  0.85           O  
ATOM   4714  OD2 ASP B 191     -38.641 -24.144 -11.182  1.00  0.85           O  
ATOM   4715  N   PHE B 192     -38.689 -28.396  -7.751  1.00  0.87           N  
ATOM   4716  CA  PHE B 192     -38.330 -29.695  -7.203  1.00  0.87           C  
ATOM   4717  C   PHE B 192     -39.523 -30.416  -6.574  1.00  0.87           C  
ATOM   4718  O   PHE B 192     -39.762 -31.595  -6.837  1.00  0.87           O  
ATOM   4719  CB  PHE B 192     -37.178 -29.486  -6.175  1.00  0.87           C  
ATOM   4720  CG  PHE B 192     -36.789 -30.688  -5.353  1.00  0.87           C  
ATOM   4721  CD1 PHE B 192     -36.680 -31.968  -5.918  1.00  0.87           C  
ATOM   4722  CD2 PHE B 192     -36.526 -30.526  -3.983  1.00  0.87           C  
ATOM   4723  CE1 PHE B 192     -36.371 -33.076  -5.122  1.00  0.87           C  
ATOM   4724  CE2 PHE B 192     -36.206 -31.629  -3.181  1.00  0.87           C  
ATOM   4725  CZ  PHE B 192     -36.142 -32.905  -3.752  1.00  0.87           C  
ATOM   4726  N   ALA B 193     -40.336 -29.705  -5.773  1.00  0.90           N  
ATOM   4727  CA  ALA B 193     -41.558 -30.240  -5.216  1.00  0.90           C  
ATOM   4728  C   ALA B 193     -42.574 -30.652  -6.269  1.00  0.90           C  
ATOM   4729  O   ALA B 193     -43.060 -31.783  -6.274  1.00  0.90           O  
ATOM   4730  CB  ALA B 193     -42.173 -29.185  -4.280  1.00  0.90           C  
ATOM   4731  N   HIS B 194     -42.848 -29.772  -7.254  1.00  0.81           N  
ATOM   4732  CA  HIS B 194     -43.759 -30.061  -8.350  1.00  0.81           C  
ATOM   4733  C   HIS B 194     -43.332 -31.254  -9.184  1.00  0.81           C  
ATOM   4734  O   HIS B 194     -44.147 -32.113  -9.513  1.00  0.81           O  
ATOM   4735  CB  HIS B 194     -43.914 -28.842  -9.288  1.00  0.81           C  
ATOM   4736  CG  HIS B 194     -44.860 -27.808  -8.756  1.00  0.81           C  
ATOM   4737  ND1 HIS B 194     -46.212 -28.092  -8.749  1.00  0.81           N  
ATOM   4738  CD2 HIS B 194     -44.642 -26.560  -8.271  1.00  0.81           C  
ATOM   4739  CE1 HIS B 194     -46.793 -27.012  -8.257  1.00  0.81           C  
ATOM   4740  NE2 HIS B 194     -45.885 -26.055  -7.951  1.00  0.81           N  
ATOM   4741  N   ALA B 195     -42.036 -31.375  -9.523  1.00  0.85           N  
ATOM   4742  CA  ALA B 195     -41.531 -32.539 -10.219  1.00  0.85           C  
ATOM   4743  C   ALA B 195     -41.683 -33.837  -9.435  1.00  0.85           C  
ATOM   4744  O   ALA B 195     -42.124 -34.848  -9.976  1.00  0.85           O  
ATOM   4745  CB  ALA B 195     -40.061 -32.304 -10.598  1.00  0.85           C  
ATOM   4746  N   SER B 196     -41.380 -33.829  -8.125  1.00  0.87           N  
ATOM   4747  CA  SER B 196     -41.564 -34.983  -7.256  1.00  0.87           C  
ATOM   4748  C   SER B 196     -43.002 -35.462  -7.127  1.00  0.87           C  
ATOM   4749  O   SER B 196     -43.269 -36.660  -7.224  1.00  0.87           O  
ATOM   4750  CB  SER B 196     -41.032 -34.693  -5.836  1.00  0.87           C  
ATOM   4751  OG  SER B 196     -39.608 -34.607  -5.858  1.00  0.87           O  
ATOM   4752  N   PHE B 197     -43.986 -34.553  -6.940  1.00  0.88           N  
ATOM   4753  CA  PHE B 197     -45.396 -34.933  -6.911  1.00  0.88           C  
ATOM   4754  C   PHE B 197     -45.907 -35.497  -8.228  1.00  0.88           C  
ATOM   4755  O   PHE B 197     -46.581 -36.525  -8.260  1.00  0.88           O  
ATOM   4756  CB  PHE B 197     -46.322 -33.741  -6.559  1.00  0.88           C  
ATOM   4757  CG  PHE B 197     -46.085 -33.229  -5.170  1.00  0.88           C  
ATOM   4758  CD1 PHE B 197     -46.267 -34.055  -4.049  1.00  0.88           C  
ATOM   4759  CD2 PHE B 197     -45.700 -31.896  -4.969  1.00  0.88           C  
ATOM   4760  CE1 PHE B 197     -45.998 -33.578  -2.761  1.00  0.88           C  
ATOM   4761  CE2 PHE B 197     -45.409 -31.422  -3.686  1.00  0.88           C  
ATOM   4762  CZ  PHE B 197     -45.551 -32.267  -2.583  1.00  0.88           C  
ATOM   4763  N   LYS B 198     -45.559 -34.854  -9.362  1.00  0.79           N  
ATOM   4764  CA  LYS B 198     -45.948 -35.315 -10.684  1.00  0.79           C  
ATOM   4765  C   LYS B 198     -45.379 -36.678 -11.020  1.00  0.79           C  
ATOM   4766  O   LYS B 198     -46.072 -37.540 -11.557  1.00  0.79           O  
ATOM   4767  CB  LYS B 198     -45.490 -34.313 -11.768  1.00  0.79           C  
ATOM   4768  CG  LYS B 198     -46.307 -33.016 -11.763  1.00  0.79           C  
ATOM   4769  CD  LYS B 198     -45.803 -32.004 -12.804  1.00  0.79           C  
ATOM   4770  CE  LYS B 198     -46.574 -30.684 -12.730  1.00  0.79           C  
ATOM   4771  NZ  LYS B 198     -46.101 -29.727 -13.754  1.00  0.79           N  
ATOM   4772  N   TYR B 199     -44.103 -36.918 -10.665  1.00  0.81           N  
ATOM   4773  CA  TYR B 199     -43.447 -38.195 -10.859  1.00  0.81           C  
ATOM   4774  C   TYR B 199     -44.143 -39.327 -10.100  1.00  0.81           C  
ATOM   4775  O   TYR B 199     -44.394 -40.409 -10.635  1.00  0.81           O  
ATOM   4776  CB  TYR B 199     -41.960 -38.044 -10.431  1.00  0.81           C  
ATOM   4777  CG  TYR B 199     -41.121 -39.152 -10.998  1.00  0.81           C  
ATOM   4778  CD1 TYR B 199     -41.188 -40.422 -10.430  1.00  0.81           C  
ATOM   4779  CD2 TYR B 199     -40.316 -38.963 -12.136  1.00  0.81           C  
ATOM   4780  CE1 TYR B 199     -40.549 -41.497 -11.031  1.00  0.81           C  
ATOM   4781  CE2 TYR B 199     -39.635 -40.046 -12.726  1.00  0.81           C  
ATOM   4782  CZ  TYR B 199     -39.779 -41.334 -12.187  1.00  0.81           C  
ATOM   4783  OH  TYR B 199     -39.202 -42.494 -12.762  1.00  0.81           O  
ATOM   4784  N   ALA B 200     -44.522 -39.080  -8.833  1.00  0.92           N  
ATOM   4785  CA  ALA B 200     -45.271 -40.014  -8.024  1.00  0.92           C  
ATOM   4786  C   ALA B 200     -46.639 -40.375  -8.586  1.00  0.92           C  
ATOM   4787  O   ALA B 200     -47.006 -41.547  -8.646  1.00  0.92           O  
ATOM   4788  CB  ALA B 200     -45.404 -39.402  -6.624  1.00  0.92           C  
ATOM   4789  N   LEU B 201     -47.404 -39.382  -9.074  1.00  0.88           N  
ATOM   4790  CA  LEU B 201     -48.669 -39.618  -9.745  1.00  0.88           C  
ATOM   4791  C   LEU B 201     -48.558 -40.390 -11.051  1.00  0.88           C  
ATOM   4792  O   LEU B 201     -49.325 -41.317 -11.301  1.00  0.88           O  
ATOM   4793  CB  LEU B 201     -49.375 -38.274 -10.028  1.00  0.88           C  
ATOM   4794  CG  LEU B 201     -49.905 -37.572  -8.766  1.00  0.88           C  
ATOM   4795  CD1 LEU B 201     -50.437 -36.184  -9.114  1.00  0.88           C  
ATOM   4796  CD2 LEU B 201     -51.015 -38.381  -8.085  1.00  0.88           C  
ATOM   4797  N   GLN B 202     -47.579 -40.056 -11.914  1.00  0.80           N  
ATOM   4798  CA  GLN B 202     -47.362 -40.765 -13.165  1.00  0.80           C  
ATOM   4799  C   GLN B 202     -46.947 -42.220 -12.989  1.00  0.80           C  
ATOM   4800  O   GLN B 202     -47.395 -43.105 -13.716  1.00  0.80           O  
ATOM   4801  CB  GLN B 202     -46.329 -40.023 -14.045  1.00  0.80           C  
ATOM   4802  CG  GLN B 202     -46.862 -38.666 -14.561  1.00  0.80           C  
ATOM   4803  CD  GLN B 202     -45.822 -37.933 -15.407  1.00  0.80           C  
ATOM   4804  OE1 GLN B 202     -44.612 -38.114 -15.293  1.00  0.80           O  
ATOM   4805  NE2 GLN B 202     -46.317 -37.046 -16.302  1.00  0.80           N  
ATOM   4806  N   ARG B 203     -46.086 -42.518 -12.000  1.00  0.77           N  
ATOM   4807  CA  ARG B 203     -45.686 -43.883 -11.730  1.00  0.77           C  
ATOM   4808  C   ARG B 203     -46.644 -44.657 -10.838  1.00  0.77           C  
ATOM   4809  O   ARG B 203     -46.546 -45.881 -10.800  1.00  0.77           O  
ATOM   4810  CB  ARG B 203     -44.294 -43.906 -11.066  1.00  0.77           C  
ATOM   4811  CG  ARG B 203     -43.116 -43.495 -11.971  1.00  0.77           C
[truncated: 145,127 more chars]
