# Supplementary material for: C. elegans Cytoplasmic Isocitrate Dehydrogenase Neomorphic G98N and R133H Mutants Produce the Oncometabolite 2-Hydroxyglutarate
Source: Int J Mol Sci. 2025 Aug 25;26(17):8238. doi: 10.3390/ijms26178238 (PMC12427979; doi:10.3390/ijms26178238)
Supplement: Supplementary file 1 [file ijms-26-08238-s001.zip › StructureS4.pdb]

TITLE     SWISS-MODEL SERVER (https://swissmodel.expasy.org)
TITLE    2 R133H
EXPDTA    THEORETICAL MODEL (SWISS-MODEL SERVER)
AUTHOR    SWISS-MODEL SERVER (SEE REFERENCE IN JRNL Records)
REVDAT   1   11-SEP-24 1MOD    1       21:52
JRNL        AUTH   A.WATERHOUSE,M.BERTONI,S.BIENERT,G.STUDER,G.TAURIELLO,
JRNL        AUTH 2 R.GUMIENNY,F.T.HEER,T.A.P.DE BEER,C.REMPFER,L.BORDOLI,
JRNL        AUTH 3 R.LEPORE,T.SCHWEDE
JRNL        TITL   SWISS-MODEL: HOMOLOGY MODELLING OF PROTEIN STRUCTURES AND
JRNL        TITL 2 COMPLEXES
JRNL        REF    NUCLEIC.ACIDS.RES..           V.  46 W296  2018
JRNL        PMID   29788355
JRNL        DOI    10.1093/nar/gky427
REMARK   1
REMARK   1 REFERENCE 1
REMARK   1  AUTH   S.BIENERT,A.WATERHOUSE,T.A.P.DE BEER,G.TAURIELLO,G.STUDER,
REMARK   1  AUTH 2 L.BORDOLI,T.SCHWEDE
REMARK   1  TITL   THE SWISS-MODEL REPOSITORY - NEW FEATURES AND FUNCTIONALITY
REMARK   1  REF    NUCLEIC.ACIDS.RES..           V.  45       2017
REMARK   1  REFN                   ISSN 0305-1048
REMARK   1  PMID   27899672
REMARK   1  DOI    10.1093/nar/gkw1132
REMARK   1
REMARK   1 REFERENCE 2
REMARK   1  AUTH   N.GUEX,M.C.PEITSCH,T.SCHWEDE
REMARK   1  TITL   AUTOMATED COMPARATIVE PROTEIN STRUCTURE MODELING WITH
REMARK   1  TITL 2 SWISS-MODEL AND SWISS-PDBVIEWER: A HISTORICAL PERSPECTIVE
REMARK   1  REF    ELECTROPHORESIS               V.  30       2009
REMARK   1  REFN                   ISSN 0173-0835
REMARK   1  PMID   19517507
REMARK   1  DOI    10.1002/elps.200900140
REMARK   1
REMARK   1 REFERENCE 3
REMARK   1  AUTH   G.STUDER,G.TAURIELLO,S.BIENERT,M.BIASINI,N.JOHNER,T.SCHWEDE
REMARK   1  TITL   PROMOD3 - A VERSATILE HOMOLOGY MODELLING TOOLBOX
REMARK   1  REF    PLOS COMP. BIOL.              V.  17       2021
REMARK   1  REFN                   ISSN 
REMARK   1  PMID   33507980
REMARK   1  DOI    10.1371/journal.pcbi.1008667
REMARK   1
REMARK   1 REFERENCE 4
REMARK   1  AUTH   G.STUDER,C.REMPFER,A.WATERHOUSE,R.GUMIENNY,J.HAAS,T.SCHWEDE
REMARK   1  TITL   QMEANDISCO - DISTANCE CONSTRAINTS APPLIED ON MODEL QUALITY 
REMARK   1  TITL 2 ESTIMATION
REMARK   1  REF    BIOINFORMATICS                V.  36       2020
REMARK   1  REFN                   ISSN 
REMARK   1  PMID   31697312
REMARK   1  DOI    10.1093/bioinformatics/btz828
REMARK   1
REMARK   1 REFERENCE 5
REMARK   1  AUTH   P.BENKERT,M.BIASINI,T.SCHWEDE
REMARK   1  TITL   TOWARD THE ESTIMATION OF THE ABSOLUTE QUALITY OF INDIVIDUAL
REMARK   1  TITL 2 PROTEIN STRUCTURE MODELS
REMARK   1  REF    BIOINFORMATICS                V.  27       2011
REMARK   1  REFN                   ISSN 1367-4803
REMARK   1  PMID   21134891
REMARK   1  DOI    10.1093/bioinformatics/btq662
REMARK   1
REMARK   1 REFERENCE 6
REMARK   1  AUTH   M.BERTONI,F.KIEFER,M.BIASINI,L.BORDOLI,T.SCHWEDE
REMARK   1  TITL   MODELING PROTEIN QUATERNARY STRUCTURE OF HOMO- AND
REMARK   1  TITL 2 HETERO-OLIGOMERS BEYOND BINARY INTERACTIONS BY HOMOLOGY
REMARK   1  REF    SCI.REP.                      V.   7       2017
REMARK   1  REFN                   ISSN
REMARK   1  PMID   28874689
REMARK   1  DOI    10.1038/s41598-017-09654-8
REMARK   1
REMARK   1 DISCLAIMER
REMARK   1 The SWISS-MODEL SERVER produces theoretical models for proteins.
REMARK   1 The results of any theoretical modelling procedure is
REMARK   1 NON-EXPERIMENTAL and MUST be considered with care. These models may
REMARK   1 contain significant errors. This is especially true for automated
REMARK   1 modeling since there is no human intervention during model
REMARK   1 building. Please read the header section and the logfile carefully
REMARK   1 to know what templates and alignments were used during the model
REMARK   1 building process. All information by the SWISS-MODEL SERVER is
REMARK   1 provided "AS-IS", without any warranty, expressed or implied.
REMARK   2
REMARK   2 COPYRIGHT NOTICE
REMARK   2 This SWISS-MODEL protein model is copyright. It is produced by the
REMARK   2 SWISS-MODEL server, developed by the Computational Structural
REMARK   2 Biology Group at the SIB Swiss Institute of Bioinformatics at the
REMARK   2 Biozentrum, University of Basel (https://swissmodel.expasy.org). This
REMARK   2 model is licensed under the CC BY-SA 4.0 Creative Commons
REMARK   2 Attribution-ShareAlike 4.0 International License
REMARK   2 (https://creativecommons.org/licenses/by-sa/4.0/legalcode), i.e. you
REMARK   2 can copy and redistribute the model in any medium or format,
REMARK   2 transform and build upon the model for any purpose, even
REMARK   2 commercially, under the following terms:
REMARK   2 Attribution - You must give appropriate credit, provide a link to
REMARK   2 the license, and indicate if changes were made. You may do so in any
REMARK   2 reasonable manner, but not in any way that suggests the licensor
REMARK   2 endorses you or your use. When you publish, patent or distribute
REMARK   2 results that were fully or partially based on the model, please cite
REMARK   2 the corresponding papers mentioned under JRNL.
REMARK   2 ShareAlike - If you remix, transform, or build upon the material,
REMARK   2 you must distribute your contributions under the same license as the
REMARK   2 original.
REMARK   2 No additional restrictions - you may not apply legal terms or
REMARK   2 technological measures that legally restrict others from doing
REMARK   2 anything the license permits.
REMARK   2 Find a human-readable summary of (and not a substitute for) the
REMARK   2 CC BY-SA 4.0 license at this link:
REMARK   2 https://creativecommons.org/licenses/by-sa/4.0/
REMARK   3 
REMARK   3 MODEL INFORMATION
REMARK   3  SMVERSN 2024-08.22
REMARK   3  ENGIN   PROMOD3
REMARK   3  VERSN   3.4.1
REMARK   3  OSTAT   homo-dimer
REMARK   3  OSRSN   PREDICTION
REMARK   3  QSPRD   1.000
REMARK   3  GMQE    0.89
REMARK   3  QMNV    4.3.1
REMARK   3  QMNDG   0.84
REMARK   3  MODT    FALSE
REMARK   3 
REMARK   3 MODEL LIGAND 1
REMARK   3  NAME    NAP
REMARK   3  BIND    A.73
REMARK   3  BIND 2  A.75
REMARK   3  BIND 3  A.76
REMARK   3  BIND 4  A.77
REMARK   3  BIND 5  A.78
REMARK   3  BIND 6  A.83
REMARK   3  BIND 7  A.97
REMARK   3  BIND 8  A.287
REMARK   3  BIND 9  A.288
REMARK   3  BIND 10  A.306
REMARK   3  BIND 11  A.307
REMARK   3  BIND 12  A.308
REMARK   3  BIND 13  A.309
REMARK   3  BIND 14  A.310
REMARK   3  BIND 15  A.311
REMARK   3  BIND 16  A.312
REMARK   3  BIND 17  A.313
REMARK   3  BIND 18  A.314
REMARK   3  BIND 19  A.326
REMARK   3  BIND 20  A.327
REMARK   3  BIND 21  B.249
REMARK   3  BIND 22  B.251
REMARK   3  BIND 23  B.252
REMARK   3  BIND 24  B.256
REMARK   3  BIND 25  B.259
REMARK   3  BIND 26  _.1
REMARK   3 
REMARK   3 MODEL LIGAND 2
REMARK   3  NAME    NAP
REMARK   3  BIND    A.249
REMARK   3  BIND 2  A.252
REMARK   3  BIND 3  A.256
REMARK   3  BIND 4  A.259
REMARK   3  BIND 5  B.73
REMARK   3  BIND 6  B.75
REMARK   3  BIND 7  B.76
REMARK   3  BIND 8  B.77
REMARK   3  BIND 9  B.78
REMARK   3  BIND 10  B.83
REMARK   3  BIND 11  B.97
REMARK   3  BIND 12  B.287
REMARK   3  BIND 13  B.288
REMARK   3  BIND 14  B.306
REMARK   3  BIND 15  B.307
REMARK   3  BIND 16  B.308
REMARK   3  BIND 17  B.309
REMARK   3  BIND 18  B.310
REMARK   3  BIND 19  B.311
REMARK   3  BIND 20  B.312
REMARK   3  BIND 21  B.313
REMARK   3  BIND 22  B.314
REMARK   3  BIND 23  B.326
REMARK   3  BIND 24  B.327
REMARK   3  BIND 25  _.3
REMARK   3 
REMARK   3 TEMPLATE 1
REMARK   3  PDBID   5yzh
REMARK   3  CHAIN   A
REMARK   3  MMCIF   A
REMARK   3  PDBV    2024-08-30
REMARK   3  SMTLE   5yzh.1.A
REMARK   3  SMTLV   2024-09-04
REMARK   3  MTHD    X-RAY DIFFRACTION 1.99 A
REMARK   3  FOUND   BLAST
REMARK   3  GMQE    0.91
REMARK   3  SIM     0.54
REMARK   3  SID     76.47
REMARK   3  OSTAT   homo-dimer
REMARK   3  LIGND   NAP
REMARK   3  LIGND 2 NAP
REMARK   3  ALN A TRG MAAQKIQGGDIVEMQGDEMTRIIWDLIKEKLILPYVDLNVHFFDLGIEHRDATDDQVT
REMARK   3  ALN A TRG IDAANATLKYNVAVKCATITPDEARVEEFKLKKMWKSPNGTIRNILGGTVFREPIIVK
REMARK   3  ALN A TRG NVPRLVNTWSKPIIIGHHAHADQYKATDFVVPGAGKLEIKFVSADGTQTIQETVFDF-
REMARK   3  ALN A TRG KGPGVSLSMYNTDDSIRDFAHASFKYALQRKFPLYLSTKNTILKKYDGRFKDIFAEIY
REMARK   3  ALN A TRG -PEYEAEFKAAGIWYEHRLIDDMVAQAMKSDGGFVWACKNYDGDVQSDSVAQGYGSLG
REMARK   3  ALN A TRG LMTSVLVCPDGKTVEAEAAHGTVTRHYRMHQKGQETSTNPIASIFAWSRGLAHRATLD
REMARK   3  ALN A TRG KNSALETFANNLEAVCIETMEAGFLTKDLAICVKGGNASAVTRTDYLNTFEFLDKLAE
REMARK   3  ALN A TRG NLAKKQAH
REMARK   3  ALN A TPL --SRKIQGGSVVEMQGDEMTRIIWELIKEKLILPYVELDLHSYDLGIENRDATNDQVT
REMARK   3  ALN A TPL KDAAEAIKKYNVGVKCATITPDEKRVEEFKLKQMWKSPNGTIRNILGGTVFREAIICK
REMARK   3  ALN A TPL NIPRLVTGWVKPIIIGRHAYGDQYRATDFVVPGPGKVEITYTPKDGTQKVTYMVHDFE
REMARK   3  ALN A TPL EGGGVAMGMYNQDKSIEDFAHSSFQMALSKGWPLYLSTKNTILKKYDGRFKDIFQEIY
REMARK   3  ALN A TPL DKKYKSQFEAQKICYEHRLIDDMVAQAMKSEGGFIWACKNYDGDVQSDSVAQGYGSLG
REMARK   3  ALN A TPL MMTSVLICPDGKTVEAEAAHGTVTRHYRMYQKGQETSTNPIASIFAWSRGLAHRAKLD
REMARK   3  ALN A TPL NNTELSFFAKALEDVCIETIEAGFMTKDLAACIKG--LPNVQRSDYLNTFEFMDKLGE
REMARK   3  ALN A TPL NLKAKLAQ
REMARK   3  ALN A OFF 1
ATOM      1  N   GLN A   4      18.439  -2.356  12.449  1.00  0.57           N  
ATOM      2  CA  GLN A   4      17.576  -1.272  11.865  1.00  0.57           C  
ATOM      3  C   GLN A   4      16.129  -1.500  12.240  1.00  0.57           C  
ATOM      4  O   GLN A   4      15.826  -2.514  12.859  1.00  0.57           O  
ATOM      5  CB  GLN A   4      17.761  -1.233  10.325  1.00  0.57           C  
ATOM      6  CG  GLN A   4      19.158  -0.739   9.869  1.00  0.57           C  
ATOM      7  CD  GLN A   4      19.262  -0.797   8.340  1.00  0.57           C  
ATOM      8  OE1 GLN A   4      18.848  -1.783   7.736  1.00  0.57           O  
ATOM      9  NE2 GLN A   4      19.829   0.253   7.709  1.00  0.57           N  
ATOM     10  N   LYS A   5      15.219  -0.563  11.920  1.00  0.71           N  
ATOM     11  CA  LYS A   5      13.815  -0.692  12.257  1.00  0.71           C  
ATOM     12  C   LYS A   5      13.063  -1.559  11.264  1.00  0.71           C  
ATOM     13  O   LYS A   5      13.453  -1.692  10.103  1.00  0.71           O  
ATOM     14  CB  LYS A   5      13.140   0.693  12.304  1.00  0.71           C  
ATOM     15  CG  LYS A   5      13.744   1.626  13.359  1.00  0.71           C  
ATOM     16  CD  LYS A   5      13.046   2.990  13.346  1.00  0.71           C  
ATOM     17  CE  LYS A   5      13.668   3.978  14.328  1.00  0.71           C  
ATOM     18  NZ  LYS A   5      12.873   5.218  14.328  1.00  0.71           N  
ATOM     19  N   ILE A   6      11.945  -2.166  11.705  1.00  0.82           N  
ATOM     20  CA  ILE A   6      11.032  -2.899  10.841  1.00  0.82           C  
ATOM     21  C   ILE A   6      10.409  -1.968   9.817  1.00  0.82           C  
ATOM     22  O   ILE A   6       9.894  -0.908  10.158  1.00  0.82           O  
ATOM     23  CB  ILE A   6       9.927  -3.598  11.634  1.00  0.82           C  
ATOM     24  CG1 ILE A   6      10.559  -4.566  12.662  1.00  0.82           C  
ATOM     25  CG2 ILE A   6       8.949  -4.344  10.690  1.00  0.82           C  
ATOM     26  CD1 ILE A   6       9.542  -5.177  13.627  1.00  0.82           C  
ATOM     27  N   GLN A   7      10.429  -2.343   8.526  1.00  0.77           N  
ATOM     28  CA  GLN A   7       9.815  -1.547   7.485  1.00  0.77           C  
ATOM     29  C   GLN A   7       8.344  -1.892   7.421  1.00  0.77           C  
ATOM     30  O   GLN A   7       7.962  -2.980   6.996  1.00  0.77           O  
ATOM     31  CB  GLN A   7      10.497  -1.819   6.123  1.00  0.77           C  
ATOM     32  CG  GLN A   7      12.024  -1.564   6.144  1.00  0.77           C  
ATOM     33  CD  GLN A   7      12.330  -0.103   6.477  1.00  0.77           C  
ATOM     34  OE1 GLN A   7      12.092   0.777   5.651  1.00  0.77           O  
ATOM     35  NE2 GLN A   7      12.845   0.171   7.696  1.00  0.77           N  
ATOM     36  N   GLY A   8       7.480  -0.992   7.922  1.00  0.81           N  
ATOM     37  CA  GLY A   8       6.102  -1.326   8.242  1.00  0.81           C  
ATOM     38  C   GLY A   8       5.076  -0.916   7.230  1.00  0.81           C  
ATOM     39  O   GLY A   8       3.913  -1.266   7.380  1.00  0.81           O  
ATOM     40  N   GLY A   9       5.452  -0.175   6.172  1.00  0.86           N  
ATOM     41  CA  GLY A   9       4.506   0.270   5.146  1.00  0.86           C  
ATOM     42  C   GLY A   9       3.518   1.334   5.575  1.00  0.86           C  
ATOM     43  O   GLY A   9       3.701   2.028   6.575  1.00  0.86           O  
ATOM     44  N   ASP A  10       2.466   1.531   4.759  1.00  0.94           N  
ATOM     45  CA  ASP A  10       1.571   2.667   4.856  1.00  0.94           C  
ATOM     46  C   ASP A  10       0.430   2.468   5.851  1.00  0.94           C  
ATOM     47  O   ASP A  10      -0.312   1.481   5.816  1.00  0.94           O  
ATOM     48  CB  ASP A  10       0.978   3.047   3.469  1.00  0.94           C  
ATOM     49  CG  ASP A  10       2.014   3.482   2.437  1.00  0.94           C  
ATOM     50  OD1 ASP A  10       3.230   3.221   2.604  1.00  0.94           O  
ATOM     51  OD2 ASP A  10       1.583   4.138   1.458  1.00  0.94           O  
ATOM     52  N   ILE A  11       0.250   3.440   6.765  1.00  0.95           N  
ATOM     53  CA  ILE A  11      -0.776   3.402   7.791  1.00  0.95           C  
ATOM     54  C   ILE A  11      -1.394   4.780   7.935  1.00  0.95           C  
ATOM     55  O   ILE A  11      -0.718   5.807   7.874  1.00  0.95           O  
ATOM     56  CB  ILE A  11      -0.236   2.902   9.136  1.00  0.95           C  
ATOM     57  CG1 ILE A  11      -1.358   2.719  10.184  1.00  0.95           C  
ATOM     58  CG2 ILE A  11       0.884   3.826   9.666  1.00  0.95           C  
ATOM     59  CD1 ILE A  11      -0.933   1.856  11.376  1.00  0.95           C  
ATOM     60  N   VAL A  12      -2.727   4.851   8.105  1.00  0.96           N  
ATOM     61  CA  VAL A  12      -3.413   6.100   8.374  1.00  0.96           C  
ATOM     62  C   VAL A  12      -3.525   6.303   9.867  1.00  0.96           C  
ATOM     63  O   VAL A  12      -4.077   5.472  10.586  1.00  0.96           O  
ATOM     64  CB  VAL A  12      -4.788   6.137   7.732  1.00  0.96           C  
ATOM     65  CG1 VAL A  12      -5.495   7.479   8.006  1.00  0.96           C  
ATOM     66  CG2 VAL A  12      -4.592   5.947   6.223  1.00  0.96           C  
ATOM     67  N   GLU A  13      -2.993   7.424  10.376  1.00  0.91           N  
ATOM     68  CA  GLU A  13      -3.031   7.734  11.787  1.00  0.91           C  
ATOM     69  C   GLU A  13      -3.983   8.884  12.006  1.00  0.91           C  
ATOM     70  O   GLU A  13      -3.873   9.936  11.379  1.00  0.91           O  
ATOM     71  CB  GLU A  13      -1.645   8.160  12.334  1.00  0.91           C  
ATOM     72  CG  GLU A  13      -1.654   8.415  13.863  1.00  0.91           C  
ATOM     73  CD  GLU A  13      -0.553   9.329  14.378  1.00  0.91           C  
ATOM     74  OE1 GLU A  13       0.603   9.317  13.897  1.00  0.91           O  
ATOM     75  OE2 GLU A  13      -0.849  10.051  15.369  1.00  0.91           O  
ATOM     76  N   MET A  14      -4.945   8.717  12.929  1.00  0.92           N  
ATOM     77  CA  MET A  14      -5.812   9.802  13.328  1.00  0.92           C  
ATOM     78  C   MET A  14      -5.618  10.114  14.794  1.00  0.92           C  
ATOM     79  O   MET A  14      -6.018   9.347  15.671  1.00  0.92           O  
ATOM     80  CB  MET A  14      -7.285   9.460  13.065  1.00  0.92           C  
ATOM     81  CG  MET A  14      -7.604   9.375  11.563  1.00  0.92           C  
ATOM     82  SD  MET A  14      -9.019   8.312  11.201  1.00  0.92           S  
ATOM     83  CE  MET A  14      -8.090   6.773  11.427  1.00  0.92           C  
ATOM     84  N   GLN A  15      -5.008  11.280  15.083  1.00  0.92           N  
ATOM     85  CA  GLN A  15      -4.852  11.806  16.428  1.00  0.92           C  
ATOM     86  C   GLN A  15      -6.169  12.366  16.924  1.00  0.92           C  
ATOM     87  O   GLN A  15      -7.024  12.766  16.141  1.00  0.92           O  
ATOM     88  CB  GLN A  15      -3.735  12.880  16.498  1.00  0.92           C  
ATOM     89  CG  GLN A  15      -3.427  13.545  17.855  1.00  0.92           C  
ATOM     90  CD  GLN A  15      -3.012  12.536  18.922  1.00  0.92           C  
ATOM     91  OE1 GLN A  15      -3.845  11.753  19.392  1.00  0.92           O  
ATOM     92  NE2 GLN A  15      -1.742  12.595  19.372  1.00  0.92           N  
ATOM     93  N   GLY A  16      -6.381  12.352  18.247  1.00  0.96           N  
ATOM     94  CA  GLY A  16      -7.634  12.740  18.861  1.00  0.96           C  
ATOM     95  C   GLY A  16      -7.462  13.825  19.865  1.00  0.96           C  
ATOM     96  O   GLY A  16      -6.700  14.771  19.676  1.00  0.96           O  
ATOM     97  N   ASP A  17      -8.189  13.708  20.979  1.00  0.93           N  
ATOM     98  CA  ASP A  17      -8.422  14.805  21.885  1.00  0.93           C  
ATOM     99  C   ASP A  17      -8.052  14.427  23.312  1.00  0.93           C  
ATOM    100  O   ASP A  17      -7.858  13.260  23.643  1.00  0.93           O  
ATOM    101  CB  ASP A  17      -9.922  15.144  21.850  1.00  0.93           C  
ATOM    102  CG  ASP A  17     -10.303  15.779  20.533  1.00  0.93           C  
ATOM    103  OD1 ASP A  17      -9.859  16.921  20.301  1.00  0.93           O  
ATOM    104  OD2 ASP A  17     -11.079  15.166  19.750  1.00  0.93           O  
ATOM    105  N   GLU A  18      -7.938  15.441  24.192  1.00  0.90           N  
ATOM    106  CA  GLU A  18      -7.806  15.309  25.637  1.00  0.90           C  
ATOM    107  C   GLU A  18      -6.823  14.258  26.166  1.00  0.90           C  
ATOM    108  O   GLU A  18      -5.643  14.259  25.817  1.00  0.90           O  
ATOM    109  CB  GLU A  18      -9.211  15.247  26.288  1.00  0.90           C  
ATOM    110  CG  GLU A  18     -10.078  16.476  25.916  1.00  0.90           C  
ATOM    111  CD  GLU A  18     -11.514  16.392  26.414  1.00  0.90           C  
ATOM    112  OE1 GLU A  18     -12.229  15.400  26.105  1.00  0.90           O  
ATOM    113  OE2 GLU A  18     -11.987  17.359  27.062  1.00  0.90           O  
ATOM    114  N   MET A  19      -7.252  13.361  27.081  1.00  0.90           N  
ATOM    115  CA  MET A  19      -6.359  12.416  27.733  1.00  0.90           C  
ATOM    116  C   MET A  19      -5.787  11.364  26.794  1.00  0.90           C  
ATOM    117  O   MET A  19      -4.610  11.005  26.853  1.00  0.90           O  
ATOM    118  CB  MET A  19      -7.061  11.707  28.915  1.00  0.90           C  
ATOM    119  CG  MET A  19      -6.076  11.146  29.956  1.00  0.90           C  
ATOM    120  SD  MET A  19      -5.163  12.446  30.845  1.00  0.90           S  
ATOM    121  CE  MET A  19      -3.678  11.452  31.150  1.00  0.90           C  
ATOM    122  N   THR A  20      -6.619  10.854  25.867  1.00  0.93           N  
ATOM    123  CA  THR A  20      -6.210   9.892  24.852  1.00  0.93           C  
ATOM    124  C   THR A  20      -5.173  10.445  23.903  1.00  0.93           C  
ATOM    125  O   THR A  20      -4.263   9.717  23.520  1.00  0.93           O  
ATOM    126  CB  THR A  20      -7.355   9.292  24.053  1.00  0.93           C  
ATOM    127  OG1 THR A  20      -8.247  10.306  23.615  1.00  0.93           O  
ATOM    128  CG2 THR A  20      -8.143   8.351  24.972  1.00  0.93           C  
ATOM    129  N   ARG A  21      -5.239  11.746  23.544  1.00  0.89           N  
ATOM    130  CA  ARG A  21      -4.226  12.434  22.751  1.00  0.89           C  
ATOM    131  C   ARG A  21      -2.835  12.383  23.377  1.00  0.89           C  
ATOM    132  O   ARG A  21      -1.852  12.050  22.718  1.00  0.89           O  
ATOM    133  CB  ARG A  21      -4.656  13.912  22.553  1.00  0.89           C  
ATOM    134  CG  ARG A  21      -3.794  14.759  21.598  1.00  0.89           C  
ATOM    135  CD  ARG A  21      -4.324  16.188  21.409  1.00  0.89           C  
ATOM    136  NE  ARG A  21      -3.474  16.851  20.362  1.00  0.89           N  
ATOM    137  CZ  ARG A  21      -3.815  17.013  19.072  1.00  0.89           C  
ATOM    138  NH1 ARG A  21      -4.948  16.565  18.551  1.00  0.89           N  
ATOM    139  NH2 ARG A  21      -2.964  17.616  18.246  1.00  0.89           N  
ATOM    140  N   ILE A  22      -2.742  12.633  24.700  1.00  0.91           N  
ATOM    141  CA  ILE A  22      -1.507  12.536  25.474  1.00  0.91           C  
ATOM    142  C   ILE A  22      -0.949  11.118  25.498  1.00  0.91           C  
ATOM    143  O   ILE A  22       0.239  10.882  25.279  1.00  0.91           O  
ATOM    144  CB  ILE A  22      -1.734  13.030  26.907  1.00  0.91           C  
ATOM    145  CG1 ILE A  22      -2.176  14.514  26.888  1.00  0.91           C  
ATOM    146  CG2 ILE A  22      -0.455  12.841  27.762  1.00  0.91           C  
ATOM    147  CD1 ILE A  22      -2.616  15.037  28.260  1.00  0.91           C  
ATOM    148  N   ILE A  23      -1.818  10.111  25.725  1.00  0.92           N  
ATOM    149  CA  ILE A  23      -1.453   8.701  25.682  1.00  0.92           C  
ATOM    150  C   ILE A  23      -0.949   8.276  24.314  1.00  0.92           C  
ATOM    151  O   ILE A  23       0.039   7.560  24.195  1.00  0.92           O  
ATOM    152  CB  ILE A  23      -2.632   7.831  26.118  1.00  0.92           C  
ATOM    153  CG1 ILE A  23      -2.828   7.993  27.639  1.00  0.92           C  
ATOM    154  CG2 ILE A  23      -2.433   6.343  25.744  1.00  0.92           C  
ATOM    155  CD1 ILE A  23      -4.129   7.375  28.155  1.00  0.92           C  
ATOM    156  N   TRP A  24      -1.610   8.735  23.239  1.00  0.89           N  
ATOM    157  CA  TRP A  24      -1.290   8.407  21.868  1.00  0.89           C  
ATOM    158  C   TRP A  24       0.116   8.818  21.447  1.00  0.89           C  
ATOM    159  O   TRP A  24       0.859   8.025  20.869  1.00  0.89           O  
ATOM    160  CB  TRP A  24      -2.344   9.103  20.981  1.00  0.89           C  
ATOM    161  CG  TRP A  24      -2.408   8.649  19.548  1.00  0.89           C  
ATOM    162  CD1 TRP A  24      -1.857   9.227  18.446  1.00  0.89           C  
ATOM    163  CD2 TRP A  24      -3.159   7.514  19.086  1.00  0.89           C  
ATOM    164  NE1 TRP A  24      -2.243   8.557  17.312  1.00  0.89           N  
ATOM    165  CE2 TRP A  24      -3.043   7.496  17.683  1.00  0.89           C  
ATOM    166  CE3 TRP A  24      -3.916   6.564  19.770  1.00  0.89           C  
ATOM    167  CZ2 TRP A  24      -3.680   6.515  16.931  1.00  0.89           C  
ATOM    168  CZ3 TRP A  24      -4.551   5.570  19.012  1.00  0.89           C  
ATOM    169  CH2 TRP A  24      -4.428   5.541  17.615  1.00  0.89           C  
ATOM    170  N   ASP A  25       0.544  10.048  21.791  1.00  0.91           N  
ATOM    171  CA  ASP A  25       1.898  10.513  21.557  1.00  0.91           C  
ATOM    172  C   ASP A  25       2.944   9.715  22.340  1.00  0.91           C  
ATOM    173  O   ASP A  25       3.971   9.309  21.793  1.00  0.91           O  
ATOM    174  CB  ASP A  25       1.983  12.036  21.829  1.00  0.91           C  
ATOM    175  CG  ASP A  25       1.265  12.797  20.722  1.00  0.91           C  
ATOM    176  OD1 ASP A  25       1.344  12.362  19.537  1.00  0.91           O  
ATOM    177  OD2 ASP A  25       0.619  13.830  21.029  1.00  0.91           O  
ATOM    178  N   LEU A  26       2.670   9.384  23.620  1.00  0.91           N  
ATOM    179  CA  LEU A  26       3.510   8.504  24.419  1.00  0.91           C  
ATOM    180  C   LEU A  26       3.619   7.081  23.862  1.00  0.91           C  
ATOM    181  O   LEU A  26       4.695   6.486  23.857  1.00  0.91           O  
ATOM    182  CB  LEU A  26       3.013   8.465  25.883  1.00  0.91           C  
ATOM    183  CG  LEU A  26       3.176   9.803  26.640  1.00  0.91           C  
ATOM    184  CD1 LEU A  26       2.372   9.818  27.949  1.00  0.91           C  
ATOM    185  CD2 LEU A  26       4.648  10.096  26.960  1.00  0.91           C  
ATOM    186  N   ILE A  27       2.519   6.497  23.334  1.00  0.91           N  
ATOM    187  CA  ILE A  27       2.546   5.221  22.618  1.00  0.91           C  
ATOM    188  C   ILE A  27       3.429   5.283  21.382  1.00  0.91           C  
ATOM    189  O   ILE A  27       4.276   4.414  21.168  1.00  0.91           O  
ATOM    190  CB  ILE A  27       1.141   4.762  22.211  1.00  0.91           C  
ATOM    191  CG1 ILE A  27       0.322   4.392  23.466  1.00  0.91           C  
ATOM    192  CG2 ILE A  27       1.187   3.560  21.231  1.00  0.91           C  
ATOM    193  CD1 ILE A  27      -1.171   4.229  23.165  1.00  0.91           C  
ATOM    194  N   LYS A  28       3.306   6.337  20.548  1.00  0.87           N  
ATOM    195  CA  LYS A  28       4.155   6.480  19.379  1.00  0.87           C  
ATOM    196  C   LYS A  28       5.629   6.609  19.723  1.00  0.87           C  
ATOM    197  O   LYS A  28       6.457   5.884  19.173  1.00  0.87           O  
ATOM    198  CB  LYS A  28       3.749   7.697  18.515  1.00  0.87           C  
ATOM    199  CG  LYS A  28       2.373   7.532  17.862  1.00  0.87           C  
ATOM    200  CD  LYS A  28       2.068   8.589  16.788  1.00  0.87           C  
ATOM    201  CE  LYS A  28       1.998  10.029  17.310  1.00  0.87           C  
ATOM    202  NZ  LYS A  28       1.462  10.913  16.259  1.00  0.87           N  
ATOM    203  N   GLU A  29       5.970   7.487  20.687  1.00  0.85           N  
ATOM    204  CA  GLU A  29       7.329   7.715  21.144  1.00  0.85           C  
ATOM    205  C   GLU A  29       7.978   6.503  21.786  1.00  0.85           C  
ATOM    206  O   GLU A  29       9.119   6.159  21.482  1.00  0.85           O  
ATOM    207  CB  GLU A  29       7.338   8.869  22.177  1.00  0.85           C  
ATOM    208  CG  GLU A  29       8.729   9.180  22.789  1.00  0.85           C  
ATOM    209  CD  GLU A  29       8.638  10.157  23.955  1.00  0.85           C  
ATOM    210  OE1 GLU A  29       8.250   9.702  25.067  1.00  0.85           O  
ATOM    211  OE2 GLU A  29       8.991  11.346  23.757  1.00  0.85           O  
ATOM    212  N   LYS A  30       7.268   5.804  22.690  1.00  0.84           N  
ATOM    213  CA  LYS A  30       7.908   4.800  23.513  1.00  0.84           C  
ATOM    214  C   LYS A  30       7.712   3.383  23.011  1.00  0.84           C  
ATOM    215  O   LYS A  30       8.496   2.498  23.350  1.00  0.84           O  
ATOM    216  CB  LYS A  30       7.353   4.887  24.955  1.00  0.84           C  
ATOM    217  CG  LYS A  30       7.775   6.167  25.693  1.00  0.84           C  
ATOM    218  CD  LYS A  30       7.245   6.209  27.137  1.00  0.84           C  
ATOM    219  CE  LYS A  30       7.757   7.404  27.952  1.00  0.84           C  
ATOM    220  NZ  LYS A  30       9.204   7.265  28.197  1.00  0.84           N  
ATOM    221  N   LEU A  31       6.688   3.115  22.175  1.00  0.91           N  
ATOM    222  CA  LEU A  31       6.369   1.744  21.810  1.00  0.91           C  
ATOM    223  C   LEU A  31       6.413   1.488  20.319  1.00  0.91           C  
ATOM    224  O   LEU A  31       6.654   0.358  19.914  1.00  0.91           O  
ATOM    225  CB  LEU A  31       4.956   1.339  22.314  1.00  0.91           C  
ATOM    226  CG  LEU A  31       4.740   1.481  23.837  1.00  0.91           C  
ATOM    227  CD1 LEU A  31       3.285   1.162  24.205  1.00  0.91           C  
ATOM    228  CD2 LEU A  31       5.681   0.581  24.648  1.00  0.91           C  
ATOM    229  N   ILE A  32       6.194   2.496  19.450  1.00  0.89           N  
ATOM    230  CA  ILE A  32       6.084   2.257  18.009  1.00  0.89           C  
ATOM    231  C   ILE A  32       7.317   2.734  17.264  1.00  0.89           C  
ATOM    232  O   ILE A  32       8.055   1.948  16.667  1.00  0.89           O  
ATOM    233  CB  ILE A  32       4.829   2.903  17.422  1.00  0.89           C  
ATOM    234  CG1 ILE A  32       3.552   2.500  18.207  1.00  0.89           C  
ATOM    235  CG2 ILE A  32       4.690   2.548  15.922  1.00  0.89           C  
ATOM    236  CD1 ILE A  32       3.269   0.992  18.275  1.00  0.89           C  
ATOM    237  N   LEU A  33       7.599   4.053  17.301  1.00  0.87           N  
ATOM    238  CA  LEU A  33       8.670   4.692  16.555  1.00  0.87           C  
ATOM    239  C   LEU A  33      10.087   4.184  16.820  1.00  0.87           C  
ATOM    240  O   LEU A  33      10.878   4.244  15.874  1.00  0.87           O  
ATOM    241  CB  LEU A  33       8.679   6.230  16.755  1.00  0.87           C  
ATOM    242  CG  LEU A  33       7.416   6.965  16.264  1.00  0.87           C  
ATOM    243  CD1 LEU A  33       7.458   8.426  16.736  1.00  0.87           C  
ATOM    244  CD2 LEU A  33       7.252   6.905  14.738  1.00  0.87           C  
ATOM    245  N   PRO A  34      10.535   3.705  17.989  1.00  0.87           N  
ATOM    246  CA  PRO A  34      11.862   3.115  18.131  1.00  0.87           C  
ATOM    247  C   PRO A  34      12.078   1.863  17.304  1.00  0.87           C  
ATOM    248  O   PRO A  34      13.219   1.595  16.933  1.00  0.87           O  
ATOM    249  CB  PRO A  34      11.987   2.816  19.634  1.00  0.87           C  
ATOM    250  CG  PRO A  34      11.075   3.852  20.288  1.00  0.87           C  
ATOM    251  CD  PRO A  34       9.915   3.934  19.300  1.00  0.87           C  
ATOM    252  N   TYR A  35      11.022   1.074  17.033  1.00  0.87           N  
ATOM    253  CA  TYR A  35      11.176  -0.261  16.477  1.00  0.87           C  
ATOM    254  C   TYR A  35      10.656  -0.382  15.058  1.00  0.87           C  
ATOM    255  O   TYR A  35      11.134  -1.215  14.288  1.00  0.87           O  
ATOM    256  CB  TYR A  35      10.393  -1.290  17.335  1.00  0.87           C  
ATOM    257  CG  TYR A  35      10.777  -1.155  18.781  1.00  0.87           C  
ATOM    258  CD1 TYR A  35      12.048  -1.546  19.234  1.00  0.87           C  
ATOM    259  CD2 TYR A  35       9.884  -0.560  19.687  1.00  0.87           C  
ATOM    260  CE1 TYR A  35      12.419  -1.334  20.570  1.00  0.87           C  
ATOM    261  CE2 TYR A  35      10.252  -0.343  21.021  1.00  0.87           C  
ATOM    262  CZ  TYR A  35      11.523  -0.727  21.457  1.00  0.87           C  
ATOM    263  OH  TYR A  35      11.917  -0.470  22.781  1.00  0.87           O  
ATOM    264  N   VAL A  36       9.678   0.454  14.662  1.00  0.91           N  
ATOM    265  CA  VAL A  36       9.023   0.352  13.369  1.00  0.91           C  
ATOM    266  C   VAL A  36       9.176   1.664  12.631  1.00  0.91           C  
ATOM    267  O   VAL A  36       9.031   2.744  13.203  1.00  0.91           O  
ATOM    268  CB  VAL A  36       7.539  -0.001  13.483  1.00  0.91           C  
ATOM    269  CG1 VAL A  36       6.942  -0.317  12.097  1.00  0.91           C  
ATOM    270  CG2 VAL A  36       7.369  -1.240  14.380  1.00  0.91           C  
ATOM    271  N   ASP A  37       9.484   1.587  11.326  1.00  0.90           N  
ATOM    272  CA  ASP A  37       9.471   2.703  10.418  1.00  0.90           C  
ATOM    273  C   ASP A  37       8.212   2.560   9.569  1.00  0.90           C  
ATOM    274  O   ASP A  37       7.902   1.487   9.049  1.00  0.90           O  
ATOM    275  CB  ASP A  37      10.771   2.680   9.582  1.00  0.90           C  
ATOM    276  CG  ASP A  37      11.093   4.052   9.027  1.00  0.90           C  
ATOM    277  OD1 ASP A  37      10.200   4.935   9.063  1.00  0.90           O  
ATOM    278  OD2 ASP A  37      12.273   4.235   8.639  1.00  0.90           O  
ATOM    279  N   LEU A  38       7.411   3.629   9.468  1.00  0.90           N  
ATOM    280  CA  LEU A  38       6.074   3.579   8.915  1.00  0.90           C  
ATOM    281  C   LEU A  38       5.884   4.771   8.017  1.00  0.90           C  
ATOM    282  O   LEU A  38       6.281   5.891   8.330  1.00  0.90           O  
ATOM    283  CB  LEU A  38       4.961   3.681  10.001  1.00  0.90           C  
ATOM    284  CG  LEU A  38       4.767   2.441  10.890  1.00  0.90           C  
ATOM    285  CD1 LEU A  38       3.926   2.772  12.133  1.00  0.90           C  
ATOM    286  CD2 LEU A  38       4.112   1.296  10.106  1.00  0.90           C  
ATOM    287  N   ASN A  39       5.185   4.574   6.887  1.00  0.90           N  
ATOM    288  CA  ASN A  39       4.712   5.682   6.091  1.00  0.90           C  
ATOM    289  C   ASN A  39       3.403   6.139   6.731  1.00  0.90           C  
ATOM    290  O   ASN A  39       2.318   5.611   6.484  1.00  0.90           O  
ATOM    291  CB  ASN A  39       4.566   5.235   4.623  1.00  0.90           C  
ATOM    292  CG  ASN A  39       4.287   6.387   3.672  1.00  0.90           C  
ATOM    293  OD1 ASN A  39       4.303   7.565   4.038  1.00  0.90           O  
ATOM    294  ND2 ASN A  39       4.047   6.039   2.391  1.00  0.90           N  
ATOM    295  N   VAL A  40       3.518   7.098   7.666  1.00  0.94           N  
ATOM    296  CA  VAL A  40       2.416   7.534   8.497  1.00  0.94           C  
ATOM    297  C   VAL A  40       1.653   8.642   7.801  1.00  0.94           C  
ATOM    298  O   VAL A  40       2.085   9.793   7.733  1.00  0.94           O  
ATOM    299  CB  VAL A  40       2.872   8.020   9.874  1.00  0.94           C  
ATOM    300  CG1 VAL A  40       1.659   8.430  10.730  1.00  0.94           C  
ATOM    301  CG2 VAL A  40       3.636   6.899  10.600  1.00  0.94           C  
ATOM    302  N   HIS A  41       0.447   8.329   7.295  1.00  0.92           N  
ATOM    303  CA  HIS A  41      -0.449   9.331   6.754  1.00  0.92           C  
ATOM    304  C   HIS A  41      -1.246   9.899   7.910  1.00  0.92           C  
ATOM    305  O   HIS A  41      -2.266   9.352   8.326  1.00  0.92           O  
ATOM    306  CB  HIS A  41      -1.389   8.752   5.674  1.00  0.92           C  
ATOM    307  CG  HIS A  41      -0.646   8.347   4.436  1.00  0.92           C  
ATOM    308  ND1 HIS A  41      -0.803   9.070   3.263  1.00  0.92           N  
ATOM    309  CD2 HIS A  41       0.243   7.337   4.251  1.00  0.92           C  
ATOM    310  CE1 HIS A  41       0.004   8.481   2.398  1.00  0.92           C  
ATOM    311  NE2 HIS A  41       0.655   7.426   2.941  1.00  0.92           N  
ATOM    312  N   PHE A  42      -0.733  10.994   8.496  1.00  0.92           N  
ATOM    313  CA  PHE A  42      -1.232  11.569   9.723  1.00  0.92           C  
ATOM    314  C   PHE A  42      -2.303  12.629   9.466  1.00  0.92           C  
ATOM    315  O   PHE A  42      -2.108  13.592   8.725  1.00  0.92           O  
ATOM    316  CB  PHE A  42      -0.032  12.131  10.557  1.00  0.92           C  
ATOM    317  CG  PHE A  42      -0.469  12.873  11.789  1.00  0.92           C  
ATOM    318  CD1 PHE A  42      -1.460  12.324  12.609  1.00  0.92           C  
ATOM    319  CD2 PHE A  42      -0.020  14.181  12.042  1.00  0.92           C  
ATOM    320  CE1 PHE A  42      -2.069  13.103  13.585  1.00  0.92           C  
ATOM    321  CE2 PHE A  42      -0.594  14.945  13.068  1.00  0.92           C  
ATOM    322  CZ  PHE A  42      -1.634  14.408  13.837  1.00  0.92           C  
ATOM    323  N   PHE A  43      -3.462  12.467  10.132  1.00  0.94           N  
ATOM    324  CA  PHE A  43      -4.554  13.412  10.126  1.00  0.94           C  
ATOM    325  C   PHE A  43      -4.863  13.784  11.559  1.00  0.94           C  
ATOM    326  O   PHE A  43      -5.183  12.934  12.390  1.00  0.94           O  
ATOM    327  CB  PHE A  43      -5.844  12.795   9.529  1.00  0.94           C  
ATOM    328  CG  PHE A  43      -5.608  12.436   8.095  1.00  0.94           C  
ATOM    329  CD1 PHE A  43      -5.851  13.367   7.075  1.00  0.94           C  
ATOM    330  CD2 PHE A  43      -5.090  11.175   7.762  1.00  0.94           C  
ATOM    331  CE1 PHE A  43      -5.549  13.057   5.744  1.00  0.94           C  
ATOM    332  CE2 PHE A  43      -4.775  10.865   6.435  1.00  0.94           C  
ATOM    333  CZ  PHE A  43      -5.001  11.809   5.426  1.00  0.94           C  
ATOM    334  N   ASP A  44      -4.794  15.079  11.913  1.00  0.94           N  
ATOM    335  CA  ASP A  44      -5.193  15.500  13.237  1.00  0.94           C  
ATOM    336  C   ASP A  44      -6.710  15.640  13.291  1.00  0.94           C  
ATOM    337  O   ASP A  44      -7.307  16.509  12.654  1.00  0.94           O  
ATOM    338  CB  ASP A  44      -4.465  16.808  13.648  1.00  0.94           C  
ATOM    339  CG  ASP A  44      -4.437  16.983  15.158  1.00  0.94           C  
ATOM    340  OD1 ASP A  44      -5.264  16.352  15.869  1.00  0.94           O  
ATOM    341  OD2 ASP A  44      -3.561  17.721  15.669  1.00  0.94           O  
ATOM    342  N   LEU A  45      -7.368  14.760  14.065  1.00  0.94           N  
ATOM    343  CA  LEU A  45      -8.789  14.821  14.297  1.00  0.94           C  
ATOM    344  C   LEU A  45      -9.044  15.355  15.688  1.00  0.94           C  
ATOM    345  O   LEU A  45     -10.137  15.190  16.229  1.00  0.94           O  
ATOM    346  CB  LEU A  45      -9.508  13.458  14.124  1.00  0.94           C  
ATOM    347  CG  LEU A  45      -9.353  12.794  12.741  1.00  0.94           C  
ATOM    348  CD1 LEU A  45     -10.309  11.598  12.639  1.00  0.94           C  
ATOM    349  CD2 LEU A  45      -9.621  13.749  11.574  1.00  0.94           C  
ATOM    350  N   GLY A  46      -8.068  16.063  16.300  1.00  0.95           N  
ATOM    351  CA  GLY A  46      -8.339  16.990  17.394  1.00  0.95           C  
ATOM    352  C   GLY A  46      -9.423  17.990  17.070  1.00  0.95           C  
ATOM    353  O   GLY A  46      -9.616  18.385  15.916  1.00  0.95           O  
ATOM    354  N   ILE A  47     -10.185  18.415  18.082  1.00  0.91           N  
ATOM    355  CA  ILE A  47     -11.355  19.260  17.936  1.00  0.91           C  
ATOM    356  C   ILE A  47     -11.052  20.607  17.301  1.00  0.91           C  
ATOM    357  O   ILE A  47     -11.787  21.070  16.426  1.00  0.91           O  
ATOM    358  CB  ILE A  47     -12.116  19.381  19.258  1.00  0.91           C  
ATOM    359  CG1 ILE A  47     -13.456  20.142  19.131  1.00  0.91           C  
ATOM    360  CG2 ILE A  47     -11.236  20.017  20.354  1.00  0.91           C  
ATOM    361  CD1 ILE A  47     -14.514  19.426  18.284  1.00  0.91           C  
ATOM    362  N   GLU A  48      -9.922  21.239  17.665  1.00  0.87           N  
ATOM    363  CA  GLU A  48      -9.456  22.487  17.110  1.00  0.87           C  
ATOM    364  C   GLU A  48      -9.125  22.371  15.631  1.00  0.87           C  
ATOM    365  O   GLU A  48      -9.499  23.213  14.818  1.00  0.87           O  
ATOM    366  CB  GLU A  48      -8.192  22.991  17.859  1.00  0.87           C  
ATOM    367  CG  GLU A  48      -8.307  23.023  19.409  1.00  0.87           C  
ATOM    368  CD  GLU A  48      -8.002  21.692  20.104  1.00  0.87           C  
ATOM    369  OE1 GLU A  48      -7.877  21.716  21.354  1.00  0.87           O  
ATOM    370  OE2 GLU A  48      -7.898  20.655  19.399  1.00  0.87           O  
ATOM    371  N   HIS A  49      -8.433  21.284  15.229  1.00  0.89           N  
ATOM    372  CA  HIS A  49      -8.084  21.036  13.838  1.00  0.89           C  
ATOM    373  C   HIS A  49      -9.290  20.709  12.968  1.00  0.89           C  
ATOM    374  O   HIS A  49      -9.393  21.132  11.816  1.00  0.89           O  
ATOM    375  CB  HIS A  49      -7.010  19.943  13.670  1.00  0.89           C  
ATOM    376  CG  HIS A  49      -6.274  20.088  12.372  1.00  0.89           C  
ATOM    377  ND1 HIS A  49      -5.416  21.156  12.207  1.00  0.89           N  
ATOM    378  CD2 HIS A  49      -6.315  19.343  11.239  1.00  0.89           C  
ATOM    379  CE1 HIS A  49      -4.943  21.038  10.986  1.00  0.89           C  
ATOM    380  NE2 HIS A  49      -5.456  19.956  10.350  1.00  0.89           N  
ATOM    381  N   ARG A  50     -10.269  19.953  13.507  1.00  0.86           N  
ATOM    382  CA  ARG A  50     -11.550  19.745  12.854  1.00  0.86           C  
ATOM    383  C   ARG A  50     -12.346  21.018  12.672  1.00  0.86           C  
ATOM    384  O   ARG A  50     -12.862  21.267  11.587  1.00  0.86           O  
ATOM    385  CB  ARG A  50     -12.418  18.728  13.615  1.00  0.86           C  
ATOM    386  CG  ARG A  50     -11.946  17.287  13.377  1.00  0.86           C  
ATOM    387  CD  ARG A  50     -12.834  16.252  14.060  1.00  0.86           C  
ATOM    388  NE  ARG A  50     -12.475  16.276  15.518  1.00  0.86           N  
ATOM    389  CZ  ARG A  50     -13.319  16.240  16.543  1.00  0.86           C  
ATOM    390  NH1 ARG A  50     -14.631  16.365  16.385  1.00  0.86           N  
ATOM    391  NH2 ARG A  50     -12.865  16.016  17.778  1.00  0.86           N  
ATOM    392  N   ASP A  51     -12.419  21.891  13.696  1.00  0.88           N  
ATOM    393  CA  ASP A  51     -13.050  23.186  13.552  1.00  0.88           C  
ATOM    394  C   ASP A  51     -12.330  24.049  12.520  1.00  0.88           C  
ATOM    395  O   ASP A  51     -12.940  24.615  11.616  1.00  0.88           O  
ATOM    396  CB  ASP A  51     -13.109  23.886  14.927  1.00  0.88           C  
ATOM    397  CG  ASP A  51     -14.040  25.076  14.846  1.00  0.88           C  
ATOM    398  OD1 ASP A  51     -15.282  24.862  14.865  1.00  0.88           O  
ATOM    399  OD2 ASP A  51     -13.527  26.211  14.708  1.00  0.88           O  
ATOM    400  N   ALA A  52     -10.984  24.086  12.556  1.00  0.96           N  
ATOM    401  CA  ALA A  52     -10.168  24.830  11.622  1.00  0.96           C  
ATOM    402  C   ALA A  52     -10.408  24.458  10.161  1.00  0.96           C  
ATOM    403  O   ALA A  52     -10.497  25.337   9.306  1.00  0.96           O  
ATOM    404  CB  ALA A  52      -8.679  24.633  11.969  1.00  0.96           C  
ATOM    405  N   THR A  53     -10.580  23.154   9.859  1.00  0.95           N  
ATOM    406  CA  THR A  53     -10.779  22.659   8.498  1.00  0.95           C  
ATOM    407  C   THR A  53     -12.240  22.458   8.124  1.00  0.95           C  
ATOM    408  O   THR A  53     -12.528  21.907   7.066  1.00  0.95           O  
ATOM    409  CB  THR A  53     -10.045  21.338   8.214  1.00  0.95           C  
ATOM    410  OG1 THR A  53     -10.507  20.237   8.983  1.00  0.95           O  
ATOM    411  CG2 THR A  53      -8.555  21.484   8.543  1.00  0.95           C  
ATOM    412  N   ASP A  54     -13.196  22.872   8.986  1.00  0.94           N  
ATOM    413  CA  ASP A  54     -14.636  22.707   8.807  1.00  0.94           C  
ATOM    414  C   ASP A  54     -15.081  21.240   8.678  1.00  0.94           C  
ATOM    415  O   ASP A  54     -15.996  20.892   7.931  1.00  0.94           O  
ATOM    416  CB  ASP A  54     -15.217  23.608   7.679  1.00  0.94           C  
ATOM    417  CG  ASP A  54     -15.054  25.077   8.018  1.00  0.94           C  
ATOM    418  OD1 ASP A  54     -15.399  25.483   9.157  1.00  0.94           O  
ATOM    419  OD2 ASP A  54     -14.568  25.858   7.171  1.00  0.94           O  
ATOM    420  N   ASP A  55     -14.407  20.360   9.449  1.00  0.91           N  
ATOM    421  CA  ASP A  55     -14.512  18.908   9.508  1.00  0.91           C  
ATOM    422  C   ASP A  55     -14.034  18.187   8.239  1.00  0.91           C  
ATOM    423  O   ASP A  55     -14.155  16.969   8.094  1.00  0.91           O  
ATOM    424  CB  ASP A  55     -15.894  18.435  10.050  1.00  0.91           C  
ATOM    425  CG  ASP A  55     -15.838  17.055  10.698  1.00  0.91           C  
ATOM    426  OD1 ASP A  55     -14.894  16.799  11.498  1.00  0.91           O  
ATOM    427  OD2 ASP A  55     -16.745  16.228  10.425  1.00  0.91           O  
ATOM    428  N   GLN A  56     -13.366  18.900   7.304  1.00  0.89           N  
ATOM    429  CA  GLN A  56     -12.824  18.310   6.090  1.00  0.89           C  
ATOM    430  C   GLN A  56     -11.761  17.258   6.366  1.00  0.89           C  
ATOM    431  O   GLN A  56     -11.737  16.198   5.745  1.00  0.89           O  
ATOM    432  CB  GLN A  56     -12.282  19.407   5.144  1.00  0.89           C  
ATOM    433  CG  GLN A  56     -11.816  18.910   3.753  1.00  0.89           C  
ATOM    434  CD  GLN A  56     -12.934  18.210   2.977  1.00  0.89           C  
ATOM    435  OE1 GLN A  56     -14.032  18.740   2.797  1.00  0.89           O  
ATOM    436  NE2 GLN A  56     -12.661  16.984   2.479  1.00  0.89           N  
ATOM    437  N   VAL A  57     -10.909  17.485   7.392  1.00  0.96           N  
ATOM    438  CA  VAL A  57      -9.867  16.553   7.812  1.00  0.96           C  
ATOM    439  C   VAL A  57     -10.397  15.159   8.168  1.00  0.96           C  
ATOM    440  O   VAL A  57      -9.761  14.139   7.904  1.00  0.96           O  
ATOM    441  CB  VAL A  57      -9.015  17.138   8.946  1.00  0.96           C  
ATOM    442  CG1 VAL A  57      -9.822  17.317  10.251  1.00  0.96           C  
ATOM    443  CG2 VAL A  57      -7.762  16.270   9.176  1.00  0.96           C  
ATOM    444  N   THR A  58     -11.612  15.070   8.749  1.00  0.95           N  
ATOM    445  CA  THR A  58     -12.297  13.816   9.051  1.00  0.95           C  
ATOM    446  C   THR A  58     -12.658  13.028   7.801  1.00  0.95           C  
ATOM    447  O   THR A  58     -12.450  11.817   7.715  1.00  0.95           O  
ATOM    448  CB  THR A  58     -13.565  14.062   9.864  1.00  0.95           C  
ATOM    449  OG1 THR A  58     -13.262  14.731  11.083  1.00  0.95           O  
ATOM    450  CG2 THR A  58     -14.223  12.742  10.273  1.00  0.95           C  
ATOM    451  N   ILE A  59     -13.181  13.710   6.764  1.00  0.95           N  
ATOM    452  CA  ILE A  59     -13.480  13.125   5.462  1.00  0.95           C  
ATOM    453  C   ILE A  59     -12.211  12.686   4.740  1.00  0.95           C  
ATOM    454  O   ILE A  59     -12.129  11.578   4.205  1.00  0.95           O  
ATOM    455  CB  ILE A  59     -14.302  14.097   4.617  1.00  0.95           C  
ATOM    456  CG1 ILE A  59     -15.680  14.323   5.288  1.00  0.95           C  
ATOM    457  CG2 ILE A  59     -14.457  13.568   3.170  1.00  0.95           C  
ATOM    458  CD1 ILE A  59     -16.489  15.463   4.659  1.00  0.95           C  
ATOM    459  N   ASP A  60     -11.159  13.526   4.766  1.00  0.94           N  
ATOM    460  CA  ASP A  60      -9.865  13.249   4.169  1.00  0.94           C  
ATOM    461  C   ASP A  60      -9.195  12.020   4.770  1.00  0.94           C  
ATOM    462  O   ASP A  60      -8.649  11.174   4.059  1.00  0.94           O  
ATOM    463  CB  ASP A  60      -8.929  14.469   4.329  1.00  0.94           C  
ATOM    464  CG  ASP A  60      -9.439  15.671   3.555  1.00  0.94           C  
ATOM    465  OD1 ASP A  60     -10.298  15.503   2.650  1.00  0.94           O  
ATOM    466  OD2 ASP A  60      -8.958  16.788   3.867  1.00  0.94           O  
ATOM    467  N   ALA A  61      -9.277  11.867   6.107  1.00  0.98           N  
ATOM    468  CA  ALA A  61      -8.803  10.703   6.821  1.00  0.98           C  
ATOM    469  C   ALA A  61      -9.507   9.412   6.419  1.00  0.98           C  
ATOM    470  O   ALA A  61      -8.867   8.396   6.157  1.00  0.98           O  
ATOM    471  CB  ALA A  61      -8.980  10.932   8.333  1.00  0.98           C  
ATOM    472  N   ALA A  62     -10.852   9.434   6.291  1.00  0.98           N  
ATOM    473  CA  ALA A  62     -11.629   8.298   5.824  1.00  0.98           C  
ATOM    474  C   ALA A  62     -11.284   7.883   4.394  1.00  0.98           C  
ATOM    475  O   ALA A  62     -11.121   6.704   4.082  1.00  0.98           O  
ATOM    476  CB  ALA A  62     -13.130   8.627   5.923  1.00  0.98           C  
ATOM    477  N   ASN A  63     -11.102   8.871   3.497  1.00  0.91           N  
ATOM    478  CA  ASN A  63     -10.626   8.657   2.141  1.00  0.91           C  
ATOM    479  C   ASN A  63      -9.216   8.074   2.081  1.00  0.91           C  
ATOM    480  O   ASN A  63      -8.908   7.236   1.237  1.00  0.91           O  
ATOM    481  CB  ASN A  63     -10.655   9.975   1.329  1.00  0.91           C  
ATOM    482  CG  ASN A  63     -12.095  10.373   1.031  1.00  0.91           C  
ATOM    483  OD1 ASN A  63     -13.015   9.557   1.013  1.00  0.91           O  
ATOM    484  ND2 ASN A  63     -12.302  11.674   0.724  1.00  0.91           N  
ATOM    485  N   ALA A  64      -8.306   8.492   2.981  1.00  0.97           N  
ATOM    486  CA  ALA A  64      -7.000   7.882   3.136  1.00  0.97           C  
ATOM    487  C   ALA A  64      -7.064   6.423   3.576  1.00  0.97           C  
ATOM    488  O   ALA A  64      -6.321   5.578   3.078  1.00  0.97           O  
ATOM    489  CB  ALA A  64      -6.151   8.705   4.118  1.00  0.97           C  
ATOM    490  N   THR A  65      -7.989   6.074   4.494  1.00  0.94           N  
ATOM    491  CA  THR A  65      -8.223   4.701   4.946  1.00  0.94           C  
ATOM    492  C   THR A  65      -8.594   3.772   3.812  1.00  0.94           C  
ATOM    493  O   THR A  65      -8.069   2.666   3.718  1.00  0.94           O  
ATOM    494  CB  THR A  65      -9.308   4.602   6.008  1.00  0.94           C  
ATOM    495  OG1 THR A  65      -8.975   5.452   7.091  1.00  0.94           O  
ATOM    496  CG2 THR A  65      -9.405   3.177   6.573  1.00  0.94           C  
ATOM    497  N   LEU A  66      -9.448   4.235   2.874  1.00  0.91           N  
ATOM    498  CA  LEU A  66      -9.772   3.522   1.644  1.00  0.91           C  
ATOM    499  C   LEU A  66      -8.560   3.245   0.758  1.00  0.91           C  
ATOM    500  O   LEU A  66      -8.436   2.182   0.160  1.00  0.91           O  
ATOM    501  CB  LEU A  66     -10.786   4.326   0.783  1.00  0.91           C  
ATOM    502  CG  LEU A  66     -12.192   4.485   1.394  1.00  0.91           C  
ATOM    503  CD1 LEU A  66     -13.021   5.490   0.580  1.00  0.91           C  
ATOM    504  CD2 LEU A  66     -12.933   3.141   1.464  1.00  0.91           C  
ATOM    505  N   LYS A  67      -7.626   4.207   0.632  1.00  0.85           N  
ATOM    506  CA  LYS A  67      -6.423   4.021  -0.161  1.00  0.85           C  
ATOM    507  C   LYS A  67      -5.427   3.018   0.406  1.00  0.85           C  
ATOM    508  O   LYS A  67      -4.867   2.199  -0.319  1.00  0.85           O  
ATOM    509  CB  LYS A  67      -5.679   5.366  -0.339  1.00  0.85           C  
ATOM    510  CG  LYS A  67      -6.484   6.412  -1.119  1.00  0.85           C  
ATOM    511  CD  LYS A  67      -5.707   7.728  -1.261  1.00  0.85           C  
ATOM    512  CE  LYS A  67      -6.502   8.799  -2.006  1.00  0.85           C  
ATOM    513  NZ  LYS A  67      -5.673  10.011  -2.184  1.00  0.85           N  
ATOM    514  N   TYR A  68      -5.149   3.076   1.724  1.00  0.92           N  
ATOM    515  CA  TYR A  68      -4.009   2.353   2.272  1.00  0.92           C  
ATOM    516  C   TYR A  68      -4.425   1.131   3.065  1.00  0.92           C  
ATOM    517  O   TYR A  68      -3.583   0.315   3.440  1.00  0.92           O  
ATOM    518  CB  TYR A  68      -3.137   3.289   3.149  1.00  0.92           C  
ATOM    519  CG  TYR A  68      -2.762   4.508   2.344  1.00  0.92           C  
ATOM    520  CD1 TYR A  68      -2.001   4.401   1.166  1.00  0.92           C  
ATOM    521  CD2 TYR A  68      -3.229   5.773   2.731  1.00  0.92           C  
ATOM    522  CE1 TYR A  68      -1.749   5.533   0.374  1.00  0.92           C  
ATOM    523  CE2 TYR A  68      -2.974   6.904   1.949  1.00  0.92           C  
ATOM    524  CZ  TYR A  68      -2.244   6.782   0.764  1.00  0.92           C  
ATOM    525  OH  TYR A  68      -1.993   7.943   0.007  1.00  0.92           O  
ATOM    526  N   ASN A  69      -5.745   0.948   3.283  1.00  0.91           N  
ATOM    527  CA  ASN A  69      -6.401  -0.222   3.852  1.00  0.91           C  
ATOM    528  C   ASN A  69      -6.254  -0.372   5.371  1.00  0.91           C  
ATOM    529  O   ASN A  69      -6.854  -1.251   5.984  1.00  0.91           O  
ATOM    530  CB  ASN A  69      -6.002  -1.568   3.179  1.00  0.91           C  
ATOM    531  CG  ASN A  69      -6.178  -1.566   1.665  1.00  0.91           C  
ATOM    532  OD1 ASN A  69      -7.232  -1.881   1.118  1.00  0.91           O  
ATOM    533  ND2 ASN A  69      -5.085  -1.267   0.931  1.00  0.91           N  
ATOM    534  N   VAL A  70      -5.454   0.484   6.039  1.00  0.96           N  
ATOM    535  CA  VAL A  70      -5.202   0.370   7.468  1.00  0.96           C  
ATOM    536  C   VAL A  70      -5.323   1.726   8.110  1.00  0.96           C  
ATOM    537  O   VAL A  70      -4.608   2.664   7.755  1.00  0.96           O  
ATOM    538  CB  VAL A  70      -3.804  -0.148   7.805  1.00  0.96           C  
ATOM    539  CG1 VAL A  70      -3.609  -0.242   9.335  1.00  0.96           C  
ATOM    540  CG2 VAL A  70      -3.614  -1.546   7.196  1.00  0.96           C  
ATOM    541  N   ALA A  71      -6.209   1.840   9.108  1.00  0.96           N  
ATOM    542  CA  ALA A  71      -6.347   3.024   9.910  1.00  0.96           C  
ATOM    543  C   ALA A  71      -6.226   2.724  11.392  1.00  0.96           C  
ATOM    544  O   ALA A  71      -6.718   1.709  11.883  1.00  0.96           O  
ATOM    545  CB  ALA A  71      -7.708   3.646   9.608  1.00  0.96           C  
ATOM    546  N   VAL A  72      -5.548   3.612  12.144  1.00  0.95           N  
ATOM    547  CA  VAL A  72      -5.487   3.556  13.594  1.00  0.95           C  
ATOM    548  C   VAL A  72      -5.975   4.873  14.159  1.00  0.95           C  
ATOM    549  O   VAL A  72      -5.478   5.955  13.835  1.00  0.95           O  
ATOM    550  CB  VAL A  72      -4.120   3.183  14.161  1.00  0.95           C  
ATOM    551  CG1 VAL A  72      -3.858   1.712  13.800  1.00  0.95           C  
ATOM    552  CG2 VAL A  72      -2.992   4.088  13.628  1.00  0.95           C  
ATOM    553  N   LYS A  73      -7.019   4.816  15.004  1.00  0.92           N  
ATOM    554  CA  LYS A  73      -7.711   6.003  15.445  1.00  0.92           C  
ATOM    555  C   LYS A  73      -7.708   6.193  16.950  1.00  0.92           C  
ATOM    556  O   LYS A  73      -8.109   5.344  17.745  1.00  0.92           O  
ATOM    557  CB  LYS A  73      -9.163   6.040  14.920  1.00  0.92           C  
ATOM    558  CG  LYS A  73      -9.857   7.338  15.338  1.00  0.92           C  
ATOM    559  CD  LYS A  73     -11.202   7.611  14.671  1.00  0.92           C  
ATOM    560  CE  LYS A  73     -11.814   8.918  15.172  1.00  0.92           C  
ATOM    561  NZ  LYS A  73     -11.993   8.843  16.636  1.00  0.92           N  
ATOM    562  N   CYS A  74      -7.264   7.388  17.375  1.00  0.94           N  
ATOM    563  CA  CYS A  74      -7.411   7.885  18.720  1.00  0.94           C  
ATOM    564  C   CYS A  74      -8.839   8.363  18.998  1.00  0.94           C  
ATOM    565  O   CYS A  74      -9.567   8.828  18.116  1.00  0.94           O  
ATOM    566  CB  CYS A  74      -6.397   9.036  18.900  1.00  0.94           C  
ATOM    567  SG  CYS A  74      -6.184   9.641  20.603  1.00  0.94           S  
ATOM    568  N   ALA A  75      -9.310   8.250  20.254  1.00  0.94           N  
ATOM    569  CA  ALA A  75     -10.609   8.761  20.645  1.00  0.94           C  
ATOM    570  C   ALA A  75     -10.756  10.276  20.491  1.00  0.94           C  
ATOM    571  O   ALA A  75      -9.822  11.041  20.727  1.00  0.94           O  
ATOM    572  CB  ALA A  75     -10.946   8.338  22.075  1.00  0.94           C  
ATOM    573  N   THR A  76     -11.947  10.737  20.061  1.00  0.93           N  
ATOM    574  CA  THR A  76     -12.175  12.115  19.636  1.00  0.93           C  
ATOM    575  C   THR A  76     -13.402  12.708  20.295  1.00  0.93           C  
ATOM    576  O   THR A  76     -14.398  12.027  20.532  1.00  0.93           O  
ATOM    577  CB  THR A  76     -12.369  12.277  18.125  1.00  0.93           C  
ATOM    578  OG1 THR A  76     -13.186  11.254  17.552  1.00  0.93           O  
ATOM    579  CG2 THR A  76     -11.016  12.200  17.419  1.00  0.93           C  
ATOM    580  N   ILE A  77     -13.369  14.025  20.591  1.00  0.90           N  
ATOM    581  CA  ILE A  77     -14.508  14.786  21.095  1.00  0.90           C  
ATOM    582  C   ILE A  77     -15.592  14.921  20.043  1.00  0.90           C  
ATOM    583  O   ILE A  77     -15.385  15.481  18.963  1.00  0.90           O  
ATOM    584  CB  ILE A  77     -14.143  16.200  21.566  1.00  0.90           C  
ATOM    585  CG1 ILE A  77     -13.217  16.147  22.793  1.00  0.90           C  
ATOM    586  CG2 ILE A  77     -15.402  17.042  21.909  1.00  0.90           C  
ATOM    587  CD1 ILE A  77     -12.556  17.499  23.084  1.00  0.90           C  
ATOM    588  N   THR A  78     -16.813  14.466  20.358  1.00  0.87           N  
ATOM    589  CA  THR A  78     -17.986  14.764  19.550  1.00  0.87           C  
ATOM    590  C   THR A  78     -18.725  15.920  20.202  1.00  0.87           C  
ATOM    591  O   THR A  78     -19.211  15.741  21.318  1.00  0.87           O  
ATOM    592  CB  THR A  78     -18.948  13.602  19.440  1.00  0.87           C  
ATOM    593  OG1 THR A  78     -18.308  12.522  18.780  1.00  0.87           O  
ATOM    594  CG2 THR A  78     -20.147  13.996  18.568  1.00  0.87           C  
ATOM    595  N   PRO A  79     -18.832  17.111  19.622  1.00  0.88           N  
ATOM    596  CA  PRO A  79     -19.236  18.286  20.386  1.00  0.88           C  
ATOM    597  C   PRO A  79     -20.739  18.444  20.561  1.00  0.88           C  
ATOM    598  O   PRO A  79     -21.496  18.241  19.608  1.00  0.88           O  
ATOM    599  CB  PRO A  79     -18.648  19.459  19.579  1.00  0.88           C  
ATOM    600  CG  PRO A  79     -18.561  18.935  18.148  1.00  0.88           C  
ATOM    601  CD  PRO A  79     -18.189  17.473  18.356  1.00  0.88           C  
ATOM    602  N   ASP A  80     -21.171  18.850  21.771  1.00  0.84           N  
ATOM    603  CA  ASP A  80     -22.460  19.445  22.038  1.00  0.84           C  
ATOM    604  C   ASP A  80     -22.265  20.953  22.219  1.00  0.84           C  
ATOM    605  O   ASP A  80     -21.213  21.510  21.895  1.00  0.84           O  
ATOM    606  CB  ASP A  80     -23.158  18.771  23.265  1.00  0.84           C  
ATOM    607  CG  ASP A  80     -22.486  18.973  24.622  1.00  0.84           C  
ATOM    608  OD1 ASP A  80     -21.311  19.431  24.655  1.00  0.84           O  
ATOM    609  OD2 ASP A  80     -23.163  18.690  25.654  1.00  0.84           O  
ATOM    610  N   GLU A  81     -23.283  21.650  22.751  1.00  0.75           N  
ATOM    611  CA  GLU A  81     -23.308  23.067  23.038  1.00  0.75           C  
ATOM    612  C   GLU A  81     -22.219  23.491  24.014  1.00  0.75           C  
ATOM    613  O   GLU A  81     -21.557  24.511  23.826  1.00  0.75           O  
ATOM    614  CB  GLU A  81     -24.694  23.476  23.609  1.00  0.75           C  
ATOM    615  CG  GLU A  81     -25.881  23.403  22.602  1.00  0.75           C  
ATOM    616  CD  GLU A  81     -26.375  22.010  22.187  1.00  0.75           C  
ATOM    617  OE1 GLU A  81     -25.867  20.983  22.709  1.00  0.75           O  
ATOM    618  OE2 GLU A  81     -27.243  21.977  21.274  1.00  0.75           O  
ATOM    619  N   ALA A  82     -21.959  22.676  25.059  1.00  0.83           N  
ATOM    620  CA  ALA A  82     -20.907  22.927  26.025  1.00  0.83           C  
ATOM    621  C   ALA A  82     -19.519  22.895  25.397  1.00  0.83           C  
ATOM    622  O   ALA A  82     -18.668  23.747  25.649  1.00  0.83           O  
ATOM    623  CB  ALA A  82     -20.982  21.879  27.154  1.00  0.83           C  
ATOM    624  N   ARG A  83     -19.268  21.919  24.504  1.00  0.76           N  
ATOM    625  CA  ARG A  83     -18.046  21.871  23.724  1.00  0.76           C  
ATOM    626  C   ARG A  83     -17.899  23.037  22.741  1.00  0.76           C  
ATOM    627  O   ARG A  83     -16.794  23.533  22.517  1.00  0.76           O  
ATOM    628  CB  ARG A  83     -17.914  20.519  22.990  1.00  0.76           C  
ATOM    629  CG  ARG A  83     -17.810  19.285  23.921  1.00  0.76           C  
ATOM    630  CD  ARG A  83     -16.650  19.365  24.923  1.00  0.76           C  
ATOM    631  NE  ARG A  83     -16.308  17.973  25.360  1.00  0.76           N  
ATOM    632  CZ  ARG A  83     -15.121  17.654  25.898  1.00  0.76           C  
ATOM    633  NH1 ARG A  83     -14.218  18.563  26.233  1.00  0.76           N  
ATOM    634  NH2 ARG A  83     -14.809  16.371  26.070  1.00  0.76           N  
ATOM    635  N   VAL A  84     -19.009  23.537  22.150  1.00  0.85           N  
ATOM    636  CA  VAL A  84     -19.009  24.761  21.346  1.00  0.85           C  
ATOM    637  C   VAL A  84     -18.551  25.977  22.141  1.00  0.85           C  
ATOM    638  O   VAL A  84     -17.681  26.720  21.690  1.00  0.85           O  
ATOM    639  CB  VAL A  84     -20.363  25.032  20.686  1.00  0.85           C  
ATOM    640  CG1 VAL A  84     -20.437  26.415  20.002  1.00  0.85           C  
ATOM    641  CG2 VAL A  84     -20.620  23.952  19.622  1.00  0.85           C  
ATOM    642  N   GLU A  85     -19.052  26.179  23.376  1.00  0.80           N  
ATOM    643  CA  GLU A  85     -18.559  27.220  24.268  1.00  0.80           C  
ATOM    644  C   GLU A  85     -17.102  27.049  24.693  1.00  0.80           C  
ATOM    645  O   GLU A  85     -16.319  28.008  24.677  1.00  0.80           O  
ATOM    646  CB  GLU A  85     -19.427  27.311  25.540  1.00  0.80           C  
ATOM    647  CG  GLU A  85     -20.804  27.959  25.284  1.00  0.80           C  
ATOM    648  CD  GLU A  85     -21.515  28.254  26.601  1.00  0.80           C  
ATOM    649  OE1 GLU A  85     -21.860  27.281  27.317  1.00  0.80           O  
ATOM    650  OE2 GLU A  85     -21.703  29.462  26.896  1.00  0.80           O  
ATOM    651  N   GLU A  86     -16.700  25.805  25.050  1.00  0.81           N  
ATOM    652  CA  GLU A  86     -15.359  25.467  25.511  1.00  0.81           C  
ATOM    653  C   GLU A  86     -14.282  25.823  24.494  1.00  0.81           C  
ATOM    654  O   GLU A  86     -13.335  26.554  24.795  1.00  0.81           O  
ATOM    655  CB  GLU A  86     -15.269  23.945  25.847  1.00  0.81           C  
ATOM    656  CG  GLU A  86     -13.921  23.470  26.466  1.00  0.81           C  
ATOM    657  CD  GLU A  86     -13.858  21.973  26.789  1.00  0.81           C  
ATOM    658  OE1 GLU A  86     -14.829  21.216  26.528  1.00  0.81           O  
ATOM    659  OE2 GLU A  86     -12.822  21.518  27.349  1.00  0.81           O  
ATOM    660  N   PHE A  87     -14.459  25.396  23.229  1.00  0.85           N  
ATOM    661  CA  PHE A  87     -13.431  25.548  22.215  1.00  0.85           C  
ATOM    662  C   PHE A  87     -13.699  26.707  21.267  1.00  0.85           C  
ATOM    663  O   PHE A  87     -12.849  27.027  20.442  1.00  0.85           O  
ATOM    664  CB  PHE A  87     -13.316  24.244  21.383  1.00  0.85           C  
ATOM    665  CG  PHE A  87     -12.796  23.124  22.238  1.00  0.85           C  
ATOM    666  CD1 PHE A  87     -11.431  23.057  22.559  1.00  0.85           C  
ATOM    667  CD2 PHE A  87     -13.661  22.135  22.735  1.00  0.85           C  
ATOM    668  CE1 PHE A  87     -10.940  22.037  23.384  1.00  0.85           C  
ATOM    669  CE2 PHE A  87     -13.173  21.120  23.565  1.00  0.85           C  
ATOM    670  CZ  PHE A  87     -11.815  21.075  23.899  1.00  0.85           C  
ATOM    671  N   LYS A  88     -14.864  27.388  21.384  1.00  0.81           N  
ATOM    672  CA  LYS A  88     -15.311  28.455  20.485  1.00  0.81           C  
ATOM    673  C   LYS A  88     -15.546  27.984  19.063  1.00  0.81           C  
ATOM    674  O   LYS A  88     -15.157  28.627  18.092  1.00  0.81           O  
ATOM    675  CB  LYS A  88     -14.426  29.728  20.540  1.00  0.81           C  
ATOM    676  CG  LYS A  88     -14.623  30.490  21.854  1.00  0.81           C  
ATOM    677  CD  LYS A  88     -13.305  30.999  22.449  1.00  0.81           C  
ATOM    678  CE  LYS A  88     -13.474  31.560  23.862  1.00  0.81           C  
ATOM    679  NZ  LYS A  88     -13.981  30.498  24.769  1.00  0.81           N  
ATOM    680  N   LEU A  89     -16.218  26.829  18.938  1.00  0.83           N  
ATOM    681  CA  LEU A  89     -16.494  26.185  17.673  1.00  0.83           C  
ATOM    682  C   LEU A  89     -17.432  26.952  16.759  1.00  0.83           C  
ATOM    683  O   LEU A  89     -18.388  27.596  17.190  1.00  0.83           O  
ATOM    684  CB  LEU A  89     -17.063  24.760  17.874  1.00  0.83           C  
ATOM    685  CG  LEU A  89     -16.207  23.850  18.775  1.00  0.83           C  
ATOM    686  CD1 LEU A  89     -16.907  22.506  19.011  1.00  0.83           C  
ATOM    687  CD2 LEU A  89     -14.823  23.610  18.166  1.00  0.83           C  
ATOM    688  N   LYS A  90     -17.187  26.854  15.442  1.00  0.80           N  
ATOM    689  CA  LYS A  90     -18.031  27.423  14.412  1.00  0.80           C  
ATOM    690  C   LYS A  90     -19.387  26.739  14.328  1.00  0.80           C  
ATOM    691  O   LYS A  90     -20.416  27.357  14.057  1.00  0.80           O  
ATOM    692  CB  LYS A  90     -17.362  27.271  13.030  1.00  0.80           C  
ATOM    693  CG  LYS A  90     -15.946  27.854  12.916  1.00  0.80           C  
ATOM    694  CD  LYS A  90     -15.293  27.329  11.633  1.00  0.80           C  
ATOM    695  CE  LYS A  90     -13.845  27.744  11.408  1.00  0.80           C  
ATOM    696  NZ  LYS A  90     -13.311  26.913  10.312  1.00  0.80           N  
ATOM    697  N   LYS A  91     -19.400  25.406  14.515  1.00  0.74           N  
ATOM    698  CA  LYS A  91     -20.590  24.595  14.418  1.00  0.74           C  
ATOM    699  C   LYS A  91     -20.510  23.467  15.424  1.00  0.74           C  
ATOM    700  O   LYS A  91     -19.444  23.067  15.885  1.00  0.74           O  
ATOM    701  CB  LYS A  91     -20.752  23.959  13.005  1.00  0.74           C  
ATOM    702  CG  LYS A  91     -20.979  24.995  11.893  1.00  0.74           C  
ATOM    703  CD  LYS A  91     -21.192  24.375  10.504  1.00  0.74           C  
ATOM    704  CE  LYS A  91     -21.341  25.454   9.427  1.00  0.74           C  
ATOM    705  NZ  LYS A  91     -21.481  24.845   8.086  1.00  0.74           N  
ATOM    706  N   MET A  92     -21.663  22.864  15.771  1.00  0.75           N  
ATOM    707  CA  MET A  92     -21.658  21.575  16.430  1.00  0.75           C  
ATOM    708  C   MET A  92     -21.373  20.466  15.435  1.00  0.75           C  
ATOM    709  O   MET A  92     -22.282  19.866  14.860  1.00  0.75           O  
ATOM    710  CB  MET A  92     -22.998  21.238  17.100  1.00  0.75           C  
ATOM    711  CG  MET A  92     -23.231  21.962  18.424  1.00  0.75           C  
ATOM    712  SD  MET A  92     -24.523  21.170  19.400  1.00  0.75           S  
ATOM    713  CE  MET A  92     -25.908  21.647  18.344  1.00  0.75           C  
ATOM    714  N   TRP A  93     -20.084  20.174  15.216  1.00  0.79           N  
ATOM    715  CA  TRP A  93     -19.620  19.124  14.336  1.00  0.79           C  
ATOM    716  C   TRP A  93     -20.153  17.734  14.674  1.00  0.79           C  
ATOM    717  O   TRP A  93     -20.464  17.383  15.819  1.00  0.79           O  
ATOM    718  CB  TRP A  93     -18.073  19.107  14.250  1.00  0.79           C  
ATOM    719  CG  TRP A  93     -17.474  20.479  13.990  1.00  0.79           C  
ATOM    720  CD1 TRP A  93     -16.760  21.289  14.834  1.00  0.79           C  
ATOM    721  CD2 TRP A  93     -17.624  21.218  12.759  1.00  0.79           C  
ATOM    722  NE1 TRP A  93     -16.468  22.485  14.215  1.00  0.79           N  
ATOM    723  CE2 TRP A  93     -16.980  22.451  12.944  1.00  0.79           C  
ATOM    724  CE3 TRP A  93     -18.238  20.897  11.548  1.00  0.79           C  
ATOM    725  CZ2 TRP A  93     -16.931  23.395  11.928  1.00  0.79           C  
ATOM    726  CZ3 TRP A  93     -18.179  21.848  10.514  1.00  0.79           C  
ATOM    727  CH2 TRP A  93     -17.545  23.083  10.706  1.00  0.79           C  
ATOM    728  N   LYS A  94     -20.316  16.888  13.645  1.00  0.80           N  
ATOM    729  CA  LYS A  94     -20.785  15.534  13.825  1.00  0.80           C  
ATOM    730  C   LYS A  94     -19.697  14.664  14.449  1.00  0.80           C  
ATOM    731  O   LYS A  94     -18.550  15.072  14.622  1.00  0.80           O  
ATOM    732  CB  LYS A  94     -21.338  14.956  12.496  1.00  0.80           C  
ATOM    733  CG  LYS A  94     -22.596  15.712  12.021  1.00  0.80           C  
ATOM    734  CD  LYS A  94     -23.134  15.250  10.653  1.00  0.80           C  
ATOM    735  CE  LYS A  94     -24.394  16.030  10.240  1.00  0.80           C  
ATOM    736  NZ  LYS A  94     -24.579  16.042   8.769  1.00  0.80           N  
ATOM    737  N   SER A  95     -20.049  13.442  14.887  1.00  0.86           N  
ATOM    738  CA  SER A  95     -19.072  12.493  15.414  1.00  0.86           C  
ATOM    739  C   SER A  95     -18.059  12.088  14.358  1.00  0.86           C  
ATOM    740  O   SER A  95     -18.502  11.606  13.313  1.00  0.86           O  
ATOM    741  CB  SER A  95     -19.776  11.206  15.934  1.00  0.86           C  
ATOM    742  OG  SER A  95     -18.885  10.203  16.440  1.00  0.86           O  
ATOM    743  N   PRO A  96     -16.732  12.183  14.537  1.00  0.92           N  
ATOM    744  CA  PRO A  96     -15.788  11.797  13.494  1.00  0.92           C  
ATOM    745  C   PRO A  96     -15.876  10.324  13.219  1.00  0.92           C  
ATOM    746  O   PRO A  96     -15.736   9.897  12.081  1.00  0.92           O  
ATOM    747  CB  PRO A  96     -14.406  12.175  14.043  1.00  0.92           C  
ATOM    748  CG  PRO A  96     -14.715  13.306  15.020  1.00  0.92           C  
ATOM    749  CD  PRO A  96     -16.078  12.939  15.607  1.00  0.92           C  
ATOM    750  N   ASN A  97     -16.160   9.543  14.275  1.00  0.85           N  
ATOM    751  CA  ASN A  97     -16.405   8.120  14.197  1.00  0.85           C  
ATOM    752  C   ASN A  97     -17.623   7.809  13.334  1.00  0.85           C  
ATOM    753  O   ASN A  97     -17.619   6.888  12.528  1.00  0.85           O  
ATOM    754  CB  ASN A  97     -16.652   7.529  15.607  1.00  0.85           C  
ATOM    755  CG  ASN A  97     -15.509   7.867  16.552  1.00  0.85           C  
ATOM    756  OD1 ASN A  97     -14.345   7.543  16.339  1.00  0.85           O  
ATOM    757  ND2 ASN A  97     -15.821   8.580  17.658  1.00  0.85           N  
ATOM    758  N   GLY A  98     -18.704   8.611  13.458  1.00  0.86           N  
ATOM    759  CA  GLY A  98     -19.907   8.443  12.648  1.00  0.86           C  
ATOM    760  C   GLY A  98     -19.689   8.805  11.206  1.00  0.86           C  
ATOM    761  O   GLY A  98     -20.173   8.120  10.311  1.00  0.86           O  
ATOM    762  N   THR A  99     -18.919   9.874  10.937  1.00  0.88           N  
ATOM    763  CA  THR A  99     -18.516  10.254   9.584  1.00  0.88           C  
ATOM    764  C   THR A  99     -17.630   9.214   8.916  1.00  0.88           C  
ATOM    765  O   THR A  99     -17.900   8.800   7.790  1.00  0.88           O  
ATOM    766  CB  THR A  99     -17.815  11.610   9.556  1.00  0.88           C  
ATOM    767  OG1 THR A  99     -18.714  12.625   9.982  1.00  0.88           O  
ATOM    768  CG2 THR A  99     -17.367  12.007   8.141  1.00  0.88           C  
ATOM    769  N   ILE A 100     -16.582   8.707   9.604  1.00  0.90           N  
ATOM    770  CA  ILE A 100     -15.681   7.686   9.067  1.00  0.90           C  
ATOM    771  C   ILE A 100     -16.389   6.368   8.786  1.00  0.90           C  
ATOM    772  O   ILE A 100     -16.296   5.817   7.691  1.00  0.90           O  
ATOM    773  CB  ILE A 100     -14.494   7.456  10.006  1.00  0.90           C  
ATOM    774  CG1 ILE A 100     -13.587   8.709  10.057  1.00  0.90           C  
ATOM    775  CG2 ILE A 100     -13.658   6.224   9.583  1.00  0.90           C  
ATOM    776  CD1 ILE A 100     -12.631   8.694  11.255  1.00  0.90           C  
ATOM    777  N   ARG A 101     -17.190   5.862   9.747  1.00  0.81           N  
ATOM    778  CA  ARG A 101     -17.941   4.627   9.596  1.00  0.81           C  
ATOM    779  C   ARG A 101     -18.989   4.692   8.496  1.00  0.81           C  
ATOM    780  O   ARG A 101     -19.221   3.719   7.786  1.00  0.81           O  
ATOM    781  CB  ARG A 101     -18.626   4.236  10.922  1.00  0.81           C  
ATOM    782  CG  ARG A 101     -17.641   3.826  12.039  1.00  0.81           C  
ATOM    783  CD  ARG A 101     -18.333   3.771  13.405  1.00  0.81           C  
ATOM    784  NE  ARG A 101     -17.288   3.642  14.480  1.00  0.81           N  
ATOM    785  CZ  ARG A 101     -17.517   3.923  15.771  1.00  0.81           C  
ATOM    786  NH1 ARG A 101     -18.744   4.216  16.205  1.00  0.81           N  
ATOM    787  NH2 ARG A 101     -16.524   3.966  16.649  1.00  0.81           N  
ATOM    788  N   ASN A 102     -19.642   5.855   8.312  1.00  0.82           N  
ATOM    789  CA  ASN A 102     -20.576   6.087   7.227  1.00  0.82           C  
ATOM    790  C   ASN A 102     -19.942   6.004   5.840  1.00  0.82           C  
ATOM    791  O   ASN A 102     -20.543   5.462   4.917  1.00  0.82           O  
ATOM    792  CB  ASN A 102     -21.220   7.479   7.445  1.00  0.82           C  
ATOM    793  CG  ASN A 102     -22.325   7.841   6.465  1.00  0.82           C  
ATOM    794  OD1 ASN A 102     -22.389   8.981   5.975  1.00  0.82           O  
ATOM    795  ND2 ASN A 102     -23.283   6.924   6.235  1.00  0.82           N  
ATOM    796  N   ILE A 103     -18.728   6.560   5.667  1.00  0.90           N  
ATOM    797  CA  ILE A 103     -17.970   6.469   4.427  1.00  0.90           C  
ATOM    798  C   ILE A 103     -17.459   5.056   4.160  1.00  0.90           C  
ATOM    799  O   ILE A 103     -17.572   4.532   3.054  1.00  0.90           O  
ATOM    800  CB  ILE A 103     -16.809   7.471   4.457  1.00  0.90           C  
ATOM    801  CG1 ILE A 103     -17.367   8.917   4.453  1.00  0.90           C  
ATOM    802  CG2 ILE A 103     -15.844   7.251   3.266  1.00  0.90           C  
ATOM    803  CD1 ILE A 103     -16.313   9.988   4.764  1.00  0.90           C  
ATOM    804  N   LEU A 104     -16.873   4.394   5.177  1.00  0.89           N  
ATOM    805  CA  LEU A 104     -16.263   3.086   5.009  1.00  0.89           C  
ATOM    806  C   LEU A 104     -17.241   1.916   4.975  1.00  0.89           C  
ATOM    807  O   LEU A 104     -17.033   0.936   4.259  1.00  0.89           O  
ATOM    808  CB  LEU A 104     -15.215   2.835   6.121  1.00  0.89           C  
ATOM    809  CG  LEU A 104     -14.031   3.827   6.153  1.00  0.89           C  
ATOM    810  CD1 LEU A 104     -13.060   3.459   7.283  1.00  0.89           C  
ATOM    811  CD2 LEU A 104     -13.272   3.885   4.822  1.00  0.89           C  
ATOM    812  N   GLY A 105     -18.332   1.982   5.767  1.00  0.86           N  
ATOM    813  CA  GLY A 105     -19.243   0.868   6.011  1.00  0.86           C  
ATOM    814  C   GLY A 105     -18.627  -0.299   6.751  1.00  0.86           C  
ATOM    815  O   GLY A 105     -17.462  -0.289   7.136  1.00  0.86           O  
ATOM    816  N   GLY A 106     -19.414  -1.368   6.984  1.00  0.67           N  
ATOM    817  CA  GLY A 106     -18.917  -2.575   7.638  1.00  0.67           C  
ATOM    818  C   GLY A 106     -19.419  -2.768   9.038  1.00  0.67           C  
ATOM    819  O   GLY A 106     -20.444  -2.225   9.454  1.00  0.67           O  
ATOM    820  N   THR A 107     -18.689  -3.601   9.795  1.00  0.70           N  
ATOM    821  CA  THR A 107     -19.083  -4.038  11.128  1.00  0.70           C  
ATOM    822  C   THR A 107     -17.939  -3.777  12.072  1.00  0.70           C  
ATOM    823  O   THR A 107     -16.802  -4.172  11.817  1.00  0.70           O  
ATOM    824  CB  THR A 107     -19.424  -5.522  11.194  1.00  0.70           C  
ATOM    825  OG1 THR A 107     -20.499  -5.809  10.315  1.00  0.70           O  
ATOM    826  CG2 THR A 107     -19.908  -5.945  12.586  1.00  0.70           C  
ATOM    827  N   VAL A 108     -18.202  -3.091  13.199  1.00  0.74           N  
ATOM    828  CA  VAL A 108     -17.224  -2.856  14.244  1.00  0.74           C  
ATOM    829  C   VAL A 108     -17.230  -4.045  15.184  1.00  0.74           C  
ATOM    830  O   VAL A 108     -18.210  -4.317  15.873  1.00  0.74           O  
ATOM    831  CB  VAL A 108     -17.488  -1.574  15.031  1.00  0.74           C  
ATOM    832  CG1 VAL A 108     -16.361  -1.331  16.046  1.00  0.74           C  
ATOM    833  CG2 VAL A 108     -17.560  -0.368  14.080  1.00  0.74           C  
ATOM    834  N   PHE A 109     -16.133  -4.814  15.234  1.00  0.73           N  
ATOM    835  CA  PHE A 109     -16.034  -5.960  16.113  1.00  0.73           C  
ATOM    836  C   PHE A 109     -15.317  -5.561  17.385  1.00  0.73           C  
ATOM    837  O   PHE A 109     -14.213  -5.016  17.357  1.00  0.73           O  
ATOM    838  CB  PHE A 109     -15.333  -7.168  15.448  1.00  0.73           C  
ATOM    839  CG  PHE A 109     -16.261  -7.793  14.441  1.00  0.73           C  
ATOM    840  CD1 PHE A 109     -17.275  -8.670  14.864  1.00  0.73           C  
ATOM    841  CD2 PHE A 109     -16.133  -7.514  13.071  1.00  0.73           C  
ATOM    842  CE1 PHE A 109     -18.141  -9.263  13.935  1.00  0.73           C  
ATOM    843  CE2 PHE A 109     -16.987  -8.115  12.137  1.00  0.73           C  
ATOM    844  CZ  PHE A 109     -17.993  -8.989  12.570  1.00  0.73           C  
ATOM    845  N   ARG A 110     -15.972  -5.802  18.536  1.00  0.67           N  
ATOM    846  CA  ARG A 110     -15.490  -5.406  19.841  1.00  0.67           C  
ATOM    847  C   ARG A 110     -15.441  -6.591  20.794  1.00  0.67           C  
ATOM    848  O   ARG A 110     -16.413  -7.335  20.940  1.00  0.67           O  
ATOM    849  CB  ARG A 110     -16.371  -4.278  20.439  1.00  0.67           C  
ATOM    850  CG  ARG A 110     -16.273  -2.950  19.659  1.00  0.67           C  
ATOM    851  CD  ARG A 110     -17.015  -1.784  20.325  1.00  0.67           C  
ATOM    852  NE  ARG A 110     -16.654  -0.516  19.616  1.00  0.67           N  
ATOM    853  CZ  ARG A 110     -17.131   0.690  19.965  1.00  0.67           C  
ATOM    854  NH1 ARG A 110     -18.050   0.821  20.914  1.00  0.67           N  
ATOM    855  NH2 ARG A 110     -16.655   1.803  19.412  1.00  0.67           N  
ATOM    856  N   GLU A 111     -14.288  -6.789  21.466  1.00  0.67           N  
ATOM    857  CA  GLU A 111     -13.999  -7.963  22.275  1.00  0.67           C  
ATOM    858  C   GLU A 111     -13.142  -7.517  23.457  1.00  0.67           C  
ATOM    859  O   GLU A 111     -12.302  -6.630  23.279  1.00  0.67           O  
ATOM    860  CB  GLU A 111     -13.215  -8.969  21.392  1.00  0.67           C  
ATOM    861  CG  GLU A 111     -12.774 -10.332  21.993  1.00  0.67           C  
ATOM    862  CD  GLU A 111     -12.072 -11.173  20.925  1.00  0.67           C  
ATOM    863  OE1 GLU A 111     -11.770 -10.630  19.827  1.00  0.67           O  
ATOM    864  OE2 GLU A 111     -11.819 -12.388  21.139  1.00  0.67           O  
ATOM    865  N   PRO A 112     -13.308  -8.003  24.685  1.00  0.69           N  
ATOM    866  CA  PRO A 112     -12.476  -7.585  25.807  1.00  0.69           C  
ATOM    867  C   PRO A 112     -11.042  -8.086  25.717  1.00  0.69           C  
ATOM    868  O   PRO A 112     -10.755  -9.091  25.071  1.00  0.69           O  
ATOM    869  CB  PRO A 112     -13.183  -8.207  27.015  1.00  0.69           C  
ATOM    870  CG  PRO A 112     -13.769  -9.498  26.444  1.00  0.69           C  
ATOM    871  CD  PRO A 112     -14.248  -9.062  25.063  1.00  0.69           C  
ATOM    872  N   ILE A 113     -10.115  -7.392  26.391  1.00  0.87           N  
ATOM    873  CA  ILE A 113      -8.725  -7.792  26.491  1.00  0.87           C  
ATOM    874  C   ILE A 113      -8.550  -8.455  27.846  1.00  0.87           C  
ATOM    875  O   ILE A 113      -8.764  -7.846  28.891  1.00  0.87           O  
ATOM    876  CB  ILE A 113      -7.787  -6.601  26.321  1.00  0.87           C  
ATOM    877  CG1 ILE A 113      -8.032  -5.944  24.942  1.00  0.87           C  
ATOM    878  CG2 ILE A 113      -6.319  -7.055  26.466  1.00  0.87           C  
ATOM    879  CD1 ILE A 113      -7.298  -4.614  24.748  1.00  0.87           C  
ATOM    880  N   ILE A 114      -8.198  -9.755  27.866  1.00  0.82           N  
ATOM    881  CA  ILE A 114      -8.281 -10.559  29.076  1.00  0.82           C  
ATOM    882  C   ILE A 114      -6.907 -10.846  29.642  1.00  0.82           C  
ATOM    883  O   ILE A 114      -5.998 -11.307  28.957  1.00  0.82           O  
ATOM    884  CB  ILE A 114      -9.027 -11.875  28.846  1.00  0.82           C  
ATOM    885  CG1 ILE A 114     -10.456 -11.626  28.299  1.00  0.82           C  
ATOM    886  CG2 ILE A 114      -9.084 -12.724  30.141  1.00  0.82           C  
ATOM    887  CD1 ILE A 114     -11.373 -10.838  29.244  1.00  0.82           C  
ATOM    888  N   VAL A 115      -6.759 -10.580  30.948  1.00  0.80           N  
ATOM    889  CA  VAL A 115      -5.594 -10.870  31.750  1.00  0.80           C  
ATOM    890  C   VAL A 115      -6.057 -11.764  32.883  1.00  0.80           C  
ATOM    891  O   VAL A 115      -7.138 -11.585  33.444  1.00  0.80           O  
ATOM    892  CB  VAL A 115      -4.967  -9.606  32.324  1.00  0.80           C  
ATOM    893  CG1 VAL A 115      -3.966  -9.028  31.321  1.00  0.80           C  
ATOM    894  CG2 VAL A 115      -6.048  -8.548  32.598  1.00  0.80           C  
ATOM    895  N   LYS A 116      -5.259 -12.786  33.235  1.00  0.72           N  
ATOM    896  CA  LYS A 116      -5.627 -13.824  34.188  1.00  0.72           C  
ATOM    897  C   LYS A 116      -5.819 -13.358  35.619  1.00  0.72           C  
ATOM    898  O   LYS A 116      -6.530 -13.990  36.397  1.00  0.72           O  
ATOM    899  CB  LYS A 116      -4.544 -14.926  34.215  1.00  0.72           C  
ATOM    900  CG  LYS A 116      -4.511 -15.763  32.932  1.00  0.72           C  
ATOM    901  CD  LYS A 116      -3.236 -16.618  32.857  1.00  0.72           C  
ATOM    902  CE  LYS A 116      -3.203 -17.563  31.661  1.00  0.72           C  
ATOM    903  NZ  LYS A 116      -3.323 -16.756  30.432  1.00  0.72           N  
ATOM    904  N   ASN A 117      -5.179 -12.246  36.012  1.00  0.77           N  
ATOM    905  CA  ASN A 117      -5.163 -11.779  37.381  1.00  0.77           C  
ATOM    906  C   ASN A 117      -6.198 -10.700  37.664  1.00  0.77           C  
ATOM    907  O   ASN A 117      -6.200 -10.121  38.747  1.00  0.77           O  
ATOM    908  CB  ASN A 117      -3.745 -11.266  37.760  1.00  0.77           C  
ATOM    909  CG  ASN A 117      -3.306 -10.057  36.932  1.00  0.77           C  
ATOM    910  OD1 ASN A 117      -3.629  -9.906  35.753  1.00  0.77           O  
ATOM    911  ND2 ASN A 117      -2.511  -9.169  37.567  1.00  0.77           N  
ATOM    912  N   VAL A 118      -7.097 -10.397  36.710  1.00  0.80           N  
ATOM    913  CA  VAL A 118      -8.092  -9.353  36.878  1.00  0.80           C  
ATOM    914  C   VAL A 118      -9.458  -9.989  37.097  1.00  0.80           C  
ATOM    915  O   VAL A 118      -9.974 -10.670  36.207  1.00  0.80           O  
ATOM    916  CB  VAL A 118      -8.114  -8.406  35.689  1.00  0.80           C  
ATOM    917  CG1 VAL A 118      -9.286  -7.409  35.746  1.00  0.80           C  
ATOM    918  CG2 VAL A 118      -6.792  -7.614  35.714  1.00  0.80           C  
ATOM    919  N   PRO A 119     -10.098  -9.813  38.253  1.00  0.75           N  
ATOM    920  CA  PRO A 119     -11.461 -10.264  38.468  1.00  0.75           C  
ATOM    921  C   PRO A 119     -12.460  -9.504  37.629  1.00  0.75           C  
ATOM    922  O   PRO A 119     -12.350  -8.291  37.465  1.00  0.75           O  
ATOM    923  CB  PRO A 119     -11.725 -10.015  39.963  1.00  0.75           C  
ATOM    924  CG  PRO A 119     -10.333 -10.017  40.592  1.00  0.75           C  
ATOM    925  CD  PRO A 119      -9.478  -9.379  39.501  1.00  0.75           C  
ATOM    926  N   ARG A 120     -13.461 -10.216  37.102  1.00  0.64           N  
ATOM    927  CA  ARG A 120     -14.554  -9.609  36.392  1.00  0.64           C  
ATOM    928  C   ARG A 120     -15.606  -9.106  37.360  1.00  0.64           C  
ATOM    929  O   ARG A 120     -15.746  -9.591  38.482  1.00  0.64           O  
ATOM    930  CB  ARG A 120     -15.230 -10.636  35.464  1.00  0.64           C  
ATOM    931  CG  ARG A 120     -14.270 -11.307  34.467  1.00  0.64           C  
ATOM    932  CD  ARG A 120     -14.986 -12.316  33.568  1.00  0.64           C  
ATOM    933  NE  ARG A 120     -15.518 -13.413  34.451  1.00  0.64           N  
ATOM    934  CZ  ARG A 120     -14.840 -14.530  34.751  1.00  0.64           C  
ATOM    935  NH1 ARG A 120     -13.583 -14.703  34.352  1.00  0.64           N  
ATOM    936  NH2 ARG A 120     -15.410 -15.493  35.468  1.00  0.64           N  
ATOM    937  N   LEU A 121     -16.411  -8.124  36.929  1.00  0.67           N  
ATOM    938  CA  LEU A 121     -17.609  -7.748  37.650  1.00  0.67           C  
ATOM    939  C   LEU A 121     -18.710  -8.771  37.456  1.00  0.67           C  
ATOM    940  O   LEU A 121     -19.456  -9.068  38.388  1.00  0.67           O  
ATOM    941  CB  LEU A 121     -18.080  -6.347  37.225  1.00  0.67           C  
ATOM    942  CG  LEU A 121     -17.065  -5.252  37.603  1.00  0.67           C  
ATOM    943  CD1 LEU A 121     -17.449  -3.942  36.920  1.00  0.67           C  
ATOM    944  CD2 LEU A 121     -16.992  -5.042  39.122  1.00  0.67           C  
ATOM    945  N   VAL A 122     -18.800  -9.348  36.238  1.00  0.71           N  
ATOM    946  CA  VAL A 122     -19.734 -10.411  35.913  1.00  0.71           C  
ATOM    947  C   VAL A 122     -19.088 -11.771  36.135  1.00  0.71           C  
ATOM    948  O   VAL A 122     -18.125 -12.170  35.471  1.00  0.71           O  
ATOM    949  CB  VAL A 122     -20.272 -10.316  34.492  1.00  0.71           C  
ATOM    950  CG1 VAL A 122     -21.330 -11.412  34.239  1.00  0.71           C  
ATOM    951  CG2 VAL A 122     -20.909  -8.927  34.296  1.00  0.71           C  
ATOM    952  N   ASN A 123     -19.621 -12.535  37.108  1.00  0.66           N  
ATOM    953  CA  ASN A 123     -19.049 -13.794  37.559  1.00  0.66           C  
ATOM    954  C   ASN A 123     -18.935 -14.876  36.497  1.00  0.66           C  
ATOM    955  O   ASN A 123     -17.922 -15.566  36.408  1.00  0.66           O  
ATOM    956  CB  ASN A 123     -19.872 -14.374  38.741  1.00  0.66           C  
ATOM    957  CG  ASN A 123     -19.534 -13.597  40.005  1.00  0.66           C  
ATOM    958  OD1 ASN A 123     -18.382 -13.197  40.189  1.00  0.66           O  
ATOM    959  ND2 ASN A 123     -20.519 -13.409  40.907  1.00  0.66           N  
ATOM    960  N   THR A 124     -19.955 -15.064  35.652  1.00  0.72           N  
ATOM    961  CA  THR A 124     -20.055 -16.224  34.777  1.00  0.72           C  
ATOM    962  C   THR A 124     -19.182 -16.200  33.535  1.00  0.72           C  
ATOM    963  O   THR A 124     -18.867 -17.260  33.003  1.00  0.72           O  
ATOM    964  CB  THR A 124     -21.490 -16.434  34.334  1.00  0.72           C  
ATOM    965  OG1 THR A 124     -22.058 -15.201  33.915  1.00  0.72           O  
ATOM    966  CG2 THR A 124     -22.322 -16.901  35.534  1.00  0.72           C  
ATOM    967  N   TRP A 125     -18.736 -15.022  33.049  1.00  0.76           N  
ATOM    968  CA  TRP A 125     -18.079 -14.870  31.755  1.00  0.76           C  
ATOM    969  C   TRP A 125     -16.661 -15.440  31.644  1.00  0.76           C  
ATOM    970  O   TRP A 125     -15.662 -14.723  31.652  1.00  0.76           O  
ATOM    971  CB  TRP A 125     -18.076 -13.377  31.331  1.00  0.76           C  
ATOM    972  CG  TRP A 125     -19.444 -12.762  31.088  1.00  0.76           C  
ATOM    973  CD1 TRP A 125     -20.638 -13.402  30.923  1.00  0.76           C  
ATOM    974  CD2 TRP A 125     -19.713 -11.359  30.909  1.00  0.76           C  
ATOM    975  NE1 TRP A 125     -21.633 -12.495  30.680  1.00  0.76           N  
ATOM    976  CE2 TRP A 125     -21.100 -11.239  30.651  1.00  0.76           C  
ATOM    977  CE3 TRP A 125     -18.894 -10.237  30.932  1.00  0.76           C  
ATOM    978  CZ2 TRP A 125     -21.679 -10.004  30.408  1.00  0.76           C  
ATOM    979  CZ3 TRP A 125     -19.478  -8.991  30.659  1.00  0.76           C  
ATOM    980  CH2 TRP A 125     -20.854  -8.872  30.408  1.00  0.76           C  
ATOM    981  N   SER A 126     -16.533 -16.775  31.525  1.00  0.79           N  
ATOM    982  CA  SER A 126     -15.259 -17.466  31.395  1.00  0.79           C  
ATOM    983  C   SER A 126     -14.744 -17.549  29.970  1.00  0.79           C  
ATOM    984  O   SER A 126     -13.576 -17.859  29.749  1.00  0.79           O  
ATOM    985  CB  SER A 126     -15.333 -18.909  31.973  1.00  0.79           C  
ATOM    986  OG  SER A 126     -16.241 -19.754  31.252  1.00  0.79           O  
ATOM    987  N   LYS A 127     -15.591 -17.251  28.969  1.00  0.80           N  
ATOM    988  CA  LYS A 127     -15.228 -17.270  27.567  1.00  0.80           C  
ATOM    989  C   LYS A 127     -15.558 -15.928  26.931  1.00  0.80           C  
ATOM    990  O   LYS A 127     -16.432 -15.239  27.446  1.00  0.80           O  
ATOM    991  CB  LYS A 127     -16.030 -18.359  26.822  1.00  0.80           C  
ATOM    992  CG  LYS A 127     -15.427 -19.760  26.951  1.00  0.80           C  
ATOM    993  CD  LYS A 127     -16.264 -20.815  26.205  1.00  0.80           C  
ATOM    994  CE  LYS A 127     -17.685 -21.017  26.749  1.00  0.80           C  
ATOM    995  NZ  LYS A 127     -17.624 -21.347  28.181  1.00  0.80           N  
ATOM    996  N   PRO A 128     -14.936 -15.495  25.831  1.00  0.84           N  
ATOM    997  CA  PRO A 128     -15.112 -14.139  25.309  1.00  0.84           C  
ATOM    998  C   PRO A 128     -16.493 -13.864  24.731  1.00  0.84           C  
ATOM    999  O   PRO A 128     -17.075 -14.733  24.085  1.00  0.84           O  
ATOM   1000  CB  PRO A 128     -14.043 -14.024  24.201  1.00  0.84           C  
ATOM   1001  CG  PRO A 128     -12.994 -15.073  24.573  1.00  0.84           C  
ATOM   1002  CD  PRO A 128     -13.844 -16.198  25.151  1.00  0.84           C  
ATOM   1003  N   ILE A 129     -17.035 -12.650  24.929  1.00  0.88           N  
ATOM   1004  CA  ILE A 129     -18.237 -12.183  24.253  1.00  0.88           C  
ATOM   1005  C   ILE A 129     -17.779 -11.218  23.198  1.00  0.88           C  
ATOM   1006  O   ILE A 129     -17.055 -10.265  23.484  1.00  0.88           O  
ATOM   1007  CB  ILE A 129     -19.223 -11.470  25.176  1.00  0.88           C  
ATOM   1008  CG1 ILE A 129     -19.798 -12.487  26.180  1.00  0.88           C  
ATOM   1009  CG2 ILE A 129     -20.368 -10.813  24.361  1.00  0.88           C  
ATOM   1010  CD1 ILE A 129     -20.599 -11.841  27.313  1.00  0.88           C  
ATOM   1011  N   ILE A 130     -18.183 -11.455  21.939  1.00  0.89           N  
ATOM   1012  CA  ILE A 130     -17.725 -10.651  20.831  1.00  0.89           C  
ATOM   1013  C   ILE A 130     -18.916  -9.957  20.225  1.00  0.89           C  
ATOM   1014  O   ILE A 130     -19.843 -10.583  19.714  1.00  0.89           O  
ATOM   1015  CB  ILE A 130     -16.983 -11.483  19.803  1.00  0.89           C  
ATOM   1016  CG1 ILE A 130     -15.778 -12.149  20.517  1.00  0.89           C  
ATOM   1017  CG2 ILE A 130     -16.560 -10.545  18.646  1.00  0.89           C  
ATOM   1018  CD1 ILE A 130     -14.995 -13.143  19.668  1.00  0.89           C  
ATOM   1019  N   ILE A 131     -18.925  -8.616  20.274  1.00  0.90           N  
ATOM   1020  CA  ILE A 131     -19.992  -7.818  19.705  1.00  0.90           C  
ATOM   1021  C   ILE A 131     -19.616  -7.431  18.295  1.00  0.90           C  
ATOM   1022  O   ILE A 131     -18.594  -6.794  18.055  1.00  0.90           O  
ATOM   1023  CB  ILE A 131     -20.338  -6.605  20.568  1.00  0.90           C  
ATOM   1024  CG1 ILE A 131     -21.127  -7.125  21.793  1.00  0.90           C  
ATOM   1025  CG2 ILE A 131     -21.156  -5.549  19.781  1.00  0.90           C  
ATOM   1026  CD1 ILE A 131     -21.434  -6.058  22.841  1.00  0.90           C  
ATOM   1027  N   GLY A 132     -20.460  -7.818  17.323  1.00  0.91           N  
ATOM   1028  CA  GLY A 132     -20.444  -7.332  15.958  1.00  0.91           C  
ATOM   1029  C   GLY A 132     -21.418  -6.198  15.856  1.00  0.91           C  
ATOM   1030  O   GLY A 132     -22.625  -6.390  15.760  1.00  0.91           O  
ATOM   1031  N   HIS A 133     -20.914  -4.964  15.896  1.00  0.85           N  
ATOM   1032  CA  HIS A 133     -21.701  -3.754  15.890  1.00  0.85           C  
ATOM   1033  C   HIS A 133     -21.848  -3.241  14.463  1.00  0.85           C  
ATOM   1034  O   HIS A 133     -20.871  -2.882  13.812  1.00  0.85           O  
ATOM   1035  CB  HIS A 133     -20.955  -2.732  16.794  1.00  0.85           C  
ATOM   1036  CG  HIS A 133     -21.317  -1.293  16.680  1.00  0.85           C  
ATOM   1037  ND1 HIS A 133     -20.454  -0.335  17.173  1.00  0.85           N  
ATOM   1038  CD2 HIS A 133     -22.411  -0.714  16.142  1.00  0.85           C  
ATOM   1039  CE1 HIS A 133     -21.045   0.815  16.917  1.00  0.85           C  
ATOM   1040  NE2 HIS A 133     -22.224   0.638  16.288  1.00  0.85           N  
ATOM   1041  N   HIS A 134     -23.084  -3.182  13.920  1.00  0.85           N  
ATOM   1042  CA  HIS A 134     -23.341  -2.580  12.615  1.00  0.85           C  
ATOM   1043  C   HIS A 134     -22.949  -1.108  12.548  1.00  0.85           C  
ATOM   1044  O   HIS A 134     -23.454  -0.289  13.307  1.00  0.85           O  
ATOM   1045  CB  HIS A 134     -24.839  -2.673  12.256  1.00  0.85           C  
ATOM   1046  CG  HIS A 134     -25.167  -2.292  10.846  1.00  0.85           C  
ATOM   1047  ND1 HIS A 134     -26.471  -1.967  10.543  1.00  0.85           N  
ATOM   1048  CD2 HIS A 134     -24.398  -2.247   9.726  1.00  0.85           C  
ATOM   1049  CE1 HIS A 134     -26.478  -1.727   9.249  1.00  0.85           C  
ATOM   1050  NE2 HIS A 134     -25.248  -1.882   8.707  1.00  0.85           N  
ATOM   1051  N   ALA A 135     -22.038  -0.710  11.638  1.00  0.83           N  
ATOM   1052  CA  ALA A 135     -21.363   0.564  11.795  1.00  0.83           C  
ATOM   1053  C   ALA A 135     -22.076   1.733  11.124  1.00  0.83           C  
ATOM   1054  O   ALA A 135     -21.655   2.884  11.228  1.00  0.83           O  
ATOM   1055  CB  ALA A 135     -19.958   0.421  11.178  1.00  0.83           C  
ATOM   1056  N   HIS A 136     -23.195   1.468  10.433  1.00  0.77           N  
ATOM   1057  CA  HIS A 136     -23.836   2.419   9.551  1.00  0.77           C  
ATOM   1058  C   HIS A 136     -25.201   2.817  10.052  1.00  0.77           C  
ATOM   1059  O   HIS A 136     -25.894   2.047  10.709  1.00  0.77           O  
ATOM   1060  CB  HIS A 136     -24.034   1.786   8.158  1.00  0.77           C  
ATOM   1061  CG  HIS A 136     -24.720   2.641   7.130  1.00  0.77           C  
ATOM   1062  ND1 HIS A 136     -24.146   3.824   6.705  1.00  0.77           N  
ATOM   1063  CD2 HIS A 136     -25.864   2.398   6.439  1.00  0.77           C  
ATOM   1064  CE1 HIS A 136     -24.946   4.267   5.754  1.00  0.77           C  
ATOM   1065  NE2 HIS A 136     -26.002   3.443   5.553  1.00  0.77           N  
ATOM   1066  N   ALA A 137     -25.619   4.041   9.687  1.00  0.81           N  
ATOM   1067  CA  ALA A 137     -26.970   4.526   9.838  1.00  0.81           C  
ATOM   1068  C   ALA A 137     -27.595   4.480  11.238  1.00  0.81           C  
ATOM   1069  O   ALA A 137     -26.934   4.816  12.224  1.00  0.81           O  
ATOM   1070  CB  ALA A 137     -27.818   3.887   8.732  1.00  0.81           C  
ATOM   1071  N   ASP A 138     -28.906   4.161  11.348  1.00  0.82           N  
ATOM   1072  CA  ASP A 138     -29.730   4.353  12.530  1.00  0.82           C  
ATOM   1073  C   ASP A 138     -29.546   5.743  13.166  1.00  0.82           C  
ATOM   1074  O   ASP A 138     -29.504   6.763  12.476  1.00  0.82           O  
ATOM   1075  CB  ASP A 138     -29.589   3.195  13.566  1.00  0.82           C  
ATOM   1076  CG  ASP A 138     -29.794   1.778  13.036  1.00  0.82           C  
ATOM   1077  OD1 ASP A 138     -30.224   1.575  11.874  1.00  0.82           O  
ATOM   1078  OD2 ASP A 138     -29.534   0.849  13.852  1.00  0.82           O  
ATOM   1079  N   GLN A 139     -29.411   5.832  14.507  1.00  0.76           N  
ATOM   1080  CA  GLN A 139     -29.259   7.080  15.243  1.00  0.76           C  
ATOM   1081  C   GLN A 139     -28.032   7.903  14.851  1.00  0.76           C  
ATOM   1082  O   GLN A 139     -27.986   9.109  15.069  1.00  0.76           O  
ATOM   1083  CB  GLN A 139     -29.186   6.854  16.784  1.00  0.76           C  
ATOM   1084  CG  GLN A 139     -30.492   6.370  17.472  1.00  0.76           C  
ATOM   1085  CD  GLN A 139     -30.670   4.852  17.448  1.00  0.76           C  
ATOM   1086  OE1 GLN A 139     -30.094   4.128  16.640  1.00  0.76           O  
ATOM   1087  NE2 GLN A 139     -31.479   4.323  18.397  1.00  0.76           N  
ATOM   1088  N   TYR A 140     -27.006   7.281  14.240  1.00  0.77           N  
ATOM   1089  CA  TYR A 140     -25.697   7.882  14.043  1.00  0.77           C  
ATOM   1090  C   TYR A 140     -25.621   8.572  12.692  1.00  0.77           C  
ATOM   1091  O   TYR A 140     -24.618   9.197  12.344  1.00  0.77           O  
ATOM   1092  CB  TYR A 140     -24.580   6.807  14.164  1.00  0.77           C  
ATOM   1093  CG  TYR A 140     -24.577   6.246  15.564  1.00  0.77           C  
ATOM   1094  CD1 TYR A 140     -25.534   5.289  15.940  1.00  0.77           C  
ATOM   1095  CD2 TYR A 140     -23.669   6.709  16.534  1.00  0.77           C  
ATOM   1096  CE1 TYR A 140     -25.646   4.877  17.269  1.00  0.77           C  
ATOM   1097  CE2 TYR A 140     -23.743   6.248  17.860  1.00  0.77           C  
ATOM   1098  CZ  TYR A 140     -24.759   5.361  18.235  1.00  0.77           C  
ATOM   1099  OH  TYR A 140     -24.951   4.997  19.583  1.00  0.77           O  
ATOM   1100  N   LYS A 141     -26.730   8.529  11.933  1.00  0.75           N  
ATOM   1101  CA  LYS A 141     -26.933   9.295  10.722  1.00  0.75           C  
ATOM   1102  C   LYS A 141     -28.361   9.786  10.682  1.00  0.75           C  
ATOM   1103  O   LYS A 141     -28.951   9.964   9.620  1.00  0.75           O  
ATOM   1104  CB  LYS A 141     -26.648   8.456   9.453  1.00  0.75           C  
ATOM   1105  CG  LYS A 141     -25.154   8.204   9.207  1.00  0.75           C  
ATOM   1106  CD  LYS A 141     -24.381   9.489   8.861  1.00  0.75           C  
ATOM   1107  CE  LYS A 141     -24.870  10.128   7.561  1.00  0.75           C  
ATOM   1108  NZ  LYS A 141     -23.868  11.094   7.083  1.00  0.75           N  
ATOM   1109  N   ALA A 142     -28.949  10.030  11.861  1.00  0.82           N  
ATOM   1110  CA  ALA A 142     -30.276  10.576  11.976  1.00  0.82           C  
ATOM   1111  C   ALA A 142     -30.357  12.056  11.615  1.00  0.82           C  
ATOM   1112  O   ALA A 142     -29.365  12.785  11.609  1.00  0.82           O  
ATOM   1113  CB  ALA A 142     -30.799  10.350  13.406  1.00  0.82           C  
ATOM   1114  N   THR A 143     -31.581  12.517  11.307  1.00  0.79           N  
ATOM   1115  CA  THR A 143     -31.872  13.927  11.082  1.00  0.79           C  
ATOM   1116  C   THR A 143     -32.819  14.338  12.182  1.00  0.79           C  
ATOM   1117  O   THR A 143     -33.988  13.948  12.159  1.00  0.79           O  
ATOM   1118  CB  THR A 143     -32.547  14.190   9.735  1.00  0.79           C  
ATOM   1119  OG1 THR A 143     -31.659  13.877   8.671  1.00  0.79           O  
ATOM   1120  CG2 THR A 143     -32.918  15.666   9.555  1.00  0.79           C  
ATOM   1121  N   ASP A 144     -32.347  15.110  13.188  1.00  0.78           N  
ATOM   1122  CA  ASP A 144     -33.115  15.455  14.366  1.00  0.78           C  
ATOM   1123  C   ASP A 144     -33.321  16.957  14.547  1.00  0.78           C  
ATOM   1124  O   ASP A 144     -32.522  17.797  14.135  1.00  0.78           O  
ATOM   1125  CB  ASP A 144     -32.515  14.785  15.638  1.00  0.78           C  
ATOM   1126  CG  ASP A 144     -31.197  15.366  16.126  1.00  0.78           C  
ATOM   1127  OD1 ASP A 144     -30.282  15.616  15.309  1.00  0.78           O  
ATOM   1128  OD2 ASP A 144     -31.103  15.583  17.364  1.00  0.78           O  
ATOM   1129  N   PHE A 145     -34.452  17.343  15.169  1.00  0.80           N  
ATOM   1130  CA  PHE A 145     -34.787  18.740  15.329  1.00  0.80           C  
ATOM   1131  C   PHE A 145     -35.717  18.970  16.510  1.00  0.80           C  
ATOM   1132  O   PHE A 145     -36.400  18.077  17.013  1.00  0.80           O  
ATOM   1133  CB  PHE A 145     -35.336  19.394  14.023  1.00  0.80           C  
ATOM   1134  CG  PHE A 145     -36.554  18.692  13.492  1.00  0.80           C  
ATOM   1135  CD1 PHE A 145     -36.421  17.591  12.632  1.00  0.80           C  
ATOM   1136  CD2 PHE A 145     -37.840  19.138  13.836  1.00  0.80           C  
ATOM   1137  CE1 PHE A 145     -37.552  16.934  12.139  1.00  0.80           C  
ATOM   1138  CE2 PHE A 145     -38.975  18.485  13.341  1.00  0.80           C  
ATOM   1139  CZ  PHE A 145     -38.831  17.380  12.493  1.00  0.80           C  
ATOM   1140  N   VAL A 146     -35.741  20.226  16.997  1.00  0.82           N  
ATOM   1141  CA  VAL A 146     -36.657  20.682  18.026  1.00  0.82           C  
ATOM   1142  C   VAL A 146     -37.945  21.105  17.347  1.00  0.82           C  
ATOM   1143  O   VAL A 146     -37.931  21.773  16.315  1.00  0.82           O  
ATOM   1144  CB  VAL A 146     -36.081  21.853  18.829  1.00  0.82           C  
ATOM   1145  CG1 VAL A 146     -37.119  22.458  19.801  1.00  0.82           C  
ATOM   1146  CG2 VAL A 146     -34.853  21.362  19.621  1.00  0.82           C  
ATOM   1147  N   VAL A 147     -39.100  20.718  17.913  1.00  0.82           N  
ATOM   1148  CA  VAL A 147     -40.404  21.132  17.439  1.00  0.82           C  
ATOM   1149  C   VAL A 147     -40.793  22.363  18.242  1.00  0.82           C  
ATOM   1150  O   VAL A 147     -40.972  22.245  19.456  1.00  0.82           O  
ATOM   1151  CB  VAL A 147     -41.447  20.049  17.645  1.00  0.82           C  
ATOM   1152  CG1 VAL A 147     -42.851  20.516  17.214  1.00  0.82           C  
ATOM   1153  CG2 VAL A 147     -41.020  18.819  16.835  1.00  0.82           C  
ATOM   1154  N   PRO A 148     -40.912  23.559  17.671  1.00  0.85           N  
ATOM   1155  CA  PRO A 148     -40.923  24.796  18.448  1.00  0.85           C  
ATOM   1156  C   PRO A 148     -42.290  25.078  19.031  1.00  0.85           C  
ATOM   1157  O   PRO A 148     -42.420  25.966  19.869  1.00  0.85           O  
ATOM   1158  CB  PRO A 148     -40.534  25.864  17.409  1.00  0.85           C  
ATOM   1159  CG  PRO A 148     -41.039  25.298  16.080  1.00  0.85           C  
ATOM   1160  CD  PRO A 148     -40.760  23.807  16.237  1.00  0.85           C  
ATOM   1161  N   GLY A 149     -43.337  24.372  18.588  1.00  0.81           N  
ATOM   1162  CA  GLY A 149     -44.673  24.607  19.078  1.00  0.81           C  
ATOM   1163  C   GLY A 149     -45.615  23.763  18.297  1.00  0.81           C  
ATOM   1164  O   GLY A 149     -45.200  22.846  17.595  1.00  0.81           O  
ATOM   1165  N   ALA A 150     -46.915  24.073  18.402  1.00  0.80           N  
ATOM   1166  CA  ALA A 150     -47.984  23.329  17.781  1.00  0.80           C  
ATOM   1167  C   ALA A 150     -47.879  23.119  16.271  1.00  0.80           C  
ATOM   1168  O   ALA A 150     -47.460  23.995  15.509  1.00  0.80           O  
ATOM   1169  CB  ALA A 150     -49.323  24.033  18.074  1.00  0.80           C  
ATOM   1170  N   GLY A 151     -48.303  21.935  15.801  1.00  0.78           N  
ATOM   1171  CA  GLY A 151     -48.226  21.573  14.400  1.00  0.78           C  
ATOM   1172  C   GLY A 151     -47.897  20.127  14.238  1.00  0.78           C  
ATOM   1173  O   GLY A 151     -47.582  19.415  15.186  1.00  0.78           O  
ATOM   1174  N   LYS A 152     -47.948  19.647  12.996  1.00  0.73           N  
ATOM   1175  CA  LYS A 152     -47.822  18.240  12.701  1.00  0.73           C  
ATOM   1176  C   LYS A 152     -46.458  17.926  12.136  1.00  0.73           C  
ATOM   1177  O   LYS A 152     -45.815  18.740  11.465  1.00  0.73           O  
ATOM   1178  CB  LYS A 152     -48.916  17.786  11.700  1.00  0.73           C  
ATOM   1179  CG  LYS A 152     -48.688  18.358  10.293  1.00  0.73           C  
ATOM   1180  CD  LYS A 152     -49.937  18.464   9.412  1.00  0.73           C  
ATOM   1181  CE  LYS A 152     -50.528  17.100   9.042  1.00  0.73           C  
ATOM   1182  NZ  LYS A 152     -50.680  16.990   7.579  1.00  0.73           N  
ATOM   1183  N   LEU A 153     -46.000  16.692  12.378  1.00  0.76           N  
ATOM   1184  CA  LEU A 153     -44.831  16.152  11.741  1.00  0.76           C  
ATOM   1185  C   LEU A 153     -45.216  14.961  10.919  1.00  0.76           C  
ATOM   1186  O   LEU A 153     -45.997  14.104  11.336  1.00  0.76           O  
ATOM   1187  CB  LEU A 153     -43.757  15.713  12.737  1.00  0.76           C  
ATOM   1188  CG  LEU A 153     -43.221  16.860  13.587  1.00  0.76           C  
ATOM   1189  CD1 LEU A 153     -42.112  16.285  14.418  1.00  0.76           C  
ATOM   1190  CD2 LEU A 153     -42.614  17.995  12.783  1.00  0.76           C  
ATOM   1191  N   GLU A 154     -44.652  14.890   9.710  1.00  0.73           N  
ATOM   1192  CA  GLU A 154     -44.949  13.853   8.756  1.00  0.73           C  
ATOM   1193  C   GLU A 154     -43.649  13.423   8.123  1.00  0.73           C  
ATOM   1194  O   GLU A 154     -42.749  14.233   7.908  1.00  0.73           O  
ATOM   1195  CB  GLU A 154     -45.882  14.354   7.625  1.00  0.73           C  
ATOM   1196  CG  GLU A 154     -47.292  14.766   8.105  1.00  0.73           C  
ATOM   1197  CD  GLU A 154     -48.121  15.402   6.998  1.00  0.73           C  
ATOM   1198  OE1 GLU A 154     -47.717  16.464   6.449  1.00  0.73           O  
ATOM   1199  OE2 GLU A 154     -49.246  14.909   6.731  1.00  0.73           O  
ATOM   1200  N   ILE A 155     -43.522  12.130   7.796  1.00  0.75           N  
ATOM   1201  CA  ILE A 155     -42.376  11.595   7.082  1.00  0.75           C  
ATOM   1202  C   ILE A 155     -42.873  11.073   5.765  1.00  0.75           C  
ATOM   1203  O   ILE A 155     -43.927  10.452   5.662  1.00  0.75           O  
ATOM   1204  CB  ILE A 155     -41.581  10.551   7.861  1.00  0.75           C  
ATOM   1205  CG1 ILE A 155     -40.357  10.014   7.066  1.00  0.75           C  
ATOM   1206  CG2 ILE A 155     -42.504   9.420   8.366  1.00  0.75           C  
ATOM   1207  CD1 ILE A 155     -39.423   9.092   7.864  1.00  0.75           C  
ATOM   1208  N   LYS A 156     -42.162  11.415   4.685  1.00  0.76           N  
ATOM   1209  CA  LYS A 156     -42.637  11.201   3.345  1.00  0.76           C  
ATOM   1210  C   LYS A 156     -41.646  10.367   2.583  1.00  0.76           C  
ATOM   1211  O   LYS A 156     -40.446  10.606   2.659  1.00  0.76           O  
ATOM   1212  CB  LYS A 156     -42.905  12.559   2.641  1.00  0.76           C  
ATOM   1213  CG  LYS A 156     -43.899  13.388   3.473  1.00  0.76           C  
ATOM   1214  CD  LYS A 156     -44.490  14.649   2.827  1.00  0.76           C  
ATOM   1215  CE  LYS A 156     -45.472  15.302   3.825  1.00  0.76           C  
ATOM   1216  NZ  LYS A 156     -46.326  16.363   3.248  1.00  0.76           N  
ATOM   1217  N   PHE A 157     -42.143   9.371   1.830  1.00  0.79           N  
ATOM   1218  CA  PHE A 157     -41.372   8.610   0.870  1.00  0.79           C  
ATOM   1219  C   PHE A 157     -41.806   9.078  -0.503  1.00  0.79           C  
ATOM   1220  O   PHE A 157     -42.984   9.017  -0.851  1.00  0.79           O  
ATOM   1221  CB  PHE A 157     -41.622   7.075   1.013  1.00  0.79           C  
ATOM   1222  CG  PHE A 157     -41.049   6.234  -0.121  1.00  0.79           C  
ATOM   1223  CD1 PHE A 157     -41.896   5.426  -0.899  1.00  0.79           C  
ATOM   1224  CD2 PHE A 157     -39.689   6.291  -0.466  1.00  0.79           C  
ATOM   1225  CE1 PHE A 157     -41.388   4.665  -1.960  1.00  0.79           C  
ATOM   1226  CE2 PHE A 157     -39.167   5.519  -1.511  1.00  0.79           C  
ATOM   1227  CZ  PHE A 157     -40.018   4.695  -2.252  1.00  0.79           C  
ATOM   1228  N   VAL A 158     -40.839   9.539  -1.311  1.00  0.79           N  
ATOM   1229  CA  VAL A 158     -41.051   9.832  -2.713  1.00  0.79           C  
ATOM   1230  C   VAL A 158     -40.153   8.892  -3.483  1.00  0.79           C  
ATOM   1231  O   VAL A 158     -38.930   9.009  -3.435  1.00  0.79           O  
ATOM   1232  CB  VAL A 158     -40.662  11.260  -3.089  1.00  0.79           C  
ATOM   1233  CG1 VAL A 158     -40.970  11.492  -4.582  1.00  0.79           C  
ATOM   1234  CG2 VAL A 158     -41.431  12.276  -2.224  1.00  0.79           C  
ATOM   1235  N   SER A 159     -40.726   7.924  -4.214  1.00  0.78           N  
ATOM   1236  CA  SER A 159     -39.984   7.025  -5.080  1.00  0.78           C  
ATOM   1237  C   SER A 159     -39.334   7.712  -6.273  1.00  0.78           C  
ATOM   1238  O   SER A 159     -39.776   8.745  -6.773  1.00  0.78           O  
ATOM   1239  CB  SER A 159     -40.854   5.850  -5.571  1.00  0.78           C  
ATOM   1240  OG  SER A 159     -42.014   6.350  -6.224  1.00  0.78           O  
ATOM   1241  N   ALA A 160     -38.213   7.150  -6.758  1.00  0.82           N  
ATOM   1242  CA  ALA A 160     -37.506   7.670  -7.908  1.00  0.82           C  
ATOM   1243  C   ALA A 160     -38.140   7.275  -9.240  1.00  0.82           C  
ATOM   1244  O   ALA A 160     -37.820   7.854 -10.275  1.00  0.82           O  
ATOM   1245  CB  ALA A 160     -36.047   7.170  -7.883  1.00  0.82           C  
ATOM   1246  N   ASP A 161     -39.061   6.286  -9.255  1.00  0.79           N  
ATOM   1247  CA  ASP A 161     -39.625   5.745 -10.477  1.00  0.79           C  
ATOM   1248  C   ASP A 161     -40.957   6.402 -10.846  1.00  0.79           C  
ATOM   1249  O   ASP A 161     -41.534   6.132 -11.899  1.00  0.79           O  
ATOM   1250  CB  ASP A 161     -39.751   4.197 -10.350  1.00  0.79           C  
ATOM   1251  CG  ASP A 161     -40.719   3.715  -9.280  1.00  0.79           C  
ATOM   1252  OD1 ASP A 161     -41.311   4.553  -8.556  1.00  0.79           O  
ATOM   1253  OD2 ASP A 161     -40.879   2.480  -9.154  1.00  0.79           O  
ATOM   1254  N   GLY A 162     -41.454   7.329  -9.999  1.00  0.74           N  
ATOM   1255  CA  GLY A 162     -42.696   8.051 -10.245  1.00  0.74           C  
ATOM   1256  C   GLY A 162     -43.951   7.334  -9.819  1.00  0.74           C  
ATOM   1257  O   GLY A 162     -45.056   7.783 -10.117  1.00  0.74           O  
ATOM   1258  N   THR A 163     -43.816   6.195  -9.112  1.00  0.73           N  
ATOM   1259  CA  THR A 163     -44.887   5.551  -8.351  1.00  0.73           C  
ATOM   1260  C   THR A 163     -45.441   6.405  -7.206  1.00  0.73           C  
ATOM   1261  O   THR A 163     -45.118   7.580  -7.049  1.00  0.73           O  
ATOM   1262  CB  THR A 163     -44.550   4.137  -7.884  1.00  0.73           C  
ATOM   1263  OG1 THR A 163     -43.395   4.075  -7.059  1.00  0.73           O  
ATOM   1264  CG2 THR A 163     -44.358   3.243  -9.123  1.00  0.73           C  
ATOM   1265  N   GLN A 164     -46.374   5.876  -6.386  1.00  0.73           N  
ATOM   1266  CA  GLN A 164     -47.027   6.664  -5.356  1.00  0.73           C  
ATOM   1267  C   GLN A 164     -46.134   7.298  -4.274  1.00  0.73           C  
ATOM   1268  O   GLN A 164     -45.323   6.654  -3.608  1.00  0.73           O  
ATOM   1269  CB  GLN A 164     -48.180   5.878  -4.667  1.00  0.73           C  
ATOM   1270  CG  GLN A 164     -47.763   4.583  -3.914  1.00  0.73           C  
ATOM   1271  CD  GLN A 164     -47.786   3.334  -4.800  1.00  0.73           C  
ATOM   1272  OE1 GLN A 164     -47.614   3.372  -6.018  1.00  0.73           O  
ATOM   1273  NE2 GLN A 164     -48.019   2.162  -4.165  1.00  0.73           N  
ATOM   1274  N   THR A 165     -46.334   8.609  -4.028  1.00  0.77           N  
ATOM   1275  CA  THR A 165     -45.714   9.328  -2.919  1.00  0.77           C  
ATOM   1276  C   THR A 165     -46.507   9.096  -1.658  1.00  0.77           C  
ATOM   1277  O   THR A 165     -47.705   9.368  -1.598  1.00  0.77           O  
ATOM   1278  CB  THR A 165     -45.628  10.834  -3.137  1.00  0.77           C  
ATOM   1279  OG1 THR A 165     -44.703  11.094  -4.181  1.00  0.77           O  
ATOM   1280  CG2 THR A 165     -45.092  11.571  -1.896  1.00  0.77           C  
ATOM   1281  N   ILE A 166     -45.852   8.597  -0.598  1.00  0.77           N  
ATOM   1282  CA  ILE A 166     -46.513   8.177   0.625  1.00  0.77           C  
ATOM   1283  C   ILE A 166     -46.149   9.162   1.714  1.00  0.77           C  
ATOM   1284  O   ILE A 166     -44.998   9.578   1.836  1.00  0.77           O  
ATOM   1285  CB  ILE A 166     -46.134   6.748   1.011  1.00  0.77           C  
ATOM   1286  CG1 ILE A 166     -46.577   5.780  -0.117  1.00  0.77           C  
ATOM   1287  CG2 ILE A 166     -46.779   6.366   2.364  1.00  0.77           C  
ATOM   1288  CD1 ILE A 166     -46.104   4.335   0.078  1.00  0.77           C  
ATOM   1289  N   GLN A 167     -47.140   9.608   2.512  1.00  0.73           N  
ATOM   1290  CA  GLN A 167     -46.936  10.553   3.587  1.00  0.73           C  
ATOM   1291  C   GLN A 167     -47.478   9.939   4.859  1.00  0.73           C  
ATOM   1292  O   GLN A 167     -48.667   9.652   4.953  1.00  0.73           O  
ATOM   1293  CB  GLN A 167     -47.654  11.905   3.311  1.00  0.73           C  
ATOM   1294  CG  GLN A 167     -47.389  12.445   1.882  1.00  0.73           C  
ATOM   1295  CD  GLN A 167     -47.894  13.867   1.659  1.00  0.73           C  
ATOM   1296  OE1 GLN A 167     -48.280  14.620   2.550  1.00  0.73           O  
ATOM   1297  NE2 GLN A 167     -47.806  14.335   0.393  1.00  0.73           N  
ATOM   1298  N   GLU A 168     -46.607   9.722   5.857  1.00  0.74           N  
ATOM   1299  CA  GLU A 168     -46.960   9.046   7.083  1.00  0.74           C  
ATOM   1300  C   GLU A 168     -46.951  10.035   8.225  1.00  0.74           C  
ATOM   1301  O   GLU A 168     -45.973  10.755   8.448  1.00  0.74           O  
ATOM   1302  CB  GLU A 168     -45.926   7.952   7.441  1.00  0.74           C  
ATOM   1303  CG  GLU A 168     -45.862   6.759   6.460  1.00  0.74           C  
ATOM   1304  CD  GLU A 168     -47.136   5.915   6.456  1.00  0.74           C  
ATOM   1305  OE1 GLU A 168     -47.910   5.986   7.446  1.00  0.74           O  
ATOM   1306  OE2 GLU A 168     -47.323   5.177   5.456  1.00  0.74           O  
ATOM   1307  N   THR A 169     -48.046  10.091   9.005  1.00  0.77           N  
ATOM   1308  CA  THR A 169     -48.120  10.881  10.231  1.00  0.77           C  
ATOM   1309  C   THR A 169     -47.125  10.401  11.268  1.00  0.77           C  
ATOM   1310  O   THR A 169     -47.065   9.222  11.614  1.00  0.77           O  
ATOM   1311  CB  THR A 169     -49.503  10.887  10.880  1.00  0.77           C  
ATOM   1312  OG1 THR A 169     -50.461  11.373   9.954  1.00  0.77           O  
ATOM   1313  CG2 THR A 169     -49.572  11.837  12.088  1.00  0.77           C  
ATOM   1314  N   VAL A 170     -46.308  11.318  11.812  1.00  0.75           N  
ATOM   1315  CA  VAL A 170     -45.428  11.011  12.924  1.00  0.75           C  
ATOM   1316  C   VAL A 170     -46.136  11.378  14.204  1.00  0.75           C  
ATOM   1317  O   VAL A 170     -46.377  10.544  15.071  1.00  0.75           O  
ATOM   1318  CB  VAL A 170     -44.123  11.785  12.818  1.00  0.75           C  
ATOM   1319  CG1 VAL A 170     -43.177  11.409  13.977  1.00  0.75           C  
ATOM   1320  CG2 VAL A 170     -43.503  11.456  11.451  1.00  0.75           C  
ATOM   1321  N   PHE A 171     -46.542  12.655  14.322  1.00  0.78           N  
ATOM   1322  CA  PHE A 171     -47.320  13.111  15.446  1.00  0.78           C  
ATOM   1323  C   PHE A 171     -47.950  14.440  15.081  1.00  0.78           C  
ATOM   1324  O   PHE A 171     -47.451  15.151  14.208  1.00  0.78           O  
ATOM   1325  CB  PHE A 171     -46.434  13.251  16.716  1.00  0.78           C  
ATOM   1326  CG  PHE A 171     -47.188  13.551  17.991  1.00  0.78           C  
ATOM   1327  CD1 PHE A 171     -48.371  12.876  18.345  1.00  0.78           C  
ATOM   1328  CD2 PHE A 171     -46.678  14.510  18.876  1.00  0.78           C  
ATOM   1329  CE1 PHE A 171     -49.037  13.186  19.540  1.00  0.78           C  
ATOM   1330  CE2 PHE A 171     -47.331  14.823  20.070  1.00  0.78           C  
ATOM   1331  CZ  PHE A 171     -48.518  14.162  20.401  1.00  0.78           C  
ATOM   1332  N   ASP A 172     -49.050  14.795  15.762  1.00  0.79           N  
ATOM   1333  CA  ASP A 172     -49.686  16.086  15.713  1.00  0.79           C  
ATOM   1334  C   ASP A 172     -49.495  16.694  17.100  1.00  0.79           C  
ATOM   1335  O   ASP A 172     -49.990  16.185  18.110  1.00  0.79           O  
ATOM   1336  CB  ASP A 172     -51.178  15.899  15.344  1.00  0.79           C  
ATOM   1337  CG  ASP A 172     -51.853  17.211  14.990  1.00  0.79           C  
ATOM   1338  OD1 ASP A 172     -51.137  18.235  14.860  1.00  0.79           O  
ATOM   1339  OD2 ASP A 172     -53.095  17.181  14.808  1.00  0.79           O  
ATOM   1340  N   PHE A 173     -48.698  17.770  17.189  1.00  0.74           N  
ATOM   1341  CA  PHE A 173     -48.270  18.347  18.440  1.00  0.74           C  
ATOM   1342  C   PHE A 173     -49.174  19.511  18.785  1.00  0.74           C  
ATOM   1343  O   PHE A 173     -49.431  20.399  17.975  1.00  0.74           O  
ATOM   1344  CB  PHE A 173     -46.826  18.929  18.403  1.00  0.74           C  
ATOM   1345  CG  PHE A 173     -45.727  17.920  18.223  1.00  0.74           C  
ATOM   1346  CD1 PHE A 173     -45.557  17.262  16.996  1.00  0.74           C  
ATOM   1347  CD2 PHE A 173     -44.788  17.690  19.250  1.00  0.74           C  
ATOM   1348  CE1 PHE A 173     -44.480  16.397  16.796  1.00  0.74           C  
ATOM   1349  CE2 PHE A 173     -43.689  16.847  19.036  1.00  0.74           C  
ATOM   1350  CZ  PHE A 173     -43.528  16.213  17.801  1.00  0.74           C  
ATOM   1351  N   LYS A 174     -49.656  19.565  20.038  1.00  0.68           N  
ATOM   1352  CA  LYS A 174     -50.364  20.732  20.531  1.00  0.68           C  
ATOM   1353  C   LYS A 174     -49.439  21.684  21.272  1.00  0.68           C  
ATOM   1354  O   LYS A 174     -49.648  22.894  21.280  1.00  0.68           O  
ATOM   1355  CB  LYS A 174     -51.476  20.301  21.507  1.00  0.68           C  
ATOM   1356  CG  LYS A 174     -52.496  19.348  20.870  1.00  0.68           C  
ATOM   1357  CD  LYS A 174     -53.607  18.990  21.865  1.00  0.68           C  
ATOM   1358  CE  LYS A 174     -54.661  18.051  21.277  1.00  0.68           C  
ATOM   1359  NZ  LYS A 174     -55.687  17.767  22.304  1.00  0.68           N  
ATOM   1360  N   GLY A 175     -48.375  21.149  21.901  1.00  0.79           N  
ATOM   1361  CA  GLY A 175     -47.324  21.933  22.538  1.00  0.79           C  
ATOM   1362  C   GLY A 175     -46.027  21.740  21.801  1.00  0.79           C  
ATOM   1363  O   GLY A 175     -46.044  21.212  20.694  1.00  0.79           O  
ATOM   1364  N   PRO A 176     -44.881  22.129  22.325  1.00  0.83           N  
ATOM   1365  CA  PRO A 176     -43.606  21.851  21.673  1.00  0.83           C  
ATOM   1366  C   PRO A 176     -43.105  20.430  21.906  1.00  0.83           C  
ATOM   1367  O   PRO A 176     -43.717  19.640  22.630  1.00  0.83           O  
ATOM   1368  CB  PRO A 176     -42.635  22.858  22.316  1.00  0.83           C  
ATOM   1369  CG  PRO A 176     -43.498  23.862  23.090  1.00  0.83           C  
ATOM   1370  CD  PRO A 176     -44.747  23.061  23.444  1.00  0.83           C  
ATOM   1371  N   GLY A 177     -41.953  20.082  21.307  1.00  0.85           N  
ATOM   1372  CA  GLY A 177     -41.323  18.798  21.564  1.00  0.85           C  
ATOM   1373  C   GLY A 177     -40.064  18.599  20.770  1.00  0.85           C  
ATOM   1374  O   GLY A 177     -39.334  19.537  20.454  1.00  0.85           O  
ATOM   1375  N   VAL A 178     -39.774  17.346  20.388  1.00  0.82           N  
ATOM   1376  CA  VAL A 178     -38.640  17.003  19.545  1.00  0.82           C  
ATOM   1377  C   VAL A 178     -39.037  15.951  18.552  1.00  0.82           C  
ATOM   1378  O   VAL A 178     -40.043  15.260  18.718  1.00  0.82           O  
ATOM   1379  CB  VAL A 178     -37.433  16.448  20.291  1.00  0.82           C  
ATOM   1380  CG1 VAL A 178     -36.827  17.566  21.138  1.00  0.82           C  
ATOM   1381  CG2 VAL A 178     -37.806  15.230  21.164  1.00  0.82           C  
ATOM   1382  N   SER A 179     -38.236  15.788  17.485  1.00  0.80           N  
ATOM   1383  CA  SER A 179     -38.451  14.705  16.554  1.00  0.80           C  
ATOM   1384  C   SER A 179     -37.223  14.411  15.758  1.00  0.80           C  
ATOM   1385  O   SER A 179     -36.270  15.187  15.718  1.00  0.80           O  
ATOM   1386  CB  SER A 179     -39.575  15.024  15.566  1.00  0.80           C  
ATOM   1387  OG  SER A 179     -40.021  13.895  14.808  1.00  0.80           O  
ATOM   1388  N   LEU A 180     -37.227  13.249  15.106  1.00  0.82           N  
ATOM   1389  CA  LEU A 180     -36.165  12.854  14.243  1.00  0.82           C  
ATOM   1390  C   LEU A 180     -36.695  11.903  13.224  1.00  0.82           C  
ATOM   1391  O   LEU A 180     -37.791  11.354  13.351  1.00  0.82           O  
ATOM   1392  CB  LEU A 180     -34.974  12.213  15.014  1.00  0.82           C  
ATOM   1393  CG  LEU A 180     -35.221  10.901  15.801  1.00  0.82           C  
ATOM   1394  CD1 LEU A 180     -35.281   9.641  14.924  1.00  0.82           C  
ATOM   1395  CD2 LEU A 180     -34.092  10.700  16.822  1.00  0.82           C  
ATOM   1396  N   SER A 181     -35.866  11.663  12.208  1.00  0.84           N  
ATOM   1397  CA  SER A 181     -35.997  10.515  11.346  1.00  0.84           C  
ATOM   1398  C   SER A 181     -34.683   9.805  11.300  1.00  0.84           C  
ATOM   1399  O   SER A 181     -33.626  10.419  11.445  1.00  0.84           O  
ATOM   1400  CB  SER A 181     -36.257  10.885   9.892  1.00  0.84           C  
ATOM   1401  OG  SER A 181     -37.522  11.501   9.768  1.00  0.84           O  
ATOM   1402  N   MET A 182     -34.700   8.495  11.043  1.00  0.79           N  
ATOM   1403  CA  MET A 182     -33.477   7.748  10.883  1.00  0.79           C  
ATOM   1404  C   MET A 182     -33.775   6.548  10.030  1.00  0.79           C  
ATOM   1405  O   MET A 182     -34.932   6.189   9.836  1.00  0.79           O  
ATOM   1406  CB  MET A 182     -32.847   7.318  12.226  1.00  0.79           C  
ATOM   1407  CG  MET A 182     -33.689   6.352  13.071  1.00  0.79           C  
ATOM   1408  SD  MET A 182     -32.902   5.985  14.661  1.00  0.79           S  
ATOM   1409  CE  MET A 182     -33.872   4.506  15.038  1.00  0.79           C  
ATOM   1410  N   TYR A 183     -32.742   5.912   9.461  1.00  0.83           N  
ATOM   1411  CA  TYR A 183     -32.930   5.003   8.359  1.00  0.83           C  
ATOM   1412  C   TYR A 183     -31.896   3.909   8.396  1.00  0.83           C  
ATOM   1413  O   TYR A 183     -31.005   3.953   9.236  1.00  0.83           O  
ATOM   1414  CB  TYR A 183     -32.845   5.774   7.017  1.00  0.83           C  
ATOM   1415  CG  TYR A 183     -31.477   6.366   6.749  1.00  0.83           C  
ATOM   1416  CD1 TYR A 183     -31.113   7.632   7.240  1.00  0.83           C  
ATOM   1417  CD2 TYR A 183     -30.536   5.633   6.006  1.00  0.83           C  
ATOM   1418  CE1 TYR A 183     -29.824   8.138   7.014  1.00  0.83           C  
ATOM   1419  CE2 TYR A 183     -29.257   6.146   5.763  1.00  0.83           C  
ATOM   1420  CZ  TYR A 183     -28.891   7.384   6.297  1.00  0.83           C  
ATOM   1421  OH  TYR A 183     -27.605   7.887   6.020  1.00  0.83           O  
ATOM   1422  N   ASN A 184     -31.985   2.922   7.489  1.00  0.84           N  
ATOM   1423  CA  ASN A 184     -30.891   2.019   7.198  1.00  0.84           C  
ATOM   1424  C   ASN A 184     -31.102   1.474   5.786  1.00  0.84           C  
ATOM   1425  O   ASN A 184     -32.164   1.664   5.195  1.00  0.84           O  
ATOM   1426  CB  ASN A 184     -30.760   0.894   8.264  1.00  0.84           C  
ATOM   1427  CG  ASN A 184     -29.294   0.517   8.478  1.00  0.84           C  
ATOM   1428  OD1 ASN A 184     -28.571   0.188   7.532  1.00  0.84           O  
ATOM   1429  ND2 ASN A 184     -28.828   0.604   9.743  1.00  0.84           N  
ATOM   1430  N   THR A 185     -30.082   0.825   5.197  1.00  0.85           N  
ATOM   1431  CA  THR A 185     -30.050   0.442   3.781  1.00  0.85           C  
ATOM   1432  C   THR A 185     -29.858  -1.049   3.682  1.00  0.85           C  
ATOM   1433  O   THR A 185     -28.999  -1.594   4.375  1.00  0.85           O  
ATOM   1434  CB  THR A 185     -28.894   1.079   3.003  1.00  0.85           C  
ATOM   1435  OG1 THR A 185     -28.969   2.495   3.072  1.00  0.85           O  
ATOM   1436  CG2 THR A 185     -28.929   0.711   1.510  1.00  0.85           C  
ATOM   1437  N   ASP A 186     -30.604  -1.755   2.799  1.00  0.87           N  
ATOM   1438  CA  ASP A 186     -30.558  -3.206   2.684  1.00  0.87           C  
ATOM   1439  C   ASP A 186     -29.178  -3.799   2.439  1.00  0.87           C  
ATOM   1440  O   ASP A 186     -28.794  -4.756   3.107  1.00  0.87           O  
ATOM   1441  CB  ASP A 186     -31.450  -3.676   1.517  1.00  0.87           C  
ATOM   1442  CG  ASP A 186     -32.892  -3.817   1.931  1.00  0.87           C  
ATOM   1443  OD1 ASP A 186     -33.297  -3.455   3.062  1.00  0.87           O  
ATOM   1444  OD2 ASP A 186     -33.642  -4.394   1.106  1.00  0.87           O  
ATOM   1445  N   ASP A 187     -28.371  -3.222   1.524  1.00  0.85           N  
ATOM   1446  CA  ASP A 187     -27.006  -3.660   1.273  1.00  0.85           C  
ATOM   1447  C   ASP A 187     -26.128  -3.604   2.517  1.00  0.85           C  
ATOM   1448  O   ASP A 187     -25.401  -4.536   2.842  1.00  0.85           O  
ATOM   1449  CB  ASP A 187     -26.352  -2.784   0.183  1.00  0.85           C  
ATOM   1450  CG  ASP A 187     -26.948  -3.111  -1.168  1.00  0.85           C  
ATOM   1451  OD1 ASP A 187     -26.975  -4.318  -1.529  1.00  0.85           O  
ATOM   1452  OD2 ASP A 187     -27.360  -2.154  -1.864  1.00  0.85           O  
ATOM   1453  N   SER A 188     -26.239  -2.521   3.302  1.00  0.83           N  
ATOM   1454  CA  SER A 188     -25.521  -2.369   4.559  1.00  0.83           C  
ATOM   1455  C   SER A 188     -25.924  -3.399   5.611  1.00  0.83           C  
ATOM   1456  O   SER A 188     -25.083  -3.986   6.289  1.00  0.83           O  
ATOM   1457  CB  SER A 188     -25.714  -0.938   5.108  1.00  0.83           C  
ATOM   1458  OG  SER A 188     -24.767  -0.635   6.130  1.00  0.83           O  
ATOM   1459  N   ILE A 189     -27.238  -3.685   5.741  1.00  0.86           N  
ATOM   1460  CA  ILE A 189     -27.768  -4.755   6.584  1.00  0.86           C  
ATOM   1461  C   ILE A 189     -27.314  -6.139   6.114  1.00  0.86           C  
ATOM   1462  O   ILE A 189     -26.957  -7.010   6.906  1.00  0.86           O  
ATOM   1463  CB  ILE A 189     -29.295  -4.702   6.664  1.00  0.86           C  
ATOM   1464  CG1 ILE A 189     -29.771  -3.339   7.225  1.00  0.86           C  
ATOM   1465  CG2 ILE A 189     -29.822  -5.855   7.552  1.00  0.86           C  
ATOM   1466  CD1 ILE A 189     -31.290  -3.137   7.134  1.00  0.86           C  
ATOM   1467  N   ARG A 190     -27.288  -6.374   4.789  1.00  0.79           N  
ATOM   1468  CA  ARG A 190     -26.792  -7.589   4.172  1.00  0.79           C  
ATOM   1469  C   ARG A 190     -25.313  -7.840   4.457  1.00  0.79           C  
ATOM   1470  O   ARG A 190     -24.910  -8.946   4.820  1.00  0.79           O  
ATOM   1471  CB  ARG A 190     -27.017  -7.481   2.641  1.00  0.79           C  
ATOM   1472  CG  ARG A 190     -26.634  -8.717   1.804  1.00  0.79           C  
ATOM   1473  CD  ARG A 190     -26.266  -8.403   0.348  1.00  0.79           C  
ATOM   1474  NE  ARG A 190     -25.011  -7.576   0.329  1.00  0.79           N  
ATOM   1475  CZ  ARG A 190     -24.611  -6.841  -0.716  1.00  0.79           C  
ATOM   1476  NH1 ARG A 190     -25.269  -6.828  -1.870  1.00  0.79           N  
ATOM   1477  NH2 ARG A 190     -23.535  -6.079  -0.569  1.00  0.79           N  
ATOM   1478  N   ASP A 191     -24.469  -6.800   4.336  1.00  0.86           N  
ATOM   1479  CA  ASP A 191     -23.048  -6.852   4.638  1.00  0.86           C  
ATOM   1480  C   ASP A 191     -22.786  -7.120   6.110  1.00  0.86           C  
ATOM   1481  O   ASP A 191     -21.941  -7.940   6.477  1.00  0.86           O  
ATOM   1482  CB  ASP A 191     -22.359  -5.555   4.160  1.00  0.86           C  
ATOM   1483  CG  ASP A 191     -22.398  -5.498   2.639  1.00  0.86           C  
ATOM   1484  OD1 ASP A 191     -22.813  -6.495   1.979  1.00  0.86           O  
ATOM   1485  OD2 ASP A 191     -22.007  -4.445   2.086  1.00  0.86           O  
ATOM   1486  N   PHE A 192     -23.583  -6.484   6.990  1.00  0.88           N  
ATOM   1487  CA  PHE A 192     -23.605  -6.730   8.417  1.00  0.88           C  
ATOM   1488  C   PHE A 192     -23.951  -8.185   8.750  1.00  0.88           C  
ATOM   1489  O   PHE A 192     -23.268  -8.834   9.544  1.00  0.88           O  
ATOM   1490  CB  PHE A 192     -24.630  -5.737   9.044  1.00  0.88           C  
ATOM   1491  CG  PHE A 192     -24.928  -5.931  10.507  1.00  0.88           C  
ATOM   1492  CD1 PHE A 192     -23.924  -6.260  11.432  1.00  0.88           C  
ATOM   1493  CD2 PHE A 192     -26.252  -5.796  10.960  1.00  0.88           C  
ATOM   1494  CE1 PHE A 192     -24.242  -6.489  12.774  1.00  0.88           C  
ATOM   1495  CE2 PHE A 192     -26.574  -6.016  12.305  1.00  0.88           C  
ATOM   1496  CZ  PHE A 192     -25.567  -6.371  13.207  1.00  0.88           C  
ATOM   1497  N   ALA A 193     -24.988  -8.757   8.107  1.00  0.90           N  
ATOM   1498  CA  ALA A 193     -25.359 -10.148   8.269  1.00  0.90           C  
ATOM   1499  C   ALA A 193     -24.282 -11.122   7.819  1.00  0.90           C  
ATOM   1500  O   ALA A 193     -23.902 -12.033   8.555  1.00  0.90           O  
ATOM   1501  CB  ALA A 193     -26.651 -10.415   7.481  1.00  0.90           C  
ATOM   1502  N   HIS A 194     -23.692 -10.897   6.627  1.00  0.82           N  
ATOM   1503  CA  HIS A 194     -22.579 -11.689   6.124  1.00  0.82           C  
ATOM   1504  C   HIS A 194     -21.363 -11.652   7.030  1.00  0.82           C  
ATOM   1505  O   HIS A 194     -20.745 -12.679   7.290  1.00  0.82           O  
ATOM   1506  CB  HIS A 194     -22.128 -11.216   4.722  1.00  0.82           C  
ATOM   1507  CG  HIS A 194     -22.996 -11.730   3.623  1.00  0.82           C  
ATOM   1508  ND1 HIS A 194     -23.012 -13.086   3.377  1.00  0.82           N  
ATOM   1509  CD2 HIS A 194     -23.818 -11.085   2.762  1.00  0.82           C  
ATOM   1510  CE1 HIS A 194     -23.855 -13.248   2.373  1.00  0.82           C  
ATOM   1511  NE2 HIS A 194     -24.371 -12.065   1.963  1.00  0.82           N  
ATOM   1512  N   ALA A 195     -20.995 -10.471   7.564  1.00  0.85           N  
ATOM   1513  CA  ALA A 195     -19.910 -10.342   8.516  1.00  0.85           C  
ATOM   1514  C   ALA A 195     -20.156 -11.110   9.811  1.00  0.85           C  
ATOM   1515  O   ALA A 195     -19.284 -11.823  10.303  1.00  0.85           O  
ATOM   1516  CB  ALA A 195     -19.692  -8.848   8.823  1.00  0.85           C  
ATOM   1517  N   SER A 196     -21.379 -11.019  10.364  1.00  0.87           N  
ATOM   1518  CA  SER A 196     -21.791 -11.724  11.569  1.00  0.87           C  
ATOM   1519  C   SER A 196     -21.760 -13.239  11.457  1.00  0.87           C  
ATOM   1520  O   SER A 196     -21.224 -13.921  12.331  1.00  0.87           O  
ATOM   1521  CB  SER A 196     -23.222 -11.308  11.975  1.00  0.87           C  
ATOM   1522  OG  SER A 196     -23.231  -9.944  12.391  1.00  0.87           O  
ATOM   1523  N   PHE A 197     -22.299 -13.820  10.359  1.00  0.88           N  
ATOM   1524  CA  PHE A 197     -22.246 -15.259  10.124  1.00  0.88           C  
ATOM   1525  C   PHE A 197     -20.837 -15.790   9.931  1.00  0.88           C  
ATOM   1526  O   PHE A 197     -20.456 -16.804  10.516  1.00  0.88           O  
ATOM   1527  CB  PHE A 197     -23.066 -15.680   8.880  1.00  0.88           C  
ATOM   1528  CG  PHE A 197     -24.538 -15.467   9.080  1.00  0.88           C  
ATOM   1529  CD1 PHE A 197     -25.221 -16.127  10.112  1.00  0.88           C  
ATOM   1530  CD2 PHE A 197     -25.268 -14.641   8.211  1.00  0.88           C  
ATOM   1531  CE1 PHE A 197     -26.589 -15.919  10.309  1.00  0.88           C  
ATOM   1532  CE2 PHE A 197     -26.637 -14.425   8.407  1.00  0.88           C  
ATOM   1533  CZ  PHE A 197     -27.294 -15.056   9.468  1.00  0.88           C  
ATOM   1534  N   LYS A 198     -20.008 -15.081   9.137  1.00  0.78           N  
ATOM   1535  CA  LYS A 198     -18.619 -15.440   8.910  1.00  0.78           C  
ATOM   1536  C   LYS A 198     -17.791 -15.420  10.180  1.00  0.78           C  
ATOM   1537  O   LYS A 198     -17.014 -16.334  10.439  1.00  0.78           O  
ATOM   1538  CB  LYS A 198     -17.963 -14.483   7.887  1.00  0.78           C  
ATOM   1539  CG  LYS A 198     -18.453 -14.706   6.450  1.00  0.78           C  
ATOM   1540  CD  LYS A 198     -17.882 -13.661   5.478  1.00  0.78           C  
ATOM   1541  CE  LYS A 198     -18.500 -13.780   4.084  1.00  0.78           C  
ATOM   1542  NZ  LYS A 198     -17.872 -12.838   3.133  1.00  0.78           N  
ATOM   1543  N   TYR A 199     -17.971 -14.391  11.032  1.00  0.80           N  
ATOM   1544  CA  TYR A 199     -17.266 -14.264  12.292  1.00  0.80           C  
ATOM   1545  C   TYR A 199     -17.580 -15.422  13.243  1.00  0.80           C  
ATOM   1546  O   TYR A 199     -16.697 -16.002  13.876  1.00  0.80           O  
ATOM   1547  CB  TYR A 199     -17.630 -12.891  12.924  1.00  0.80           C  
ATOM   1548  CG  TYR A 199     -16.592 -12.472  13.915  1.00  0.80           C  
ATOM   1549  CD1 TYR A 199     -16.574 -13.072  15.177  1.00  0.80           C  
ATOM   1550  CD2 TYR A 199     -15.616 -11.512  13.598  1.00  0.80           C  
ATOM   1551  CE1 TYR A 199     -15.557 -12.783  16.082  1.00  0.80           C  
ATOM   1552  CE2 TYR A 199     -14.616 -11.187  14.526  1.00  0.80           C  
ATOM   1553  CZ  TYR A 199     -14.569 -11.852  15.754  1.00  0.80           C  
ATOM   1554  OH  TYR A 199     -13.550 -11.561  16.675  1.00  0.80           O  
ATOM   1555  N   ALA A 200     -18.864 -15.820  13.330  1.00  0.91           N  
ATOM   1556  CA  ALA A 200     -19.305 -16.958  14.110  1.00  0.91           C  
ATOM   1557  C   ALA A 200     -18.709 -18.283  13.656  1.00  0.91           C  
ATOM   1558  O   ALA A 200     -18.236 -19.075  14.469  1.00  0.91           O  
ATOM   1559  CB  ALA A 200     -20.838 -17.010  14.056  1.00  0.91           C  
ATOM   1560  N   LEU A 201     -18.658 -18.524  12.334  1.00  0.88           N  
ATOM   1561  CA  LEU A 201     -18.004 -19.679  11.745  1.00  0.88           C  
ATOM   1562  C   LEU A 201     -16.501 -19.730  11.954  1.00  0.88           C  
ATOM   1563  O   LEU A 201     -15.949 -20.779  12.282  1.00  0.88           O  
ATOM   1564  CB  LEU A 201     -18.311 -19.736  10.237  1.00  0.88           C  
ATOM   1565  CG  LEU A 201     -19.767 -20.133   9.951  1.00  0.88           C  
ATOM   1566  CD1 LEU A 201     -20.118 -19.819   8.499  1.00  0.88           C  
ATOM   1567  CD2 LEU A 201     -20.021 -21.620  10.238  1.00  0.88           C  
ATOM   1568  N   GLN A 202     -15.796 -18.589  11.810  1.00  0.80           N  
ATOM   1569  CA  GLN A 202     -14.368 -18.483  12.070  1.00  0.80           C  
ATOM   1570  C   GLN A 202     -14.009 -18.780  13.518  1.00  0.80           C  
ATOM   1571  O   GLN A 202     -13.012 -19.436  13.811  1.00  0.80           O  
ATOM   1572  CB  GLN A 202     -13.846 -17.071  11.706  1.00  0.80           C  
ATOM   1573  CG  GLN A 202     -13.804 -16.810  10.183  1.00  0.80           C  
ATOM   1574  CD  GLN A 202     -13.390 -15.370   9.878  1.00  0.80           C  
ATOM   1575  OE1 GLN A 202     -13.488 -14.458  10.697  1.00  0.80           O  
ATOM   1576  NE2 GLN A 202     -12.903 -15.145   8.635  1.00  0.80           N  
ATOM   1577  N   ARG A 203     -14.830 -18.305  14.470  1.00  0.78           N  
ATOM   1578  CA  ARG A 203     -14.622 -18.590  15.874  1.00  0.78           C  
ATOM   1579  C   ARG A 203     -15.123 -19.950  16.345  1.00  0.78           C  
ATOM   1580  O   ARG A 203     -14.664 -20.433  17.377  1.00  0.78           O  
ATOM   1581  CB  ARG A 203     -15.329 -17.518  16.737  1.00  0.78           C  
ATOM   1582  CG  ARG A 203     -14.718 -16.103  16.660  1.00  0.78           C  
ATOM   1583  CD  ARG A 203     -13.247 -16.059  17.085  1.00  0.78           C  
ATOM   1584  NE  ARG A 203     -12.839 -14.629  17.304  1.00  0.78           N  
ATOM   1585  CZ  ARG A 203     -11.764 -14.291  18.027  1.00  0.78           C  
ATOM   1586  NH1 ARG A 203     -10.819 -15.180  18.308  1.00  0.78           N  
ATOM   1587  NH2 ARG A 203     -11.588 -13.045  18.439  1.00  0.78           N  
ATOM   1588  N   LYS A 204     -16.063 -20.581  15.607  1.00  0.83           N  
ATOM   1589  CA  LYS A 204     -16.794 -21.786  15.988  1.00  0.83           C  
ATOM   1590  C   LYS A 204     -17.746 -21.556  17.152  1.00  0.83           C  
ATOM   1591  O   LYS A 204     -17.884 -22.395  18.041  1.00  0.83           O  
ATOM   1592  CB  LYS A 204     -15.900 -23.021  16.277  1.00  0.83           C  
ATOM   1593  CG  LYS A 204     -14.960 -23.397  15.129  1.00  0.83           C  
ATOM   1594  CD  LYS A 204     -13.969 -24.474  15.586  1.00  0.83           C  
ATOM   1595  CE  LYS A 204     -13.035 -24.914  14.463  1.00  0.83           C  
ATOM   1596  NZ  LYS A 204     -12.092 -25.936  14.963  1.00  0.83           N  
ATOM   1597  N   PHE A 205     -18.459 -20.414  17.158  1.00  0.90           N  
ATOM   1598  CA  PHE A 205     -19.321 -20.033  18.260  1.00  0.90           C  
ATOM   1599  C   PHE A 205     -20.720 -19.719  17.752  1.00  0.90           C  
ATOM   1600  O   PHE A 205     -20.856 -19.272  16.612  1.00  0.90           O  
ATOM   1601  CB  PHE A 205     -18.785 -18.773  18.998  1.00  0.90           C  
ATOM   1602  CG  PHE A 205     -17.509 -18.992  19.774  1.00  0.90           C  
ATOM   1603  CD1 PHE A 205     -17.158 -20.229  20.349  1.00  0.90           C  
ATOM   1604  CD2 PHE A 205     -16.652 -17.896  19.975  1.00  0.90           C  
ATOM   1605  CE1 PHE A 205     -15.944 -20.385  21.029  1.00  0.90           C  
ATOM   1606  CE2 PHE A 205     -15.436 -18.047  20.653  1.00  0.90           C  
ATOM   1607  CZ  PHE A 205     -15.077 -19.297  21.171  1.00  0.90           C  
ATOM   1608  N   PRO A 206     -21.799 -19.934  18.514  1.00  0.93           N  
ATOM   1609  CA  PRO A 206     -23.134 -19.477  18.140  1.00  0.93           C  
ATOM   1610  C   PRO A 206     -23.247 -17.979  17.901  1.00  0.93           C  
ATOM   1611  O   PRO A 206     -22.478 -17.186  18.452  1.00  0.93           O  
ATOM   1612  CB  PRO A 206     -24.028 -19.938  19.303  1.00  0.93           C  
ATOM   1613  CG  PRO A 206     -23.086 -19.997  20.505  1.00  0.93           C  
ATOM   1614  CD  PRO A 206     -21.774 -20.471  19.881  1.00  0.93           C  
ATOM   1615  N   LEU A 207     -24.229 -17.584  17.076  1.00  0.91           N  
ATOM   1616  CA  LEU A 207     -24.474 -16.207  16.716  1.00  0.91           C  
ATOM   1617  C   LEU A 207     -25.856 -15.799  17.170  1.00  0.91           C  
ATOM   1618  O   LEU A 207     -26.848 -16.484  16.931  1.00  0.91           O  
ATOM   1619  CB  LEU A 207     -24.387 -16.008  15.183  1.00  0.91           C  
ATOM   1620  CG  LEU A 207     -24.766 -14.604  14.657  1.00  0.91           C  
ATOM   1621  CD1 LEU A 207     -23.824 -13.503  15.154  1.00  0.91           C  
ATOM   1622  CD2 LEU A 207     -24.796 -14.616  13.128  1.00  0.91           C  
ATOM   1623  N   TYR A 208     -25.960 -14.632  17.819  1.00  0.93           N  
ATOM   1624  CA  TYR A 208     -27.237 -14.073  18.193  1.00  0.93           C  
ATOM   1625  C   TYR A 208     -27.399 -12.719  17.547  1.00  0.93           C  
ATOM   1626  O   TYR A 208     -26.470 -11.919  17.539  1.00  0.93           O  
ATOM   1627  CB  TYR A 208     -27.370 -13.904  19.720  1.00  0.93           C  
ATOM   1628  CG  TYR A 208     -27.221 -15.236  20.394  1.00  0.93           C  
ATOM   1629  CD1 TYR A 208     -28.306 -16.118  20.468  1.00  0.93           C  
ATOM   1630  CD2 TYR A 208     -25.984 -15.635  20.926  1.00  0.93           C  
ATOM   1631  CE1 TYR A 208     -28.150 -17.375  21.066  1.00  0.93           C  
ATOM   1632  CE2 TYR A 208     -25.845 -16.872  21.571  1.00  0.93           C  
ATOM   1633  CZ  TYR A 208     -26.940 -17.733  21.660  1.00  0.93           C  
ATOM   1634  OH  TYR A 208     -26.834 -18.946  22.370  1.00  0.93           O  
ATOM   1635  N   LEU A 209     -28.590 -12.420  17.001  1.00  0.93           N  
ATOM   1636  CA  LEU A 209     -28.939 -11.081  16.555  1.00  0.93           C  
ATOM   1637  C   LEU A 209     -29.953 -10.531  17.530  1.00  0.93           C  
ATOM   1638  O   LEU A 209     -30.931 -11.201  17.867  1.00  0.93           O  
ATOM   1639  CB  LEU A 209     -29.565 -11.075  15.133  1.00  0.93           C  
ATOM   1640  CG  LEU A 209     -30.191  -9.738  14.656  1.00  0.93           C  
ATOM   1641  CD1 LEU A 209     -29.152  -8.627  14.450  1.00  0.93           C  
ATOM   1642  CD2 LEU A 209     -30.985  -9.943  13.360  1.00  0.93           C  
ATOM   1643  N   SER A 210     -29.753  -9.285  18.000  1.00  0.92           N  
ATOM   1644  CA  SER A 210     -30.743  -8.592  18.803  1.00  0.92           C  
ATOM   1645  C   SER A 210     -31.402  -7.473  18.032  1.00  0.92           C  
ATOM   1646  O   SER A 210     -30.757  -6.663  17.370  1.00  0.92           O  
ATOM   1647  CB  SER A 210     -30.205  -8.029  20.142  1.00  0.92           C  
ATOM   1648  OG  SER A 210     -28.983  -7.305  19.999  1.00  0.92           O  
ATOM   1649  N   THR A 211     -32.747  -7.414  18.108  1.00  0.90           N  
ATOM   1650  CA  THR A 211     -33.540  -6.329  17.537  1.00  0.90           C  
ATOM   1651  C   THR A 211     -34.712  -6.060  18.462  1.00  0.90           C  
ATOM   1652  O   THR A 211     -34.893  -6.735  19.475  1.00  0.90           O  
ATOM   1653  CB  THR A 211     -34.061  -6.514  16.092  1.00  0.90           C  
ATOM   1654  OG1 THR A 211     -35.208  -7.349  15.957  1.00  0.90           O  
ATOM   1655  CG2 THR A 211     -33.010  -7.118  15.158  1.00  0.90           C  
ATOM   1656  N   LYS A 212     -35.553  -5.058  18.148  1.00  0.83           N  
ATOM   1657  CA  LYS A 212     -36.807  -4.850  18.845  1.00  0.83           C  
ATOM   1658  C   LYS A 212     -37.968  -4.932  17.847  1.00  0.83           C  
ATOM   1659  O   LYS A 212     -38.828  -4.053  17.772  1.00  0.83           O  
ATOM   1660  CB  LYS A 212     -36.774  -3.495  19.600  1.00  0.83           C  
ATOM   1661  CG  LYS A 212     -37.867  -3.319  20.674  1.00  0.83           C  
ATOM   1662  CD  LYS A 212     -37.609  -4.057  22.005  1.00  0.83           C  
ATOM   1663  CE  LYS A 212     -38.853  -4.088  22.907  1.00  0.83           C  
ATOM   1664  NZ  LYS A 212     -38.523  -4.241  24.320  1.00  0.83           N  
ATOM   1665  N   ASN A 213     -38.046  -6.027  17.045  1.00  0.85           N  
ATOM   1666  CA  ASN A 213     -39.000  -6.157  15.939  1.00  0.85           C  
ATOM   1667  C   ASN A 213     -40.458  -6.265  16.359  1.00  0.85           C  
ATOM   1668  O   ASN A 213     -41.376  -6.052  15.579  1.00  0.85           O  
ATOM   1669  CB  ASN A 213     -38.647  -7.324  14.966  1.00  0.85           C  
ATOM   1670  CG  ASN A 213     -38.931  -8.709  15.555  1.00  0.85           C  
ATOM   1671  OD1 ASN A 213     -38.285  -9.121  16.519  1.00  0.85           O  
ATOM   1672  ND2 ASN A 213     -39.925  -9.421  14.975  1.00  0.85           N  
ATOM   1673  N   THR A 214     -40.730  -6.590  17.628  1.00  0.78           N  
ATOM   1674  CA  THR A 214     -42.075  -6.536  18.179  1.00  0.78           C  
ATOM   1675  C   THR A 214     -42.643  -5.126  18.207  1.00  0.78           C  
ATOM   1676  O   THR A 214     -43.845  -4.921  18.013  1.00  0.78           O  
ATOM   1677  CB  THR A 214     -42.152  -7.132  19.573  1.00  0.78           C  
ATOM   1678  OG1 THR A 214     -41.128  -6.626  20.421  1.00  0.78           O  
ATOM   1679  CG2 THR A 214     -41.964  -8.648  19.466  1.00  0.78           C  
ATOM   1680  N   ILE A 215     -41.782  -4.121  18.450  1.00  0.69           N  
ATOM   1681  CA  ILE A 215     -42.148  -2.715  18.473  1.00  0.69           C  
ATOM   1682  C   ILE A 215     -41.937  -2.082  17.112  1.00  0.69           C  
ATOM   1683  O   ILE A 215     -42.882  -1.575  16.515  1.00  0.69           O  
ATOM   1684  CB  ILE A 215     -41.355  -1.970  19.542  1.00  0.69           C  
ATOM   1685  CG1 ILE A 215     -41.559  -2.609  20.938  1.00  0.69           C  
ATOM   1686  CG2 ILE A 215     -41.721  -0.471  19.562  1.00  0.69           C  
ATOM   1687  CD1 ILE A 215     -43.011  -2.654  21.424  1.00  0.69           C  
ATOM   1688  N   LEU A 216     -40.707  -2.156  16.562  1.00  0.84           N  
ATOM   1689  CA  LEU A 216     -40.383  -1.601  15.260  1.00  0.84           C  
ATOM   1690  C   LEU A 216     -40.505  -2.697  14.221  1.00  0.84           C  
ATOM   1691  O   LEU A 216     -39.530  -3.287  13.753  1.00  0.84           O  
ATOM   1692  CB  LEU A 216     -38.951  -1.017  15.225  1.00  0.84           C  
ATOM   1693  CG  LEU A 216     -38.674   0.125  16.221  1.00  0.84           C  
ATOM   1694  CD1 LEU A 216     -37.194   0.530  16.134  1.00  0.84           C  
ATOM   1695  CD2 LEU A 216     -39.572   1.343  15.965  1.00  0.84           C  
ATOM   1696  N   LYS A 217     -41.753  -3.025  13.868  1.00  0.82           N  
ATOM   1697  CA  LYS A 217     -42.127  -4.169  13.066  1.00  0.82           C  
ATOM   1698  C   LYS A 217     -41.570  -4.143  11.660  1.00  0.82           C  
ATOM   1699  O   LYS A 217     -41.204  -5.164  11.085  1.00  0.82           O  
ATOM   1700  CB  LYS A 217     -43.666  -4.304  13.041  1.00  0.82           C  
ATOM   1701  CG  LYS A 217     -44.285  -4.362  14.450  1.00  0.82           C  
ATOM   1702  CD  LYS A 217     -45.817  -4.398  14.388  1.00  0.82           C  
ATOM   1703  CE  LYS A 217     -46.527  -4.181  15.724  1.00  0.82           C  
ATOM   1704  NZ  LYS A 217     -46.234  -5.269  16.670  1.00  0.82           N  
ATOM   1705  N   LYS A 218     -41.482  -2.960  11.040  1.00  0.83           N  
ATOM   1706  CA  LYS A 218     -40.959  -2.845   9.702  1.00  0.83           C  
ATOM   1707  C   LYS A 218     -39.471  -2.554   9.689  1.00  0.83           C  
ATOM   1708  O   LYS A 218     -38.732  -3.147   8.903  1.00  0.83           O  
ATOM   1709  CB  LYS A 218     -41.764  -1.780   8.925  1.00  0.83           C  
ATOM   1710  CG  LYS A 218     -43.285  -2.064   8.851  1.00  0.83           C  
ATOM   1711  CD  LYS A 218     -43.692  -3.518   8.506  1.00  0.83           C  
ATOM   1712  CE  LYS A 218     -43.163  -4.066   7.173  1.00  0.83           C  
ATOM   1713  NZ  LYS A 218     -42.994  -5.542   7.248  1.00  0.83           N  
ATOM   1714  N   TYR A 219     -38.985  -1.660  10.572  1.00  0.86           N  
ATOM   1715  CA  TYR A 219     -37.573  -1.320  10.660  1.00  0.86           C  
ATOM   1716  C   TYR A 219     -36.695  -2.468  11.144  1.00  0.86           C  
ATOM   1717  O   TYR A 219     -35.743  -2.872  10.480  1.00  0.86           O  
ATOM   1718  CB  TYR A 219     -37.404  -0.116  11.618  1.00  0.86           C  
ATOM   1719  CG  TYR A 219     -36.141   0.674  11.405  1.00  0.86           C  
ATOM   1720  CD1 TYR A 219     -34.909   0.261  11.940  1.00  0.86           C  
ATOM   1721  CD2 TYR A 219     -36.221   1.926  10.780  1.00  0.86           C  
ATOM   1722  CE1 TYR A 219     -33.799   1.120  11.919  1.00  0.86           C  
ATOM   1723  CE2 TYR A 219     -35.114   2.783  10.755  1.00  0.86           C  
ATOM   1724  CZ  TYR A 219     -33.920   2.391  11.357  1.00  0.86           C  
ATOM   1725  OH  TYR A 219     -32.873   3.311  11.499  1.00  0.86           O  
ATOM   1726  N   ASP A 220     -37.045  -3.075  12.294  1.00  0.87           N  
ATOM   1727  CA  ASP A 220     -36.230  -4.087  12.936  1.00  0.87           C  
ATOM   1728  C   ASP A 220     -36.648  -5.465  12.467  1.00  0.87           C  
ATOM   1729  O   ASP A 220     -35.917  -6.444  12.640  1.00  0.87           O  
ATOM   1730  CB  ASP A 220     -36.396  -4.010  14.474  1.00  0.87           C  
ATOM   1731  CG  ASP A 220     -35.490  -2.962  15.069  1.00  0.87           C  
ATOM   1732  OD1 ASP A 220     -35.322  -1.875  14.469  1.00  0.87           O  
ATOM   1733  OD2 ASP A 220     -34.889  -3.234  16.139  1.00  0.87           O  
ATOM   1734  N   GLY A 221     -37.811  -5.551  11.786  1.00  0.89           N  
ATOM   1735  CA  GLY A 221     -38.212  -6.728  11.031  1.00  0.89           C  
ATOM   1736  C   GLY A 221     -37.321  -6.930   9.842  1.00  0.89           C  
ATOM   1737  O   GLY A 221     -36.862  -8.034   9.596  1.00  0.89           O  
ATOM   1738  N   ARG A 222     -36.930  -5.846   9.138  1.00  0.83           N  
ATOM   1739  CA  ARG A 222     -36.024  -5.941   8.005  1.00  0.83           C  
ATOM   1740  C   ARG A 222     -34.662  -6.531   8.350  1.00  0.83           C  
ATOM   1741  O   ARG A 222     -34.138  -7.374   7.631  1.00  0.83           O  
ATOM   1742  CB  ARG A 222     -35.793  -4.551   7.379  1.00  0.83           C  
ATOM   1743  CG  ARG A 222     -35.169  -4.588   5.969  1.00  0.83           C  
ATOM   1744  CD  ARG A 222     -36.218  -4.482   4.859  1.00  0.83           C  
ATOM   1745  NE  ARG A 222     -35.578  -4.905   3.579  1.00  0.83           N  
ATOM   1746  CZ  ARG A 222     -35.730  -6.106   3.000  1.00  0.83           C  
ATOM   1747  NH1 ARG A 222     -36.369  -7.113   3.587  1.00  0.83           N  
ATOM   1748  NH2 ARG A 222     -35.192  -6.318   1.807  1.00  0.83           N  
ATOM   1749  N   PHE A 223     -34.070  -6.137   9.498  1.00  0.88           N  
ATOM   1750  CA  PHE A 223     -32.851  -6.751  10.008  1.00  0.88           C  
ATOM   1751  C   PHE A 223     -33.023  -8.232  10.302  1.00  0.88           C  
ATOM   1752  O   PHE A 223     -32.193  -9.060   9.936  1.00  0.88           O  
ATOM   1753  CB  PHE A 223     -32.396  -6.104  11.343  1.00  0.88           C  
ATOM   1754  CG  PHE A 223     -31.730  -4.779  11.138  1.00  0.88           C  
ATOM   1755  CD1 PHE A 223     -32.494  -3.612  10.990  1.00  0.88           C  
ATOM   1756  CD2 PHE A 223     -30.330  -4.676  11.180  1.00  0.88           C  
ATOM   1757  CE1 PHE A 223     -31.879  -2.358  10.911  1.00  0.88           C  
ATOM   1758  CE2 PHE A 223     -29.708  -3.424  11.116  1.00  0.88           C  
ATOM   1759  CZ  PHE A 223     -30.485  -2.266  10.994  1.00  0.88           C  
ATOM   1760  N   LYS A 224     -34.136  -8.604  10.959  1.00  0.84           N  
ATOM   1761  CA  LYS A 224     -34.445  -9.982  11.274  1.00  0.84           C  
ATOM   1762  C   LYS A 224     -34.652 -10.848  10.037  1.00  0.84           C  
ATOM   1763  O   LYS A 224     -34.102 -11.950   9.945  1.00  0.84           O  
ATOM   1764  CB  LYS A 224     -35.709 -10.012  12.163  1.00  0.84           C  
ATOM   1765  CG  LYS A 224     -36.119 -11.414  12.632  1.00  0.84           C  
ATOM   1766  CD  LYS A 224     -37.393 -11.362  13.488  1.00  0.84           C  
ATOM   1767  CE  LYS A 224     -37.898 -12.726  13.957  1.00  0.84           C  
ATOM   1768  NZ  LYS A 224     -38.226 -13.535  12.767  1.00  0.84           N  
ATOM   1769  N   ASP A 225     -35.419 -10.341   9.053  1.00  0.85           N  
ATOM   1770  CA  ASP A 225     -35.679 -10.973   7.781  1.00  0.85           C  
ATOM   1771  C   ASP A 225     -34.421 -11.114   6.953  1.00  0.85           C  
ATOM   1772  O   ASP A 225     -34.113 -12.210   6.523  1.00  0.85           O  
ATOM   1773  CB  ASP A 225     -36.734 -10.174   6.980  1.00  0.85           C  
ATOM   1774  CG  ASP A 225     -38.073 -10.140   7.701  1.00  0.85           C  
ATOM   1775  OD1 ASP A 225     -38.306 -10.995   8.598  1.00  0.85           O  
ATOM   1776  OD2 ASP A 225     -38.866  -9.223   7.356  1.00  0.85           O  
ATOM   1777  N   ILE A 226     -33.595 -10.056   6.787  1.00  0.87           N  
ATOM   1778  CA  ILE A 226     -32.351 -10.123   6.018  1.00  0.87           C  
ATOM   1779  C   ILE A 226     -31.343 -11.092   6.614  1.00  0.87           C  
ATOM   1780  O   ILE A 226     -30.703 -11.861   5.901  1.00  0.87           O  
ATOM   1781  CB  ILE A 226     -31.727  -8.741   5.796  1.00  0.87           C  
ATOM   1782  CG1 ILE A 226     -32.611  -7.939   4.812  1.00  0.87           C  
ATOM   1783  CG2 ILE A 226     -30.287  -8.851   5.239  1.00  0.87           C  
ATOM   1784  CD1 ILE A 226     -32.158  -6.486   4.621  1.00  0.87           C  
ATOM   1785  N   PHE A 227     -31.179 -11.140   7.951  1.00  0.89           N  
ATOM   1786  CA  PHE A 227     -30.340 -12.155   8.572  1.00  0.89           C  
ATOM   1787  C   PHE A 227     -30.860 -13.572   8.321  1.00  0.89           C  
ATOM   1788  O   PHE A 227     -30.104 -14.478   7.986  1.00  0.89           O  
ATOM   1789  CB  PHE A 227     -30.220 -11.929  10.100  1.00  0.89           C  
ATOM   1790  CG  PHE A 227     -29.047 -11.057  10.469  1.00  0.89           C  
ATOM   1791  CD1 PHE A 227     -29.003  -9.700  10.112  1.00  0.89           C  
ATOM   1792  CD2 PHE A 227     -28.010 -11.578  11.266  1.00  0.89           C  
ATOM   1793  CE1 PHE A 227     -27.952  -8.880  10.538  1.00  0.89           C  
ATOM   1794  CE2 PHE A 227     -26.961 -10.760  11.703  1.00  0.89           C  
ATOM   1795  CZ  PHE A 227     -26.931  -9.409  11.337  1.00  0.89           C  
ATOM   1796  N   ALA A 228     -32.187 -13.792   8.433  1.00  0.89           N  
ATOM   1797  CA  ALA A 228     -32.805 -15.056   8.083  1.00  0.89           C  
ATOM   1798  C   ALA A 228     -32.682 -15.383   6.591  1.00  0.89           C  
ATOM   1799  O   ALA A 228     -32.318 -16.489   6.200  1.00  0.89           O  
ATOM   1800  CB  ALA A 228     -34.281 -15.047   8.537  1.00  0.89           C  
ATOM   1801  N   GLU A 229     -32.887 -14.409   5.701  1.00  0.79           N  
ATOM   1802  CA  GLU A 229     -32.723 -14.560   4.267  1.00  0.79           C  
ATOM   1803  C   GLU A 229     -31.285 -14.740   3.802  1.00  0.79           C  
ATOM   1804  O   GLU A 229     -31.046 -15.059   2.638  1.00  0.79           O  
ATOM   1805  CB  GLU A 229     -33.297 -13.366   3.487  1.00  0.79           C  
ATOM   1806  CG  GLU A 229     -34.834 -13.275   3.548  1.00  0.79           C  
ATOM   1807  CD  GLU A 229     -35.344 -11.979   2.922  1.00  0.79           C  
ATOM   1808  OE1 GLU A 229     -34.517 -11.155   2.445  1.00  0.79           O  
ATOM   1809  OE2 GLU A 229     -36.585 -11.788   2.920  1.00  0.79           O  
ATOM   1810  N   ILE A 230     -30.283 -14.553   4.684  1.00  0.87           N  
ATOM   1811  CA  ILE A 230     -28.876 -14.837   4.407  1.00  0.87           C  
ATOM   1812  C   ILE A 230     -28.408 -16.136   5.076  1.00  0.87           C  
ATOM   1813  O   ILE A 230     -27.328 -16.650   4.788  1.00  0.87           O  
ATOM   1814  CB  ILE A 230     -28.016 -13.612   4.739  1.00  0.87           C  
ATOM   1815  CG1 ILE A 230     -28.400 -12.479   3.760  1.00  0.87           C  
ATOM   1816  CG2 ILE A 230     -26.495 -13.868   4.633  1.00  0.87           C  
ATOM   1817  CD1 ILE A 230     -27.860 -11.115   4.177  1.00  0.87           C  
ATOM   1818  N   TYR A 231     -29.246 -16.837   5.881  1.00  0.78           N  
ATOM   1819  CA  TYR A 231     -28.937 -18.228   6.220  1.00  0.78           C  
ATOM   1820  C   TYR A 231     -28.905 -19.220   5.039  1.00  0.78           C  
ATOM   1821  O   TYR A 231     -28.198 -20.206   5.220  1.00  0.78           O  
ATOM   1822  CB  TYR A 231     -29.653 -18.823   7.489  1.00  0.78           C  
ATOM   1823  CG  TYR A 231     -31.124 -19.174   7.362  1.00  0.78           C  
ATOM   1824  CD1 TYR A 231     -31.615 -20.104   6.421  1.00  0.78           C  
ATOM   1825  CD2 TYR A 231     -32.044 -18.598   8.257  1.00  0.78           C  
ATOM   1826  CE1 TYR A 231     -32.992 -20.312   6.267  1.00  0.78           C  
ATOM   1827  CE2 TYR A 231     -33.425 -18.801   8.103  1.00  0.78           C  
ATOM   1828  CZ  TYR A 231     -33.898 -19.627   7.077  1.00  0.78           C  
ATOM   1829  OH  TYR A 231     -35.280 -19.765   6.842  1.00  0.78           O  
ATOM   1830  N   PRO A 232     -29.525 -19.108   3.839  1.00  0.72           N  
ATOM   1831  CA  PRO A 232     -29.311 -20.032   2.717  1.00  0.72           C  
ATOM   1832  C   PRO A 232     -27.853 -20.188   2.329  1.00  0.72           C  
ATOM   1833  O   PRO A 232     -27.475 -21.233   1.806  1.00  0.72           O  
ATOM   1834  CB  PRO A 232     -30.128 -19.405   1.573  1.00  0.72           C  
ATOM   1835  CG  PRO A 232     -31.275 -18.677   2.269  1.00  0.72           C  
ATOM   1836  CD  PRO A 232     -30.606 -18.169   3.539  1.00  0.72           C  
ATOM   1837  N   GLU A 233     -27.036 -19.151   2.575  1.00  0.76           N  
ATOM   1838  CA  GLU A 233     -25.600 -19.176   2.409  1.00  0.76           C  
ATOM   1839  C   GLU A 233     -24.898 -20.006   3.491  1.00  0.76           C  
ATOM   1840  O   GLU A 233     -23.985 -20.780   3.221  1.00  0.76           O  
ATOM   1841  CB  GLU A 233     -25.054 -17.722   2.398  1.00  0.76           C  
ATOM   1842  CG  GLU A 233     -25.820 -16.745   1.460  1.00  0.76           C  
ATOM   1843  CD  GLU A 233     -25.601 -16.967  -0.037  1.00  0.76           C  
ATOM   1844  OE1 GLU A 233     -24.702 -17.752  -0.422  1.00  0.76           O  
ATOM   1845  OE2 GLU A 233     -26.333 -16.291  -0.806  1.00  0.76           O  
ATOM   1846  N   TYR A 234     -25.327 -19.883   4.768  1.00  0.80           N  
ATOM   1847  CA  TYR A 234     -24.555 -20.350   5.915  1.00  0.80           C  
ATOM   1848  C   TYR A 234     -25.180 -21.480   6.720  1.00  0.80           C  
ATOM   1849  O   TYR A 234     -24.544 -22.022   7.622  1.00  0.80           O  
ATOM   1850  CB  TYR A 234     -24.364 -19.188   6.925  1.00  0.80           C  
ATOM   1851  CG  TYR A 234     -23.568 -18.097   6.287  1.00  0.80           C  
ATOM   1852  CD1 TYR A 234     -22.197 -18.269   6.048  1.00  0.80           C  
ATOM   1853  CD2 TYR A 234     -24.185 -16.903   5.895  1.00  0.80           C  
ATOM   1854  CE1 TYR A 234     -21.452 -17.266   5.417  1.00  0.80           C  
ATOM   1855  CE2 TYR A 234     -23.449 -15.908   5.242  1.00  0.80           C  
ATOM   1856  CZ  TYR A 234     -22.085 -16.094   5.003  1.00  0.80           C  
ATOM   1857  OH  TYR A 234     -21.361 -15.106   4.318  1.00  0.80           O  
ATOM   1858  N   GLU A 235     -26.434 -21.897   6.453  1.00  0.76           N  
ATOM   1859  CA  GLU A 235     -27.150 -22.850   7.293  1.00  0.76           C  
ATOM   1860  C   GLU A 235     -26.470 -24.207   7.397  1.00  0.76           C  
ATOM   1861  O   GLU A 235     -26.308 -24.770   8.480  1.00  0.76           O  
ATOM   1862  CB  GLU A 235     -28.594 -23.047   6.769  1.00  0.76           C  
ATOM   1863  CG  GLU A 235     -29.444 -24.026   7.617  1.00  0.76           C  
ATOM   1864  CD  GLU A 235     -30.816 -24.331   7.021  1.00  0.76           C  
ATOM   1865  OE1 GLU A 235     -31.136 -23.837   5.921  1.00  0.76           O  
ATOM   1866  OE2 GLU A 235     -31.518 -25.165   7.661  1.00  0.76           O  
ATOM   1867  N   ALA A 236     -26.001 -24.751   6.259  1.00  0.83           N  
ATOM   1868  CA  ALA A 236     -25.258 -25.991   6.215  1.00  0.83           C  
ATOM   1869  C   ALA A 236     -23.915 -25.921   6.939  1.00  0.83           C  
ATOM   1870  O   ALA A 236     -23.548 -26.838   7.670  1.00  0.83           O  
ATOM   1871  CB  ALA A 236     -25.072 -26.421   4.749  1.00  0.83           C  
ATOM   1872  N   GLU A 237     -23.175 -24.804   6.786  1.00  0.78           N  
ATOM   1873  CA  GLU A 237     -21.927 -24.542   7.481  1.00  0.78           C  
ATOM   1874  C   GLU A 237     -22.087 -24.452   8.993  1.00  0.78           C  
ATOM   1875  O   GLU A 237     -21.318 -25.038   9.754  1.00  0.78           O  
ATOM   1876  CB  GLU A 237     -21.295 -23.241   6.943  1.00  0.78           C  
ATOM   1877  CG  GLU A 237     -20.874 -23.352   5.458  1.00  0.78           C  
ATOM   1878  CD  GLU A 237     -20.177 -22.095   4.941  1.00  0.78           C  
ATOM   1879  OE1 GLU A 237     -20.301 -21.029   5.592  1.00  0.78           O  
ATOM   1880  OE2 GLU A 237     -19.499 -22.211   3.889  1.00  0.78           O  
ATOM   1881  N   PHE A 238     -23.144 -23.760   9.472  1.00  0.84           N  
ATOM   1882  CA  PHE A 238     -23.497 -23.710  10.883  1.00  0.84           C  
ATOM   1883  C   PHE A 238     -23.825 -25.087  11.453  1.00  0.84           C  
ATOM   1884  O   PHE A 238     -23.309 -25.474  12.499  1.00  0.84           O  
ATOM   1885  CB  PHE A 238     -24.716 -22.770  11.120  1.00  0.84           C  
ATOM   1886  CG  PHE A 238     -24.283 -21.366  11.458  1.00  0.84           C  
ATOM   1887  CD1 PHE A 238     -23.585 -20.567  10.539  1.00  0.84           C  
ATOM   1888  CD2 PHE A 238     -24.579 -20.832  12.724  1.00  0.84           C  
ATOM   1889  CE1 PHE A 238     -23.188 -19.268  10.878  1.00  0.84           C  
ATOM   1890  CE2 PHE A 238     -24.178 -19.537  13.073  1.00  0.84           C  
ATOM   1891  CZ  PHE A 238     -23.481 -18.755  12.147  1.00  0.84           C  
ATOM   1892  N   LYS A 239     -24.640 -25.891  10.735  1.00  0.76           N  
ATOM   1893  CA  LYS A 239     -24.967 -27.257  11.120  1.00  0.76           C  
ATOM   1894  C   LYS A 239     -23.758 -28.181  11.176  1.00  0.76           C  
ATOM   1895  O   LYS A 239     -23.626 -28.982  12.098  1.00  0.76           O  
ATOM   1896  CB  LYS A 239     -26.028 -27.866  10.168  1.00  0.76           C  
ATOM   1897  CG  LYS A 239     -27.425 -27.256  10.358  1.00  0.76           C  
ATOM   1898  CD  LYS A 239     -28.447 -27.793   9.341  1.00  0.76           C  
ATOM   1899  CE  LYS A 239     -29.840 -27.183   9.528  1.00  0.76           C  
ATOM   1900  NZ  LYS A 239     -30.702 -27.484   8.371  1.00  0.76           N  
ATOM   1901  N   ALA A 240     -22.827 -28.062  10.208  1.00  0.83           N  
ATOM   1902  CA  ALA A 240     -21.590 -28.818  10.152  1.00  0.83           C  
ATOM   1903  C   ALA A 240     -20.665 -28.590  11.342  1.00  0.83           C  
ATOM   1904  O   ALA A 240     -20.003 -29.509  11.818  1.00  0.83           O  
ATOM   1905  CB  ALA A 240     -20.843 -28.473   8.849  1.00  0.83           C  
ATOM   1906  N   ALA A 241     -20.611 -27.351  11.866  1.00  0.85           N  
ATOM   1907  CA  ALA A 241     -19.803 -27.030  13.023  1.00  0.85           C  
ATOM   1908  C   ALA A 241     -20.588 -27.124  14.328  1.00  0.85           C  
ATOM   1909  O   ALA A 241     -20.044 -26.890  15.404  1.00  0.85           O  
ATOM   1910  CB  ALA A 241     -19.249 -25.601  12.856  1.00  0.85           C  
ATOM   1911  N   GLY A 242     -21.887 -27.498  14.273  1.00  0.86           N  
ATOM   1912  CA  GLY A 242     -22.712 -27.712  15.458  1.00  0.86           C  
ATOM   1913  C   GLY A 242     -23.155 -26.459  16.164  1.00  0.86           C  
ATOM   1914  O   GLY A 242     -23.582 -26.500  17.317  1.00  0.86           O  
ATOM   1915  N   ILE A 243     -23.059 -25.302  15.495  1.00  0.87           N  
ATOM   1916  CA  ILE A 243     -23.393 -24.015  16.069  1.00  0.87           C  
ATOM   1917  C   ILE A 243     -24.727 -23.538  15.536  1.00  0.87           C  
ATOM   1918  O   ILE A 243     -25.240 -24.004  14.520  1.00  0.87           O  
ATOM   1919  CB  ILE A 243     -22.323 -22.953  15.835  1.00  0.87           C  
ATOM   1920  CG1 ILE A 243     -21.985 -22.786  14.337  1.00  0.87           C  
ATOM   1921  CG2 ILE A 243     -21.078 -23.339  16.659  1.00  0.87           C  
ATOM   1922  CD1 ILE A 243     -21.176 -21.520  14.040  1.00  0.87           C  
ATOM   1923  N   TRP A 244     -25.351 -22.578  16.233  1.00  0.83           N  
ATOM   1924  CA  TRP A 244     -26.671 -22.104  15.890  1.00  0.83           C  
ATOM   1925  C   TRP A 244     -26.677 -20.603  15.693  1.00  0.83           C  
ATOM   1926  O   TRP A 244     -25.822 -19.863  16.180  1.00  0.83           O  
ATOM   1927  CB  TRP A 244     -27.719 -22.522  16.958  1.00  0.83           C  
ATOM   1928  CG  TRP A 244     -27.370 -22.151  18.391  1.00  0.83           C  
ATOM   1929  CD1 TRP A 244     -27.646 -21.000  19.074  1.00  0.83           C  
ATOM   1930  CD2 TRP A 244     -26.640 -22.999  19.299  1.00  0.83           C  
ATOM   1931  NE1 TRP A 244     -27.136 -21.071  20.353  1.00  0.83           N  
ATOM   1932  CE2 TRP A 244     -26.516 -22.291  20.511  1.00  0.83           C  
ATOM   1933  CE3 TRP A 244     -26.106 -24.279  19.153  1.00  0.83           C  
ATOM   1934  CZ2 TRP A 244     -25.852 -22.847  21.599  1.00  0.83           C  
ATOM   1935  CZ3 TRP A 244     -25.436 -24.840  20.251  1.00  0.83           C  
ATOM   1936  CH2 TRP A 244     -25.309 -24.135  21.457  1.00  0.83           C  
ATOM   1937  N   TYR A 245     -27.679 -20.133  14.937  1.00  0.89           N  
ATOM   1938  CA  TYR A 245     -28.011 -18.741  14.804  1.00  0.89           C  
ATOM   1939  C   TYR A 245     -29.394 -18.606  15.409  1.00  0.89           C  
ATOM   1940  O   TYR A 245     -30.286 -19.407  15.136  1.00  0.89           O  
ATOM   1941  CB  TYR A 245     -27.977 -18.271  13.318  1.00  0.89           C  
ATOM   1942  CG  TYR A 245     -28.671 -16.941  13.118  1.00  0.89           C  
ATOM   1943  CD1 TYR A 245     -28.241 -15.799  13.812  1.00  0.89           C  
ATOM   1944  CD2 TYR A 245     -29.836 -16.863  12.336  1.00  0.89           C  
ATOM   1945  CE1 TYR A 245     -28.982 -14.612  13.760  1.00  0.89           C  
ATOM   1946  CE2 TYR A 245     -30.574 -15.673  12.273  1.00  0.89           C  
ATOM   1947  CZ  TYR A 245     -30.158 -14.557  13.005  1.00  0.89           C  
ATOM   1948  OH  TYR A 245     -30.949 -13.393  13.011  1.00  0.89           O  
ATOM   1949  N   GLU A 246     -29.586 -17.579  16.247  1.00  0.84           N  
ATOM   1950  CA  GLU A 246     -30.853 -17.330  16.879  1.00  0.84           C  
ATOM   1951  C   GLU A 246     -31.106 -15.831  16.906  1.00  0.84           C  
ATOM   1952  O   GLU A 246     -30.229 -15.018  17.193  1.00  0.84           O  
ATOM   1953  CB  GLU A 246     -30.842 -17.941  18.301  1.00  0.84           C  
ATOM   1954  CG  GLU A 246     -32.166 -17.792  19.088  1.00  0.84           C  
ATOM   1955  CD  GLU A 246     -32.099 -18.289  20.521  1.00  0.84           C  
ATOM   1956  OE1 GLU A 246     -33.034 -17.937  21.289  1.00  0.84           O  
ATOM   1957  OE2 GLU A 246     -31.135 -18.966  20.943  1.00  0.84           O  
ATOM   1958  N   HIS A 247     -32.342 -15.412  16.580  1.00  0.88           N  
ATOM   1959  CA  HIS A 247     -32.775 -14.042  16.769  1.00  0.88           C  
ATOM   1960  C   HIS A 247     -33.436 -13.951  18.125  1.00  0.88           C  
ATOM   1961  O   HIS A 247     -34.194 -14.835  18.522  1.00  0.88           O  
ATOM   1962  CB  HIS A 247     -33.761 -13.577  15.666  1.00  0.88           C  
ATOM   1963  CG  HIS A 247     -34.421 -12.254  15.932  1.00  0.88           C  
ATOM   1964  ND1 HIS A 247     -35.655 -12.247  16.549  1.00  0.88           N  
ATOM   1965  CD2 HIS A 247     -33.979 -10.983  15.753  1.00  0.88           C  
ATOM   1966  CE1 HIS A 247     -35.938 -10.975  16.748  1.00  0.88           C  
ATOM   1967  NE2 HIS A 247     -34.957 -10.170  16.279  1.00  0.88           N  
ATOM   1968  N   ARG A 248     -33.142 -12.878  18.873  1.00  0.81           N  
ATOM   1969  CA  ARG A 248     -33.788 -12.628  20.137  1.00  0.81           C  
ATOM   1970  C   ARG A 248     -34.139 -11.160  20.215  1.00  0.81           C  
ATOM   1971  O   ARG A 248     -33.538 -10.300  19.575  1.00  0.81           O  
ATOM   1972  CB  ARG A 248     -32.868 -12.974  21.337  1.00  0.81           C  
ATOM   1973  CG  ARG A 248     -32.596 -14.479  21.518  1.00  0.81           C  
ATOM   1974  CD  ARG A 248     -31.660 -14.746  22.697  1.00  0.81           C  
ATOM   1975  NE  ARG A 248     -31.423 -16.218  22.755  1.00  0.81           N  
ATOM   1976  CZ  ARG A 248     -30.422 -16.824  23.403  1.00  0.81           C  
ATOM   1977  NH1 ARG A 248     -29.466 -16.142  24.021  1.00  0.81           N  
ATOM   1978  NH2 ARG A 248     -30.339 -18.147  23.336  1.00  0.81           N  
ATOM   1979  N   LEU A 249     -35.141 -10.817  21.042  1.00  0.88           N  
ATOM   1980  CA  LEU A 249     -35.389  -9.438  21.406  1.00  0.88           C  
ATOM   1981  C   LEU A 249     -34.273  -8.897  22.280  1.00  0.88           C  
ATOM   1982  O   LEU A 249     -33.644  -9.639  23.033  1.00  0.88           O  
ATOM   1983  CB  LEU A 249     -36.765  -9.256  22.085  1.00  0.88           C  
ATOM   1984  CG  LEU A 249     -37.950  -9.619  21.166  1.00  0.88           C  
ATOM   1985  CD1 LEU A 249     -39.262  -9.578  21.961  1.00  0.88           C  
ATOM   1986  CD2 LEU A 249     -38.041  -8.700  19.935  1.00  0.88           C  
ATOM   1987  N   ILE A 250     -33.975  -7.588  22.187  1.00  0.88           N  
ATOM   1988  CA  ILE A 250     -32.862  -6.964  22.892  1.00  0.88           C  
ATOM   1989  C   ILE A 250     -32.915  -7.144  24.415  1.00  0.88           C  
ATOM   1990  O   ILE A 250     -31.902  -7.487  25.020  1.00  0.88           O  
ATOM   1991  CB  ILE A 250     -32.666  -5.515  22.437  1.00  0.88           C  
ATOM   1992  CG1 ILE A 250     -31.440  -4.818  23.077  1.00  0.88           C  
ATOM   1993  CG2 ILE A 250     -33.951  -4.689  22.652  1.00  0.88           C  
ATOM   1994  CD1 ILE A 250     -30.090  -5.404  22.650  1.00  0.88           C  
ATOM   1995  N   ASP A 251     -34.111  -7.018  25.032  1.00  0.85           N  
ATOM   1996  CA  ASP A 251     -34.504  -7.322  26.403  1.00  0.85           C  
ATOM   1997  C   ASP A 251     -33.967  -8.659  26.907  1.00  0.85           C  
ATOM   1998  O   ASP A 251     -33.110  -8.750  27.790  1.00  0.85           O  
ATOM   1999  CB  ASP A 251     -36.074  -7.389  26.500  1.00  0.85           C  
ATOM   2000  CG  ASP A 251     -36.856  -6.366  25.699  1.00  0.85           C  
ATOM   2001  OD1 ASP A 251     -36.289  -5.537  24.938  1.00  0.85           O  
ATOM   2002  OD2 ASP A 251     -38.113  -6.449  25.725  1.00  0.85           O  
ATOM   2003  N   ASP A 252     -34.410  -9.741  26.232  1.00  0.87           N  
ATOM   2004  CA  ASP A 252     -34.012 -11.106  26.470  1.00  0.87           C  
ATOM   2005  C   ASP A 252     -32.520 -11.227  26.237  1.00  0.87           C  
ATOM   2006  O   ASP A 252     -31.779 -11.703  27.086  1.00  0.87           O  
ATOM   2007  CB  ASP A 252     -34.864 -12.023  25.532  1.00  0.87           C  
ATOM   2008  CG  ASP A 252     -34.563 -13.515  25.627  1.00  0.87           C  
ATOM   2009  OD1 ASP A 252     -34.411 -14.038  26.760  1.00  0.87           O  
ATOM   2010  OD2 ASP A 252     -34.503 -14.172  24.553  1.00  0.87           O  
ATOM   2011  N   MET A 253     -32.002 -10.692  25.120  1.00  0.86           N  
ATOM   2012  CA  MET A 253     -30.605 -10.830  24.784  1.00  0.86           C  
ATOM   2013  C   MET A 253     -29.614 -10.225  25.772  1.00  0.86           C  
ATOM   2014  O   MET A 253     -28.604 -10.850  26.091  1.00  0.86           O  
ATOM   2015  CB  MET A 253     -30.324 -10.298  23.365  1.00  0.86           C  
ATOM   2016  CG  MET A 253     -28.938 -10.716  22.844  1.00  0.86           C  
ATOM   2017  SD  MET A 253     -28.663 -12.510  22.835  1.00  0.86           S  
ATOM   2018  CE  MET A 253     -26.863 -12.386  22.936  1.00  0.86           C  
ATOM   2019  N   VAL A 254     -29.869  -9.020  26.323  1.00  0.87           N  
ATOM   2020  CA  VAL A 254     -29.014  -8.452  27.361  1.00  0.87           C  
ATOM   2021  C   VAL A 254     -29.023  -9.272  28.646  1.00  0.87           C  
ATOM   2022  O   VAL A 254     -27.978  -9.508  29.251  1.00  0.87           O  
ATOM   2023  CB  VAL A 254     -29.254  -6.969  27.645  1.00  0.87           C  
ATOM   2024  CG1 VAL A 254     -28.988  -6.165  26.359  1.00  0.87           C  
ATOM   2025  CG2 VAL A 254     -30.675  -6.686  28.156  1.00  0.87           C  
ATOM   2026  N   ALA A 255     -30.196  -9.789  29.064  1.00  0.89           N  
ATOM   2027  CA  ALA A 255     -30.315 -10.725  30.161  1.00  0.89           C  
ATOM   2028  C   ALA A 255     -29.643 -12.080  29.890  1.00  0.89           C  
ATOM   2029  O   ALA A 255     -28.899 -12.620  30.707  1.00  0.89           O  
ATOM   2030  CB  ALA A 255     -31.811 -10.906  30.478  1.00  0.89           C  
ATOM   2031  N   GLN A 256     -29.828 -12.662  28.693  1.00  0.81           N  
ATOM   2032  CA  GLN A 256     -29.162 -13.886  28.282  1.00  0.81           C  
ATOM   2033  C   GLN A 256     -27.648 -13.738  28.237  1.00  0.81           C  
ATOM   2034  O   GLN A 256     -26.919 -14.630  28.662  1.00  0.81           O  
ATOM   2035  CB  GLN A 256     -29.641 -14.375  26.894  1.00  0.81           C  
ATOM   2036  CG  GLN A 256     -31.140 -14.760  26.798  1.00  0.81           C  
ATOM   2037  CD  GLN A 256     -31.573 -15.986  27.600  1.00  0.81           C  
ATOM   2038  OE1 GLN A 256     -30.807 -16.843  28.038  1.00  0.81           O  
ATOM   2039  NE2 GLN A 256     -32.909 -16.077  27.802  1.00  0.81           N  
ATOM   2040  N   ALA A 257     -27.135 -12.591  27.747  1.00  0.87           N  
ATOM   2041  CA  ALA A 257     -25.727 -12.258  27.778  1.00  0.87           C  
ATOM   2042  C   ALA A 257     -25.170 -12.138  29.189  1.00  0.87           C  
ATOM   2043  O   ALA A 257     -24.095 -12.644  29.474  1.00  0.87           O  
ATOM   2044  CB  ALA A 257     -25.464 -10.951  27.003  1.00  0.87           C  
ATOM   2045  N   MET A 258     -25.908 -11.501  30.118  1.00  0.79           N  
ATOM   2046  CA  MET A 258     -25.510 -11.332  31.506  1.00  0.79           C  
ATOM   2047  C   MET A 258     -25.294 -12.634  32.271  1.00  0.79           C  
ATOM   2048  O   MET A 258     -24.366 -12.753  33.065  1.00  0.79           O  
ATOM   2049  CB  MET A 258     -26.576 -10.464  32.224  1.00  0.79           C  
ATOM   2050  CG  MET A 258     -26.211  -9.989  33.648  1.00  0.79           C  
ATOM   2051  SD  MET A 258     -24.618  -9.124  33.818  1.00  0.79           S  
ATOM   2052  CE  MET A 258     -24.903  -7.845  32.561  1.00  0.79           C  
ATOM   2053  N   LYS A 259     -26.144 -13.656  32.044  1.00  0.79           N  
ATOM   2054  CA  LYS A 259     -26.064 -14.907  32.783  1.00  0.79           C  
ATOM   2055  C   LYS A 259     -25.372 -16.035  32.044  1.00  0.79           C  
ATOM   2056  O   LYS A 259     -25.261 -17.147  32.560  1.00  0.79           O  
ATOM   2057  CB  LYS A 259     -27.486 -15.378  33.159  1.00  0.79           C  
ATOM   2058  CG  LYS A 259     -28.280 -15.991  31.998  1.00  0.79           C  
ATOM   2059  CD  LYS A 259     -29.740 -16.230  32.381  1.00  0.79           C  
ATOM   2060  CE  LYS A 259     -30.492 -16.967  31.282  1.00  0.79           C  
ATOM   2061  NZ  LYS A 259     -31.942 -16.888  31.534  1.00  0.79           N  
ATOM   2062  N   SER A 260     -24.884 -15.798  30.817  1.00  0.85           N  
ATOM   2063  CA  SER A 260     -24.173 -16.812  30.055  1.00  0.85           C  
ATOM   2064  C   SER A 260     -22.745 -16.959  30.528  1.00  0.85           C  
ATOM   2065  O   SER A 260     -22.266 -16.200  31.366  1.00  0.85           O  
ATOM   2066  CB  SER A 260     -24.172 -16.531  28.531  1.00  0.85           C  
ATOM   2067  OG  SER A 260     -23.369 -15.397  28.207  1.00  0.85           O  
ATOM   2068  N   ASP A 261     -22.011 -17.940  29.990  1.00  0.84           N  
ATOM   2069  CA  ASP A 261     -20.612 -18.146  30.264  1.00  0.84           C  
ATOM   2070  C   ASP A 261     -19.736 -17.491  29.197  1.00  0.84           C  
ATOM   2071  O   ASP A 261     -18.517 -17.675  29.159  1.00  0.84           O  
ATOM   2072  CB  ASP A 261     -20.336 -19.667  30.418  1.00  0.84           C  
ATOM   2073  CG  ASP A 261     -20.714 -20.511  29.209  1.00  0.84           C  
ATOM   2074  OD1 ASP A 261     -21.636 -20.143  28.445  1.00  0.84           O  
ATOM   2075  OD2 ASP A 261     -20.029 -21.555  29.033  1.00  0.84           O  
ATOM   2076  N   GLY A 262     -20.348 -16.664  28.322  1.00  0.90           N  
ATOM   2077  CA  GLY A 262     -19.711 -16.098  27.144  1.00  0.90           C  
ATOM   2078  C   GLY A 262     -19.538 -17.098  26.032  1.00  0.90           C  
ATOM   2079  O   GLY A 262     -20.242 -18.095  25.944  1.00  0.90           O  
ATOM   2080  N   GLY A 263     -18.602 -16.854  25.097  1.00  0.91           N  
ATOM   2081  CA  GLY A 263     -18.359 -17.783  23.997  1.00  0.91           C  
ATOM   2082  C   GLY A 263     -19.353 -17.683  22.878  1.00  0.91           C  
ATOM   2083  O   GLY A 263     -19.793 -18.687  22.329  1.00  0.91           O  
ATOM   2084  N   PHE A 264     -19.735 -16.452  22.504  1.00  0.90           N  
ATOM   2085  CA  PHE A 264     -20.689 -16.248  21.437  1.00  0.90           C  
ATOM   2086  C   PHE A 264     -20.425 -14.962  20.689  1.00  0.90           C  
ATOM   2087  O   PHE A 264     -19.782 -14.030  21.179  1.00  0.90           O  
ATOM   2088  CB  PHE A 264     -22.174 -16.335  21.892  1.00  0.90           C  
ATOM   2089  CG  PHE A 264     -22.565 -15.262  22.871  1.00  0.90           C  
ATOM   2090  CD1 PHE A 264     -23.153 -14.061  22.438  1.00  0.90           C  
ATOM   2091  CD2 PHE A 264     -22.329 -15.447  24.239  1.00  0.90           C  
ATOM   2092  CE1 PHE A 264     -23.507 -13.068  23.360  1.00  0.90           C  
ATOM   2093  CE2 PHE A 264     -22.661 -14.445  25.155  1.00  0.90           C  
ATOM   2094  CZ  PHE A 264     -23.254 -13.257  24.721  1.00  0.90           C  
ATOM   2095  N   VAL A 265     -20.946 -14.905  19.453  1.00  0.91           N  
ATOM   2096  CA  VAL A 265     -20.930 -13.715  18.634  1.00  0.91           C  
ATOM   2097  C   VAL A 265     -22.279 -13.049  18.779  1.00  0.91           C  
ATOM   2098  O   VAL A 265     -23.334 -13.673  18.665  1.00  0.91           O  
ATOM   2099  CB  VAL A 265     -20.641 -14.025  17.173  1.00  0.91           C  
ATOM   2100  CG1 VAL A 265     -20.559 -12.729  16.338  1.00  0.91           C  
ATOM   2101  CG2 VAL A 265     -19.303 -14.779  17.105  1.00  0.91           C  
ATOM   2102  N   TRP A 266     -22.282 -11.746  19.072  1.00  0.88           N  
ATOM   2103  CA  TRP A 266     -23.487 -10.985  19.252  1.00  0.88           C  
ATOM   2104  C   TRP A 266     -23.548  -9.939  18.164  1.00  0.88           C  
ATOM   2105  O   TRP A 266     -22.770  -8.991  18.138  1.00  0.88           O  
ATOM   2106  CB  TRP A 266     -23.461 -10.318  20.646  1.00  0.88           C  
ATOM   2107  CG  TRP A 266     -24.743  -9.652  21.105  1.00  0.88           C  
ATOM   2108  CD1 TRP A 266     -25.932  -9.469  20.452  1.00  0.88           C  
ATOM   2109  CD2 TRP A 266     -24.898  -9.025  22.397  1.00  0.88           C  
ATOM   2110  NE1 TRP A 266     -26.803  -8.742  21.229  1.00  0.88           N  
ATOM   2111  CE2 TRP A 266     -26.182  -8.465  22.428  1.00  0.88           C  
ATOM   2112  CE3 TRP A 266     -24.021  -8.913  23.475  1.00  0.88           C  
ATOM   2113  CZ2 TRP A 266     -26.630  -7.766  23.549  1.00  0.88           C  
ATOM   2114  CZ3 TRP A 266     -24.475  -8.219  24.610  1.00  0.88           C  
ATOM   2115  CH2 TRP A 266     -25.757  -7.659  24.646  1.00  0.88           C  
ATOM   2116  N   ALA A 267     -24.491 -10.080  17.225  1.00  0.94           N  
ATOM   2117  CA  ALA A 267     -24.750  -9.086  16.222  1.00  0.94           C  
ATOM   2118  C   ALA A 267     -25.704  -8.042  16.770  1.00  0.94           C  
ATOM   2119  O   ALA A 267     -26.850  -8.321  17.122  1.00  0.94           O  
ATOM   2120  CB  ALA A 267     -25.336  -9.742  14.961  1.00  0.94           C  
ATOM   2121  N   CYS A 268     -25.226  -6.795  16.851  1.00  0.90           N  
ATOM   2122  CA  CYS A 268     -25.979  -5.693  17.392  1.00  0.90           C  
ATOM   2123  C   CYS A 268     -26.170  -4.638  16.329  1.00  0.90           C  
ATOM   2124  O   CYS A 268     -25.244  -4.285  15.595  1.00  0.90           O  
ATOM   2125  CB  CYS A 268     -25.237  -5.007  18.561  1.00  0.90           C  
ATOM   2126  SG  CYS A 268     -24.990  -6.072  20.012  1.00  0.90           S  
ATOM   2127  N   LYS A 269     -27.391  -4.075  16.240  1.00  0.85           N  
ATOM   2128  CA  LYS A 269     -27.646  -2.794  15.600  1.00  0.85           C  
ATOM   2129  C   LYS A 269     -26.740  -1.659  16.077  1.00  0.85           C  
ATOM   2130  O   LYS A 269     -25.998  -1.795  17.051  1.00  0.85           O  
ATOM   2131  CB  LYS A 269     -29.107  -2.349  15.779  1.00  0.85           C  
ATOM   2132  CG  LYS A 269     -30.144  -3.273  15.123  1.00  0.85           C  
ATOM   2133  CD  LYS A 269     -31.577  -2.748  15.328  1.00  0.85           C  
ATOM   2134  CE  LYS A 269     -31.827  -1.385  14.666  1.00  0.85           C  
ATOM   2135  NZ  LYS A 269     -33.078  -0.790  15.153  1.00  0.85           N  
ATOM   2136  N   ASN A 270     -26.763  -0.496  15.392  1.00  0.80           N  
ATOM   2137  CA  ASN A 270     -25.765   0.541  15.618  1.00  0.80           C  
ATOM   2138  C   ASN A 270     -25.746   1.089  17.052  1.00  0.80           C  
ATOM   2139  O   ASN A 270     -24.713   1.160  17.712  1.00  0.80           O  
ATOM   2140  CB  ASN A 270     -25.951   1.676  14.575  1.00  0.80           C  
ATOM   2141  CG  ASN A 270     -24.685   2.505  14.344  1.00  0.80           C  
ATOM   2142  OD1 ASN A 270     -23.770   2.613  15.158  1.00  0.80           O  
ATOM   2143  ND2 ASN A 270     -24.634   3.157  13.165  1.00  0.80           N  
ATOM   2144  N   TYR A 271     -26.923   1.418  17.606  1.00  0.80           N  
ATOM   2145  CA  TYR A 271     -27.041   1.883  18.975  1.00  0.80           C  
ATOM   2146  C   TYR A 271     -26.719   0.823  20.022  1.00  0.80           C  
ATOM   2147  O   TYR A 271     -25.965   1.054  20.965  1.00  0.80           O  
ATOM   2148  CB  TYR A 271     -28.475   2.430  19.143  1.00  0.80           C  
ATOM   2149  CG  TYR A 271     -28.662   3.134  20.451  1.00  0.80           C  
ATOM   2150  CD1 TYR A 271     -28.172   4.437  20.623  1.00  0.80           C  
ATOM   2151  CD2 TYR A 271     -29.301   2.489  21.521  1.00  0.80           C  
ATOM   2152  CE1 TYR A 271     -28.342   5.098  21.845  1.00  0.80           C  
ATOM   2153  CE2 TYR A 271     -29.473   3.152  22.745  1.00  0.80           C  
ATOM   2154  CZ  TYR A 271     -29.003   4.463  22.899  1.00  0.80           C  
ATOM   2155  OH  TYR A 271     -29.180   5.178  24.095  1.00  0.80           O  
ATOM   2156  N   ASP A 272     -27.252  -0.399  19.855  1.00  0.84           N  
ATOM   2157  CA  ASP A 272     -27.030  -1.492  20.779  1.00  0.84           C  
ATOM   2158  C   ASP A 272     -25.575  -1.921  20.831  1.00  0.84           C  
ATOM   2159  O   ASP A 272     -25.047  -2.287  21.880  1.00  0.84           O  
ATOM   2160  CB  ASP A 272     -27.917  -2.697  20.412  1.00  0.84           C  
ATOM   2161  CG  ASP A 272     -29.341  -2.204  20.316  1.00  0.84           C  
ATOM   2162  OD1 ASP A 272     -29.913  -1.797  21.356  1.00  0.84           O  
ATOM   2163  OD2 ASP A 272     -29.858  -2.171  19.173  1.00  0.84           O  
ATOM   2164  N   GLY A 273     -24.866  -1.871  19.685  1.00  0.86           N  
ATOM   2165  CA  GLY A 273     -23.457  -2.220  19.622  1.00  0.86           C  
ATOM   2166  C   GLY A 273     -22.570  -1.263  20.365  1.00  0.86           C  
ATOM   2167  O   GLY A 273     -21.624  -1.660  21.034  1.00  0.86           O  
ATOM   2168  N   ASP A 274     -22.908   0.034  20.288  1.00  0.81           N  
ATOM   2169  CA  ASP A 274     -22.274   1.093  21.029  1.00  0.81           C  
ATOM   2170  C   ASP A 274     -22.483   0.900  22.541  1.00  0.81           C  
ATOM   2171  O   ASP A 274     -21.547   0.594  23.272  1.00  0.81           O  
ATOM   2172  CB  ASP A 274     -22.907   2.378  20.432  1.00  0.81           C  
ATOM   2173  CG  ASP A 274     -22.167   3.669  20.691  1.00  0.81           C  
ATOM   2174  OD1 ASP A 274     -20.979   3.795  20.307  1.00  0.81           O  
ATOM   2175  OD2 ASP A 274     -22.852   4.619  21.159  1.00  0.81           O  
ATOM   2176  N   VAL A 275     -23.746   0.916  23.023  1.00  0.75           N  
ATOM   2177  CA  VAL A 275     -24.072   0.803  24.445  1.00  0.75           C  
ATOM   2178  C   VAL A 275     -23.661  -0.517  25.092  1.00  0.75           C  
ATOM   2179  O   VAL A 275     -23.094  -0.568  26.186  1.00  0.75           O  
ATOM   2180  CB  VAL A 275     -25.573   1.005  24.672  1.00  0.75           C  
ATOM   2181  CG1 VAL A 275     -25.939   0.934  26.170  1.00  0.75           C  
ATOM   2182  CG2 VAL A 275     -25.993   2.382  24.125  1.00  0.75           C  
ATOM   2183  N   GLN A 276     -23.923  -1.666  24.440  1.00  0.77           N  
ATOM   2184  CA  GLN A 276     -23.659  -2.941  25.074  1.00  0.77           C  
ATOM   2185  C   GLN A 276     -22.203  -3.338  25.056  1.00  0.77           C  
ATOM   2186  O   GLN A 276     -21.793  -4.158  25.871  1.00  0.77           O  
ATOM   2187  CB  GLN A 276     -24.507  -4.089  24.475  1.00  0.77           C  
ATOM   2188  CG  GLN A 276     -26.031  -3.875  24.643  1.00  0.77           C  
ATOM   2189  CD  GLN A 276     -26.445  -3.594  26.088  1.00  0.77           C  
ATOM   2190  OE1 GLN A 276     -27.127  -2.619  26.397  1.00  0.77           O  
ATOM   2191  NE2 GLN A 276     -26.024  -4.467  27.033  1.00  0.77           N  
ATOM   2192  N   SER A 277     -21.368  -2.758  24.171  1.00  0.78           N  
ATOM   2193  CA  SER A 277     -19.935  -3.007  24.190  1.00  0.78           C  
ATOM   2194  C   SER A 277     -19.214  -2.435  25.377  1.00  0.78           C  
ATOM   2195  O   SER A 277     -18.427  -3.142  26.010  1.00  0.78           O  
ATOM   2196  CB  SER A 277     -19.198  -2.611  22.889  1.00  0.78           C  
ATOM   2197  OG  SER A 277     -19.168  -1.217  22.582  1.00  0.78           O  
ATOM   2198  N   ASP A 278     -19.509  -1.194  25.768  1.00  0.74           N  
ATOM   2199  CA  ASP A 278     -19.022  -0.601  26.995  1.00  0.74           C  
ATOM   2200  C   ASP A 278     -19.552  -1.298  28.249  1.00  0.74           C  
ATOM   2201  O   ASP A 278     -18.819  -1.532  29.210  1.00  0.74           O  
ATOM   2202  CB  ASP A 278     -19.307   0.910  26.994  1.00  0.74           C  
ATOM   2203  CG  ASP A 278     -18.410   1.515  25.929  1.00  0.74           C  
ATOM   2204  OD1 ASP A 278     -17.176   1.564  26.173  1.00  0.74           O  
ATOM   2205  OD2 ASP A 278     -18.934   1.876  24.849  1.00  0.74           O  
ATOM   2206  N   SER A 279     -20.836  -1.733  28.248  1.00  0.77           N  
ATOM   2207  CA  SER A 279     -21.378  -2.586  29.314  1.00  0.77           C  
ATOM   2208  C   SER A 279     -20.622  -3.909  29.450  1.00  0.77           C  
ATOM   2209  O   SER A 279     -20.212  -4.314  30.540  1.00  0.77           O  
ATOM   2210  CB  SER A 279     -22.889  -2.902  29.098  1.00  0.77           C  
ATOM   2211  OG  SER A 279     -23.456  -3.624  30.196  1.00  0.77           O  
ATOM   2212  N   VAL A 280     -20.346  -4.590  28.317  1.00  0.77           N  
ATOM   2213  CA  VAL A 280     -19.527  -5.792  28.281  1.00  0.77           C  
ATOM   2214  C   VAL A 280     -18.083  -5.537  28.697  1.00  0.77           C  
ATOM   2215  O   VAL A 280     -17.551  -6.245  29.548  1.00  0.77           O  
ATOM   2216  CB  VAL A 280     -19.603  -6.465  26.909  1.00  0.77           C  
ATOM   2217  CG1 VAL A 280     -18.556  -7.581  26.747  1.00  0.77           C  
ATOM   2218  CG2 VAL A 280     -21.003  -7.091  26.748  1.00  0.77           C  
ATOM   2219  N   ALA A 281     -17.415  -4.486  28.176  1.00  0.79           N  
ATOM   2220  CA  ALA A 281     -16.034  -4.168  28.494  1.00  0.79           C  
ATOM   2221  C   ALA A 281     -15.804  -3.915  29.969  1.00  0.79           C  
ATOM   2222  O   ALA A 281     -14.901  -4.470  30.596  1.00  0.79           O  
ATOM   2223  CB  ALA A 281     -15.617  -2.896  27.737  1.00  0.79           C  
ATOM   2224  N   GLN A 282     -16.695  -3.119  30.586  1.00  0.70           N  
ATOM   2225  CA  GLN A 282     -16.678  -2.895  32.007  1.00  0.70           C  
ATOM   2226  C   GLN A 282     -16.954  -4.149  32.814  1.00  0.70           C  
ATOM   2227  O   GLN A 282     -16.305  -4.387  33.828  1.00  0.70           O  
ATOM   2228  CB  GLN A 282     -17.677  -1.792  32.391  1.00  0.70           C  
ATOM   2229  CG  GLN A 282     -17.551  -1.338  33.860  1.00  0.70           C  
ATOM   2230  CD  GLN A 282     -16.186  -0.725  34.175  1.00  0.70           C  
ATOM   2231  OE1 GLN A 282     -15.879   0.427  33.854  1.00  0.70           O  
ATOM   2232  NE2 GLN A 282     -15.329  -1.520  34.851  1.00  0.70           N  
ATOM   2233  N   GLY A 283     -17.896  -5.005  32.361  1.00  0.77           N  
ATOM   2234  CA  GLY A 283     -18.214  -6.274  33.008  1.00  0.77           C  
ATOM   2235  C   GLY A 283     -17.075  -7.265  33.078  1.00  0.77           C  
ATOM   2236  O   GLY A 283     -16.978  -8.031  34.035  1.00  0.77           O  
ATOM   2237  N   TYR A 284     -16.163  -7.256  32.083  1.00  0.75           N  
ATOM   2238  CA  TYR A 284     -14.912  -8.004  32.129  1.00  0.75           C  
ATOM   2239  C   TYR A 284     -13.840  -7.328  32.970  1.00  0.75           C  
ATOM   2240  O   TYR A 284     -13.003  -8.005  33.560  1.00  0.75           O  
ATOM   2241  CB  TYR A 284     -14.324  -8.246  30.716  1.00  0.75           C  
ATOM   2242  CG  TYR A 284     -15.040  -9.376  30.041  1.00  0.75           C  
ATOM   2243  CD1 TYR A 284     -14.659 -10.709  30.278  1.00  0.75           C  
ATOM   2244  CD2 TYR A 284     -16.070  -9.119  29.126  1.00  0.75           C  
ATOM   2245  CE1 TYR A 284     -15.292 -11.762  29.601  1.00  0.75           C  
ATOM   2246  CE2 TYR A 284     -16.724 -10.169  28.472  1.00  0.75           C  
ATOM   2247  CZ  TYR A 284     -16.330 -11.480  28.710  1.00  0.75           C  
ATOM   2248  OH  TYR A 284     -16.989 -12.506  28.033  1.00  0.75           O  
ATOM   2249  N   GLY A 285     -13.842  -5.986  33.067  1.00  0.74           N  
ATOM   2250  CA  GLY A 285     -12.973  -5.303  34.013  1.00  0.74           C  
ATOM   2251  C   GLY A 285     -12.820  -3.829  33.764  1.00  0.74           C  
ATOM   2252  O   GLY A 285     -12.810  -3.036  34.699  1.00  0.74           O  
ATOM   2253  N   SER A 286     -12.707  -3.378  32.505  1.00  0.78           N  
ATOM   2254  CA  SER A 286     -12.468  -1.964  32.257  1.00  0.78           C  
ATOM   2255  C   SER A 286     -12.735  -1.622  30.812  1.00  0.78           C  
ATOM   2256  O   SER A 286     -12.551  -2.437  29.912  1.00  0.78           O  
ATOM   2257  CB  SER A 286     -11.004  -1.541  32.594  1.00  0.78           C  
ATOM   2258  OG  SER A 286     -10.754  -0.150  32.363  1.00  0.78           O  
ATOM   2259  N   LEU A 287     -13.102  -0.351  30.541  1.00  0.79           N  
ATOM   2260  CA  LEU A 287     -13.232   0.182  29.195  1.00  0.79           C  
ATOM   2261  C   LEU A 287     -11.880   0.332  28.515  1.00  0.79           C  
ATOM   2262  O   LEU A 287     -11.768   0.355  27.291  1.00  0.79           O  
ATOM   2263  CB  LEU A 287     -13.909   1.574  29.197  1.00  0.79           C  
ATOM   2264  CG  LEU A 287     -15.325   1.630  29.802  1.00  0.79           C  
ATOM   2265  CD1 LEU A 287     -15.967   2.984  29.461  1.00  0.79           C  
ATOM   2266  CD2 LEU A 287     -16.218   0.500  29.279  1.00  0.79           C  
ATOM   2267  N   GLY A 288     -10.792   0.379  29.314  1.00  0.86           N  
ATOM   2268  CA  GLY A 288      -9.431   0.408  28.806  1.00  0.86           C  
ATOM   2269  C   GLY A 288      -8.938  -0.936  28.340  1.00  0.86           C  
ATOM   2270  O   GLY A 288      -7.866  -1.032  27.755  1.00  0.86           O  
ATOM   2271  N   LEU A 289      -9.722  -2.008  28.564  1.00  0.85           N  
ATOM   2272  CA  LEU A 289      -9.398  -3.358  28.153  1.00  0.85           C  
ATOM   2273  C   LEU A 289     -10.406  -3.886  27.148  1.00  0.85           C  
ATOM   2274  O   LEU A 289     -11.040  -4.920  27.349  1.00  0.85           O  
ATOM   2275  CB  LEU A 289      -9.368  -4.330  29.353  1.00  0.85           C  
ATOM   2276  CG  LEU A 289      -8.271  -4.061  30.395  1.00  0.85           C  
ATOM   2277  CD1 LEU A 289      -8.348  -5.165  31.453  1.00  0.85           C  
ATOM   2278  CD2 LEU A 289      -6.854  -4.036  29.805  1.00  0.85           C  
ATOM   2279  N   MET A 290     -10.558  -3.210  26.001  1.00  0.82           N  
ATOM   2280  CA  MET A 290     -11.388  -3.710  24.926  1.00  0.82           C  
ATOM   2281  C   MET A 290     -10.764  -3.325  23.605  1.00  0.82           C  
ATOM   2282  O   MET A 290     -10.292  -2.205  23.417  1.00  0.82           O  
ATOM   2283  CB  MET A 290     -12.846  -3.185  25.031  1.00  0.82           C  
ATOM   2284  CG  MET A 290     -13.712  -3.410  23.772  1.00  0.82           C  
ATOM   2285  SD  MET A 290     -15.486  -3.129  23.992  1.00  0.82           S  
ATOM   2286  CE  MET A 290     -15.872  -4.824  24.525  1.00  0.82           C  
ATOM   2287  N   THR A 291     -10.742  -4.266  22.641  1.00  0.82           N  
ATOM   2288  CA  THR A 291     -10.350  -3.983  21.271  1.00  0.82           C  
ATOM   2289  C   THR A 291     -11.552  -3.511  20.499  1.00  0.82           C  
ATOM   2290  O   THR A 291     -12.683  -3.908  20.766  1.00  0.82           O  
ATOM   2291  CB  THR A 291      -9.770  -5.173  20.509  1.00  0.82           C  
ATOM   2292  OG1 THR A 291     -10.638  -6.298  20.538  1.00  0.82           O  
ATOM   2293  CG2 THR A 291      -8.468  -5.590  21.187  1.00  0.82           C  
ATOM   2294  N   SER A 292     -11.352  -2.636  19.507  1.00  0.86           N  
ATOM   2295  CA  SER A 292     -12.425  -2.310  18.590  1.00  0.86           C  
ATOM   2296  C   SER A 292     -11.830  -2.194  17.219  1.00  0.86           C  
ATOM   2297  O   SER A 292     -10.867  -1.458  17.003  1.00  0.86           O  
ATOM   2298  CB  SER A 292     -13.101  -0.975  18.989  1.00  0.86           C  
ATOM   2299  OG  SER A 292     -14.234  -0.625  18.187  1.00  0.86           O  
ATOM   2300  N   VAL A 293     -12.356  -2.972  16.261  1.00  0.87           N  
ATOM   2301  CA  VAL A 293     -11.887  -2.926  14.892  1.00  0.87           C  
ATOM   2302  C   VAL A 293     -13.079  -2.888  13.961  1.00  0.87           C  
ATOM   2303  O   VAL A 293     -13.884  -3.817  13.911  1.00  0.87           O  
ATOM   2304  CB  VAL A 293     -10.991  -4.110  14.522  1.00  0.87           C  
ATOM   2305  CG1 VAL A 293     -10.461  -3.934  13.085  1.00  0.87           C  
ATOM   2306  CG2 VAL A 293      -9.798  -4.196  15.497  1.00  0.87           C  
ATOM   2307  N   LEU A 294     -13.207  -1.815  13.161  1.00  0.86           N  
ATOM   2308  CA  LEU A 294     -14.090  -1.773  12.016  1.00  0.86           C  
ATOM   2309  C   LEU A 294     -13.528  -2.640  10.908  1.00  0.86           C  
ATOM   2310  O   LEU A 294     -12.426  -2.403  10.415  1.00  0.86           O  
ATOM   2311  CB  LEU A 294     -14.261  -0.328  11.496  1.00  0.86           C  
ATOM   2312  CG  LEU A 294     -15.145  -0.150  10.243  1.00  0.86           C  
ATOM   2313  CD1 LEU A 294     -16.599  -0.567  10.486  1.00  0.86           C  
ATOM   2314  CD2 LEU A 294     -15.095   1.309   9.773  1.00  0.86           C  
ATOM   2315  N   VAL A 295     -14.280  -3.674  10.501  1.00  0.83           N  
ATOM   2316  CA  VAL A 295     -13.916  -4.529   9.389  1.00  0.83           C  
ATOM   2317  C   VAL A 295     -14.846  -4.169   8.251  1.00  0.83           C  
ATOM   2318  O   VAL A 295     -16.069  -4.307   8.347  1.00  0.83           O  
ATOM   2319  CB  VAL A 295     -14.024  -6.011   9.733  1.00  0.83           C  
ATOM   2320  CG1 VAL A 295     -13.627  -6.870   8.515  1.00  0.83           C  
ATOM   2321  CG2 VAL A 295     -13.085  -6.320  10.918  1.00  0.83           C  
ATOM   2322  N   CYS A 296     -14.278  -3.636   7.152  1.00  0.80           N  
ATOM   2323  CA  CYS A 296     -15.039  -3.129   6.029  1.00  0.80           C  
ATOM   2324  C   CYS A 296     -15.503  -4.248   5.096  1.00  0.80           C  
ATOM   2325  O   CYS A 296     -14.971  -5.359   5.164  1.00  0.80           O  
ATOM   2326  CB  CYS A 296     -14.219  -2.074   5.251  1.00  0.80           C  
ATOM   2327  SG  CYS A 296     -13.751  -0.683   6.335  1.00  0.80           S  
ATOM   2328  N   PRO A 297     -16.495  -4.056   4.214  1.00  0.76           N  
ATOM   2329  CA  PRO A 297     -17.076  -5.167   3.459  1.00  0.76           C  
ATOM   2330  C   PRO A 297     -16.172  -5.736   2.381  1.00  0.76           C  
ATOM   2331  O   PRO A 297     -16.494  -6.786   1.830  1.00  0.76           O  
ATOM   2332  CB  PRO A 297     -18.338  -4.562   2.817  1.00  0.76           C  
ATOM   2333  CG  PRO A 297     -18.713  -3.404   3.741  1.00  0.76           C  
ATOM   2334  CD  PRO A 297     -17.350  -2.862   4.156  1.00  0.76           C  
ATOM   2335  N   ASP A 298     -15.052  -5.065   2.053  1.00  0.72           N  
ATOM   2336  CA  ASP A 298     -14.122  -5.467   1.024  1.00  0.72           C  
ATOM   2337  C   ASP A 298     -13.246  -6.656   1.429  1.00  0.72           C  
ATOM   2338  O   ASP A 298     -12.699  -7.377   0.594  1.00  0.72           O  
ATOM   2339  CB  ASP A 298     -13.260  -4.229   0.617  1.00  0.72           C  
ATOM   2340  CG  ASP A 298     -12.432  -3.600   1.735  1.00  0.72           C  
ATOM   2341  OD1 ASP A 298     -12.479  -4.087   2.896  1.00  0.72           O  
ATOM   2342  OD2 ASP A 298     -11.722  -2.610   1.458  1.00  0.72           O  
ATOM   2343  N   GLY A 299     -13.093  -6.887   2.751  1.00  0.75           N  
ATOM   2344  CA  GLY A 299     -12.199  -7.900   3.292  1.00  0.75           C  
ATOM   2345  C   GLY A 299     -10.754  -7.475   3.291  1.00  0.75           C  
ATOM   2346  O   GLY A 299      -9.857  -8.301   3.467  1.00  0.75           O  
ATOM   2347  N   LYS A 300     -10.484  -6.177   3.062  1.00  0.82           N  
ATOM   2348  CA  LYS A 300      -9.135  -5.655   2.965  1.00  0.82           C  
ATOM   2349  C   LYS A 300      -8.937  -4.446   3.836  1.00  0.82           C  
ATOM   2350  O   LYS A 300      -7.838  -4.253   4.348  1.00  0.82           O  
ATOM   2351  CB  LYS A 300      -8.789  -5.225   1.512  1.00  0.82           C  
ATOM   2352  CG  LYS A 300      -8.714  -6.382   0.502  1.00  0.82           C  
ATOM   2353  CD  LYS A 300      -7.687  -7.451   0.907  1.00  0.82           C  
ATOM   2354  CE  LYS A 300      -7.505  -8.544  -0.142  1.00  0.82           C  
ATOM   2355  NZ  LYS A 300      -6.881  -9.726   0.492  1.00  0.82           N  
ATOM   2356  N   THR A 301      -9.975  -3.634   4.073  1.00  0.90           N  
ATOM   2357  CA  THR A 301      -9.826  -2.381   4.796  1.00  0.90           C  
ATOM   2358  C   THR A 301     -10.254  -2.532   6.239  1.00  0.90           C  
ATOM   2359  O   THR A 301     -11.330  -3.044   6.558  1.00  0.90           O  
ATOM   2360  CB  THR A 301     -10.600  -1.238   4.148  1.00  0.90           C  
ATOM   2361  OG1 THR A 301     -10.093  -0.924   2.858  1.00  0.90           O  
ATOM   2362  CG2 THR A 301     -10.427   0.081   4.893  1.00  0.90           C  
ATOM   2363  N   VAL A 302      -9.402  -2.079   7.183  1.00  0.92           N  
ATOM   2364  CA  VAL A 302      -9.767  -2.045   8.590  1.00  0.92           C  
ATOM   2365  C   VAL A 302      -9.447  -0.703   9.219  1.00  0.92           C  
ATOM   2366  O   VAL A 302      -8.509   0.001   8.838  1.00  0.92           O  
ATOM   2367  CB  VAL A 302      -9.154  -3.158   9.452  1.00  0.92           C  
ATOM   2368  CG1 VAL A 302      -9.381  -4.534   8.794  1.00  0.92           C  
ATOM   2369  CG2 VAL A 302      -7.655  -2.922   9.728  1.00  0.92           C  
ATOM   2370  N   GLU A 303     -10.228  -0.333  10.248  1.00  0.90           N  
ATOM   2371  CA  GLU A 303      -9.926   0.781  11.125  1.00  0.90           C  
ATOM   2372  C   GLU A 303      -9.906   0.249  12.541  1.00  0.90           C  
ATOM   2373  O   GLU A 303     -10.860  -0.378  12.993  1.00  0.90           O  
ATOM   2374  CB  GLU A 303     -10.981   1.910  11.026  1.00  0.90           C  
ATOM   2375  CG  GLU A 303     -10.683   3.172  11.879  1.00  0.90           C  
ATOM   2376  CD  GLU A 303     -11.903   4.075  12.080  1.00  0.90           C  
ATOM   2377  OE1 GLU A 303     -13.057   3.609  11.891  1.00  0.90           O  
ATOM   2378  OE2 GLU A 303     -11.667   5.265  12.418  1.00  0.90           O  
ATOM   2379  N   ALA A 304      -8.807   0.454  13.283  1.00  0.93           N  
ATOM   2380  CA  ALA A 304      -8.681  -0.006  14.646  1.00  0.93           C  
ATOM   2381  C   ALA A 304      -8.669   1.183  15.589  1.00  0.93           C  
ATOM   2382  O   ALA A 304      -7.981   2.180  15.376  1.00  0.93           O  
ATOM   2383  CB  ALA A 304      -7.401  -0.845  14.811  1.00  0.93           C  
ATOM   2384  N   GLU A 305      -9.464   1.107  16.661  1.00  0.89           N  
ATOM   2385  CA  GLU A 305      -9.683   2.209  17.565  1.00  0.89           C  
ATOM   2386  C   GLU A 305      -9.729   1.669  18.981  1.00  0.89           C  
ATOM   2387  O   GLU A 305      -9.844   0.463  19.219  1.00  0.89           O  
ATOM   2388  CB  GLU A 305     -11.026   2.934  17.237  1.00  0.89           C  
ATOM   2389  CG  GLU A 305     -12.275   2.038  17.444  1.00  0.89           C  
ATOM   2390  CD  GLU A 305     -13.648   2.663  17.236  1.00  0.89           C  
ATOM   2391  OE1 GLU A 305     -13.802   3.808  16.756  1.00  0.89           O  
ATOM   2392  OE2 GLU A 305     -14.636   1.961  17.614  1.00  0.89           O  
ATOM   2393  N   ALA A 306      -9.670   2.559  19.987  1.00  0.89           N  
ATOM   2394  CA  ALA A 306     -10.147   2.216  21.308  1.00  0.89           C  
ATOM   2395  C   ALA A 306     -11.657   2.420  21.330  1.00  0.89           C  
ATOM   2396  O   ALA A 306     -12.165   3.356  20.722  1.00  0.89           O  
ATOM   2397  CB  ALA A 306      -9.491   3.107  22.380  1.00  0.89           C  
ATOM   2398  N   ALA A 307     -12.429   1.545  22.007  1.00  0.80           N  
ATOM   2399  CA  ALA A 307     -13.873   1.716  22.090  1.00  0.80           C  
ATOM   2400  C   ALA A 307     -14.289   2.927  22.922  1.00  0.80           C  
ATOM   2401  O   ALA A 307     -15.294   3.577  22.642  1.00  0.80           O  
ATOM   2402  CB  ALA A 307     -14.539   0.434  22.631  1.00  0.80           C  
ATOM   2403  N   HIS A 308     -13.482   3.240  23.956  1.00  0.80           N  
ATOM   2404  CA  HIS A 308     -13.713   4.305  24.907  1.00  0.80           C  
ATOM   2405  C   HIS A 308     -13.484   5.714  24.358  1.00  0.80           C  
ATOM   2406  O   HIS A 308     -12.895   5.931  23.300  1.00  0.80           O  
ATOM   2407  CB  HIS A 308     -12.897   4.059  26.209  1.00  0.80           C  
ATOM   2408  CG  HIS A 308     -11.400   4.109  26.079  1.00  0.80           C  
ATOM   2409  ND1 HIS A 308     -10.780   5.334  26.036  1.00  0.80           N  
ATOM   2410  CD2 HIS A 308     -10.473   3.118  25.999  1.00  0.80           C  
ATOM   2411  CE1 HIS A 308      -9.497   5.082  25.918  1.00  0.80           C  
ATOM   2412  NE2 HIS A 308      -9.251   3.752  25.896  1.00  0.80           N  
ATOM   2413  N   GLY A 309     -14.012   6.728  25.077  1.00  0.86           N  
ATOM   2414  CA  GLY A 309     -13.874   8.135  24.715  1.00  0.86           C  
ATOM   2415  C   GLY A 309     -12.549   8.770  25.063  1.00  0.86           C  
ATOM   2416  O   GLY A 309     -11.501   8.153  25.167  1.00  0.86           O  
ATOM   2417  N   THR A 310     -12.541  10.094  25.265  1.00  0.90           N  
ATOM   2418  CA  THR A 310     -11.307  10.867  25.372  1.00  0.90           C  
ATOM   2419  C   THR A 310     -10.823  10.973  26.801  1.00  0.90           C  
ATOM   2420  O   THR A 310      -9.823  11.624  27.109  1.00  0.90           O  
ATOM   2421  CB  THR A 310     -11.539  12.281  24.873  1.00  0.90           C  
ATOM   2422  OG1 THR A 310     -12.700  12.866  25.457  1.00  0.90           O  
ATOM   2423  CG2 THR A 310     -11.803  12.246  23.371  1.00  0.90           C  
ATOM   2424  N   VAL A 311     -11.548  10.287  27.703  1.00  0.87           N  
ATOM   2425  CA  VAL A 311     -11.361  10.226  29.138  1.00  0.87           C  
ATOM   2426  C   VAL A 311     -11.336  11.604  29.796  1.00  0.87           C  
ATOM   2427  O   VAL A 311     -10.448  11.945  30.581  1.00  0.87           O  
ATOM   2428  CB  VAL A 311     -10.225   9.304  29.588  1.00  0.87           C  
ATOM   2429  CG1 VAL A 311     -10.530   8.765  30.999  1.00  0.87           C  
ATOM   2430  CG2 VAL A 311     -10.068   8.106  28.627  1.00  0.87           C  
ATOM   2431  N   THR A 312     -12.366  12.438  29.502  1.00  0.87           N  
ATOM   2432  CA  THR A 312     -12.472  13.853  29.869  1.00  0.87           C  
ATOM   2433  C   THR A 312     -12.230  14.129  31.331  1.00  0.87           C  
ATOM   2434  O   THR A 312     -11.511  15.045  31.711  1.00  0.87           O  
ATOM   2435  CB  THR A 312     -13.863  14.427  29.597  1.00  0.87           C  
ATOM   2436  OG1 THR A 312     -14.337  14.037  28.324  1.00  0.87           O  
ATOM   2437  CG2 THR A 312     -13.850  15.962  29.647  1.00  0.87           C  
ATOM   2438  N   ARG A 313     -12.804  13.305  32.220  1.00  0.77           N  
ATOM   2439  CA  ARG A 313     -12.653  13.436  33.656  1.00  0.77           C  
ATOM   2440  C   ARG A 313     -11.215  13.277  34.143  1.00  0.77           C  
ATOM   2441  O   ARG A 313     -10.751  14.024  35.001  1.00  0.77           O  
ATOM   2442  CB  ARG A 313     -13.588  12.428  34.360  1.00  0.77           C  
ATOM   2443  CG  ARG A 313     -15.069  12.687  34.013  1.00  0.77           C  
ATOM   2444  CD  ARG A 313     -16.027  11.675  34.641  1.00  0.77           C  
ATOM   2445  NE  ARG A 313     -17.401  11.973  34.116  1.00  0.77           N  
ATOM   2446  CZ  ARG A 313     -18.292  12.775  34.720  1.00  0.77           C  
ATOM   2447  NH1 ARG A 313     -18.040  13.408  35.860  1.00  0.77           N  
ATOM   2448  NH2 ARG A 313     -19.518  12.917  34.234  1.00  0.77           N  
ATOM   2449  N   HIS A 314     -10.457  12.319  33.568  1.00  0.86           N  
ATOM   2450  CA  HIS A 314      -9.034  12.155  33.831  1.00  0.86           C  
ATOM   2451  C   HIS A 314      -8.213  13.291  33.244  1.00  0.86           C  
ATOM   2452  O   HIS A 314      -7.243  13.752  33.837  1.00  0.86           O  
ATOM   2453  CB  HIS A 314      -8.490  10.803  33.329  1.00  0.86           C  
ATOM   2454  CG  HIS A 314      -9.101   9.614  34.014  1.00  0.86           C  
ATOM   2455  ND1 HIS A 314      -8.455   8.405  33.880  1.00  0.86           N  
ATOM   2456  CD2 HIS A 314     -10.223   9.461  34.769  1.00  0.86           C  
ATOM   2457  CE1 HIS A 314      -9.180   7.540  34.555  1.00  0.86           C  
ATOM   2458  NE2 HIS A 314     -10.266   8.126  35.114  1.00  0.86           N  
ATOM   2459  N   TYR A 315      -8.608  13.816  32.069  1.00  0.86           N  
ATOM   2460  CA  TYR A 315      -8.015  15.016  31.505  1.00  0.86           C  
ATOM   2461  C   TYR A 315      -8.209  16.248  32.389  1.00  0.86           C  
ATOM   2462  O   TYR A 315      -7.280  17.018  32.606  1.00  0.86           O  
ATOM   2463  CB  TYR A 315      -8.587  15.266  30.091  1.00  0.86           C  
ATOM   2464  CG  TYR A 315      -7.886  16.390  29.379  1.00  0.86           C  
ATOM   2465  CD1 TYR A 315      -6.530  16.288  29.027  1.00  0.86           C  
ATOM   2466  CD2 TYR A 315      -8.602  17.544  29.024  1.00  0.86           C  
ATOM   2467  CE1 TYR A 315      -5.902  17.328  28.328  1.00  0.86           C  
ATOM   2468  CE2 TYR A 315      -7.979  18.575  28.310  1.00  0.86           C  
ATOM   2469  CZ  TYR A 315      -6.626  18.470  27.972  1.00  0.86           C  
ATOM   2470  OH  TYR A 315      -5.988  19.504  27.263  1.00  0.86           O  
ATOM   2471  N   ARG A 316      -9.405  16.443  32.977  1.00  0.79           N  
ATOM   2472  CA  ARG A 316      -9.642  17.498  33.951  1.00  0.79           C  
ATOM   2473  C   ARG A 316      -8.788  17.366  35.204  1.00  0.79           C  
ATOM   2474  O   ARG A 316      -8.304  18.364  35.736  1.00  0.79           O  
ATOM   2475  CB  ARG A 316     -11.134  17.604  34.362  1.00  0.79           C  
ATOM   2476  CG  ARG A 316     -12.101  17.966  33.214  1.00  0.79           C  
ATOM   2477  CD  ARG A 316     -11.775  19.270  32.478  1.00  0.79           C  
ATOM   2478  NE  ARG A 316     -12.815  19.407  31.406  1.00  0.79           N  
ATOM   2479  CZ  ARG A 316     -12.581  19.801  30.147  1.00  0.79           C  
ATOM   2480  NH1 ARG A 316     -11.384  20.144  29.695  1.00  0.79           N  
ATOM   2481  NH2 ARG A 316     -13.596  19.908  29.293  1.00  0.79           N  
ATOM   2482  N   MET A 317      -8.546  16.132  35.695  1.00  0.84           N  
ATOM   2483  CA  MET A 317      -7.551  15.880  36.728  1.00  0.84           C  
ATOM   2484  C   MET A 317      -6.142  16.290  36.311  1.00  0.84           C  
ATOM   2485  O   MET A 317      -5.470  17.013  37.044  1.00  0.84           O  
ATOM   2486  CB  MET A 317      -7.541  14.382  37.121  1.00  0.84           C  
ATOM   2487  CG  MET A 317      -8.665  13.998  38.095  1.00  0.84           C  
ATOM   2488  SD  MET A 317      -8.646  12.232  38.525  1.00  0.84           S  
ATOM   2489  CE  MET A 317     -10.190  11.835  37.662  1.00  0.84           C  
ATOM   2490  N   HIS A 318      -5.713  15.912  35.090  1.00  0.82           N  
ATOM   2491  CA  HIS A 318      -4.421  16.252  34.509  1.00  0.82           C  
ATOM   2492  C   HIS A 318      -4.202  17.754  34.354  1.00  0.82           C  
ATOM   2493  O   HIS A 318      -3.157  18.291  34.710  1.00  0.82           O  
ATOM   2494  CB  HIS A 318      -4.291  15.575  33.121  1.00  0.82           C  
ATOM   2495  CG  HIS A 318      -2.955  15.724  32.478  1.00  0.82           C  
ATOM   2496  ND1 HIS A 318      -1.889  14.991  32.954  1.00  0.82           N  
ATOM   2497  CD2 HIS A 318      -2.556  16.555  31.482  1.00  0.82           C  
ATOM   2498  CE1 HIS A 318      -0.855  15.396  32.245  1.00  0.82           C  
ATOM   2499  NE2 HIS A 318      -1.204  16.341  31.337  1.00  0.82           N  
ATOM   2500  N   GLN A 319      -5.227  18.492  33.876  1.00  0.80           N  
ATOM   2501  CA  GLN A 319      -5.201  19.942  33.744  1.00  0.80           C  
ATOM   2502  C   GLN A 319      -5.044  20.678  35.071  1.00  0.80           C  
ATOM   2503  O   GLN A 319      -4.521  21.786  35.119  1.00  0.80           O  
ATOM   2504  CB  GLN A 319      -6.477  20.470  33.035  1.00  0.80           C  
ATOM   2505  CG  GLN A 319      -6.559  20.088  31.537  1.00  0.80           C  
ATOM   2506  CD  GLN A 319      -7.777  20.724  30.864  1.00  0.80           C  
ATOM   2507  OE1 GLN A 319      -8.939  20.441  31.171  1.00  0.80           O  
ATOM   2508  NE2 GLN A 319      -7.522  21.616  29.879  1.00  0.80           N  
ATOM   2509  N   LYS A 320      -5.495  20.073  36.186  1.00  0.76           N  
ATOM   2510  CA  LYS A 320      -5.387  20.663  37.507  1.00  0.76           C  
ATOM   2511  C   LYS A 320      -4.257  20.055  38.321  1.00  0.76           C  
ATOM   2512  O   LYS A 320      -4.158  20.297  39.522  1.00  0.76           O  
ATOM   2513  CB  LYS A 320      -6.718  20.492  38.281  1.00  0.76           C  
ATOM   2514  CG  LYS A 320      -7.867  21.258  37.604  1.00  0.76           C  
ATOM   2515  CD  LYS A 320      -9.219  21.210  38.339  1.00  0.76           C  
ATOM   2516  CE  LYS A 320      -9.790  19.795  38.503  1.00  0.76           C  
ATOM   2517  NZ  LYS A 320      -9.654  19.354  39.902  1.00  0.76           N  
ATOM   2518  N   GLY A 321      -3.371  19.244  37.701  1.00  0.81           N  
ATOM   2519  CA  GLY A 321      -2.190  18.710  38.374  1.00  0.81           C  
ATOM   2520  C   GLY A 321      -2.435  17.541  39.289  1.00  0.81           C  
ATOM   2521  O   GLY A 321      -1.546  17.117  40.023  1.00  0.81           O  
ATOM   2522  N   GLN A 322      -3.650  16.965  39.279  1.00  0.78           N  
ATOM   2523  CA  GLN A 322      -3.933  15.750  40.013  1.00  0.78           C  
ATOM   2524  C   GLN A 322      -3.367  14.568  39.251  1.00  0.78           C  
ATOM   2525  O   GLN A 322      -3.603  14.419  38.053  1.00  0.78           O  
ATOM   2526  CB  GLN A 322      -5.450  15.507  40.222  1.00  0.78           C  
ATOM   2527  CG  GLN A 322      -6.219  16.721  40.785  1.00  0.78           C  
ATOM   2528  CD  GLN A 322      -7.697  16.394  40.978  1.00  0.78           C  
ATOM   2529  OE1 GLN A 322      -8.575  16.965  40.322  1.00  0.78           O  
ATOM   2530  NE2 GLN A 322      -8.007  15.460  41.903  1.00  0.78           N  
ATOM   2531  N   GLU A 323      -2.592  13.696  39.924  1.00  0.78           N  
ATOM   2532  CA  GLU A 323      -1.995  12.535  39.296  1.00  0.78           C  
ATOM   2533  C   GLU A 323      -3.017  11.584  38.678  1.00  0.78           C  
ATOM   2534  O   GLU A 323      -3.997  11.178  39.303  1.00  0.78           O  
ATOM   2535  CB  GLU A 323      -1.117  11.774  40.314  1.00  0.78           C  
ATOM   2536  CG  GLU A 323      -0.360  10.564  39.718  1.00  0.78           C  
ATOM   2537  CD  GLU A 323       0.442   9.806  40.763  1.00  0.78           C  
ATOM   2538  OE1 GLU A 323      -0.152   9.382  41.783  1.00  0.78           O  
ATOM   2539  OE2 GLU A 323       1.651   9.544  40.527  1.00  0.78           O  
ATOM   2540  N   THR A 324      -2.810  11.222  37.399  1.00  0.89           N  
ATOM   2541  CA  THR A 324      -3.757  10.422  36.647  1.00  0.89           C  
ATOM   2542  C   THR A 324      -3.247   9.020  36.482  1.00  0.89           C  
ATOM   2543  O   THR A 324      -2.054   8.735  36.552  1.00  0.89           O  
ATOM   2544  CB  THR A 324      -4.097  10.983  35.269  1.00  0.89           C  
ATOM   2545  OG1 THR A 324      -2.975  11.031  34.393  1.00  0.89           O  
ATOM   2546  CG2 THR A 324      -4.594  12.421  35.442  1.00  0.89           C  
ATOM   2547  N   SER A 325      -4.160   8.076  36.240  1.00  0.92           N  
ATOM   2548  CA  SER A 325      -3.789   6.686  36.082  1.00  0.92           C  
ATOM   2549  C   SER A 325      -4.764   6.094  35.106  1.00  0.92           C  
ATOM   2550  O   SER A 325      -5.681   5.344  35.438  1.00  0.92           O  
ATOM   2551  CB  SER A 325      -3.783   5.917  37.416  1.00  0.92           C  
ATOM   2552  OG  SER A 325      -3.299   4.581  37.255  1.00  0.92           O  
ATOM   2553  N   THR A 326      -4.589   6.516  33.850  1.00  0.92           N  
ATOM   2554  CA  THR A 326      -5.467   6.241  32.736  1.00  0.92           C  
ATOM   2555  C   THR A 326      -4.941   5.049  31.984  1.00  0.92           C  
ATOM   2556  O   THR A 326      -3.790   5.032  31.552  1.00  0.92           O  
ATOM   2557  CB  THR A 326      -5.516   7.390  31.736  1.00  0.92           C  
ATOM   2558  OG1 THR A 326      -5.700   8.635  32.387  1.00  0.92           O  
ATOM   2559  CG2 THR A 326      -6.668   7.194  30.735  1.00  0.92           C  
ATOM   2560  N   ASN A 327      -5.771   4.008  31.803  1.00  0.91           N  
ATOM   2561  CA  ASN A 327      -5.419   2.806  31.079  1.00  0.91           C  
ATOM   2562  C   ASN A 327      -5.112   3.052  29.583  1.00  0.91           C  
ATOM   2563  O   ASN A 327      -5.969   3.591  28.877  1.00  0.91           O  
ATOM   2564  CB  ASN A 327      -6.597   1.817  31.248  1.00  0.91           C  
ATOM   2565  CG  ASN A 327      -6.195   0.390  30.904  1.00  0.91           C  
ATOM   2566  OD1 ASN A 327      -5.478   0.148  29.934  1.00  0.91           O  
ATOM   2567  ND2 ASN A 327      -6.680  -0.587  31.693  1.00  0.91           N  
ATOM   2568  N   PRO A 328      -3.962   2.657  29.031  1.00  0.95           N  
ATOM   2569  CA  PRO A 328      -3.646   2.948  27.642  1.00  0.95           C  
ATOM   2570  C   PRO A 328      -3.810   1.705  26.797  1.00  0.95           C  
ATOM   2571  O   PRO A 328      -3.579   1.797  25.594  1.00  0.95           O  
ATOM   2572  CB  PRO A 328      -2.163   3.338  27.708  1.00  0.95           C  
ATOM   2573  CG  PRO A 328      -1.596   2.440  28.806  1.00  0.95           C  
ATOM   2574  CD  PRO A 328      -2.750   2.381  29.811  1.00  0.95           C  
ATOM   2575  N   ILE A 329      -4.179   0.535  27.363  1.00  0.92           N  
ATOM   2576  CA  ILE A 329      -4.124  -0.747  26.667  1.00  0.92           C  
ATOM   2577  C   ILE A 329      -5.001  -0.799  25.426  1.00  0.92           C  
ATOM   2578  O   ILE A 329      -4.542  -1.190  24.358  1.00  0.92           O  
ATOM   2579  CB  ILE A 329      -4.443  -1.908  27.607  1.00  0.92           C  
ATOM   2580  CG1 ILE A 329      -3.439  -2.006  28.785  1.00  0.92           C  
ATOM   2581  CG2 ILE A 329      -4.491  -3.255  26.851  1.00  0.92           C  
ATOM   2582  CD1 ILE A 329      -1.963  -2.047  28.379  1.00  0.92           C  
ATOM   2583  N   ALA A 330      -6.258  -0.324  25.486  1.00  0.92           N  
ATOM   2584  CA  ALA A 330      -7.124  -0.227  24.323  1.00  0.92           C  
ATOM   2585  C   ALA A 330      -6.558   0.652  23.206  1.00  0.92           C  
ATOM   2586  O   ALA A 330      -6.626   0.320  22.026  1.00  0.92           O  
ATOM   2587  CB  ALA A 330      -8.501   0.312  24.752  1.00  0.92           C  
ATOM   2588  N   SER A 331      -5.930   1.790  23.563  1.00  0.93           N  
ATOM   2589  CA  SER A 331      -5.223   2.649  22.622  1.00  0.93           C  
ATOM   2590  C   SER A 331      -4.008   1.978  22.002  1.00  0.93           C  
ATOM   2591  O   SER A 331      -3.774   2.093  20.803  1.00  0.93           O  
ATOM   2592  CB  SER A 331      -4.762   3.984  23.259  1.00  0.93           C  
ATOM   2593  OG  SER A 331      -5.873   4.675  23.831  1.00  0.93           O  
ATOM   2594  N   ILE A 332      -3.209   1.226  22.790  1.00  0.93           N  
ATOM   2595  CA  ILE A 332      -2.091   0.418  22.301  1.00  0.93           C  
ATOM   2596  C   ILE A 332      -2.556  -0.674  21.353  1.00  0.93           C  
ATOM   2597  O   ILE A 332      -1.957  -0.911  20.305  1.00  0.93           O  
ATOM   2598  CB  ILE A 332      -1.287  -0.209  23.443  1.00  0.93           C  
ATOM   2599  CG1 ILE A 332      -0.611   0.901  24.274  1.00  0.93           C  
ATOM   2600  CG2 ILE A 332      -0.216  -1.180  22.892  1.00  0.93           C  
ATOM   2601  CD1 ILE A 332       0.013   0.399  25.575  1.00  0.93           C  
ATOM   2602  N   PHE A 333      -3.674  -1.343  21.684  1.00  0.91           N  
ATOM   2603  CA  PHE A 333      -4.231  -2.407  20.879  1.00  0.91           C  
ATOM   2604  C   PHE A 333      -4.864  -1.906  19.589  1.00  0.91           C  
ATOM   2605  O   PHE A 333      -4.986  -2.646  18.616  1.00  0.91           O  
ATOM   2606  CB  PHE A 333      -5.258  -3.252  21.672  1.00  0.91           C  
ATOM   2607  CG  PHE A 333      -4.602  -4.380  22.438  1.00  0.91           C  
ATOM   2608  CD1 PHE A 333      -3.629  -4.141  23.423  1.00  0.91           C  
ATOM   2609  CD2 PHE A 333      -4.987  -5.711  22.194  1.00  0.91           C  
ATOM   2610  CE1 PHE A 333      -3.076  -5.195  24.157  1.00  0.91           C  
ATOM   2611  CE2 PHE A 333      -4.449  -6.767  22.940  1.00  0.91           C  
ATOM   2612  CZ  PHE A 333      -3.489  -6.509  23.923  1.00  0.91           C  
ATOM   2613  N   ALA A 334      -5.232  -0.611  19.498  1.00  0.94           N  
ATOM   2614  CA  ALA A 334      -5.542   0.000  18.220  1.00  0.94           C  
ATOM   2615  C   ALA A 334      -4.337  -0.018  17.278  1.00  0.94           C  
ATOM   2616  O   ALA A 334      -4.431  -0.443  16.127  1.00  0.94           O  
ATOM   2617  CB  ALA A 334      -6.030   1.450  18.418  1.00  0.94           C  
ATOM   2618  N   TRP A 335      -3.143   0.360  17.787  1.00  0.90           N  
ATOM   2619  CA  TRP A 335      -1.899   0.257  17.042  1.00  0.90           C  
ATOM   2620  C   TRP A 335      -1.502  -1.167  16.699  1.00  0.90           C  
ATOM   2621  O   TRP A 335      -1.203  -1.455  15.546  1.00  0.90           O  
ATOM   2622  CB  TRP A 335      -0.713   0.940  17.774  1.00  0.90           C  
ATOM   2623  CG  TRP A 335      -0.793   2.451  17.781  1.00  0.90           C  
ATOM   2624  CD1 TRP A 335      -1.395   3.278  18.686  1.00  0.90           C  
ATOM   2625  CD2 TRP A 335      -0.249   3.304  16.754  1.00  0.90           C  
ATOM   2626  NE1 TRP A 335      -1.265   4.592  18.297  1.00  0.90           N  
ATOM   2627  CE2 TRP A 335      -0.576   4.625  17.109  1.00  0.90           C  
ATOM   2628  CE3 TRP A 335       0.467   3.023  15.589  1.00  0.90           C  
ATOM   2629  CZ2 TRP A 335      -0.211   5.691  16.301  1.00  0.90           C  
ATOM   2630  CZ3 TRP A 335       0.851   4.107  14.781  1.00  0.90           C  
ATOM   2631  CH2 TRP A 335       0.513   5.423  15.130  1.00  0.90           C  
ATOM   2632  N   SER A 336      -1.527  -2.123  17.650  1.00  0.92           N  
ATOM   2633  CA  SER A 336      -1.163  -3.503  17.348  1.00  0.92           C  
ATOM   2634  C   SER A 336      -2.091  -4.179  16.355  1.00  0.92           C  
ATOM   2635  O   SER A 336      -1.630  -4.837  15.430  1.00  0.92           O  
ATOM   2636  CB  SER A 336      -1.071  -4.403  18.601  1.00  0.92           C  
ATOM   2637  OG  SER A 336      -2.332  -4.530  19.248  1.00  0.92           O  
ATOM   2638  N   ARG A 337      -3.422  -4.005  16.483  1.00  0.86           N  
ATOM   2639  CA  ARG A 337      -4.391  -4.563  15.556  1.00  0.86           C  
ATOM   2640  C   ARG A 337      -4.295  -3.961  14.165  1.00  0.86           C  
ATOM   2641  O   ARG A 337      -4.391  -4.673  13.164  1.00  0.86           O  
ATOM   2642  CB  ARG A 337      -5.840  -4.492  16.110  1.00  0.86           C  
ATOM   2643  CG  ARG A 337      -6.057  -5.381  17.359  1.00  0.86           C  
ATOM   2644  CD  ARG A 337      -5.973  -6.890  17.095  1.00  0.86           C  
ATOM   2645  NE  ARG A 337      -5.709  -7.554  18.407  1.00  0.86           N  
ATOM   2646  CZ  ARG A 337      -6.520  -8.348  19.112  1.00  0.86           C  
ATOM   2647  NH1 ARG A 337      -7.795  -8.528  18.775  1.00  0.86           N  
ATOM   2648  NH2 ARG A 337      -6.031  -8.966  20.182  1.00  0.86           N  
ATOM   2649  N   GLY A 338      -4.042  -2.639  14.050  1.00  0.94           N  
ATOM   2650  CA  GLY A 338      -3.810  -2.020  12.749  1.00  0.94           C  
ATOM   2651  C   GLY A 338      -2.507  -2.446  12.116  1.00  0.94           C  
ATOM   2652  O   GLY A 338      -2.452  -2.768  10.931  1.00  0.94           O  
ATOM   2653  N   LEU A 339      -1.416  -2.520  12.900  1.00  0.92           N  
ATOM   2654  CA  LEU A 339      -0.139  -3.043  12.446  1.00  0.92           C  
ATOM   2655  C   LEU A 339      -0.165  -4.525  12.096  1.00  0.92           C  
ATOM   2656  O   LEU A 339       0.451  -4.948  11.123  1.00  0.92           O  
ATOM   2657  CB  LEU A 339       0.989  -2.756  13.462  1.00  0.92           C  
ATOM   2658  CG  LEU A 339       1.320  -1.254  13.618  1.00  0.92           C  
ATOM   2659  CD1 LEU A 339       2.356  -1.055  14.732  1.00  0.92           C  
ATOM   2660  CD2 LEU A 339       1.825  -0.618  12.315  1.00  0.92           C  
ATOM   2661  N   ALA A 340      -0.905  -5.361  12.849  1.00  0.95           N  
ATOM   2662  CA  ALA A 340      -1.125  -6.753  12.514  1.00  0.95           C  
ATOM   2663  C   ALA A 340      -1.860  -6.925  11.193  1.00  0.95           C  
ATOM   2664  O   ALA A 340      -1.468  -7.724  10.351  1.00  0.95           O  
ATOM   2665  CB  ALA A 340      -1.917  -7.458  13.633  1.00  0.95           C  
ATOM   2666  N   HIS A 341      -2.918  -6.127  10.938  1.00  0.89           N  
ATOM   2667  CA  HIS A 341      -3.595  -6.139   9.651  1.00  0.89           C  
ATOM   2668  C   HIS A 341      -2.721  -5.674   8.491  1.00  0.89           C  
ATOM   2669  O   HIS A 341      -2.712  -6.276   7.420  1.00  0.89           O  
ATOM   2670  CB  HIS A 341      -4.887  -5.309   9.681  1.00  0.89           C  
ATOM   2671  CG  HIS A 341      -5.708  -5.530   8.453  1.00  0.89           C  
ATOM   2672  ND1 HIS A 341      -6.268  -6.774   8.234  1.00  0.89           N  
ATOM   2673  CD2 HIS A 341      -5.959  -4.708   7.406  1.00  0.89           C  
ATOM   2674  CE1 HIS A 341      -6.854  -6.679   7.058  1.00  0.89           C  
ATOM   2675  NE2 HIS A 341      -6.696  -5.450   6.517  1.00  0.89           N  
ATOM   2676  N   ARG A 342      -1.906  -4.617   8.703  1.00  0.86           N  
ATOM   2677  CA  ARG A 342      -0.888  -4.172   7.759  1.00  0.86           C  
ATOM   2678  C   ARG A 342       0.107  -5.280   7.432  1.00  0.86           C  
ATOM   2679  O   ARG A 342       0.397  -5.565   6.273  1.00  0.86           O  
ATOM   2680  CB  ARG A 342      -0.133  -2.972   8.395  1.00  0.86           C  
ATOM   2681  CG  ARG A 342       1.058  -2.375   7.617  1.00  0.86           C  
ATOM   2682  CD  ARG A 342       0.707  -1.430   6.467  1.00  0.86           C  
ATOM   2683  NE  ARG A 342       0.372  -2.256   5.269  1.00  0.86           N  
ATOM   2684  CZ  ARG A 342      -0.551  -1.931   4.358  1.00  0.86           C  
ATOM   2685  NH1 ARG A 342      -1.236  -0.793   4.443  1.00  0.86           N  
ATOM   2686  NH2 ARG A 342      -0.751  -2.748   3.329  1.00  0.86           N  
ATOM   2687  N   ALA A 343       0.594  -5.998   8.463  1.00  0.96           N  
ATOM   2688  CA  ALA A 343       1.469  -7.134   8.304  1.00  0.96           C  
ATOM   2689  C   ALA A 343       0.862  -8.291   7.526  1.00  0.96           C  
ATOM   2690  O   ALA A 343       1.505  -8.853   6.643  1.00  0.96           O  
ATOM   2691  CB  ALA A 343       1.908  -7.637   9.688  1.00  0.96           C  
ATOM   2692  N   THR A 344      -0.407  -8.638   7.807  1.00  0.91           N  
ATOM   2693  CA  THR A 344      -1.170  -9.676   7.114  1.00  0.91           C  
ATOM   2694  C   THR A 344      -1.356  -9.397   5.640  1.00  0.91           C  
ATOM   2695  O   THR A 344      -1.206 -10.285   4.800  1.00  0.91           O  
ATOM   2696  CB  THR A 344      -2.553  -9.866   7.722  1.00  0.91           C  
ATOM   2697  OG1 THR A 344      -2.414 -10.284   9.068  1.00  0.91           O  
ATOM   2698  CG2 THR A 344      -3.350 -10.979   7.026  1.00  0.91           C  
ATOM   2699  N   LEU A 345      -1.669  -8.139   5.265  1.00  0.90           N  
ATOM   2700  CA  LEU A 345      -1.790  -7.738   3.873  1.00  0.90           C  
ATOM   2701  C   LEU A 345      -0.494  -7.876   3.088  1.00  0.90           C  
ATOM   2702  O   LEU A 345      -0.492  -8.358   1.955  1.00  0.90           O  
ATOM   2703  CB  LEU A 345      -2.285  -6.274   3.749  1.00  0.90           C  
ATOM   2704  CG  LEU A 345      -3.749  -6.032   4.175  1.00  0.90           C  
ATOM   2705  CD1 LEU A 345      -4.081  -4.537   4.072  1.00  0.90           C  
ATOM   2706  CD2 LEU A 345      -4.749  -6.844   3.336  1.00  0.90           C  
ATOM   2707  N   ASP A 346       0.639  -7.488   3.697  1.00  0.89           N  
ATOM   2708  CA  ASP A 346       1.900  -7.379   2.993  1.00  0.89           C  
ATOM   2709  C   ASP A 346       2.748  -8.649   3.141  1.00  0.89           C  
ATOM   2710  O   ASP A 346       3.826  -8.771   2.561  1.00  0.89           O  
ATOM   2711  CB  ASP A 346       2.684  -6.180   3.597  1.00  0.89           C  
ATOM   2712  CG  ASP A 346       1.928  -4.856   3.522  1.00  0.89           C  
ATOM   2713  OD1 ASP A 346       0.963  -4.700   2.730  1.00  0.89           O  
ATOM   2714  OD2 ASP A 346       2.281  -3.939   4.310  1.00  0.89           O  
ATOM   2715  N   LYS A 347       2.267  -9.630   3.941  1.00  0.84           N  
ATOM   2716  CA  LYS A 347       2.988 -10.815   4.397  1.00  0.84           C  
ATOM   2717  C   LYS A 347       4.278 -10.478   5.141  1.00  0.84           C  
ATOM   2718  O   LYS A 347       5.334 -11.083   4.955  1.00  0.84           O  
ATOM   2719  CB  LYS A 347       3.231 -11.866   3.284  1.00  0.84           C  
ATOM   2720  CG  LYS A 347       1.936 -12.433   2.685  1.00  0.84           C  
ATOM   2721  CD  LYS A 347       2.229 -13.464   1.583  1.00  0.84           C  
ATOM   2722  CE  LYS A 347       0.954 -14.039   0.964  1.00  0.84           C  
ATOM   2723  NZ  LYS A 347       1.295 -14.986  -0.121  1.00  0.84           N  
ATOM   2724  N   ASN A 348       4.207  -9.481   6.036  1.00  0.88           N  
ATOM   2725  CA  ASN A 348       5.352  -8.948   6.734  1.00  0.88           C  
ATOM   2726  C   ASN A 348       5.539  -9.651   8.071  1.00  0.88           C  
ATOM   2727  O   ASN A 348       5.040  -9.213   9.109  1.00  0.88           O  
ATOM   2728  CB  ASN A 348       5.148  -7.421   6.894  1.00  0.88           C  
ATOM   2729  CG  ASN A 348       6.391  -6.677   7.370  1.00  0.88           C  
ATOM   2730  OD1 ASN A 348       7.277  -7.199   8.051  1.00  0.88           O  
ATOM   2731  ND2 ASN A 348       6.426  -5.371   7.022  1.00  0.88           N  
ATOM   2732  N   SER A 349       6.328 -10.743   8.070  1.00  0.87           N  
ATOM   2733  CA  SER A 349       6.594 -11.592   9.225  1.00  0.87           C  
ATOM   2734  C   SER A 349       7.187 -10.861  10.413  1.00  0.87           C  
ATOM   2735  O   SER A 349       6.836 -11.099  11.564  1.00  0.87           O  
ATOM   2736  CB  SER A 349       7.592 -12.726   8.870  1.00  0.87           C  
ATOM   2737  OG  SER A 349       7.177 -13.386   7.676  1.00  0.87           O  
ATOM   2738  N   ALA A 350       8.119  -9.917  10.170  1.00  0.90           N  
ATOM   2739  CA  ALA A 350       8.697  -9.108  11.224  1.00  0.90           C  
ATOM   2740  C   ALA A 350       7.688  -8.182  11.902  1.00  0.90           C  
ATOM   2741  O   ALA A 350       7.640  -8.083  13.128  1.00  0.90           O  
ATOM   2742  CB  ALA A 350       9.875  -8.292  10.660  1.00  0.90           C  
ATOM   2743  N   LEU A 351       6.824  -7.505  11.117  1.00  0.91           N  
ATOM   2744  CA  LEU A 351       5.764  -6.665  11.646  1.00  0.91           C  
ATOM   2745  C   LEU A 351       4.687  -7.440  12.401  1.00  0.91           C  
ATOM   2746  O   LEU A 351       4.218  -6.999  13.448  1.00  0.91           O  
ATOM   2747  CB  LEU A 351       5.148  -5.787  10.534  1.00  0.91           C  
ATOM   2748  CG  LEU A 351       4.139  -4.719  11.013  1.00  0.91           C  
ATOM   2749  CD1 LEU A 351       4.758  -3.736  12.019  1.00  0.91           C  
ATOM   2750  CD2 LEU A 351       3.568  -3.951   9.814  1.00  0.91           C  
ATOM   2751  N   GLU A 352       4.298  -8.642  11.918  1.00  0.85           N  
ATOM   2752  CA  GLU A 352       3.380  -9.533  12.621  1.00  0.85           C  
ATOM   2753  C   GLU A 352       3.914  -9.969  13.983  1.00  0.85           C  
ATOM   2754  O   GLU A 352       3.230  -9.886  15.007  1.00  0.85           O  
ATOM   2755  CB  GLU A 352       3.095 -10.789  11.766  1.00  0.85           C  
ATOM   2756  CG  GLU A 352       2.096 -11.778  12.419  1.00  0.85           C  
ATOM   2757  CD  GLU A 352       1.890 -13.050  11.598  1.00  0.85           C  
ATOM   2758  OE1 GLU A 352       1.155 -13.932  12.112  1.00  0.85           O  
ATOM   2759  OE2 GLU A 352       2.468 -13.158  10.487  1.00  0.85           O  
ATOM   2760  N   THR A 353       5.205 -10.357  14.042  1.00  0.89           N  
ATOM   2761  CA  THR A 353       5.914 -10.669  15.283  1.00  0.89           C  
ATOM   2762  C   THR A 353       5.946  -9.492  16.237  1.00  0.89           C  
ATOM   2763  O   THR A 353       5.659  -9.632  17.423  1.00  0.89           O  
ATOM   2764  CB  THR A 353       7.344 -11.127  15.017  1.00  0.89           C  
ATOM   2765  OG1 THR A 353       7.313 -12.360  14.320  1.00  0.89           O  
ATOM   2766  CG2 THR A 353       8.132 -11.404  16.304  1.00  0.89           C  
ATOM   2767  N   PHE A 354       6.230  -8.269  15.740  1.00  0.92           N  
ATOM   2768  CA  PHE A 354       6.174  -7.051  16.534  1.00  0.92           C  
ATOM   2769  C   PHE A 354       4.779  -6.765  17.098  1.00  0.92           C  
ATOM   2770  O   PHE A 354       4.632  -6.458  18.279  1.00  0.92           O  
ATOM   2771  CB  PHE A 354       6.683  -5.860  15.670  1.00  0.92           C  
ATOM   2772  CG  PHE A 354       6.542  -4.531  16.366  1.00  0.92           C  
ATOM   2773  CD1 PHE A 354       7.450  -4.137  17.362  1.00  0.92           C  
ATOM   2774  CD2 PHE A 354       5.419  -3.726  16.104  1.00  0.92           C  
ATOM   2775  CE1 PHE A 354       7.235  -2.959  18.089  1.00  0.92           C  
ATOM   2776  CE2 PHE A 354       5.199  -2.554  16.834  1.00  0.92           C  
ATOM   2777  CZ  PHE A 354       6.110  -2.170  17.821  1.00  0.92           C  
ATOM   2778  N   ALA A 355       3.717  -6.889  16.278  1.00  0.94           N  
ATOM   2779  CA  ALA A 355       2.358  -6.629  16.706  1.00  0.94           C  
ATOM   2780  C   ALA A 355       1.895  -7.572  17.810  1.00  0.94           C  
ATOM   2781  O   ALA A 355       1.366  -7.137  18.832  1.00  0.94           O  
ATOM   2782  CB  ALA A 355       1.420  -6.708  15.487  1.00  0.94           C  
ATOM   2783  N   ASN A 356       2.175  -8.883  17.666  1.00  0.90           N  
ATOM   2784  CA  ASN A 356       1.923  -9.872  18.701  1.00  0.90           C  
ATOM   2785  C   ASN A 356       2.770  -9.652  19.956  1.00  0.90           C  
ATOM   2786  O   ASN A 356       2.285  -9.783  21.078  1.00  0.90           O  
ATOM   2787  CB  ASN A 356       2.148 -11.309  18.166  1.00  0.90           C  
ATOM   2788  CG  ASN A 356       1.077 -11.661  17.136  1.00  0.90           C  
ATOM   2789  OD1 ASN A 356      -0.010 -11.089  17.099  1.00  0.90           O  
ATOM   2790  ND2 ASN A 356       1.375 -12.667  16.283  1.00  0.90           N  
ATOM   2791  N   ASN A 357       4.061  -9.271  19.810  1.00  0.89           N  
ATOM   2792  CA  ASN A 357       4.924  -8.911  20.929  1.00  0.89           C  
ATOM   2793  C   ASN A 357       4.407  -7.718  21.717  1.00  0.89           C  
ATOM   2794  O   ASN A 357       4.450  -7.720  22.944  1.00  0.89           O  
ATOM   2795  CB  ASN A 357       6.371  -8.578  20.477  1.00  0.89           C  
ATOM   2796  CG  ASN A 357       7.140  -9.848  20.146  1.00  0.89           C  
ATOM   2797  OD1 ASN A 357       6.773 -10.962  20.521  1.00  0.89           O  
ATOM   2798  ND2 ASN A 357       8.298  -9.668  19.473  1.00  0.89           N  
ATOM   2799  N   LEU A 358       3.884  -6.682  21.035  1.00  0.91           N  
ATOM   2800  CA  LEU A 358       3.271  -5.523  21.656  1.00  0.91           C  
ATOM   2801  C   LEU A 358       2.049  -5.876  22.498  1.00  0.91           C  
ATOM   2802  O   LEU A 358       1.919  -5.434  23.640  1.00  0.91           O  
ATOM   2803  CB  LEU A 358       2.925  -4.487  20.555  1.00  0.91           C  
ATOM   2804  CG  LEU A 358       2.350  -3.139  21.036  1.00  0.91           C  
ATOM   2805  CD1 LEU A 358       3.251  -2.450  22.073  1.00  0.91           C  
ATOM   2806  CD2 LEU A 358       2.144  -2.201  19.837  1.00  0.91           C  
ATOM   2807  N   GLU A 359       1.155  -6.752  21.995  1.00  0.88           N  
ATOM   2808  CA  GLU A 359       0.060  -7.288  22.784  1.00  0.88           C  
ATOM   2809  C   GLU A 359       0.510  -8.139  23.955  1.00  0.88           C  
ATOM   2810  O   GLU A 359       0.027  -7.981  25.075  1.00  0.88           O  
ATOM   2811  CB  GLU A 359      -0.915  -8.096  21.905  1.00  0.88           C  
ATOM   2812  CG  GLU A 359      -1.517  -7.208  20.802  1.00  0.88           C  
ATOM   2813  CD  GLU A 359      -2.769  -7.755  20.134  1.00  0.88           C  
ATOM   2814  OE1 GLU A 359      -3.368  -8.781  20.549  1.00  0.88           O  
ATOM   2815  OE2 GLU A 359      -3.235  -7.053  19.199  1.00  0.88           O  
ATOM   2816  N   ALA A 360       1.501  -9.027  23.744  1.00  0.95           N  
ATOM   2817  CA  ALA A 360       2.061  -9.866  24.783  1.00  0.95           C  
ATOM   2818  C   ALA A 360       2.679  -9.070  25.929  1.00  0.95           C  
ATOM   2819  O   ALA A 360       2.405  -9.344  27.091  1.00  0.95           O  
ATOM   2820  CB  ALA A 360       3.096 -10.826  24.166  1.00  0.95           C  
ATOM   2821  N   VAL A 361       3.446  -7.995  25.637  1.00  0.93           N  
ATOM   2822  CA  VAL A 361       4.035  -7.106  26.639  1.00  0.93           C  
ATOM   2823  C   VAL A 361       2.996  -6.478  27.538  1.00  0.93           C  
ATOM   2824  O   VAL A 361       3.174  -6.392  28.752  1.00  0.93           O  
ATOM   2825  CB  VAL A 361       4.834  -5.981  25.982  1.00  0.93           C  
ATOM   2826  CG1 VAL A 361       5.174  -4.822  26.947  1.00  0.93           C  
ATOM   2827  CG2 VAL A 361       6.139  -6.570  25.438  1.00  0.93           C  
ATOM   2828  N   CYS A 362       1.860  -6.042  26.971  1.00  0.90           N  
ATOM   2829  CA  CYS A 362       0.759  -5.513  27.745  1.00  0.90           C  
ATOM   2830  C   CYS A 362       0.153  -6.531  28.698  1.00  0.90           C  
ATOM   2831  O   CYS A 362       0.018  -6.258  29.890  1.00  0.90           O  
ATOM   2832  CB  CYS A 362      -0.325  -4.988  26.782  1.00  0.90           C  
ATOM   2833  SG  CYS A 362       0.278  -3.536  25.853  1.00  0.90           S  
ATOM   2834  N   ILE A 363      -0.157  -7.752  28.213  1.00  0.88           N  
ATOM   2835  CA  ILE A 363      -0.709  -8.829  29.031  1.00  0.88           C  
ATOM   2836  C   ILE A 363       0.266  -9.282  30.108  1.00  0.88           C  
ATOM   2837  O   ILE A 363      -0.083  -9.339  31.285  1.00  0.88           O  
ATOM   2838  CB  ILE A 363      -1.155 -10.011  28.167  1.00  0.88           C  
ATOM   2839  CG1 ILE A 363      -2.168  -9.580  27.072  1.00  0.88           C  
ATOM   2840  CG2 ILE A 363      -1.758 -11.148  29.024  1.00  0.88           C  
ATOM   2841  CD1 ILE A 363      -3.463  -8.928  27.576  1.00  0.88           C  
ATOM   2842  N   GLU A 364       1.544  -9.516  29.750  1.00  0.87           N  
ATOM   2843  CA  GLU A 364       2.592  -9.934  30.665  1.00  0.87           C  
ATOM   2844  C   GLU A 364       2.887  -8.910  31.744  1.00  0.87           C  
ATOM   2845  O   GLU A 364       3.053  -9.242  32.914  1.00  0.87           O  
ATOM   2846  CB  GLU A 364       3.896 -10.227  29.887  1.00  0.87           C  
ATOM   2847  CG  GLU A 364       3.788 -11.481  28.979  1.00  0.87           C  
ATOM   2848  CD  GLU A 364       4.944 -11.608  27.993  1.00  0.87           C  
ATOM   2849  OE1 GLU A 364       5.953 -10.865  28.103  1.00  0.87           O  
ATOM   2850  OE2 GLU A 364       4.871 -12.429  27.040  1.00  0.87           O  
ATOM   2851  N   THR A 365       2.923  -7.610  31.388  1.00  0.91           N  
ATOM   2852  CA  THR A 365       3.116  -6.526  32.352  1.00  0.91           C  
ATOM   2853  C   THR A 365       2.008  -6.472  33.384  1.00  0.91           C  
ATOM   2854  O   THR A 365       2.266  -6.390  34.586  1.00  0.91           O  
ATOM   2855  CB  THR A 365       3.205  -5.157  31.682  1.00  0.91           C  
ATOM   2856  OG1 THR A 365       4.317  -5.132  30.797  1.00  0.91           O  
ATOM   2857  CG2 THR A 365       3.411  -4.026  32.701  1.00  0.91           C  
ATOM   2858  N   MET A 366       0.739  -6.576  32.935  1.00  0.88           N  
ATOM   2859  CA  MET A 366      -0.413  -6.614  33.814  1.00  0.88           C  
ATOM   2860  C   MET A 366      -0.492  -7.866  34.674  1.00  0.88           C  
ATOM   2861  O   MET A 366      -0.713  -7.775  35.881  1.00  0.88           O  
ATOM   2862  CB  MET A 366      -1.717  -6.454  33.007  1.00  0.88           C  
ATOM   2863  CG  MET A 366      -1.882  -5.058  32.379  1.00  0.88           C  
ATOM   2864  SD  MET A 366      -3.463  -4.845  31.504  1.00  0.88           S  
ATOM   2865  CE  MET A 366      -3.109  -5.733  29.969  1.00  0.88           C  
ATOM   2866  N   GLU A 367      -0.249  -9.063  34.092  1.00  0.85           N  
ATOM   2867  CA  GLU A 367      -0.252 -10.334  34.805  1.00  0.85           C  
ATOM   2868  C   GLU A 367       0.886 -10.449  35.814  1.00  0.85           C  
ATOM   2869  O   GLU A 367       0.773 -11.149  36.819  1.00  0.85           O  
ATOM   2870  CB  GLU A 367      -0.284 -11.554  33.838  1.00  0.85           C  
ATOM   2871  CG  GLU A 367      -1.683 -11.758  33.188  1.00  0.85           C  
ATOM   2872  CD  GLU A 367      -1.863 -13.006  32.314  1.00  0.85           C  
ATOM   2873  OE1 GLU A 367      -0.969 -13.882  32.241  1.00  0.85           O  
ATOM   2874  OE2 GLU A 367      -2.979 -13.136  31.737  1.00  0.85           O  
ATOM   2875  N   ALA A 368       1.979  -9.681  35.626  1.00  0.91           N  
ATOM   2876  CA  ALA A 368       3.075  -9.603  36.569  1.00  0.91           C  
ATOM   2877  C   ALA A 368       2.839  -8.578  37.679  1.00  0.91           C  
ATOM   2878  O   ALA A 368       3.679  -8.405  38.560  1.00  0.91           O  
ATOM   2879  CB  ALA A 368       4.358  -9.197  35.816  1.00  0.91           C  
ATOM   2880  N   GLY A 369       1.674  -7.893  37.690  1.00  0.91           N  
ATOM   2881  CA  GLY A 369       1.269  -7.047  38.809  1.00  0.91           C  
ATOM   2882  C   GLY A 369       1.540  -5.583  38.634  1.00  0.91           C  
ATOM   2883  O   GLY A 369       1.424  -4.812  39.580  1.00  0.91           O  
ATOM   2884  N   PHE A 370       1.884  -5.134  37.417  1.00  0.90           N  
ATOM   2885  CA  PHE A 370       2.094  -3.725  37.142  1.00  0.90           C  
ATOM   2886  C   PHE A 370       0.925  -3.242  36.310  1.00  0.90           C  
ATOM   2887  O   PHE A 370       0.645  -3.780  35.244  1.00  0.90           O  
ATOM   2888  CB  PHE A 370       3.393  -3.483  36.338  1.00  0.90           C  
ATOM   2889  CG  PHE A 370       4.587  -3.979  37.095  1.00  0.90           C  
ATOM   2890  CD1 PHE A 370       5.222  -3.161  38.041  1.00  0.90           C  
ATOM   2891  CD2 PHE A 370       5.088  -5.273  36.866  1.00  0.90           C  
ATOM   2892  CE1 PHE A 370       6.339  -3.624  38.751  1.00  0.90           C  
ATOM   2893  CE2 PHE A 370       6.199  -5.744  37.577  1.00  0.90           C  
ATOM   2894  CZ  PHE A 370       6.826  -4.917  38.519  1.00  0.90           C  
ATOM   2895  N   LEU A 371       0.179  -2.232  36.784  1.00  0.91           N  
ATOM   2896  CA  LEU A 371      -1.110  -1.921  36.202  1.00  0.91           C  
ATOM   2897  C   LEU A 371      -1.551  -0.517  36.569  1.00  0.91           C  
ATOM   2898  O   LEU A 371      -1.022   0.100  37.495  1.00  0.91           O  
ATOM   2899  CB  LEU A 371      -2.180  -2.989  36.589  1.00  0.91           C  
ATOM   2900  CG  LEU A 371      -2.677  -3.067  38.058  1.00  0.91           C  
ATOM   2901  CD1 LEU A 371      -3.493  -4.353  38.259  1.00  0.91           C  
ATOM   2902  CD2 LEU A 371      -1.581  -3.067  39.130  1.00  0.91           C  
ATOM   2903  N   THR A 372      -2.527   0.046  35.826  1.00  0.90           N  
ATOM   2904  CA  THR A 372      -3.172   1.307  36.144  1.00  0.90           C  
ATOM   2905  C   THR A 372      -4.272   1.105  37.165  1.00  0.90           C  
ATOM   2906  O   THR A 372      -4.660  -0.012  37.510  1.00  0.90           O  
ATOM   2907  CB  THR A 372      -3.747   2.018  34.917  1.00  0.90           C  
ATOM   2908  OG1 THR A 372      -4.384   1.121  34.010  1.00  0.90           O  
ATOM   2909  CG2 THR A 372      -2.592   2.609  34.114  1.00  0.90           C  
ATOM   2910  N   LYS A 373      -4.781   2.216  37.730  1.00  0.83           N  
ATOM   2911  CA  LYS A 373      -5.684   2.215  38.861  1.00  0.83           C  
ATOM   2912  C   LYS A 373      -6.979   1.459  38.648  1.00  0.83           C  
ATOM   2913  O   LYS A 373      -7.441   0.770  39.550  1.00  0.83           O  
ATOM   2914  CB  LYS A 373      -6.012   3.658  39.296  1.00  0.83           C  
ATOM   2915  CG  LYS A 373      -6.785   3.732  40.621  1.00  0.83           C  
ATOM   2916  CD  LYS A 373      -7.047   5.177  41.063  1.00  0.83           C  
ATOM   2917  CE  LYS A 373      -7.714   5.250  42.438  1.00  0.83           C  
ATOM   2918  NZ  LYS A 373      -7.953   6.660  42.815  1.00  0.83           N  
ATOM   2919  N   ASP A 374      -7.580   1.524  37.448  1.00  0.81           N  
ATOM   2920  CA  ASP A 374      -8.802   0.838  37.088  1.00  0.81           C  
ATOM   2921  C   ASP A 374      -8.694  -0.679  37.251  1.00  0.81           C  
ATOM   2922  O   ASP A 374      -9.589  -1.347  37.760  1.00  0.81           O  
ATOM   2923  CB  ASP A 374      -9.194   1.246  35.636  1.00  0.81           C  
ATOM   2924  CG  ASP A 374      -8.142   0.894  34.590  1.00  0.81           C  
ATOM   2925  OD1 ASP A 374      -6.950   1.233  34.771  1.00  0.81           O  
ATOM   2926  OD2 ASP A 374      -8.523   0.286  33.560  1.00  0.81           O  
ATOM   2927  N   LEU A 375      -7.551  -1.253  36.863  1.00  0.81           N  
ATOM   2928  CA  LEU A 375      -7.259  -2.654  37.043  1.00  0.81           C  
ATOM   2929  C   LEU A 375      -6.917  -3.037  38.470  1.00  0.81           C  
ATOM   2930  O   LEU A 375      -7.317  -4.092  38.959  1.00  0.81           O  
ATOM   2931  CB  LEU A 375      -6.126  -3.048  36.086  1.00  0.81           C  
ATOM   2932  CG  LEU A 375      -6.417  -2.696  34.620  1.00  0.81           C  
ATOM   2933  CD1 LEU A 375      -5.271  -3.177  33.729  1.00  0.81           C  
ATOM   2934  CD2 LEU A 375      -7.758  -3.279  34.158  1.00  0.81           C  
ATOM   2935  N   ALA A 376      -6.199  -2.166  39.207  1.00  0.85           N  
ATOM   2936  CA  ALA A 376      -5.965  -2.336  40.632  1.00  0.85           C  
ATOM   2937  C   ALA A 376      -7.261  -2.335  41.446  1.00  0.85           C  
ATOM   2938  O   ALA A 376      -7.431  -3.101  42.393  1.00  0.85           O  
ATOM   2939  CB  ALA A 376      -4.993  -1.259  41.144  1.00  0.85           C  
ATOM   2940  N   ILE A 377      -8.236  -1.501  41.033  1.00  0.72           N  
ATOM   2941  CA  ILE A 377      -9.613  -1.481  41.503  1.00  0.72           C  
ATOM   2942  C   ILE A 377     -10.334  -2.811  41.300  1.00  0.72           C  
ATOM   2943  O   ILE A 377     -10.994  -3.317  42.210  1.00  0.72           O  
ATOM   2944  CB  ILE A 377     -10.354  -0.321  40.831  1.00  0.72           C  
ATOM   2945  CG1 ILE A 377      -9.900   1.022  41.453  1.00  0.72           C  
ATOM   2946  CG2 ILE A 377     -11.882  -0.532  40.899  1.00  0.72           C  
ATOM   2947  CD1 ILE A 377     -10.443   2.265  40.740  1.00  0.72           C  
ATOM   2948  N   CYS A 378     -10.186  -3.458  40.127  1.00  0.77           N  
ATOM   2949  CA  CYS A 378     -10.768  -4.767  39.854  1.00  0.77           C  
ATOM   2950  C   CYS A 378     -10.273  -5.857  40.790  1.00  0.77           C  
ATOM   2951  O   CYS A 378     -11.036  -6.699  41.252  1.00  0.77           O  
ATOM   2952  CB  CYS A 378     -10.490  -5.231  38.412  1.00  0.77           C  
ATOM   2953  SG  CYS A 378     -11.208  -4.099  37.195  1.00  0.77           S  
ATOM   2954  N   VAL A 379      -8.972  -5.830  41.148  1.00  0.81           N  
ATOM   2955  CA  VAL A 379      -8.345  -6.782  42.061  1.00  0.81           C  
ATOM   2956  C   VAL A 379      -8.853  -6.629  43.497  1.00  0.81           C  
ATOM   2957  O   VAL A 379      -8.727  -7.525  44.328  1.00  0.81           O  
ATOM   2958  CB  VAL A 379      -6.819  -6.715  41.951  1.00  0.81           C  
ATOM   2959  CG1 VAL A 379      -6.117  -7.687  42.922  1.00  0.81           C  
ATOM   2960  CG2 VAL A 379      -6.420  -7.097  40.510  1.00  0.81           C  
ATOM   2961  N   LYS A 380      -9.553  -5.523  43.819  1.00  0.58           N  
ATOM   2962  CA  LYS A 380     -10.232  -5.395  45.097  1.00  0.58           C  
ATOM   2963  C   LYS A 380     -11.671  -5.893  45.034  1.00  0.58           C  
ATOM   2964  O   LYS A 380     -12.447  -5.729  45.971  1.00  0.58           O  
ATOM   2965  CB  LYS A 380     -10.242  -3.928  45.572  1.00  0.58           C  
ATOM   2966  CG  LYS A 380      -8.850  -3.284  45.630  1.00  0.58           C  
ATOM   2967  CD  LYS A 380      -7.753  -4.009  46.441  1.00  0.58           C  
ATOM   2968  CE  LYS A 380      -6.469  -3.164  46.367  1.00  0.58           C  
ATOM   2969  NZ  LYS A 380      -5.374  -3.551  47.283  1.00  0.58           N  
ATOM   2970  N   GLY A 381     -12.073  -6.550  43.924  1.00  0.38           N  
ATOM   2971  CA  GLY A 381     -13.410  -7.115  43.775  1.00  0.38           C  
ATOM   2972  C   GLY A 381     -14.432  -6.127  43.285  1.00  0.38           C  
ATOM   2973  O   GLY A 381     -15.627  -6.406  43.263  1.00  0.38           O  
ATOM   2974  N   GLY A 382     -13.981  -4.924  42.886  1.00  0.35           N  
ATOM   2975  CA  GLY A 382     -14.815  -3.865  42.334  1.00  0.35           C  
ATOM   2976  C   GLY A 382     -15.238  -2.845  43.354  1.00  0.35           C  
ATOM   2977  O   GLY A 382     -15.414  -1.678  43.021  1.00  0.35           O  
ATOM   2978  N   ASN A 383     -15.331  -3.230  44.646  1.00  0.35           N  
ATOM   2979  CA  ASN A 383     -15.461  -2.281  45.738  1.00  0.35           C  
ATOM   2980  C   ASN A 383     -14.068  -1.726  45.997  1.00  0.35           C  
ATOM   2981  O   ASN A 383     -13.174  -2.363  46.552  1.00  0.35           O  
ATOM   2982  CB  ASN A 383     -16.101  -2.923  46.997  1.00  0.35           C  
ATOM   2983  CG  ASN A 383     -16.377  -1.909  48.110  1.00  0.35           C  
ATOM   2984  OD1 ASN A 383     -15.761  -0.847  48.243  1.00  0.35           O  
ATOM   2985  ND2 ASN A 383     -17.327  -2.270  49.001  1.00  0.35           N  
ATOM   2986  N   ALA A 384     -13.849  -0.500  45.518  1.00  0.49           N  
ATOM   2987  CA  ALA A 384     -12.534  -0.005  45.215  1.00  0.49           C  
ATOM   2988  C   ALA A 384     -11.893   0.767  46.342  1.00  0.49           C  
ATOM   2989  O   ALA A 384     -10.837   1.380  46.188  1.00  0.49           O  
ATOM   2990  CB  ALA A 384     -12.703   0.957  44.039  1.00  0.49           C  
ATOM   2991  N   SER A 385     -12.509   0.735  47.528  1.00  0.44           N  
ATOM   2992  CA  SER A 385     -12.104   1.524  48.676  1.00  0.44           C  
ATOM   2993  C   SER A 385     -10.806   1.066  49.321  1.00  0.44           C  
ATOM   2994  O   SER A 385     -10.204   1.783  50.114  1.00  0.44           O  
ATOM   2995  CB  SER A 385     -13.233   1.549  49.733  1.00  0.44           C  
ATOM   2996  OG  SER A 385     -13.540   0.233  50.200  1.00  0.44           O  
ATOM   2997  N   ALA A 386     -10.324  -0.135  48.954  1.00  0.63           N  
ATOM   2998  CA  ALA A 386      -9.102  -0.715  49.450  1.00  0.63           C  
ATOM   2999  C   ALA A 386      -7.885  -0.461  48.553  1.00  0.63           C  
ATOM   3000  O   ALA A 386      -6.811  -1.004  48.817  1.00  0.63           O  
ATOM   3001  CB  ALA A 386      -9.345  -2.236  49.534  1.00  0.63           C  
ATOM   3002  N   VAL A 387      -8.001   0.333  47.461  1.00  0.73           N  
ATOM   3003  CA  VAL A 387      -6.866   0.638  46.584  1.00  0.73           C  
ATOM   3004  C   VAL A 387      -5.896   1.649  47.173  1.00  0.73           C  
ATOM   3005  O   VAL A 387      -6.223   2.811  47.414  1.00  0.73           O  
ATOM   3006  CB  VAL A 387      -7.281   1.085  45.183  1.00  0.73           C  
ATOM   3007  CG1 VAL A 387      -6.050   1.346  44.292  1.00  0.73           C  
ATOM   3008  CG2 VAL A 387      -8.092  -0.032  44.518  1.00  0.73           C  
ATOM   3009  N   THR A 388      -4.632   1.234  47.374  1.00  0.73           N  
ATOM   3010  CA  THR A 388      -3.557   2.111  47.805  1.00  0.73           C  
ATOM   3011  C   THR A 388      -2.884   2.736  46.597  1.00  0.73           C  
ATOM   3012  O   THR A 388      -3.055   2.315  45.458  1.00  0.73           O  
ATOM   3013  CB  THR A 388      -2.492   1.405  48.644  1.00  0.73           C  
ATOM   3014  OG1 THR A 388      -1.876   0.369  47.898  1.00  0.73           O  
ATOM   3015  CG2 THR A 388      -3.158   0.774  49.875  1.00  0.73           C  
ATOM   3016  N   ARG A 389      -2.043   3.775  46.789  1.00  0.74           N  
ATOM   3017  CA  ARG A 389      -1.233   4.297  45.694  1.00  0.74           C  
ATOM   3018  C   ARG A 389      -0.127   3.328  45.276  1.00  0.74           C  
ATOM   3019  O   ARG A 389       0.364   3.363  44.150  1.00  0.74           O  
ATOM   3020  CB  ARG A 389      -0.625   5.676  46.072  1.00  0.74           C  
ATOM   3021  CG  ARG A 389       0.280   6.326  44.995  1.00  0.74           C  
ATOM   3022  CD  ARG A 389      -0.367   6.486  43.610  1.00  0.74           C  
ATOM   3023  NE  ARG A 389       0.650   7.044  42.679  1.00  0.74           N  
ATOM   3024  CZ  ARG A 389       1.538   6.334  41.969  1.00  0.74           C  
ATOM   3025  NH1 ARG A 389       1.707   5.028  42.133  1.00  0.74           N  
ATOM   3026  NH2 ARG A 389       2.255   6.957  41.040  1.00  0.74           N  
ATOM   3027  N   THR A 390       0.258   2.407  46.177  1.00  0.80           N  
ATOM   3028  CA  THR A 390       1.258   1.381  45.924  1.00  0.80           C  
ATOM   3029  C   THR A 390       0.737   0.215  45.105  1.00  0.80           C  
ATOM   3030  O   THR A 390       1.531  -0.520  44.526  1.00  0.80           O  
ATOM   3031  CB  THR A 390       1.867   0.821  47.206  1.00  0.80           C  
ATOM   3032  OG1 THR A 390       0.886   0.338  48.117  1.00  0.80           O  
ATOM   3033  CG2 THR A 390       2.594   1.955  47.939  1.00  0.80           C  
ATOM   3034  N   ASP A 391      -0.599   0.042  44.994  1.00  0.81           N  
ATOM   3035  CA  ASP A 391      -1.217  -0.983  44.178  1.00  0.81           C  
ATOM   3036  C   ASP A 391      -1.171  -0.669  42.673  1.00  0.81           C  
ATOM   3037  O   ASP A 391      -1.482  -1.528  41.853  1.00  0.81           O  
ATOM   3038  CB  ASP A 391      -2.722  -1.147  44.544  1.00  0.81           C  
ATOM   3039  CG  ASP A 391      -3.033  -1.820  45.873  1.00  0.81           C  
ATOM   3040  OD1 ASP A 391      -2.533  -2.930  46.157  1.00  0.81           O  
ATOM   3041  OD2 ASP A 391      -3.956  -1.338  46.582  1.00  0.81           O  
ATOM   3042  N   TYR A 392      -0.825   0.567  42.246  1.00  0.85           N  
ATOM   3043  CA  TYR A 392      -0.869   0.921  40.835  1.00  0.85           C  
ATOM   3044  C   TYR A 392       0.232   1.877  40.416  1.00  0.85           C  
ATOM   3045  O   TYR A 392       0.965   2.432  41.228  1.00  0.85           O  
ATOM   3046  CB  TYR A 392      -2.256   1.476  40.388  1.00  0.85           C  
ATOM   3047  CG  TYR A 392      -2.672   2.747  41.088  1.00  0.85           C  
ATOM   3048  CD1 TYR A 392      -2.394   4.006  40.525  1.00  0.85           C  
ATOM   3049  CD2 TYR A 392      -3.386   2.692  42.292  1.00  0.85           C  
ATOM   3050  CE1 TYR A 392      -2.835   5.185  41.145  1.00  0.85           C  
ATOM   3051  CE2 TYR A 392      -3.824   3.869  42.916  1.00  0.85           C  
ATOM   3052  CZ  TYR A 392      -3.559   5.111  42.338  1.00  0.85           C  
ATOM   3053  OH  TYR A 392      -4.032   6.277  42.974  1.00  0.85           O  
ATOM   3054  N   LEU A 393       0.363   2.075  39.092  1.00  0.93           N  
ATOM   3055  CA  LEU A 393       1.285   3.006  38.477  1.00  0.93           C  
ATOM   3056  C   LEU A 393       0.479   4.136  37.851  1.00  0.93           C  
ATOM   3057  O   LEU A 393      -0.644   3.946  37.376  1.00  0.93           O  
ATOM   3058  CB  LEU A 393       2.126   2.329  37.357  1.00  0.93           C  
ATOM   3059  CG  LEU A 393       3.323   1.473  37.835  1.00  0.93           C  
ATOM   3060  CD1 LEU A 393       2.919   0.221  38.625  1.00  0.93           C  
ATOM   3061  CD2 LEU A 393       4.189   1.041  36.642  1.00  0.93           C  
ATOM   3062  N   ASN A 394       1.021   5.372  37.834  1.00  0.91           N  
ATOM   3063  CA  ASN A 394       0.400   6.485  37.133  1.00  0.91           C  
ATOM   3064  C   ASN A 394       0.476   6.310  35.619  1.00  0.91           C  
ATOM   3065  O   ASN A 394       1.105   5.384  35.106  1.00  0.91           O  
ATOM   3066  CB  ASN A 394       0.859   7.890  37.641  1.00  0.91           C  
ATOM   3067  CG  ASN A 394       2.260   8.344  37.232  1.00  0.91           C  
ATOM   3068  OD1 ASN A 394       2.673   8.211  36.075  1.00  0.91           O  
ATOM   3069  ND2 ASN A 394       2.988   8.983  38.172  1.00  0.91           N  
ATOM   3070  N   THR A 395      -0.186   7.191  34.844  1.00  0.91           N  
ATOM   3071  CA  THR A 395      -0.244   7.066  33.386  1.00  0.91           C  
ATOM   3072  C   THR A 395       1.124   7.036  32.723  1.00  0.91           C  
ATOM   3073  O   THR A 395       1.410   6.165  31.905  1.00  0.91           O  
ATOM   3074  CB  THR A 395      -1.046   8.193  32.747  1.00  0.91           C  
ATOM   3075  OG1 THR A 395      -2.317   8.284  33.373  1.00  0.91           O  
ATOM   3076  CG2 THR A 395      -1.317   7.904  31.264  1.00  0.91           C  
ATOM   3077  N   PHE A 396       2.039   7.951  33.111  1.00  0.90           N  
ATOM   3078  CA  PHE A 396       3.397   7.986  32.596  1.00  0.90           C  
ATOM   3079  C   PHE A 396       4.226   6.785  33.050  1.00  0.90           C  
ATOM   3080  O   PHE A 396       4.884   6.139  32.236  1.00  0.90           O  
ATOM   3081  CB  PHE A 396       4.082   9.319  33.006  1.00  0.90           C  
ATOM   3082  CG  PHE A 396       5.358   9.540  32.232  1.00  0.90           C  
ATOM   3083  CD1 PHE A 396       6.579   9.034  32.710  1.00  0.90           C  
ATOM   3084  CD2 PHE A 396       5.342  10.225  31.004  1.00  0.90           C  
ATOM   3085  CE1 PHE A 396       7.759   9.208  31.979  1.00  0.90           C  
ATOM   3086  CE2 PHE A 396       6.525  10.414  30.276  1.00  0.90           C  
ATOM   3087  CZ  PHE A 396       7.735   9.905  30.766  1.00  0.90           C  
ATOM   3088  N   GLU A 397       4.159   6.422  34.351  1.00  0.87           N  
ATOM   3089  CA  GLU A 397       4.884   5.301  34.936  1.00  0.87           C  
ATOM   3090  C   GLU A 397       4.543   3.982  34.265  1.00  0.87           C  
ATOM   3091  O   GLU A 397       5.413   3.168  33.953  1.00  0.87           O  
ATOM   3092  CB  GLU A 397       4.521   5.142  36.436  1.00  0.87           C  
ATOM   3093  CG  GLU A 397       5.125   6.200  37.386  1.00  0.87           C  
ATOM   3094  CD  GLU A 397       4.548   6.126  38.801  1.00  0.87           C  
ATOM   3095  OE1 GLU A 397       3.478   5.490  39.017  1.00  0.87           O  
ATOM   3096  OE2 GLU A 397       5.133   6.764  39.703  1.00  0.87           O  
ATOM   3097  N   PHE A 398       3.244   3.740  34.002  1.00  0.91           N  
ATOM   3098  CA  PHE A 398       2.785   2.547  33.323  1.00  0.91           C  
ATOM   3099  C   PHE A 398       3.277   2.462  31.880  1.00  0.91           C  
ATOM   3100  O   PHE A 398       3.774   1.427  31.439  1.00  0.91           O  
ATOM   3101  CB  PHE A 398       1.239   2.466  33.409  1.00  0.91           C  
ATOM   3102  CG  PHE A 398       0.741   1.127  32.939  1.00  0.91           C  
ATOM   3103  CD1 PHE A 398       1.134  -0.059  33.579  1.00  0.91           C  
ATOM   3104  CD2 PHE A 398      -0.085   1.046  31.811  1.00  0.91           C  
ATOM   3105  CE1 PHE A 398       0.733  -1.300  33.072  1.00  0.91           C  
ATOM   3106  CE2 PHE A 398      -0.520  -0.193  31.326  1.00  0.91           C  
ATOM   3107  CZ  PHE A 398      -0.102  -1.371  31.952  1.00  0.91           C  
ATOM   3108  N   LEU A 399       3.214   3.572  31.121  1.00  0.91           N  
ATOM   3109  CA  LEU A 399       3.738   3.645  29.768  1.00  0.91           C  
ATOM   3110  C   LEU A 399       5.241   3.418  29.681  1.00  0.91           C  
ATOM   3111  O   LEU A 399       5.717   2.705  28.798  1.00  0.91           O  
ATOM   3112  CB  LEU A 399       3.370   5.002  29.141  1.00  0.91           C  
ATOM   3113  CG  LEU A 399       1.869   5.102  28.817  1.00  0.91           C  
ATOM   3114  CD1 LEU A 399       1.451   6.566  28.717  1.00  0.91           C  
ATOM   3115  CD2 LEU A 399       1.529   4.400  27.496  1.00  0.91           C  
ATOM   3116  N   ASP A 400       6.021   3.982  30.627  1.00  0.91           N  
ATOM   3117  CA  ASP A 400       7.444   3.722  30.758  1.00  0.91           C  
ATOM   3118  C   ASP A 400       7.736   2.257  31.083  1.00  0.91           C  
ATOM   3119  O   ASP A 400       8.593   1.614  30.482  1.00  0.91           O  
ATOM   3120  CB  ASP A 400       8.043   4.685  31.830  1.00  0.91           C  
ATOM   3121  CG  ASP A 400       9.118   5.595  31.262  1.00  0.91           C  
ATOM   3122  OD1 ASP A 400       9.421   5.497  30.044  1.00  0.91           O  
ATOM   3123  OD2 ASP A 400       9.610   6.469  32.013  1.00  0.91           O  
ATOM   3124  N   LYS A 401       6.960   1.644  31.997  1.00  0.88           N  
ATOM   3125  CA  LYS A 401       7.082   0.235  32.325  1.00  0.88           C  
ATOM   3126  C   LYS A 401       6.827  -0.702  31.148  1.00  0.88           C  
ATOM   3127  O   LYS A 401       7.552  -1.678  30.940  1.00  0.88           O  
ATOM   3128  CB  LYS A 401       6.112  -0.114  33.480  1.00  0.88           C  
ATOM   3129  CG  LYS A 401       6.219  -1.553  34.008  1.00  0.88           C  
ATOM   3130  CD  LYS A 401       7.613  -1.878  34.565  1.00  0.88           C  
ATOM   3131  CE  LYS A 401       7.659  -3.254  35.220  1.00  0.88           C  
ATOM   3132  NZ  LYS A 401       8.949  -3.455  35.906  1.00  0.88           N  
ATOM   3133  N   LEU A 402       5.804  -0.401  30.324  1.00  0.93           N  
ATOM   3134  CA  LEU A 402       5.554  -1.091  29.071  1.00  0.93           C  
ATOM   3135  C   LEU A 402       6.694  -0.941  28.076  1.00  0.93           C  
ATOM   3136  O   LEU A 402       7.083  -1.906  27.422  1.00  0.93           O  
ATOM   3137  CB  LEU A 402       4.257  -0.584  28.396  1.00  0.93           C  
ATOM   3138  CG  LEU A 402       2.962  -0.903  29.167  1.00  0.93           C  
ATOM   3139  CD1 LEU A 402       1.777  -0.209  28.489  1.00  0.93           C  
ATOM   3140  CD2 LEU A 402       2.691  -2.409  29.250  1.00  0.93           C  
ATOM   3141  N   ALA A 403       7.279   0.269  27.958  1.00  0.96           N  
ATOM   3142  CA  ALA A 403       8.405   0.545  27.089  1.00  0.96           C  
ATOM   3143  C   ALA A 403       9.654  -0.252  27.427  1.00  0.96           C  
ATOM   3144  O   ALA A 403      10.257  -0.877  26.551  1.00  0.96           O  
ATOM   3145  CB  ALA A 403       8.721   2.050  27.149  1.00  0.96           C  
ATOM   3146  N   GLU A 404      10.014  -0.317  28.721  1.00  0.87           N  
ATOM   3147  CA  GLU A 404      11.116  -1.112  29.225  1.00  0.87           C  
ATOM   3148  C   GLU A 404      10.920  -2.601  29.008  1.00  0.87           C  
ATOM   3149  O   GLU A 404      11.813  -3.328  28.577  1.00  0.87           O  
ATOM   3150  CB  GLU A 404      11.290  -0.866  30.746  1.00  0.87           C  
ATOM   3151  CG  GLU A 404      11.771   0.565  31.076  1.00  0.87           C  
ATOM   3152  CD  GLU A 404      13.108   0.838  30.399  1.00  0.87           C  
ATOM   3153  OE1 GLU A 404      14.069   0.089  30.726  1.00  0.87           O  
ATOM   3154  OE2 GLU A 404      13.169   1.749  29.537  1.00  0.87           O  
ATOM   3155  N   ASN A 405       9.704  -3.109  29.281  1.00  0.91           N  
ATOM   3156  CA  ASN A 405       9.366  -4.498  29.033  1.00  0.91           C  
ATOM   3157  C   ASN A 405       9.361  -4.855  27.539  1.00  0.91           C  
ATOM   3158  O   ASN A 405       9.834  -5.923  27.151  1.00  0.91           O  
ATOM   3159  CB  ASN A 405       8.027  -4.876  29.713  1.00  0.91           C  
ATOM   3160  CG  ASN A 405       8.158  -4.912  31.237  1.00  0.91           C  
ATOM   3161  OD1 ASN A 405       9.217  -4.803  31.863  1.00  0.91           O  
ATOM   3162  ND2 ASN A 405       6.997  -5.140  31.896  1.00  0.91           N  
ATOM   3163  N   LEU A 406       8.863  -3.964  26.653  1.00  0.92           N  
ATOM   3164  CA  LEU A 406       8.939  -4.130  25.206  1.00  0.92           C  
ATOM   3165  C   LEU A 406      10.357  -4.129  24.670  1.00  0.92           C  
ATOM   3166  O   LEU A 406      10.721  -4.988  23.866  1.00  0.92           O  
ATOM   3167  CB  LEU A 406       8.105  -3.048  24.473  1.00  0.92           C  
ATOM   3168  CG  LEU A 406       8.061  -3.151  22.929  1.00  0.92           C  
ATOM   3169  CD1 LEU A 406       7.464  -4.476  22.426  1.00  0.92           C  
ATOM   3170  CD2 LEU A 406       7.261  -1.977  22.354  1.00  0.92           C  
ATOM   3171  N   ALA A 407      11.213  -3.204  25.152  1.00  0.90           N  
ATOM   3172  CA  ALA A 407      12.613  -3.140  24.788  1.00  0.90           C  
ATOM   3173  C   ALA A 407      13.364  -4.415  25.143  1.00  0.90           C  
ATOM   3174  O   ALA A 407      14.107  -4.966  24.337  1.00  0.90           O  
ATOM   3175  CB  ALA A 407      13.270  -1.941  25.501  1.00  0.90           C  
ATOM   3176  N   LYS A 408      13.128  -4.957  26.353  1.00  0.80           N  
ATOM   3177  CA  LYS A 408      13.654  -6.244  26.766  1.00  0.80           C  
ATOM   3178  C   LYS A 408      13.136  -7.430  25.969  1.00  0.80           C  
ATOM   3179  O   LYS A 408      13.906  -8.308  25.594  1.00  0.80           O  
ATOM   3180  CB  LYS A 408      13.352  -6.481  28.258  1.00  0.80           C  
ATOM   3181  CG  LYS A 408      14.136  -5.524  29.160  1.00  0.80           C  
ATOM   3182  CD  LYS A 408      13.711  -5.658  30.625  1.00  0.80           C  
ATOM   3183  CE  LYS A 408      14.426  -4.647  31.518  1.00  0.80           C  
ATOM   3184  NZ  LYS A 408      13.997  -4.849  32.914  1.00  0.80           N  
ATOM   3185  N   LYS A 409      11.821  -7.494  25.669  1.00  0.82           N  
ATOM   3186  CA  LYS A 409      11.262  -8.565  24.856  1.00  0.82           C  
ATOM   3187  C   LYS A 409      11.786  -8.584  23.430  1.00  0.82           C  
ATOM   3188  O   LYS A 409      12.035  -9.646  22.875  1.00  0.82           O  
ATOM   3189  CB  LYS A 409       9.711  -8.534  24.829  1.00  0.82           C  
ATOM   3190  CG  LYS A 409       9.091  -9.692  24.013  1.00  0.82           C  
ATOM   3191  CD  LYS A 409       7.556  -9.685  23.965  1.00  0.82           C  
ATOM   3192  CE  LYS A 409       6.861 -10.005  25.293  1.00  0.82           C  
ATOM   3193  NZ  LYS A 409       7.003 -11.430  25.635  1.00  0.82           N  
ATOM   3194  N   GLN A 410      11.968  -7.409  22.802  1.00  0.78           N  
ATOM   3195  CA  GLN A 410      12.434  -7.331  21.431  1.00  0.78           C  
ATOM   3196  C   GLN A 410      13.959  -7.420  21.317  1.00  0.78           C  
ATOM   3197  O   GLN A 410      14.500  -7.570  20.223  1.00  0.78           O  
ATOM   3198  CB  GLN A 410      11.906  -6.013  20.803  1.00  0.78           C  
ATOM   3199  CG  GLN A 410      11.817  -6.005  19.256  1.00  0.78           C  
ATOM   3200  CD  GLN A 410      10.769  -6.988  18.722  1.00  0.78           C  
ATOM   3201  OE1 GLN A 410       9.589  -6.980  19.079  1.00  0.78           O  
ATOM   3202  NE2 GLN A 410      11.198  -7.878  17.798  1.00  0.78           N  
ATOM   3203  N   ALA A 411      14.684  -7.329  22.452  1.00  0.78           N  
ATOM   3204  CA  ALA A 411      16.113  -7.566  22.526  1.00  0.78           C  
ATOM   3205  C   ALA A 411      16.481  -9.031  22.761  1.00  0.78           C  
ATOM   3206  O   ALA A 411      17.636  -9.416  22.561  1.00  0.78           O  
ATOM   3207  CB  ALA A 411      16.671  -6.769  23.723  1.00  0.78           C  
ATOM   3208  N   HIS A 412      15.515  -9.847  23.209  1.00  0.69           N  
ATOM   3209  CA  HIS A 412      15.635 -11.282  23.397  1.00  0.69           C  
ATOM   3210  C   HIS A 412      15.272 -12.073  22.106  1.00  0.69           C  
ATOM   3211  O   HIS A 412      14.591 -11.512  21.206  1.00  0.69           O  
ATOM   3212  CB  HIS A 412      14.691 -11.729  24.546  1.00  0.69           C  
ATOM   3213  CG  HIS A 412      14.698 -13.198  24.845  1.00  0.69           C  
ATOM   3214  ND1 HIS A 412      15.593 -13.743  25.751  1.00  0.69           N  
ATOM   3215  CD2 HIS A 412      13.945 -14.177  24.281  1.00  0.69           C  
ATOM   3216  CE1 HIS A 412      15.377 -15.041  25.700  1.00  0.69           C  
ATOM   3217  NE2 HIS A 412      14.387 -15.360  24.831  1.00  0.69           N  
ATOM   3218  OXT HIS A 412      15.657 -13.273  22.024  1.00  0.69           O  
TER    3219      HIS A 412                                                      
ATOM   3220  N   LYS B   5     -63.316 -11.027  54.619  1.00  0.72           N  
ATOM   3221  CA  LYS B   5     -62.237 -10.604  53.669  1.00  0.72           C  
ATOM   3222  C   LYS B   5     -62.012  -9.112  53.797  1.00  0.72           C  
ATOM   3223  O   LYS B   5     -62.880  -8.416  54.310  1.00  0.72           O  
ATOM   3224  CB  LYS B   5     -62.649 -11.007  52.226  1.00  0.72           C  
ATOM   3225  CG  LYS B   5     -62.695 -12.529  51.987  1.00  0.72           C  
ATOM   3226  CD  LYS B   5     -63.044 -12.864  50.525  1.00  0.72           C  
ATOM   3227  CE  LYS B   5     -63.174 -14.367  50.250  1.00  0.72           C  
ATOM   3228  NZ  LYS B   5     -63.285 -14.601  48.796  1.00  0.72           N  
ATOM   3229  N   ILE B   6     -60.837  -8.595  53.398  1.00  0.77           N  
ATOM   3230  CA  ILE B   6     -60.558  -7.167  53.349  1.00  0.77           C  
ATOM   3231  C   ILE B   6     -61.330  -6.546  52.205  1.00  0.77           C  
ATOM   3232  O   ILE B   6     -61.334  -7.095  51.112  1.00  0.77           O  
ATOM   3233  CB  ILE B   6     -59.059  -6.909  53.181  1.00  0.77           C  
ATOM   3234  CG1 ILE B   6     -58.316  -7.501  54.403  1.00  0.77           C  
ATOM   3235  CG2 ILE B   6     -58.757  -5.400  52.988  1.00  0.77           C  
ATOM   3236  CD1 ILE B   6     -56.805  -7.267  54.384  1.00  0.77           C  
ATOM   3237  N   GLN B   7     -61.991  -5.388  52.394  1.00  0.76           N  
ATOM   3238  CA  GLN B   7     -62.583  -4.688  51.270  1.00  0.76           C  
ATOM   3239  C   GLN B   7     -61.522  -3.812  50.635  1.00  0.76           C  
ATOM   3240  O   GLN B   7     -61.066  -2.832  51.218  1.00  0.76           O  
ATOM   3241  CB  GLN B   7     -63.793  -3.817  51.689  1.00  0.76           C  
ATOM   3242  CG  GLN B   7     -64.990  -4.623  52.253  1.00  0.76           C  
ATOM   3243  CD  GLN B   7     -65.485  -5.742  51.326  1.00  0.76           C  
ATOM   3244  OE1 GLN B   7     -65.670  -6.869  51.791  1.00  0.76           O  
ATOM   3245  NE2 GLN B   7     -65.679  -5.439  50.025  1.00  0.76           N  
ATOM   3246  N   GLY B   8     -61.063  -4.186  49.428  1.00  0.81           N  
ATOM   3247  CA  GLY B   8     -59.918  -3.558  48.796  1.00  0.81           C  
ATOM   3248  C   GLY B   8     -60.235  -2.352  47.964  1.00  0.81           C  
ATOM   3249  O   GLY B   8     -59.374  -1.505  47.770  1.00  0.81           O  
ATOM   3250  N   GLY B   9     -61.469  -2.232  47.439  1.00  0.86           N  
ATOM   3251  CA  GLY B   9     -61.841  -1.120  46.561  1.00  0.86           C  
ATOM   3252  C   GLY B   9     -61.663  -1.437  45.095  1.00  0.86           C  
ATOM   3253  O   GLY B   9     -61.531  -2.594  44.705  1.00  0.86           O  
ATOM   3254  N   ASP B  10     -61.717  -0.396  44.242  1.00  0.94           N  
ATOM   3255  CA  ASP B  10     -61.746  -0.518  42.797  1.00  0.94           C  
ATOM   3256  C   ASP B  10     -60.373  -0.741  42.159  1.00  0.94           C  
ATOM   3257  O   ASP B  10     -59.430   0.022  42.366  1.00  0.94           O  
ATOM   3258  CB  ASP B  10     -62.417   0.715  42.129  1.00  0.94           C  
ATOM   3259  CG  ASP B  10     -63.847   0.998  42.573  1.00  0.94           C  
ATOM   3260  OD1 ASP B  10     -64.335   0.415  43.572  1.00  0.94           O  
ATOM   3261  OD2 ASP B  10     -64.494   1.813  41.868  1.00  0.94           O  
ATOM   3262  N   ILE B  11     -60.209  -1.793  41.337  1.00  0.94           N  
ATOM   3263  CA  ILE B  11     -58.933  -2.076  40.698  1.00  0.94           C  
ATOM   3264  C   ILE B  11     -59.154  -2.572  39.284  1.00  0.94           C  
ATOM   3265  O   ILE B  11     -60.044  -3.367  38.991  1.00  0.94           O  
ATOM   3266  CB  ILE B  11     -58.075  -3.056  41.504  1.00  0.94           C  
ATOM   3267  CG1 ILE B  11     -56.679  -3.286  40.880  1.00  0.94           C  
ATOM   3268  CG2 ILE B  11     -58.816  -4.389  41.682  1.00  0.94           C  
ATOM   3269  CD1 ILE B  11     -55.719  -4.028  41.816  1.00  0.94           C  
ATOM   3270  N   VAL B  12     -58.324  -2.086  38.342  1.00  0.96           N  
ATOM   3271  CA  VAL B  12     -58.363  -2.523  36.966  1.00  0.96           C  
ATOM   3272  C   VAL B  12     -57.379  -3.651  36.787  1.00  0.96           C  
ATOM   3273  O   VAL B  12     -56.191  -3.510  37.066  1.00  0.96           O  
ATOM   3274  CB  VAL B  12     -57.991  -1.403  36.014  1.00  0.96           C  
ATOM   3275  CG1 VAL B  12     -58.139  -1.847  34.545  1.00  0.96           C  
ATOM   3276  CG2 VAL B  12     -58.920  -0.220  36.313  1.00  0.96           C  
ATOM   3277  N   GLU B  13     -57.847  -4.810  36.307  1.00  0.90           N  
ATOM   3278  CA  GLU B  13     -56.998  -5.945  36.042  1.00  0.90           C  
ATOM   3279  C   GLU B  13     -56.910  -6.170  34.564  1.00  0.90           C  
ATOM   3280  O   GLU B  13     -57.908  -6.143  33.841  1.00  0.90           O  
ATOM   3281  CB  GLU B  13     -57.581  -7.243  36.625  1.00  0.90           C  
ATOM   3282  CG  GLU B  13     -56.644  -8.473  36.493  1.00  0.90           C  
ATOM   3283  CD  GLU B  13     -57.325  -9.787  36.111  1.00  0.90           C  
ATOM   3284  OE1 GLU B  13     -58.361  -9.817  35.415  1.00  0.90           O  
ATOM   3285  OE2 GLU B  13     -56.765 -10.839  36.498  1.00  0.90           O  
ATOM   3286  N   MET B  14     -55.687  -6.419  34.080  1.00  0.92           N  
ATOM   3287  CA  MET B  14     -55.489  -6.820  32.719  1.00  0.92           C  
ATOM   3288  C   MET B  14     -54.828  -8.176  32.656  1.00  0.92           C  
ATOM   3289  O   MET B  14     -53.651  -8.343  32.989  1.00  0.92           O  
ATOM   3290  CB  MET B  14     -54.633  -5.776  32.006  1.00  0.92           C  
ATOM   3291  CG  MET B  14     -55.381  -4.446  31.822  1.00  0.92           C  
ATOM   3292  SD  MET B  14     -54.268  -3.036  31.641  1.00  0.92           S  
ATOM   3293  CE  MET B  14     -53.888  -2.939  33.410  1.00  0.92           C  
ATOM   3294  N   GLN B  15     -55.599  -9.179  32.200  1.00  0.92           N  
ATOM   3295  CA  GLN B  15     -55.155 -10.532  31.928  1.00  0.92           C  
ATOM   3296  C   GLN B  15     -54.218 -10.581  30.734  1.00  0.92           C  
ATOM   3297  O   GLN B  15     -54.236  -9.696  29.884  1.00  0.92           O  
ATOM   3298  CB  GLN B  15     -56.345 -11.482  31.677  1.00  0.92           C  
ATOM   3299  CG  GLN B  15     -57.396 -11.437  32.806  1.00  0.92           C  
ATOM   3300  CD  GLN B  15     -58.671 -12.161  32.381  1.00  0.92           C  
ATOM   3301  OE1 GLN B  15     -58.722 -13.386  32.281  1.00  0.92           O  
ATOM   3302  NE2 GLN B  15     -59.738 -11.376  32.106  1.00  0.92           N  
ATOM   3303  N   GLY B  16     -53.336 -11.595  30.659  1.00  0.96           N  
ATOM   3304  CA  GLY B  16     -52.291 -11.629  29.640  1.00  0.96           C  
ATOM   3305  C   GLY B  16     -52.224 -12.920  28.896  1.00  0.96           C  
ATOM   3306  O   GLY B  16     -53.238 -13.540  28.591  1.00  0.96           O  
ATOM   3307  N   ASP B  17     -51.004 -13.366  28.574  1.00  0.93           N  
ATOM   3308  CA  ASP B  17     -50.792 -14.440  27.631  1.00  0.93           C  
ATOM   3309  C   ASP B  17     -49.870 -15.508  28.212  1.00  0.93           C  
ATOM   3310  O   ASP B  17     -49.249 -15.319  29.254  1.00  0.93           O  
ATOM   3311  CB  ASP B  17     -50.140 -13.855  26.363  1.00  0.93           C  
ATOM   3312  CG  ASP B  17     -51.099 -12.948  25.622  1.00  0.93           C  
ATOM   3313  OD1 ASP B  17     -52.117 -13.477  25.132  1.00  0.93           O  
ATOM   3314  OD2 ASP B  17     -50.825 -11.724  25.491  1.00  0.93           O  
ATOM   3315  N   GLU B  18     -49.783 -16.674  27.537  1.00  0.90           N  
ATOM   3316  CA  GLU B  18     -48.831 -17.756  27.781  1.00  0.90           C  
ATOM   3317  C   GLU B  18     -48.551 -18.148  29.239  1.00  0.90           C  
ATOM   3318  O   GLU B  18     -49.482 -18.425  29.995  1.00  0.90           O  
ATOM   3319  CB  GLU B  18     -47.567 -17.556  26.911  1.00  0.90           C  
ATOM   3320  CG  GLU B  18     -47.916 -17.480  25.404  1.00  0.90           C  
ATOM   3321  CD  GLU B  18     -46.743 -17.094  24.516  1.00  0.90           C  
ATOM   3322  OE1 GLU B  18     -46.023 -16.097  24.804  1.00  0.90           O  
ATOM   3323  OE2 GLU B  18     -46.556 -17.745  23.459  1.00  0.90           O  
ATOM   3324  N   MET B  19     -47.273 -18.248  29.690  1.00  0.89           N  
ATOM   3325  CA  MET B  19     -46.975 -18.665  31.062  1.00  0.89           C  
ATOM   3326  C   MET B  19     -47.493 -17.709  32.109  1.00  0.89           C  
ATOM   3327  O   MET B  19     -48.025 -18.113  33.143  1.00  0.89           O  
ATOM   3328  CB  MET B  19     -45.461 -18.812  31.376  1.00  0.89           C  
ATOM   3329  CG  MET B  19     -44.866 -20.218  31.191  1.00  0.89           C  
ATOM   3330  SD  MET B  19     -45.838 -21.640  31.800  1.00  0.89           S  
ATOM   3331  CE  MET B  19     -46.005 -21.156  33.545  1.00  0.89           C  
ATOM   3332  N   THR B  20     -47.342 -16.398  31.869  1.00  0.93           N  
ATOM   3333  CA  THR B  20     -47.764 -15.371  32.803  1.00  0.93           C  
ATOM   3334  C   THR B  20     -49.251 -15.392  33.051  1.00  0.93           C  
ATOM   3335  O   THR B  20     -49.664 -15.183  34.186  1.00  0.93           O  
ATOM   3336  CB  THR B  20     -47.310 -13.970  32.438  1.00  0.93           C  
ATOM   3337  OG1 THR B  20     -47.496 -13.734  31.051  1.00  0.93           O  
ATOM   3338  CG2 THR B  20     -45.809 -13.860  32.735  1.00  0.93           C  
ATOM   3339  N   ARG B  21     -50.092 -15.711  32.040  1.00  0.88           N  
ATOM   3340  CA  ARG B  21     -51.517 -15.962  32.229  1.00  0.88           C  
ATOM   3341  C   ARG B  21     -51.809 -17.071  33.235  1.00  0.88           C  
ATOM   3342  O   ARG B  21     -52.605 -16.886  34.151  1.00  0.88           O  
ATOM   3343  CB  ARG B  21     -52.193 -16.331  30.879  1.00  0.88           C  
ATOM   3344  CG  ARG B  21     -53.651 -16.836  31.001  1.00  0.88           C  
ATOM   3345  CD  ARG B  21     -54.373 -17.069  29.670  1.00  0.88           C  
ATOM   3346  NE  ARG B  21     -54.778 -15.731  29.150  1.00  0.88           N  
ATOM   3347  CZ  ARG B  21     -55.993 -15.173  29.240  1.00  0.88           C  
ATOM   3348  NH1 ARG B  21     -57.008 -15.704  29.903  1.00  0.88           N  
ATOM   3349  NH2 ARG B  21     -56.163 -13.994  28.663  1.00  0.88           N  
ATOM   3350  N   ILE B  22     -51.118 -18.229  33.136  1.00  0.91           N  
ATOM   3351  CA  ILE B  22     -51.289 -19.344  34.066  1.00  0.91           C  
ATOM   3352  C   ILE B  22     -50.934 -18.953  35.493  1.00  0.91           C  
ATOM   3353  O   ILE B  22     -51.663 -19.220  36.446  1.00  0.91           O  
ATOM   3354  CB  ILE B  22     -50.432 -20.549  33.659  1.00  0.91           C  
ATOM   3355  CG1 ILE B  22     -50.705 -21.005  32.203  1.00  0.91           C  
ATOM   3356  CG2 ILE B  22     -50.629 -21.722  34.649  1.00  0.91           C  
ATOM   3357  CD1 ILE B  22     -52.163 -21.385  31.911  1.00  0.91           C  
ATOM   3358  N   ILE B  23     -49.803 -18.245  35.666  1.00  0.91           N  
ATOM   3359  CA  ILE B  23     -49.368 -17.719  36.949  1.00  0.91           C  
ATOM   3360  C   ILE B  23     -50.351 -16.712  37.526  1.00  0.91           C  
ATOM   3361  O   ILE B  23     -50.668 -16.741  38.710  1.00  0.91           O  
ATOM   3362  CB  ILE B  23     -47.976 -17.106  36.826  1.00  0.91           C  
ATOM   3363  CG1 ILE B  23     -46.967 -18.219  36.464  1.00  0.91           C  
ATOM   3364  CG2 ILE B  23     -47.567 -16.392  38.133  1.00  0.91           C  
ATOM   3365  CD1 ILE B  23     -45.544 -17.712  36.219  1.00  0.91           C  
ATOM   3366  N   TRP B  24     -50.879 -15.806  36.691  1.00  0.89           N  
ATOM   3367  CA  TRP B  24     -51.775 -14.736  37.077  1.00  0.89           C  
ATOM   3368  C   TRP B  24     -53.082 -15.200  37.709  1.00  0.89           C  
ATOM   3369  O   TRP B  24     -53.498 -14.700  38.757  1.00  0.89           O  
ATOM   3370  CB  TRP B  24     -52.055 -13.914  35.803  1.00  0.89           C  
ATOM   3371  CG  TRP B  24     -52.694 -12.575  36.024  1.00  0.89           C  
ATOM   3372  CD1 TRP B  24     -53.992 -12.227  35.857  1.00  0.89           C  
ATOM   3373  CD2 TRP B  24     -51.986 -11.396  36.430  1.00  0.89           C  
ATOM   3374  NE1 TRP B  24     -54.142 -10.900  36.127  1.00  0.89           N  
ATOM   3375  CE2 TRP B  24     -52.946 -10.349  36.477  1.00  0.89           C  
ATOM   3376  CE3 TRP B  24     -50.653 -11.157  36.721  1.00  0.89           C  
ATOM   3377  CZ2 TRP B  24     -52.574  -9.064  36.826  1.00  0.89           C  
ATOM   3378  CZ3 TRP B  24     -50.279  -9.857  37.083  1.00  0.89           C  
ATOM   3379  CH2 TRP B  24     -51.229  -8.822  37.137  1.00  0.89           C  
ATOM   3380  N   ASP B  25     -53.734 -16.217  37.117  1.00  0.91           N  
ATOM   3381  CA  ASP B  25     -54.901 -16.850  37.696  1.00  0.91           C  
ATOM   3382  C   ASP B  25     -54.585 -17.584  38.999  1.00  0.91           C  
ATOM   3383  O   ASP B  25     -55.310 -17.453  39.985  1.00  0.91           O  
ATOM   3384  CB  ASP B  25     -55.599 -17.744  36.648  1.00  0.91           C  
ATOM   3385  CG  ASP B  25     -56.252 -16.863  35.589  1.00  0.91           C  
ATOM   3386  OD1 ASP B  25     -56.853 -15.814  35.966  1.00  0.91           O  
ATOM   3387  OD2 ASP B  25     -56.169 -17.226  34.390  1.00  0.91           O  
ATOM   3388  N   LEU B  26     -53.441 -18.295  39.082  1.00  0.92           N  
ATOM   3389  CA  LEU B  26     -52.968 -18.898  40.322  1.00  0.92           C  
ATOM   3390  C   LEU B  26     -52.700 -17.892  41.445  1.00  0.92           C  
ATOM   3391  O   LEU B  26     -53.018 -18.141  42.607  1.00  0.92           O  
ATOM   3392  CB  LEU B  26     -51.688 -19.729  40.078  1.00  0.92           C  
ATOM   3393  CG  LEU B  26     -51.909 -20.978  39.202  1.00  0.92           C  
ATOM   3394  CD1 LEU B  26     -50.569 -21.580  38.767  1.00  0.92           C  
ATOM   3395  CD2 LEU B  26     -52.733 -22.056  39.916  1.00  0.92           C  
ATOM   3396  N   ILE B  27     -52.130 -16.706  41.132  1.00  0.91           N  
ATOM   3397  CA  ILE B  27     -51.974 -15.605  42.081  1.00  0.91           C  
ATOM   3398  C   ILE B  27     -53.313 -15.107  42.599  1.00  0.91           C  
ATOM   3399  O   ILE B  27     -53.511 -14.971  43.805  1.00  0.91           O  
ATOM   3400  CB  ILE B  27     -51.213 -14.424  41.474  1.00  0.91           C  
ATOM   3401  CG1 ILE B  27     -49.760 -14.833  41.157  1.00  0.91           C  
ATOM   3402  CG2 ILE B  27     -51.218 -13.195  42.421  1.00  0.91           C  
ATOM   3403  CD1 ILE B  27     -49.048 -13.817  40.260  1.00  0.91           C  
ATOM   3404  N   LYS B  28     -54.303 -14.868  41.717  1.00  0.87           N  
ATOM   3405  CA  LYS B  28     -55.626 -14.449  42.148  1.00  0.87           C  
ATOM   3406  C   LYS B  28     -56.350 -15.468  43.005  1.00  0.87           C  
ATOM   3407  O   LYS B  28     -56.925 -15.118  44.039  1.00  0.87           O  
ATOM   3408  CB  LYS B  28     -56.541 -14.163  40.942  1.00  0.87           C  
ATOM   3409  CG  LYS B  28     -56.224 -12.844  40.237  1.00  0.87           C  
ATOM   3410  CD  LYS B  28     -57.269 -12.516  39.158  1.00  0.87           C  
ATOM   3411  CE  LYS B  28     -57.285 -13.548  38.018  1.00  0.87           C  
ATOM   3412  NZ  LYS B  28     -58.058 -13.083  36.850  1.00  0.87           N  
ATOM   3413  N   GLU B  29     -56.310 -16.746  42.586  1.00  0.85           N  
ATOM   3414  CA  GLU B  29     -56.931 -17.868  43.254  1.00  0.85           C  
ATOM   3415  C   GLU B  29     -56.365 -18.142  44.631  1.00  0.85           C  
ATOM   3416  O   GLU B  29     -57.106 -18.416  45.569  1.00  0.85           O  
ATOM   3417  CB  GLU B  29     -56.807 -19.131  42.370  1.00  0.85           C  
ATOM   3418  CG  GLU B  29     -57.253 -20.445  43.054  1.00  0.85           C  
ATOM   3419  CD  GLU B  29     -57.353 -21.591  42.056  1.00  0.85           C  
ATOM   3420  OE1 GLU B  29     -58.307 -21.578  41.239  1.00  0.85           O  
ATOM   3421  OE2 GLU B  29     -56.466 -22.484  42.111  1.00  0.85           O  
ATOM   3422  N   LYS B  30     -55.033 -18.064  44.805  1.00  0.85           N  
ATOM   3423  CA  LYS B  30     -54.428 -18.442  46.066  1.00  0.85           C  
ATOM   3424  C   LYS B  30     -54.048 -17.280  46.944  1.00  0.85           C  
ATOM   3425  O   LYS B  30     -54.095 -17.387  48.168  1.00  0.85           O  
ATOM   3426  CB  LYS B  30     -53.135 -19.237  45.797  1.00  0.85           C  
ATOM   3427  CG  LYS B  30     -53.442 -20.550  45.084  1.00  0.85           C  
ATOM   3428  CD  LYS B  30     -52.198 -21.371  44.749  1.00  0.85           C  
ATOM   3429  CE  LYS B  30     -52.640 -22.763  44.305  1.00  0.85           C  
ATOM   3430  NZ  LYS B  30     -51.570 -23.460  43.586  1.00  0.85           N  
ATOM   3431  N   LEU B  31     -53.633 -16.140  46.362  1.00  0.90           N  
ATOM   3432  CA  LEU B  31     -52.974 -15.120  47.150  1.00  0.90           C  
ATOM   3433  C   LEU B  31     -53.797 -13.866  47.316  1.00  0.90           C  
ATOM   3434  O   LEU B  31     -53.543 -13.110  48.243  1.00  0.90           O  
ATOM   3435  CB  LEU B  31     -51.608 -14.717  46.532  1.00  0.90           C  
ATOM   3436  CG  LEU B  31     -50.631 -15.883  46.256  1.00  0.90           C  
ATOM   3437  CD1 LEU B  31     -49.292 -15.338  45.741  1.00  0.90           C  
ATOM   3438  CD2 LEU B  31     -50.374 -16.771  47.483  1.00  0.90           C  
ATOM   3439  N   ILE B  32     -54.809 -13.607  46.463  1.00  0.89           N  
ATOM   3440  CA  ILE B  32     -55.543 -12.341  46.492  1.00  0.89           C  
ATOM   3441  C   ILE B  32     -56.965 -12.554  46.971  1.00  0.89           C  
ATOM   3442  O   ILE B  32     -57.328 -12.213  48.096  1.00  0.89           O  
ATOM   3443  CB  ILE B  32     -55.548 -11.621  45.140  1.00  0.89           C  
ATOM   3444  CG1 ILE B  32     -54.121 -11.489  44.549  1.00  0.89           C  
ATOM   3445  CG2 ILE B  32     -56.226 -10.235  45.274  1.00  0.89           C  
ATOM   3446  CD1 ILE B  32     -53.138 -10.667  45.393  1.00  0.89           C  
ATOM   3447  N   LEU B  33     -57.833 -13.141  46.123  1.00  0.87           N  
ATOM   3448  CA  LEU B  33     -59.259 -13.233  46.373  1.00  0.87           C  
ATOM   3449  C   LEU B  33     -59.697 -14.127  47.533  1.00  0.87           C  
ATOM   3450  O   LEU B  33     -60.824 -13.933  48.001  1.00  0.87           O  
ATOM   3451  CB  LEU B  33     -60.022 -13.662  45.097  1.00  0.87           C  
ATOM   3452  CG  LEU B  33     -59.927 -12.660  43.926  1.00  0.87           C  
ATOM   3453  CD1 LEU B  33     -60.605 -13.244  42.679  1.00  0.87           C  
ATOM   3454  CD2 LEU B  33     -60.554 -11.297  44.268  1.00  0.87           C  
ATOM   3455  N   PRO B  34     -58.956 -15.080  48.096  1.00  0.87           N  
ATOM   3456  CA  PRO B  34     -59.273 -15.655  49.399  1.00  0.87           C  
ATOM   3457  C   PRO B  34     -59.286 -14.667  50.543  1.00  0.87           C  
ATOM   3458  O   PRO B  34     -59.983 -14.909  51.528  1.00  0.87           O  
ATOM   3459  CB  PRO B  34     -58.180 -16.702  49.609  1.00  0.87           C  
ATOM   3460  CG  PRO B  34     -57.912 -17.203  48.198  1.00  0.87           C  
ATOM   3461  CD  PRO B  34     -58.004 -15.924  47.366  1.00  0.87           C  
ATOM   3462  N   TYR B  35     -58.512 -13.575  50.455  1.00  0.87           N  
ATOM   3463  CA  TYR B  35     -58.315 -12.672  51.571  1.00  0.87           C  
ATOM   3464  C   TYR B  35     -58.910 -11.306  51.315  1.00  0.87           C  
ATOM   3465  O   TYR B  35     -59.377 -10.647  52.245  1.00  0.87           O  
ATOM   3466  CB  TYR B  35     -56.806 -12.482  51.838  1.00  0.87           C  
ATOM   3467  CG  TYR B  35     -56.155 -13.826  51.979  1.00  0.87           C  
ATOM   3468  CD1 TYR B  35     -56.427 -14.644  53.088  1.00  0.87           C  
ATOM   3469  CD2 TYR B  35     -55.307 -14.303  50.967  1.00  0.87           C  
ATOM   3470  CE1 TYR B  35     -55.854 -15.921  53.183  1.00  0.87           C  
ATOM   3471  CE2 TYR B  35     -54.740 -15.579  51.058  1.00  0.87           C  
ATOM   3472  CZ  TYR B  35     -55.019 -16.388  52.162  1.00  0.87           C  
ATOM   3473  OH  TYR B  35     -54.465 -17.676  52.235  1.00  0.87           O  
ATOM   3474  N   VAL B  36     -58.956 -10.859  50.048  1.00  0.91           N  
ATOM   3475  CA  VAL B  36     -59.397  -9.528  49.677  1.00  0.91           C  
ATOM   3476  C   VAL B  36     -60.607  -9.630  48.765  1.00  0.91           C  
ATOM   3477  O   VAL B  36     -60.612 -10.367  47.780  1.00  0.91           O  
ATOM   3478  CB  VAL B  36     -58.298  -8.731  48.971  1.00  0.91           C  
ATOM   3479  CG1 VAL B  36     -58.716  -7.258  48.806  1.00  0.91           C  
ATOM   3480  CG2 VAL B  36     -56.995  -8.777  49.788  1.00  0.91           C  
ATOM   3481  N   ASP B  37     -61.673  -8.880  49.085  1.00  0.89           N  
ATOM   3482  CA  ASP B  37     -62.797  -8.617  48.224  1.00  0.89           C  
ATOM   3483  C   ASP B  37     -62.526  -7.292  47.517  1.00  0.89           C  
ATOM   3484  O   ASP B  37     -61.957  -6.353  48.083  1.00  0.89           O  
ATOM   3485  CB  ASP B  37     -64.084  -8.579  49.073  1.00  0.89           C  
ATOM   3486  CG  ASP B  37     -65.291  -8.523  48.164  1.00  0.89           C  
ATOM   3487  OD1 ASP B  37     -65.527  -9.551  47.482  1.00  0.89           O  
ATOM   3488  OD2 ASP B  37     -65.942  -7.450  48.118  1.00  0.89           O  
ATOM   3489  N   LEU B  38     -62.871  -7.176  46.240  1.00  0.89           N  
ATOM   3490  CA  LEU B  38     -62.452  -6.069  45.418  1.00  0.89           C  
ATOM   3491  C   LEU B  38     -63.594  -5.779  44.483  1.00  0.89           C  
ATOM   3492  O   LEU B  38     -64.377  -6.661  44.113  1.00  0.89           O  
ATOM   3493  CB  LEU B  38     -61.186  -6.419  44.579  1.00  0.89           C  
ATOM   3494  CG  LEU B  38     -59.812  -6.378  45.270  1.00  0.89           C  
ATOM   3495  CD1 LEU B  38     -58.797  -7.208  44.462  1.00  0.89           C  
ATOM   3496  CD2 LEU B  38     -59.318  -4.937  45.415  1.00  0.89           C  
ATOM   3497  N   ASN B  39     -63.705  -4.523  44.044  1.00  0.90           N  
ATOM   3498  CA  ASN B  39     -64.541  -4.149  42.936  1.00  0.90           C  
ATOM   3499  C   ASN B  39     -63.616  -4.192  41.725  1.00  0.90           C  
ATOM   3500  O   ASN B  39     -62.795  -3.300  41.510  1.00  0.90           O  
ATOM   3501  CB  ASN B  39     -65.063  -2.729  43.186  1.00  0.90           C  
ATOM   3502  CG  ASN B  39     -66.048  -2.257  42.134  1.00  0.90           C  
ATOM   3503  OD1 ASN B  39     -66.526  -2.990  41.261  1.00  0.90           O  
ATOM   3504  ND2 ASN B  39     -66.365  -0.953  42.228  1.00  0.90           N  
ATOM   3505  N   VAL B  40     -63.662  -5.271  40.947  1.00  0.94           N  
ATOM   3506  CA  VAL B  40     -62.642  -5.647  40.006  1.00  0.94           C  
ATOM   3507  C   VAL B  40     -63.117  -5.546  38.581  1.00  0.94           C  
ATOM   3508  O   VAL B  40     -63.965  -6.308  38.117  1.00  0.94           O  
ATOM   3509  CB  VAL B  40     -62.126  -7.079  40.216  1.00  0.94           C  
ATOM   3510  CG1 VAL B  40     -60.609  -7.030  40.141  1.00  0.94           C  
ATOM   3511  CG2 VAL B  40     -62.455  -7.841  41.510  1.00  0.94           C  
ATOM   3512  N   HIS B  41     -62.510  -4.604  37.850  1.00  0.92           N  
ATOM   3513  CA  HIS B  41     -62.743  -4.272  36.471  1.00  0.92           C  
ATOM   3514  C   HIS B  41     -61.770  -5.046  35.623  1.00  0.92           C  
ATOM   3515  O   HIS B  41     -60.604  -4.682  35.452  1.00  0.92           O  
ATOM   3516  CB  HIS B  41     -62.600  -2.749  36.233  1.00  0.92           C  
ATOM   3517  CG  HIS B  41     -63.595  -1.961  37.029  1.00  0.92           C  
ATOM   3518  ND1 HIS B  41     -63.348  -1.656  38.350  1.00  0.92           N  
ATOM   3519  CD2 HIS B  41     -64.850  -1.572  36.685  1.00  0.92           C  
ATOM   3520  CE1 HIS B  41     -64.456  -1.097  38.795  1.00  0.92           C  
ATOM   3521  NE2 HIS B  41     -65.400  -1.022  37.823  1.00  0.92           N  
ATOM   3522  N   PHE B  42     -62.255  -6.179  35.102  1.00  0.92           N  
ATOM   3523  CA  PHE B  42     -61.485  -7.139  34.348  1.00  0.92           C  
ATOM   3524  C   PHE B  42     -61.474  -6.861  32.859  1.00  0.92           C  
ATOM   3525  O   PHE B  42     -62.505  -6.831  32.186  1.00  0.92           O  
ATOM   3526  CB  PHE B  42     -62.003  -8.589  34.549  1.00  0.92           C  
ATOM   3527  CG  PHE B  42     -61.773  -9.191  35.936  1.00  0.92           C  
ATOM   3528  CD1 PHE B  42     -60.850  -8.688  36.880  1.00  0.92           C  
ATOM   3529  CD2 PHE B  42     -62.358 -10.432  36.229  1.00  0.92           C  
ATOM   3530  CE1 PHE B  42     -60.430  -9.454  37.981  1.00  0.92           C  
ATOM   3531  CE2 PHE B  42     -62.051 -11.128  37.406  1.00  0.92           C  
ATOM   3532  CZ  PHE B  42     -61.053 -10.663  38.258  1.00  0.92           C  
ATOM   3533  N   PHE B  43     -60.270  -6.712  32.294  1.00  0.93           N  
ATOM   3534  CA  PHE B  43     -60.090  -6.616  30.866  1.00  0.93           C  
ATOM   3535  C   PHE B  43     -59.200  -7.754  30.451  1.00  0.93           C  
ATOM   3536  O   PHE B  43     -58.111  -7.955  30.987  1.00  0.93           O  
ATOM   3537  CB  PHE B  43     -59.420  -5.287  30.447  1.00  0.93           C  
ATOM   3538  CG  PHE B  43     -60.341  -4.144  30.762  1.00  0.93           C  
ATOM   3539  CD1 PHE B  43     -61.292  -3.713  29.824  1.00  0.93           C  
ATOM   3540  CD2 PHE B  43     -60.294  -3.522  32.019  1.00  0.93           C  
ATOM   3541  CE1 PHE B  43     -62.210  -2.707  30.150  1.00  0.93           C  
ATOM   3542  CE2 PHE B  43     -61.214  -2.521  32.353  1.00  0.93           C  
ATOM   3543  CZ  PHE B  43     -62.177  -2.118  31.420  1.00  0.93           C  
ATOM   3544  N   ASP B  44     -59.632  -8.562  29.469  1.00  0.94           N  
ATOM   3545  CA  ASP B  44     -58.760  -9.584  28.951  1.00  0.94           C  
ATOM   3546  C   ASP B  44     -57.862  -8.957  27.876  1.00  0.94           C  
ATOM   3547  O   ASP B  44     -58.317  -8.572  26.803  1.00  0.94           O  
ATOM   3548  CB  ASP B  44     -59.566 -10.824  28.462  1.00  0.94           C  
ATOM   3549  CG  ASP B  44     -58.617 -12.001  28.371  1.00  0.94           C  
ATOM   3550  OD1 ASP B  44     -57.448 -11.751  27.999  1.00  0.94           O  
ATOM   3551  OD2 ASP B  44     -58.956 -13.156  28.719  1.00  0.94           O  
ATOM   3552  N   LEU B  45     -56.546  -8.833  28.147  1.00  0.94           N  
ATOM   3553  CA  LEU B  45     -55.590  -8.361  27.166  1.00  0.94           C  
ATOM   3554  C   LEU B  45     -54.782  -9.523  26.625  1.00  0.94           C  
ATOM   3555  O   LEU B  45     -53.707  -9.333  26.056  1.00  0.94           O  
ATOM   3556  CB  LEU B  45     -54.627  -7.267  27.698  1.00  0.94           C  
ATOM   3557  CG  LEU B  45     -55.298  -5.984  28.226  1.00  0.94           C  
ATOM   3558  CD1 LEU B  45     -54.246  -4.877  28.379  1.00  0.94           C  
ATOM   3559  CD2 LEU B  45     -56.429  -5.467  27.330  1.00  0.94           C  
ATOM   3560  N   GLY B  46     -55.291 -10.766  26.735  1.00  0.94           N  
ATOM   3561  CA  GLY B  46     -54.851 -11.894  25.927  1.00  0.94           C  
ATOM   3562  C   GLY B  46     -54.910 -11.619  24.450  1.00  0.94           C  
ATOM   3563  O   GLY B  46     -55.722 -10.827  23.967  1.00  0.94           O  
ATOM   3564  N   ILE B  47     -54.033 -12.267  23.680  1.00  0.91           N  
ATOM   3565  CA  ILE B  47     -53.886 -12.064  22.253  1.00  0.91           C  
ATOM   3566  C   ILE B  47     -55.155 -12.384  21.474  1.00  0.91           C  
ATOM   3567  O   ILE B  47     -55.545 -11.637  20.575  1.00  0.91           O  
ATOM   3568  CB  ILE B  47     -52.650 -12.794  21.724  1.00  0.91           C  
ATOM   3569  CG1 ILE B  47     -52.307 -12.426  20.264  1.00  0.91           C  
ATOM   3570  CG2 ILE B  47     -52.781 -14.321  21.893  1.00  0.91           C  
ATOM   3571  CD1 ILE B  47     -51.734 -11.014  20.097  1.00  0.91           C  
ATOM   3572  N   GLU B  48     -55.874 -13.459  21.851  1.00  0.87           N  
ATOM   3573  CA  GLU B  48     -57.126 -13.876  21.260  1.00  0.87           C  
ATOM   3574  C   GLU B  48     -58.228 -12.840  21.440  1.00  0.87           C  
ATOM   3575  O   GLU B  48     -58.930 -12.468  20.501  1.00  0.87           O  
ATOM   3576  CB  GLU B  48     -57.606 -15.213  21.898  1.00  0.87           C  
ATOM   3577  CG  GLU B  48     -56.565 -16.369  21.900  1.00  0.87           C  
ATOM   3578  CD  GLU B  48     -55.557 -16.335  23.054  1.00  0.87           C  
ATOM   3579  OE1 GLU B  48     -54.794 -17.325  23.175  1.00  0.87           O  
ATOM   3580  OE2 GLU B  48     -55.540 -15.327  23.807  1.00  0.87           O  
ATOM   3581  N   HIS B  49     -58.382 -12.300  22.667  1.00  0.88           N  
ATOM   3582  CA  HIS B  49     -59.371 -11.274  22.957  1.00  0.88           C  
ATOM   3583  C   HIS B  49     -59.030  -9.914  22.356  1.00  0.88           C  
ATOM   3584  O   HIS B  49     -59.906  -9.177  21.900  1.00  0.88           O  
ATOM   3585  CB  HIS B  49     -59.654 -11.125  24.463  1.00  0.88           C  
ATOM   3586  CG  HIS B  49     -60.856 -10.269  24.727  1.00  0.88           C  
ATOM   3587  ND1 HIS B  49     -62.128 -10.750  24.491  1.00  0.88           N  
ATOM   3588  CD2 HIS B  49     -60.917  -8.987  25.153  1.00  0.88           C  
ATOM   3589  CE1 HIS B  49     -62.935  -9.752  24.791  1.00  0.88           C  
ATOM   3590  NE2 HIS B  49     -62.251  -8.657  25.198  1.00  0.88           N  
ATOM   3591  N   ARG B  50     -57.735  -9.535  22.311  1.00  0.86           N  
ATOM   3592  CA  ARG B  50     -57.297  -8.344  21.600  1.00  0.86           C  
ATOM   3593  C   ARG B  50     -57.576  -8.401  20.112  1.00  0.86           C  
ATOM   3594  O   ARG B  50     -58.102  -7.444  19.550  1.00  0.86           O  
ATOM   3595  CB  ARG B  50     -55.795  -8.060  21.813  1.00  0.86           C  
ATOM   3596  CG  ARG B  50     -55.515  -7.373  23.161  1.00  0.86           C  
ATOM   3597  CD  ARG B  50     -54.048  -6.985  23.348  1.00  0.86           C  
ATOM   3598  NE  ARG B  50     -53.304  -8.255  23.642  1.00  0.86           N  
ATOM   3599  CZ  ARG B  50     -52.119  -8.610  23.156  1.00  0.86           C  
ATOM   3600  NH1 ARG B  50     -51.507  -7.903  22.212  1.00  0.86           N  
ATOM   3601  NH2 ARG B  50     -51.486  -9.677  23.641  1.00  0.86           N  
ATOM   3602  N   ASP B  51     -57.304  -9.539  19.444  1.00  0.89           N  
ATOM   3603  CA  ASP B  51     -57.662  -9.717  18.051  1.00  0.89           C  
ATOM   3604  C   ASP B  51     -59.176  -9.664  17.839  1.00  0.89           C  
ATOM   3605  O   ASP B  51     -59.690  -8.962  16.969  1.00  0.89           O  
ATOM   3606  CB  ASP B  51     -57.078 -11.059  17.561  1.00  0.89           C  
ATOM   3607  CG  ASP B  51     -57.132 -11.116  16.050  1.00  0.89           C  
ATOM   3608  OD1 ASP B  51     -56.313 -10.414  15.397  1.00  0.89           O  
ATOM   3609  OD2 ASP B  51     -58.014 -11.832  15.524  1.00  0.89           O  
ATOM   3610  N   ALA B  52     -59.946 -10.341  18.715  1.00  0.95           N  
ATOM   3611  CA  ALA B  52     -61.391 -10.367  18.661  1.00  0.95           C  
ATOM   3612  C   ALA B  52     -62.038  -8.986  18.727  1.00  0.95           C  
ATOM   3613  O   ALA B  52     -62.965  -8.703  17.971  1.00  0.95           O  
ATOM   3614  CB  ALA B  52     -61.933 -11.254  19.798  1.00  0.95           C  
ATOM   3615  N   THR B  53     -61.522  -8.083  19.590  1.00  0.94           N  
ATOM   3616  CA  THR B  53     -62.069  -6.737  19.772  1.00  0.94           C  
ATOM   3617  C   THR B  53     -61.360  -5.670  18.954  1.00  0.94           C  
ATOM   3618  O   THR B  53     -61.622  -4.485  19.140  1.00  0.94           O  
ATOM   3619  CB  THR B  53     -62.082  -6.255  21.230  1.00  0.94           C  
ATOM   3620  OG1 THR B  53     -60.797  -6.107  21.817  1.00  0.94           O  
ATOM   3621  CG2 THR B  53     -62.825  -7.266  22.105  1.00  0.94           C  
ATOM   3622  N   ASP B  54     -60.435  -6.053  18.047  1.00  0.93           N  
ATOM   3623  CA  ASP B  54     -59.652  -5.157  17.206  1.00  0.93           C  
ATOM   3624  C   ASP B  54     -58.774  -4.176  17.993  1.00  0.93           C  
ATOM   3625  O   ASP B  54     -58.585  -3.015  17.631  1.00  0.93           O  
ATOM   3626  CB  ASP B  54     -60.517  -4.476  16.108  1.00  0.93           C  
ATOM   3627  CG  ASP B  54     -61.051  -5.539  15.173  1.00  0.93           C  
ATOM   3628  OD1 ASP B  54     -60.245  -6.392  14.726  1.00  0.93           O  
ATOM   3629  OD2 ASP B  54     -62.270  -5.587  14.885  1.00  0.93           O  
ATOM   3630  N   ASP B  55     -58.215  -4.686  19.110  1.00  0.91           N  
ATOM   3631  CA  ASP B  55     -57.405  -4.023  20.117  1.00  0.91           C  
ATOM   3632  C   ASP B  55     -58.154  -2.940  20.909  1.00  0.91           C  
ATOM   3633  O   ASP B  55     -57.585  -2.210  21.721  1.00  0.91           O  
ATOM   3634  CB  ASP B  55     -56.018  -3.596  19.552  1.00  0.91           C  
ATOM   3635  CG  ASP B  55     -54.955  -3.466  20.635  1.00  0.91           C  
ATOM   3636  OD1 ASP B  55     -54.837  -4.395  21.482  1.00  0.91           O  
ATOM   3637  OD2 ASP B  55     -54.224  -2.441  20.641  1.00  0.91           O  
ATOM   3638  N   GLN B  56     -59.500  -2.863  20.783  1.00  0.89           N  
ATOM   3639  CA  GLN B  56     -60.317  -1.919  21.529  1.00  0.89           C  
ATOM   3640  C   GLN B  56     -60.249  -2.146  23.030  1.00  0.89           C  
ATOM   3641  O   GLN B  56     -60.154  -1.204  23.812  1.00  0.89           O  
ATOM   3642  CB  GLN B  56     -61.784  -1.942  21.039  1.00  0.89           C  
ATOM   3643  CG  GLN B  56     -62.712  -0.885  21.692  1.00  0.89           C  
ATOM   3644  CD  GLN B  56     -62.220   0.546  21.463  1.00  0.89           C  
ATOM   3645  OE1 GLN B  56     -61.940   0.967  20.338  1.00  0.89           O  
ATOM   3646  NE2 GLN B  56     -62.119   1.342  22.549  1.00  0.89           N  
ATOM   3647  N   VAL B  57     -60.186  -3.425  23.464  1.00  0.96           N  
ATOM   3648  CA  VAL B  57     -60.059  -3.808  24.867  1.00  0.96           C  
ATOM   3649  C   VAL B  57     -58.852  -3.179  25.569  1.00  0.96           C  
ATOM   3650  O   VAL B  57     -58.906  -2.804  26.738  1.00  0.96           O  
ATOM   3651  CB  VAL B  57     -60.044  -5.333  25.027  1.00  0.96           C  
ATOM   3652  CG1 VAL B  57     -58.785  -5.961  24.383  1.00  0.96           C  
ATOM   3653  CG2 VAL B  57     -60.188  -5.699  26.520  1.00  0.96           C  
ATOM   3654  N   THR B  58     -57.723  -3.013  24.850  1.00  0.94           N  
ATOM   3655  CA  THR B  58     -56.513  -2.356  25.327  1.00  0.94           C  
ATOM   3656  C   THR B  58     -56.733  -0.881  25.619  1.00  0.94           C  
ATOM   3657  O   THR B  58     -56.305  -0.349  26.644  1.00  0.94           O  
ATOM   3658  CB  THR B  58     -55.387  -2.506  24.311  1.00  0.94           C  
ATOM   3659  OG1 THR B  58     -55.096  -3.880  24.084  1.00  0.94           O  
ATOM   3660  CG2 THR B  58     -54.086  -1.889  24.826  1.00  0.94           C  
ATOM   3661  N   ILE B  59     -57.453  -0.175  24.728  1.00  0.95           N  
ATOM   3662  CA  ILE B  59     -57.845   1.215  24.907  1.00  0.95           C  
ATOM   3663  C   ILE B  59     -58.850   1.374  26.043  1.00  0.95           C  
ATOM   3664  O   ILE B  59     -58.721   2.262  26.889  1.00  0.95           O  
ATOM   3665  CB  ILE B  59     -58.363   1.799  23.596  1.00  0.95           C  
ATOM   3666  CG1 ILE B  59     -57.231   1.768  22.537  1.00  0.95           C  
ATOM   3667  CG2 ILE B  59     -58.888   3.237  23.824  1.00  0.95           C  
ATOM   3668  CD1 ILE B  59     -57.699   2.144  21.127  1.00  0.95           C  
ATOM   3669  N   ASP B  60     -59.848   0.472  26.133  1.00  0.94           N  
ATOM   3670  CA  ASP B  60     -60.838   0.451  27.196  1.00  0.94           C  
ATOM   3671  C   ASP B  60     -60.204   0.247  28.568  1.00  0.94           C  
ATOM   3672  O   ASP B  60     -60.534   0.928  29.540  1.00  0.94           O  
ATOM   3673  CB  ASP B  60     -61.876  -0.670  26.952  1.00  0.94           C  
ATOM   3674  CG  ASP B  60     -62.675  -0.435  25.683  1.00  0.94           C  
ATOM   3675  OD1 ASP B  60     -62.722   0.721  25.189  1.00  0.94           O  
ATOM   3676  OD2 ASP B  60     -63.255  -1.434  25.189  1.00  0.94           O  
ATOM   3677  N   ALA B  61     -59.216  -0.666  28.655  1.00  0.97           N  
ATOM   3678  CA  ALA B  61     -58.418  -0.897  29.838  1.00  0.97           C  
ATOM   3679  C   ALA B  61     -57.621   0.326  30.279  1.00  0.97           C  
ATOM   3680  O   ALA B  61     -57.607   0.684  31.455  1.00  0.97           O  
ATOM   3681  CB  ALA B  61     -57.456  -2.070  29.577  1.00  0.97           C  
ATOM   3682  N   ALA B  62     -56.980   1.044  29.333  1.00  0.97           N  
ATOM   3683  CA  ALA B  62     -56.270   2.279  29.613  1.00  0.97           C  
ATOM   3684  C   ALA B  62     -57.169   3.392  30.157  1.00  0.97           C  
ATOM   3685  O   ALA B  62     -56.845   4.061  31.138  1.00  0.97           O  
ATOM   3686  CB  ALA B  62     -55.572   2.761  28.328  1.00  0.97           C  
ATOM   3687  N   ASN B  63     -58.365   3.569  29.559  1.00  0.90           N  
ATOM   3688  CA  ASN B  63     -59.385   4.489  30.041  1.00  0.90           C  
ATOM   3689  C   ASN B  63     -59.909   4.119  31.428  1.00  0.90           C  
ATOM   3690  O   ASN B  63     -60.141   4.977  32.280  1.00  0.90           O  
ATOM   3691  CB  ASN B  63     -60.573   4.559  29.050  1.00  0.90           C  
ATOM   3692  CG  ASN B  63     -60.144   5.272  27.772  1.00  0.90           C  
ATOM   3693  OD1 ASN B  63     -59.170   6.022  27.725  1.00  0.90           O  
ATOM   3694  ND2 ASN B  63     -60.928   5.072  26.688  1.00  0.90           N  
ATOM   3695  N   ALA B  64     -60.086   2.813  31.708  1.00  0.96           N  
ATOM   3696  CA  ALA B  64     -60.427   2.315  33.024  1.00  0.96           C  
ATOM   3697  C   ALA B  64     -59.373   2.632  34.082  1.00  0.96           C  
ATOM   3698  O   ALA B  64     -59.701   3.042  35.196  1.00  0.96           O  
ATOM   3699  CB  ALA B  64     -60.662   0.797  32.961  1.00  0.96           C  
ATOM   3700  N   THR B  65     -58.071   2.497  33.749  1.00  0.94           N  
ATOM   3701  CA  THR B  65     -56.960   2.857  34.634  1.00  0.94           C  
ATOM   3702  C   THR B  65     -56.988   4.309  35.035  1.00  0.94           C  
ATOM   3703  O   THR B  65     -56.803   4.643  36.204  1.00  0.94           O  
ATOM   3704  CB  THR B  65     -55.591   2.603  34.022  1.00  0.94           C  
ATOM   3705  OG1 THR B  65     -55.487   1.234  33.675  1.00  0.94           O  
ATOM   3706  CG2 THR B  65     -54.465   2.909  35.026  1.00  0.94           C  
ATOM   3707  N   LEU B  66     -57.274   5.214  34.083  1.00  0.93           N  
ATOM   3708  CA  LEU B  66     -57.447   6.632  34.347  1.00  0.93           C  
ATOM   3709  C   LEU B  66     -58.605   6.933  35.299  1.00  0.93           C  
ATOM   3710  O   LEU B  66     -58.509   7.781  36.182  1.00  0.93           O  
ATOM   3711  CB  LEU B  66     -57.643   7.370  32.998  1.00  0.93           C  
ATOM   3712  CG  LEU B  66     -57.667   8.912  33.067  1.00  0.93           C  
ATOM   3713  CD1 LEU B  66     -56.354   9.487  33.620  1.00  0.93           C  
ATOM   3714  CD2 LEU B  66     -57.947   9.499  31.675  1.00  0.93           C  
ATOM   3715  N   LYS B  67     -59.740   6.222  35.149  1.00  0.86           N  
ATOM   3716  CA  LYS B  67     -60.889   6.372  36.022  1.00  0.86           C  
ATOM   3717  C   LYS B  67     -60.708   5.859  37.452  1.00  0.86           C  
ATOM   3718  O   LYS B  67     -61.060   6.535  38.418  1.00  0.86           O  
ATOM   3719  CB  LYS B  67     -62.094   5.645  35.382  1.00  0.86           C  
ATOM   3720  CG  LYS B  67     -63.447   6.025  36.000  1.00  0.86           C  
ATOM   3721  CD  LYS B  67     -64.588   5.210  35.379  1.00  0.86           C  
ATOM   3722  CE  LYS B  67     -65.957   5.554  35.964  1.00  0.86           C  
ATOM   3723  NZ  LYS B  67     -66.944   4.544  35.529  1.00  0.86           N  
ATOM   3724  N   TYR B  68     -60.157   4.639  37.637  1.00  0.92           N  
ATOM   3725  CA  TYR B  68     -60.141   4.011  38.955  1.00  0.92           C  
ATOM   3726  C   TYR B  68     -58.800   4.152  39.644  1.00  0.92           C  
ATOM   3727  O   TYR B  68     -58.678   3.899  40.845  1.00  0.92           O  
ATOM   3728  CB  TYR B  68     -60.493   2.505  38.865  1.00  0.92           C  
ATOM   3729  CG  TYR B  68     -61.887   2.350  38.328  1.00  0.92           C  
ATOM   3730  CD1 TYR B  68     -63.000   2.705  39.107  1.00  0.92           C  
ATOM   3731  CD2 TYR B  68     -62.099   1.855  37.033  1.00  0.92           C  
ATOM   3732  CE1 TYR B  68     -64.299   2.599  38.589  1.00  0.92           C  
ATOM   3733  CE2 TYR B  68     -63.394   1.746  36.511  1.00  0.92           C  
ATOM   3734  CZ  TYR B  68     -64.493   2.147  37.280  1.00  0.92           C  
ATOM   3735  OH  TYR B  68     -65.787   2.056  36.717  1.00  0.92           O  
ATOM   3736  N   ASN B  69     -57.777   4.628  38.908  1.00  0.92           N  
ATOM   3737  CA  ASN B  69     -56.473   5.077  39.375  1.00  0.92           C  
ATOM   3738  C   ASN B  69     -55.476   3.965  39.678  1.00  0.92           C  
ATOM   3739  O   ASN B  69     -54.295   4.230  39.890  1.00  0.92           O  
ATOM   3740  CB  ASN B  69     -56.527   6.053  40.582  1.00  0.92           C  
ATOM   3741  CG  ASN B  69     -57.576   7.128  40.356  1.00  0.92           C  
ATOM   3742  OD1 ASN B  69     -57.416   8.043  39.551  1.00  0.92           O  
ATOM   3743  ND2 ASN B  69     -58.698   7.059  41.102  1.00  0.92           N  
ATOM   3744  N   VAL B  70     -55.912   2.693  39.700  1.00  0.96           N  
ATOM   3745  CA  VAL B  70     -55.060   1.564  40.037  1.00  0.96           C  
ATOM   3746  C   VAL B  70     -55.231   0.491  38.997  1.00  0.96           C  
ATOM   3747  O   VAL B  70     -56.337  -0.006  38.774  1.00  0.96           O  
ATOM   3748  CB  VAL B  70     -55.402   0.938  41.386  1.00  0.96           C  
ATOM   3749  CG1 VAL B  70     -54.495  -0.278  41.673  1.00  0.96           C  
ATOM   3750  CG2 VAL B  70     -55.197   1.983  42.492  1.00  0.96           C  
ATOM   3751  N   ALA B  71     -54.123   0.086  38.361  1.00  0.96           N  
ATOM   3752  CA  ALA B  71     -54.117  -0.981  37.401  1.00  0.96           C  
ATOM   3753  C   ALA B  71     -53.051  -2.017  37.691  1.00  0.96           C  
ATOM   3754  O   ALA B  71     -51.935  -1.696  38.095  1.00  0.96           O  
ATOM   3755  CB  ALA B  71     -53.899  -0.377  36.020  1.00  0.96           C  
ATOM   3756  N   VAL B  72     -53.383  -3.306  37.498  1.00  0.95           N  
ATOM   3757  CA  VAL B  72     -52.440  -4.401  37.631  1.00  0.95           C  
ATOM   3758  C   VAL B  72     -52.435  -5.204  36.350  1.00  0.95           C  
ATOM   3759  O   VAL B  72     -53.463  -5.683  35.868  1.00  0.95           O  
ATOM   3760  CB  VAL B  72     -52.680  -5.291  38.846  1.00  0.95           C  
ATOM   3761  CG1 VAL B  72     -52.339  -4.465  40.098  1.00  0.95           C  
ATOM   3762  CG2 VAL B  72     -54.130  -5.809  38.911  1.00  0.95           C  
ATOM   3763  N   LYS B  73     -51.251  -5.333  35.725  1.00  0.92           N  
ATOM   3764  CA  LYS B  73     -51.156  -5.886  34.396  1.00  0.92           C  
ATOM   3765  C   LYS B  73     -50.266  -7.112  34.306  1.00  0.92           C  
ATOM   3766  O   LYS B  73     -49.087  -7.123  34.656  1.00  0.92           O  
ATOM   3767  CB  LYS B  73     -50.683  -4.828  33.374  1.00  0.92           C  
ATOM   3768  CG  LYS B  73     -50.789  -5.380  31.952  1.00  0.92           C  
ATOM   3769  CD  LYS B  73     -50.417  -4.406  30.839  1.00  0.92           C  
ATOM   3770  CE  LYS B  73     -50.319  -5.128  29.497  1.00  0.92           C  
ATOM   3771  NZ  LYS B  73     -49.203  -6.094  29.560  1.00  0.92           N  
ATOM   3772  N   CYS B  74     -50.841  -8.204  33.771  1.00  0.94           N  
ATOM   3773  CA  CYS B  74     -50.120  -9.376  33.334  1.00  0.94           C  
ATOM   3774  C   CYS B  74     -49.304  -9.130  32.061  1.00  0.94           C  
ATOM   3775  O   CYS B  74     -49.669  -8.341  31.187  1.00  0.94           O  
ATOM   3776  CB  CYS B  74     -51.148 -10.509  33.117  1.00  0.94           C  
ATOM   3777  SG  CYS B  74     -50.431 -12.159  32.847  1.00  0.94           S  
ATOM   3778  N   ALA B  75     -48.150  -9.806  31.896  1.00  0.94           N  
ATOM   3779  CA  ALA B  75     -47.399  -9.735  30.657  1.00  0.94           C  
ATOM   3780  C   ALA B  75     -48.166 -10.257  29.440  1.00  0.94           C  
ATOM   3781  O   ALA B  75     -48.956 -11.198  29.527  1.00  0.94           O  
ATOM   3782  CB  ALA B  75     -46.047 -10.445  30.778  1.00  0.94           C  
ATOM   3783  N   THR B  76     -47.955  -9.619  28.276  1.00  0.93           N  
ATOM   3784  CA  THR B  76     -48.776  -9.798  27.085  1.00  0.93           C  
ATOM   3785  C   THR B  76     -47.915  -9.946  25.850  1.00  0.93           C  
ATOM   3786  O   THR B  76     -46.838  -9.361  25.740  1.00  0.93           O  
ATOM   3787  CB  THR B  76     -49.705  -8.617  26.799  1.00  0.93           C  
ATOM   3788  OG1 THR B  76     -49.077  -7.365  27.066  1.00  0.93           O  
ATOM   3789  CG2 THR B  76     -50.947  -8.687  27.688  1.00  0.93           C  
ATOM   3790  N   ILE B  77     -48.391 -10.729  24.863  1.00  0.90           N  
ATOM   3791  CA  ILE B  77     -47.752 -10.901  23.565  1.00  0.90           C  
ATOM   3792  C   ILE B  77     -47.882  -9.653  22.714  1.00  0.90           C  
ATOM   3793  O   ILE B  77     -48.981  -9.194  22.393  1.00  0.90           O  
ATOM   3794  CB  ILE B  77     -48.317 -12.081  22.766  1.00  0.90           C  
ATOM   3795  CG1 ILE B  77     -48.037 -13.409  23.494  1.00  0.90           C  
ATOM   3796  CG2 ILE B  77     -47.737 -12.138  21.329  1.00  0.90           C  
ATOM   3797  CD1 ILE B  77     -48.839 -14.577  22.911  1.00  0.90           C  
ATOM   3798  N   THR B  78     -46.747  -9.094  22.269  1.00  0.88           N  
ATOM   3799  CA  THR B  78     -46.732  -8.059  21.245  1.00  0.88           C  
ATOM   3800  C   THR B  78     -46.461  -8.730  19.912  1.00  0.88           C  
ATOM   3801  O   THR B  78     -45.368  -9.271  19.748  1.00  0.88           O  
ATOM   3802  CB  THR B  78     -45.657  -7.018  21.467  1.00  0.88           C  
ATOM   3803  OG1 THR B  78     -45.932  -6.311  22.664  1.00  0.88           O  
ATOM   3804  CG2 THR B  78     -45.671  -5.979  20.337  1.00  0.88           C  
ATOM   3805  N   PRO B  79     -47.370  -8.777  18.944  1.00  0.89           N  
ATOM   3806  CA  PRO B  79     -47.208  -9.668  17.801  1.00  0.89           C  
ATOM   3807  C   PRO B  79     -46.295  -9.131  16.709  1.00  0.89           C  
ATOM   3808  O   PRO B  79     -46.348  -7.942  16.390  1.00  0.89           O  
ATOM   3809  CB  PRO B  79     -48.644  -9.853  17.278  1.00  0.89           C  
ATOM   3810  CG  PRO B  79     -49.374  -8.585  17.715  1.00  0.89           C  
ATOM   3811  CD  PRO B  79     -48.745  -8.289  19.070  1.00  0.89           C  
ATOM   3812  N   ASP B  80     -45.479 -10.014  16.109  1.00  0.84           N  
ATOM   3813  CA  ASP B  80     -44.808  -9.828  14.844  1.00  0.84           C  
ATOM   3814  C   ASP B  80     -45.466 -10.750  13.813  1.00  0.84           C  
ATOM   3815  O   ASP B  80     -46.543 -11.303  14.050  1.00  0.84           O  
ATOM   3816  CB  ASP B  80     -43.283 -10.107  14.993  1.00  0.84           C  
ATOM   3817  CG  ASP B  80     -42.917 -11.527  15.419  1.00  0.84           C  
ATOM   3818  OD1 ASP B  80     -43.833 -12.346  15.709  1.00  0.84           O  
ATOM   3819  OD2 ASP B  80     -41.690 -11.812  15.430  1.00  0.84           O  
ATOM   3820  N   GLU B  81     -44.826 -10.957  12.647  1.00  0.77           N  
ATOM   3821  CA  GLU B  81     -45.256 -11.848  11.588  1.00  0.77           C  
ATOM   3822  C   GLU B  81     -45.428 -13.297  12.042  1.00  0.77           C  
ATOM   3823  O   GLU B  81     -46.382 -13.976  11.659  1.00  0.77           O  
ATOM   3824  CB  GLU B  81     -44.238 -11.818  10.409  1.00  0.77           C  
ATOM   3825  CG  GLU B  81     -44.202 -10.515   9.551  1.00  0.77           C  
ATOM   3826  CD  GLU B  81     -43.552  -9.262  10.157  1.00  0.77           C  
ATOM   3827  OE1 GLU B  81     -43.116  -9.307  11.336  1.00  0.77           O  
ATOM   3828  OE2 GLU B  81     -43.531  -8.226   9.428  1.00  0.77           O  
ATOM   3829  N   ALA B  82     -44.524 -13.812  12.904  1.00  0.84           N  
ATOM   3830  CA  ALA B  82     -44.625 -15.154  13.448  1.00  0.84           C  
ATOM   3831  C   ALA B  82     -45.839 -15.332  14.348  1.00  0.84           C  
ATOM   3832  O   ALA B  82     -46.576 -16.311  14.247  1.00  0.84           O  
ATOM   3833  CB  ALA B  82     -43.346 -15.505  14.233  1.00  0.84           C  
ATOM   3834  N   ARG B  83     -46.110 -14.347  15.224  1.00  0.77           N  
ATOM   3835  CA  ARG B  83     -47.312 -14.330  16.035  1.00  0.77           C  
ATOM   3836  C   ARG B  83     -48.601 -14.178  15.230  1.00  0.77           C  
ATOM   3837  O   ARG B  83     -49.623 -14.773  15.571  1.00  0.77           O  
ATOM   3838  CB  ARG B  83     -47.233 -13.233  17.116  1.00  0.77           C  
ATOM   3839  CG  ARG B  83     -46.094 -13.428  18.143  1.00  0.77           C  
ATOM   3840  CD  ARG B  83     -46.141 -14.789  18.847  1.00  0.77           C  
ATOM   3841  NE  ARG B  83     -45.400 -14.662  20.136  1.00  0.77           N  
ATOM   3842  CZ  ARG B  83     -45.615 -15.489  21.168  1.00  0.77           C  
ATOM   3843  NH1 ARG B  83     -46.347 -16.587  21.068  1.00  0.77           N  
ATOM   3844  NH2 ARG B  83     -45.118 -15.185  22.364  1.00  0.77           N  
ATOM   3845  N   VAL B  84     -48.588 -13.404  14.119  1.00  0.86           N  
ATOM   3846  CA  VAL B  84     -49.715 -13.332  13.187  1.00  0.86           C  
ATOM   3847  C   VAL B  84     -50.052 -14.694  12.605  1.00  0.86           C  
ATOM   3848  O   VAL B  84     -51.209 -15.106  12.631  1.00  0.86           O  
ATOM   3849  CB  VAL B  84     -49.481 -12.322  12.059  1.00  0.86           C  
ATOM   3850  CG1 VAL B  84     -50.556 -12.406  10.951  1.00  0.86           C  
ATOM   3851  CG2 VAL B  84     -49.504 -10.899  12.647  1.00  0.86           C  
ATOM   3852  N   GLU B  85     -49.050 -15.469  12.141  1.00  0.82           N  
ATOM   3853  CA  GLU B  85     -49.271 -16.837  11.698  1.00  0.82           C  
ATOM   3854  C   GLU B  85     -49.699 -17.787  12.814  1.00  0.82           C  
ATOM   3855  O   GLU B  85     -50.633 -18.571  12.647  1.00  0.82           O  
ATOM   3856  CB  GLU B  85     -48.030 -17.387  10.955  1.00  0.82           C  
ATOM   3857  CG  GLU B  85     -48.164 -18.830  10.391  1.00  0.82           C  
ATOM   3858  CD  GLU B  85     -49.453 -19.112   9.627  1.00  0.82           C  
ATOM   3859  OE1 GLU B  85     -49.952 -18.242   8.879  1.00  0.82           O  
ATOM   3860  OE2 GLU B  85     -49.989 -20.236   9.840  1.00  0.82           O  
ATOM   3861  N   GLU B  86     -49.078 -17.716  14.014  1.00  0.82           N  
ATOM   3862  CA  GLU B  86     -49.399 -18.588  15.141  1.00  0.82           C  
ATOM   3863  C   GLU B  86     -50.861 -18.525  15.568  1.00  0.82           C  
ATOM   3864  O   GLU B  86     -51.530 -19.550  15.702  1.00  0.82           O  
ATOM   3865  CB  GLU B  86     -48.500 -18.227  16.362  1.00  0.82           C  
ATOM   3866  CG  GLU B  86     -48.747 -19.056  17.657  1.00  0.82           C  
ATOM   3867  CD  GLU B  86     -47.835 -18.687  18.825  1.00  0.82           C  
ATOM   3868  OE1 GLU B  86     -47.025 -17.727  18.729  1.00  0.82           O  
ATOM   3869  OE2 GLU B  86     -47.897 -19.380  19.878  1.00  0.82           O  
ATOM   3870  N   PHE B  87     -51.418 -17.309  15.717  1.00  0.88           N  
ATOM   3871  CA  PHE B  87     -52.766 -17.141  16.230  1.00  0.88           C  
ATOM   3872  C   PHE B  87     -53.783 -16.846  15.135  1.00  0.88           C  
ATOM   3873  O   PHE B  87     -54.980 -16.809  15.401  1.00  0.88           O  
ATOM   3874  CB  PHE B  87     -52.784 -15.973  17.249  1.00  0.88           C  
ATOM   3875  CG  PHE B  87     -52.000 -16.336  18.477  1.00  0.88           C  
ATOM   3876  CD1 PHE B  87     -52.575 -17.154  19.462  1.00  0.88           C  
ATOM   3877  CD2 PHE B  87     -50.685 -15.875  18.658  1.00  0.88           C  
ATOM   3878  CE1 PHE B  87     -51.844 -17.528  20.596  1.00  0.88           C  
ATOM   3879  CE2 PHE B  87     -49.950 -16.252  19.787  1.00  0.88           C  
ATOM   3880  CZ  PHE B  87     -50.524 -17.087  20.752  1.00  0.88           C  
ATOM   3881  N   LYS B  88     -53.332 -16.660  13.875  1.00  0.82           N  
ATOM   3882  CA  LYS B  88     -54.143 -16.244  12.731  1.00  0.82           C  
ATOM   3883  C   LYS B  88     -54.774 -14.874  12.894  1.00  0.82           C  
ATOM   3884  O   LYS B  88     -55.948 -14.659  12.601  1.00  0.82           O  
ATOM   3885  CB  LYS B  88     -55.184 -17.295  12.265  1.00  0.82           C  
ATOM   3886  CG  LYS B  88     -54.579 -18.665  11.919  1.00  0.82           C  
ATOM   3887  CD  LYS B  88     -53.554 -18.582  10.774  1.00  0.82           C  
ATOM   3888  CE  LYS B  88     -52.965 -19.922  10.341  1.00  0.82           C  
ATOM   3889  NZ  LYS B  88     -52.099 -20.454  11.404  1.00  0.82           N  
ATOM   3890  N   LEU B  89     -53.961 -13.915  13.364  1.00  0.85           N  
ATOM   3891  CA  LEU B  89     -54.371 -12.556  13.650  1.00  0.85           C  
ATOM   3892  C   LEU B  89     -54.820 -11.753  12.442  1.00  0.85           C  
ATOM   3893  O   LEU B  89     -54.293 -11.885  11.337  1.00  0.85           O  
ATOM   3894  CB  LEU B  89     -53.249 -11.767  14.369  1.00  0.85           C  
ATOM   3895  CG  LEU B  89     -52.706 -12.445  15.641  1.00  0.85           C  
ATOM   3896  CD1 LEU B  89     -51.546 -11.631  16.227  1.00  0.85           C  
ATOM   3897  CD2 LEU B  89     -53.804 -12.611  16.696  1.00  0.85           C  
ATOM   3898  N   LYS B  90     -55.799 -10.853  12.650  1.00  0.80           N  
ATOM   3899  CA  LYS B  90     -56.280  -9.938  11.631  1.00  0.80           C  
ATOM   3900  C   LYS B  90     -55.230  -8.919  11.222  1.00  0.80           C  
ATOM   3901  O   LYS B  90     -55.112  -8.536  10.058  1.00  0.80           O  
ATOM   3902  CB  LYS B  90     -57.504  -9.138  12.132  1.00  0.80           C  
ATOM   3903  CG  LYS B  90     -58.666  -9.991  12.660  1.00  0.80           C  
ATOM   3904  CD  LYS B  90     -59.738  -9.082  13.274  1.00  0.80           C  
ATOM   3905  CE  LYS B  90     -60.792  -9.786  14.128  1.00  0.80           C  
ATOM   3906  NZ  LYS B  90     -61.609  -8.757  14.808  1.00  0.80           N  
ATOM   3907  N   LYS B  91     -54.460  -8.420  12.208  1.00  0.75           N  
ATOM   3908  CA  LYS B  91     -53.434  -7.430  11.989  1.00  0.75           C  
ATOM   3909  C   LYS B  91     -52.278  -7.659  12.933  1.00  0.75           C  
ATOM   3910  O   LYS B  91     -52.357  -8.350  13.944  1.00  0.75           O  
ATOM   3911  CB  LYS B  91     -53.942  -5.975  12.199  1.00  0.75           C  
ATOM   3912  CG  LYS B  91     -54.992  -5.555  11.163  1.00  0.75           C  
ATOM   3913  CD  LYS B  91     -55.444  -4.098  11.305  1.00  0.75           C  
ATOM   3914  CE  LYS B  91     -56.528  -3.759  10.279  1.00  0.75           C  
ATOM   3915  NZ  LYS B  91     -56.986  -2.364  10.449  1.00  0.75           N  
ATOM   3916  N   MET B  92     -51.128  -7.044  12.616  1.00  0.78           N  
ATOM   3917  CA  MET B  92     -49.979  -7.026  13.489  1.00  0.78           C  
ATOM   3918  C   MET B  92     -50.145  -5.962  14.562  1.00  0.78           C  
ATOM   3919  O   MET B  92     -49.640  -4.845  14.455  1.00  0.78           O  
ATOM   3920  CB  MET B  92     -48.714  -6.800  12.644  1.00  0.78           C  
ATOM   3921  CG  MET B  92     -47.512  -7.635  13.103  1.00  0.78           C  
ATOM   3922  SD  MET B  92     -46.071  -7.428  12.022  1.00  0.78           S  
ATOM   3923  CE  MET B  92     -46.818  -8.173  10.543  1.00  0.78           C  
ATOM   3924  N   TRP B  93     -50.916  -6.277  15.618  1.00  0.82           N  
ATOM   3925  CA  TRP B  93     -51.278  -5.344  16.669  1.00  0.82           C  
ATOM   3926  C   TRP B  93     -50.097  -4.684  17.380  1.00  0.82           C  
ATOM   3927  O   TRP B  93     -48.998  -5.231  17.532  1.00  0.82           O  
ATOM   3928  CB  TRP B  93     -52.241  -5.984  17.706  1.00  0.82           C  
ATOM   3929  CG  TRP B  93     -53.419  -6.719  17.084  1.00  0.82           C  
ATOM   3930  CD1 TRP B  93     -53.647  -8.068  16.995  1.00  0.82           C  
ATOM   3931  CD2 TRP B  93     -54.537  -6.084  16.421  1.00  0.82           C  
ATOM   3932  NE1 TRP B  93     -54.814  -8.314  16.304  1.00  0.82           N  
ATOM   3933  CE2 TRP B  93     -55.372  -7.112  15.957  1.00  0.82           C  
ATOM   3934  CE3 TRP B  93     -54.861  -4.742  16.225  1.00  0.82           C  
ATOM   3935  CZ2 TRP B  93     -56.554  -6.828  15.284  1.00  0.82           C  
ATOM   3936  CZ3 TRP B  93     -56.059  -4.454  15.545  1.00  0.82           C  
ATOM   3937  CH2 TRP B  93     -56.885  -5.482  15.070  1.00  0.82           C  
ATOM   3938  N   LYS B  94     -50.294  -3.430  17.818  1.00  0.81           N  
ATOM   3939  CA  LYS B  94     -49.300  -2.691  18.561  1.00  0.81           C  
ATOM   3940  C   LYS B  94     -49.088  -3.294  19.946  1.00  0.81           C  
ATOM   3941  O   LYS B  94     -49.851  -4.133  20.418  1.00  0.81           O  
ATOM   3942  CB  LYS B  94     -49.649  -1.179  18.613  1.00  0.81           C  
ATOM   3943  CG  LYS B  94     -49.600  -0.524  17.217  1.00  0.81           C  
ATOM   3944  CD  LYS B  94     -49.990   0.967  17.202  1.00  0.81           C  
ATOM   3945  CE  LYS B  94     -49.827   1.591  15.804  1.00  0.81           C  
ATOM   3946  NZ  LYS B  94     -50.186   3.029  15.791  1.00  0.81           N  
ATOM   3947  N   SER B  95     -47.984  -2.930  20.625  1.00  0.86           N  
ATOM   3948  CA  SER B  95     -47.757  -3.351  22.004  1.00  0.86           C  
ATOM   3949  C   SER B  95     -48.836  -2.809  22.927  1.00  0.86           C  
ATOM   3950  O   SER B  95     -48.960  -1.585  22.987  1.00  0.86           O  
ATOM   3951  CB  SER B  95     -46.380  -2.851  22.527  1.00  0.86           C  
ATOM   3952  OG  SER B  95     -46.112  -3.181  23.896  1.00  0.86           O  
ATOM   3953  N   PRO B  96     -49.613  -3.589  23.688  1.00  0.92           N  
ATOM   3954  CA  PRO B  96     -50.638  -3.040  24.567  1.00  0.92           C  
ATOM   3955  C   PRO B  96     -50.016  -2.218  25.667  1.00  0.92           C  
ATOM   3956  O   PRO B  96     -50.617  -1.240  26.095  1.00  0.92           O  
ATOM   3957  CB  PRO B  96     -51.408  -4.264  25.090  1.00  0.92           C  
ATOM   3958  CG  PRO B  96     -50.444  -5.427  24.865  1.00  0.92           C  
ATOM   3959  CD  PRO B  96     -49.732  -5.040  23.573  1.00  0.92           C  
ATOM   3960  N   ASN B  97     -48.783  -2.560  26.098  1.00  0.85           N  
ATOM   3961  CA  ASN B  97     -48.006  -1.740  27.011  1.00  0.85           C  
ATOM   3962  C   ASN B  97     -47.711  -0.361  26.419  1.00  0.85           C  
ATOM   3963  O   ASN B  97     -47.829   0.661  27.081  1.00  0.85           O  
ATOM   3964  CB  ASN B  97     -46.642  -2.397  27.346  1.00  0.85           C  
ATOM   3965  CG  ASN B  97     -46.816  -3.737  28.045  1.00  0.85           C  
ATOM   3966  OD1 ASN B  97     -47.608  -3.917  28.964  1.00  0.85           O  
ATOM   3967  ND2 ASN B  97     -46.052  -4.762  27.605  1.00  0.85           N  
ATOM   3968  N   GLY B  98     -47.354  -0.298  25.117  1.00  0.86           N  
ATOM   3969  CA  GLY B  98     -47.112   0.962  24.415  1.00  0.86           C  
ATOM   3970  C   GLY B  98     -48.360   1.773  24.197  1.00  0.86           C  
ATOM   3971  O   GLY B  98     -48.339   2.997  24.276  1.00  0.86           O  
ATOM   3972  N   THR B  99     -49.503   1.112  23.939  1.00  0.88           N  
ATOM   3973  CA  THR B  99     -50.806   1.769  23.874  1.00  0.88           C  
ATOM   3974  C   THR B  99     -51.234   2.353  25.211  1.00  0.88           C  
ATOM   3975  O   THR B  99     -51.590   3.528  25.284  1.00  0.88           O  
ATOM   3976  CB  THR B  99     -51.898   0.843  23.342  1.00  0.88           C  
ATOM   3977  OG1 THR B  99     -51.602   0.478  22.000  1.00  0.88           O  
ATOM   3978  CG2 THR B  99     -53.274   1.525  23.296  1.00  0.88           C  
ATOM   3979  N   ILE B 100     -51.148   1.584  26.320  1.00  0.90           N  
ATOM   3980  CA  ILE B 100     -51.513   2.049  27.659  1.00  0.90           C  
ATOM   3981  C   ILE B 100     -50.623   3.178  28.158  1.00  0.90           C  
ATOM   3982  O   ILE B 100     -51.107   4.227  28.584  1.00  0.90           O  
ATOM   3983  CB  ILE B 100     -51.496   0.891  28.660  1.00  0.90           C  
ATOM   3984  CG1 ILE B 100     -52.617  -0.123  28.333  1.00  0.90           C  
ATOM   3985  CG2 ILE B 100     -51.650   1.387  30.118  1.00  0.90           C  
ATOM   3986  CD1 ILE B 100     -52.403  -1.470  29.030  1.00  0.90           C  
ATOM   3987  N   ARG B 101     -49.286   3.030  28.050  1.00  0.81           N  
ATOM   3988  CA  ARG B 101     -48.332   4.031  28.497  1.00  0.81           C  
ATOM   3989  C   ARG B 101     -48.429   5.336  27.725  1.00  0.81           C  
ATOM   3990  O   ARG B 101     -48.238   6.414  28.276  1.00  0.81           O  
ATOM   3991  CB  ARG B 101     -46.883   3.508  28.407  1.00  0.81           C  
ATOM   3992  CG  ARG B 101     -46.559   2.358  29.386  1.00  0.81           C  
ATOM   3993  CD  ARG B 101     -45.189   1.743  29.081  1.00  0.81           C  
ATOM   3994  NE  ARG B 101     -45.048   0.446  29.831  1.00  0.81           N  
ATOM   3995  CZ  ARG B 101     -44.189  -0.520  29.481  1.00  0.81           C  
ATOM   3996  NH1 ARG B 101     -43.291  -0.327  28.511  1.00  0.81           N  
ATOM   3997  NH2 ARG B 101     -44.230  -1.712  30.062  1.00  0.81           N  
ATOM   3998  N   ASN B 102     -48.746   5.279  26.419  1.00  0.81           N  
ATOM   3999  CA  ASN B 102     -49.008   6.457  25.618  1.00  0.81           C  
ATOM   4000  C   ASN B 102     -50.230   7.257  26.073  1.00  0.81           C  
ATOM   4001  O   ASN B 102     -50.197   8.483  26.086  1.00  0.81           O  
ATOM   4002  CB  ASN B 102     -49.172   5.995  24.152  1.00  0.81           C  
ATOM   4003  CG  ASN B 102     -49.435   7.125  23.173  1.00  0.81           C  
ATOM   4004  OD1 ASN B 102     -50.420   7.067  22.430  1.00  0.81           O  
ATOM   4005  ND2 ASN B 102     -48.526   8.115  23.090  1.00  0.81           N  
ATOM   4006  N   ILE B 103     -51.338   6.577  26.426  1.00  0.88           N  
ATOM   4007  CA  ILE B 103     -52.545   7.221  26.928  1.00  0.88           C  
ATOM   4008  C   ILE B 103     -52.344   7.804  28.323  1.00  0.88           C  
ATOM   4009  O   ILE B 103     -52.738   8.931  28.613  1.00  0.88           O  
ATOM   4010  CB  ILE B 103     -53.716   6.232  26.907  1.00  0.88           C  
ATOM   4011  CG1 ILE B 103     -54.039   5.835  25.442  1.00  0.88           C  
ATOM   4012  CG2 ILE B 103     -54.965   6.833  27.597  1.00  0.88           C  
ATOM   4013  CD1 ILE B 103     -54.990   4.638  25.324  1.00  0.88           C  
ATOM   4014  N   LEU B 104     -51.715   7.039  29.236  1.00  0.89           N  
ATOM   4015  CA  LEU B 104     -51.530   7.458  30.613  1.00  0.89           C  
ATOM   4016  C   LEU B 104     -50.373   8.425  30.844  1.00  0.89           C  
ATOM   4017  O   LEU B 104     -50.436   9.292  31.714  1.00  0.89           O  
ATOM   4018  CB  LEU B 104     -51.334   6.221  31.520  1.00  0.89           C  
ATOM   4019  CG  LEU B 104     -52.517   5.228  31.539  1.00  0.89           C  
ATOM   4020  CD1 LEU B 104     -52.198   4.062  32.485  1.00  0.89           C  
ATOM   4021  CD2 LEU B 104     -53.844   5.888  31.946  1.00  0.89           C  
ATOM   4022  N   GLY B 105     -49.273   8.285  30.071  1.00  0.85           N  
ATOM   4023  CA  GLY B 105     -48.003   8.966  30.301  1.00  0.85           C  
ATOM   4024  C   GLY B 105     -47.326   8.616  31.606  1.00  0.85           C  
ATOM   4025  O   GLY B 105     -47.785   7.779  32.376  1.00  0.85           O  
ATOM   4026  N   GLY B 106     -46.182   9.264  31.903  1.00  0.67           N  
ATOM   4027  CA  GLY B 106     -45.493   9.083  33.178  1.00  0.67           C  
ATOM   4028  C   GLY B 106     -44.173   8.382  33.078  1.00  0.67           C  
ATOM   4029  O   GLY B 106     -43.528   8.336  32.030  1.00  0.67           O  
ATOM   4030  N   THR B 107     -43.732   7.832  34.221  1.00  0.69           N  
ATOM   4031  CA  THR B 107     -42.416   7.222  34.371  1.00  0.69           C  
ATOM   4032  C   THR B 107     -42.590   5.837  34.946  1.00  0.69           C  
ATOM   4033  O   THR B 107     -43.254   5.655  35.963  1.00  0.69           O  
ATOM   4034  CB  THR B 107     -41.487   8.012  35.289  1.00  0.69           C  
ATOM   4035  OG1 THR B 107     -41.339   9.335  34.802  1.00  0.69           O  
ATOM   4036  CG2 THR B 107     -40.068   7.432  35.319  1.00  0.69           C  
ATOM   4037  N   VAL B 108     -42.002   4.808  34.302  1.00  0.74           N  
ATOM   4038  CA  VAL B 108     -42.023   3.435  34.783  1.00  0.74           C  
ATOM   4039  C   VAL B 108     -40.812   3.210  35.660  1.00  0.74           C  
ATOM   4040  O   VAL B 108     -39.682   3.131  35.184  1.00  0.74           O  
ATOM   4041  CB  VAL B 108     -42.015   2.385  33.672  1.00  0.74           C  
ATOM   4042  CG1 VAL B 108     -42.147   0.977  34.275  1.00  0.74           C  
ATOM   4043  CG2 VAL B 108     -43.186   2.615  32.707  1.00  0.74           C  
ATOM   4044  N   PHE B 109     -41.012   3.097  36.981  1.00  0.73           N  
ATOM   4045  CA  PHE B 109     -39.937   2.858  37.920  1.00  0.73           C  
ATOM   4046  C   PHE B 109     -39.735   1.367  38.104  1.00  0.73           C  
ATOM   4047  O   PHE B 109     -40.669   0.629  38.419  1.00  0.73           O  
ATOM   4048  CB  PHE B 109     -40.203   3.522  39.292  1.00  0.73           C  
ATOM   4049  CG  PHE B 109     -40.069   5.014  39.165  1.00  0.73           C  
ATOM   4050  CD1 PHE B 109     -38.795   5.608  39.151  1.00  0.73           C  
ATOM   4051  CD2 PHE B 109     -41.203   5.836  39.065  1.00  0.73           C  
ATOM   4052  CE1 PHE B 109     -38.656   6.997  39.039  1.00  0.73           C  
ATOM   4053  CE2 PHE B 109     -41.070   7.228  38.967  1.00  0.73           C  
ATOM   4054  CZ  PHE B 109     -39.795   7.807  38.951  1.00  0.73           C  
ATOM   4055  N   ARG B 110     -38.496   0.891  37.879  1.00  0.67           N  
ATOM   4056  CA  ARG B 110     -38.144  -0.509  37.986  1.00  0.67           C  
ATOM   4057  C   ARG B 110     -36.959  -0.720  38.919  1.00  0.67           C  
ATOM   4058  O   ARG B 110     -35.948  -0.021  38.841  1.00  0.67           O  
ATOM   4059  CB  ARG B 110     -37.834  -1.133  36.600  1.00  0.67           C  
ATOM   4060  CG  ARG B 110     -39.040  -1.155  35.636  1.00  0.67           C  
ATOM   4061  CD  ARG B 110     -38.868  -2.136  34.464  1.00  0.67           C  
ATOM   4062  NE  ARG B 110     -40.084  -2.070  33.596  1.00  0.67           N  
ATOM   4063  CZ  ARG B 110     -40.156  -2.579  32.356  1.00  0.67           C  
ATOM   4064  NH1 ARG B 110     -39.062  -2.939  31.689  1.00  0.67           N  
ATOM   4065  NH2 ARG B 110     -41.332  -2.770  31.766  1.00  0.67           N  
ATOM   4066  N   GLU B 111     -37.076  -1.706  39.833  1.00  0.67           N  
ATOM   4067  CA  GLU B 111     -36.142  -1.941  40.922  1.00  0.67           C  
ATOM   4068  C   GLU B 111     -36.068  -3.448  41.151  1.00  0.67           C  
ATOM   4069  O   GLU B 111     -37.108  -4.107  41.044  1.00  0.67           O  
ATOM   4070  CB  GLU B 111     -36.697  -1.234  42.187  1.00  0.67           C  
ATOM   4071  CG  GLU B 111     -35.879  -1.323  43.503  1.00  0.67           C  
ATOM   4072  CD  GLU B 111     -36.540  -0.519  44.628  1.00  0.67           C  
ATOM   4073  OE1 GLU B 111     -37.700  -0.048  44.454  1.00  0.67           O  
ATOM   4074  OE2 GLU B 111     -35.911  -0.340  45.701  1.00  0.67           O  
ATOM   4075  N   PRO B 112     -34.928  -4.094  41.401  1.00  0.69           N  
ATOM   4076  CA  PRO B 112     -34.887  -5.526  41.681  1.00  0.69           C  
ATOM   4077  C   PRO B 112     -35.524  -5.897  43.013  1.00  0.69           C  
ATOM   4078  O   PRO B 112     -35.628  -5.074  43.918  1.00  0.69           O  
ATOM   4079  CB  PRO B 112     -33.386  -5.835  41.700  1.00  0.69           C  
ATOM   4080  CG  PRO B 112     -32.777  -4.548  42.256  1.00  0.69           C  
ATOM   4081  CD  PRO B 112     -33.617  -3.464  41.585  1.00  0.69           C  
ATOM   4082  N   ILE B 113     -35.945  -7.162  43.162  1.00  0.87           N  
ATOM   4083  CA  ILE B 113     -36.480  -7.679  44.408  1.00  0.87           C  
ATOM   4084  C   ILE B 113     -35.385  -8.504  45.053  1.00  0.87           C  
ATOM   4085  O   ILE B 113     -34.949  -9.527  44.531  1.00  0.87           O  
ATOM   4086  CB  ILE B 113     -37.748  -8.497  44.191  1.00  0.87           C  
ATOM   4087  CG1 ILE B 113     -38.820  -7.605  43.520  1.00  0.87           C  
ATOM   4088  CG2 ILE B 113     -38.255  -9.064  45.539  1.00  0.87           C  
ATOM   4089  CD1 ILE B 113     -40.031  -8.379  42.997  1.00  0.87           C  
ATOM   4090  N   ILE B 114     -34.866  -8.039  46.204  1.00  0.82           N  
ATOM   4091  CA  ILE B 114     -33.662  -8.593  46.798  1.00  0.82           C  
ATOM   4092  C   ILE B 114     -33.998  -9.554  47.917  1.00  0.82           C  
ATOM   4093  O   ILE B 114     -34.800  -9.270  48.802  1.00  0.82           O  
ATOM   4094  CB  ILE B 114     -32.717  -7.499  47.296  1.00  0.82           C  
ATOM   4095  CG1 ILE B 114     -32.345  -6.515  46.156  1.00  0.82           C  
ATOM   4096  CG2 ILE B 114     -31.441  -8.100  47.934  1.00  0.82           C  
ATOM   4097  CD1 ILE B 114     -31.606  -7.155  44.973  1.00  0.82           C  
ATOM   4098  N   VAL B 115     -33.359 -10.731  47.875  1.00  0.80           N  
ATOM   4099  CA  VAL B 115     -33.392 -11.752  48.895  1.00  0.80           C  
ATOM   4100  C   VAL B 115     -31.950 -12.007  49.277  1.00  0.80           C  
ATOM   4101  O   VAL B 115     -31.049 -11.996  48.436  1.00  0.80           O  
ATOM   4102  CB  VAL B 115     -34.028 -13.043  48.401  1.00  0.80           C  
ATOM   4103  CG1 VAL B 115     -35.545 -12.972  48.596  1.00  0.80           C  
ATOM   4104  CG2 VAL B 115     -33.728 -13.251  46.909  1.00  0.80           C  
ATOM   4105  N   LYS B 116     -31.675 -12.207  50.575  1.00  0.71           N  
ATOM   4106  CA  LYS B 116     -30.325 -12.202  51.120  1.00  0.71           C  
ATOM   4107  C   LYS B 116     -29.496 -13.427  50.773  1.00  0.71           C  
ATOM   4108  O   LYS B 116     -28.273 -13.418  50.894  1.00  0.71           O  
ATOM   4109  CB  LYS B 116     -30.388 -12.090  52.661  1.00  0.71           C  
ATOM   4110  CG  LYS B 116     -31.050 -10.789  53.134  1.00  0.71           C  
ATOM   4111  CD  LYS B 116     -31.459 -10.835  54.614  1.00  0.71           C  
ATOM   4112  CE  LYS B 116     -30.655  -9.887  55.493  1.00  0.71           C  
ATOM   4113  NZ  LYS B 116     -31.323  -9.769  56.804  1.00  0.71           N  
ATOM   4114  N   ASN B 117     -30.143 -14.516  50.327  1.00  0.79           N  
ATOM   4115  CA  ASN B 117     -29.498 -15.779  50.037  1.00  0.79           C  
ATOM   4116  C   ASN B 117     -29.243 -16.003  48.554  1.00  0.79           C  
ATOM   4117  O   ASN B 117     -28.791 -17.077  48.165  1.00  0.79           O  
ATOM   4118  CB  ASN B 117     -30.345 -16.954  50.603  1.00  0.79           C  
ATOM   4119  CG  ASN B 117     -31.730 -17.054  49.961  1.00  0.79           C  
ATOM   4120  OD1 ASN B 117     -32.388 -16.064  49.641  1.00  0.79           O  
ATOM   4121  ND2 ASN B 117     -32.208 -18.304  49.778  1.00  0.79           N  
ATOM   4122  N   VAL B 118     -29.529 -15.013  47.689  1.00  0.81           N  
ATOM   4123  CA  VAL B 118     -29.375 -15.157  46.252  1.00  0.81           C  
ATOM   4124  C   VAL B 118     -28.140 -14.391  45.797  1.00  0.81           C  
ATOM   4125  O   VAL B 118     -28.083 -13.167  45.944  1.00  0.81           O  
ATOM   4126  CB  VAL B 118     -30.615 -14.687  45.508  1.00  0.81           C  
ATOM   4127  CG1 VAL B 118     -30.410 -14.625  43.983  1.00  0.81           C  
ATOM   4128  CG2 VAL B 118     -31.741 -15.696  45.809  1.00  0.81           C  
ATOM   4129  N   PRO B 119     -27.114 -15.040  45.246  1.00  0.76           N  
ATOM   4130  CA  PRO B 119     -25.968 -14.352  44.683  1.00  0.76           C  
ATOM   4131  C   PRO B 119     -26.312 -13.600  43.421  1.00  0.76           C  
ATOM   4132  O   PRO B 119     -27.099 -14.064  42.598  1.00  0.76           O  
ATOM   4133  CB  PRO B 119     -24.951 -15.465  44.375  1.00  0.76           C  
ATOM   4134  CG  PRO B 119     -25.349 -16.599  45.317  1.00  0.76           C  
ATOM   4135  CD  PRO B 119     -26.868 -16.474  45.354  1.00  0.76           C  
ATOM   4136  N   ARG B 120     -25.707 -12.422  43.253  1.00  0.67           N  
ATOM   4137  CA  ARG B 120     -25.822 -11.648  42.048  1.00  0.67           C  
ATOM   4138  C   ARG B 120     -24.839 -12.135  41.003  1.00  0.67           C  
ATOM   4139  O   ARG B 120     -23.808 -12.735  41.307  1.00  0.67           O  
ATOM   4140  CB  ARG B 120     -25.489 -10.175  42.340  1.00  0.67           C  
ATOM   4141  CG  ARG B 120     -26.347  -9.545  43.449  1.00  0.67           C  
ATOM   4142  CD  ARG B 120     -25.966  -8.087  43.701  1.00  0.67           C  
ATOM   4143  NE  ARG B 120     -24.554  -8.068  44.223  1.00  0.67           N  
ATOM   4144  CZ  ARG B 120     -24.232  -8.172  45.520  1.00  0.67           C  
ATOM   4145  NH1 ARG B 120     -25.168  -8.297  46.456  1.00  0.67           N  
ATOM   4146  NH2 ARG B 120     -22.960  -8.152  45.905  1.00  0.67           N  
ATOM   4147  N   LEU B 121     -25.110 -11.842  39.723  1.00  0.68           N  
ATOM   4148  CA  LEU B 121     -24.121 -12.027  38.681  1.00  0.68           C  
ATOM   4149  C   LEU B 121     -23.099 -10.908  38.692  1.00  0.68           C  
ATOM   4150  O   LEU B 121     -21.936 -11.125  38.362  1.00  0.68           O  
ATOM   4151  CB  LEU B 121     -24.798 -12.110  37.303  1.00  0.68           C  
ATOM   4152  CG  LEU B 121     -25.704 -13.347  37.164  1.00  0.68           C  
ATOM   4153  CD1 LEU B 121     -26.555 -13.212  35.905  1.00  0.68           C  
ATOM   4154  CD2 LEU B 121     -24.887 -14.647  37.110  1.00  0.68           C  
ATOM   4155  N   VAL B 122     -23.526  -9.697  39.115  1.00  0.73           N  
ATOM   4156  CA  VAL B 122     -22.669  -8.534  39.261  1.00  0.73           C  
ATOM   4157  C   VAL B 122     -22.232  -8.392  40.711  1.00  0.73           C  
ATOM   4158  O   VAL B 122     -23.029  -8.173  41.628  1.00  0.73           O  
ATOM   4159  CB  VAL B 122     -23.338  -7.249  38.791  1.00  0.73           C  
ATOM   4160  CG1 VAL B 122     -22.348  -6.067  38.860  1.00  0.73           C  
ATOM   4161  CG2 VAL B 122     -23.815  -7.441  37.338  1.00  0.73           C  
ATOM   4162  N   ASN B 123     -20.915  -8.528  40.960  1.00  0.70           N  
ATOM   4163  CA  ASN B 123     -20.344  -8.588  42.298  1.00  0.70           C  
ATOM   4164  C   ASN B 123     -20.589  -7.372  43.176  1.00  0.70           C  
ATOM   4165  O   ASN B 123     -20.873  -7.506  44.364  1.00  0.70           O  
ATOM   4166  CB  ASN B 123     -18.811  -8.825  42.228  1.00  0.70           C  
ATOM   4167  CG  ASN B 123     -18.559 -10.288  41.897  1.00  0.70           C  
ATOM   4168  OD1 ASN B 123     -19.310 -11.159  42.342  1.00  0.70           O  
ATOM   4169  ND2 ASN B 123     -17.482 -10.581  41.139  1.00  0.70           N  
ATOM   4170  N   THR B 124     -20.492  -6.156  42.633  1.00  0.75           N  
ATOM   4171  CA  THR B 124     -20.437  -4.930  43.418  1.00  0.75           C  
ATOM   4172  C   THR B 124     -21.756  -4.433  43.969  1.00  0.75           C  
ATOM   4173  O   THR B 124     -21.772  -3.764  44.996  1.00  0.75           O  
ATOM   4174  CB  THR B 124     -19.824  -3.815  42.599  1.00  0.75           C  
ATOM   4175  OG1 THR B 124     -20.452  -3.733  41.326  1.00  0.75           O  
ATOM   4176  CG2 THR B 124     -18.363  -4.174  42.326  1.00  0.75           C  
ATOM   4177  N   TRP B 125     -22.905  -4.765  43.343  1.00  0.76           N  
ATOM   4178  CA  TRP B 125     -24.199  -4.165  43.644  1.00  0.76           C  
ATOM   4179  C   TRP B 125     -24.812  -4.532  45.003  1.00  0.76           C  
ATOM   4180  O   TRP B 125     -25.748  -5.323  45.110  1.00  0.76           O  
ATOM   4181  CB  TRP B 125     -25.208  -4.499  42.514  1.00  0.76           C  
ATOM   4182  CG  TRP B 125     -24.877  -3.957  41.135  1.00  0.76           C  
ATOM   4183  CD1 TRP B 125     -23.995  -2.969  40.812  1.00  0.76           C  
ATOM   4184  CD2 TRP B 125     -25.517  -4.339  39.901  1.00  0.76           C  
ATOM   4185  NE1 TRP B 125     -24.024  -2.722  39.463  1.00  0.76           N  
ATOM   4186  CE2 TRP B 125     -24.957  -3.537  38.884  1.00  0.76           C  
ATOM   4187  CE3 TRP B 125     -26.512  -5.267  39.613  1.00  0.76           C  
ATOM   4188  CZ2 TRP B 125     -25.381  -3.643  37.568  1.00  0.76           C  
ATOM   4189  CZ3 TRP B 125     -26.966  -5.349  38.288  1.00  0.76           C  
ATOM   4190  CH2 TRP B 125     -26.403  -4.557  37.275  1.00  0.76           C  
ATOM   4191  N   SER B 126     -24.290  -3.954  46.100  1.00  0.78           N  
ATOM   4192  CA  SER B 126     -24.765  -4.174  47.456  1.00  0.78           C  
ATOM   4193  C   SER B 126     -25.966  -3.320  47.816  1.00  0.78           C  
ATOM   4194  O   SER B 126     -26.684  -3.615  48.769  1.00  0.78           O  
ATOM   4195  CB  SER B 126     -23.633  -3.923  48.495  1.00  0.78           C  
ATOM   4196  OG  SER B 126     -23.219  -2.553  48.531  1.00  0.78           O  
ATOM   4197  N   LYS B 127     -26.230  -2.259  47.037  1.00  0.79           N  
ATOM   4198  CA  LYS B 127     -27.341  -1.352  47.219  1.00  0.79           C  
ATOM   4199  C   LYS B 127     -28.200  -1.375  45.967  1.00  0.79           C  
ATOM   4200  O   LYS B 127     -27.668  -1.680  44.904  1.00  0.79           O  
ATOM   4201  CB  LYS B 127     -26.809   0.080  47.428  1.00  0.79           C  
ATOM   4202  CG  LYS B 127     -26.165   0.292  48.798  1.00  0.79           C  
ATOM   4203  CD  LYS B 127     -25.323   1.574  48.808  1.00  0.79           C  
ATOM   4204  CE  LYS B 127     -24.869   1.969  50.210  1.00  0.79           C  
ATOM   4205  NZ  LYS B 127     -23.770   2.953  50.116  1.00  0.79           N  
ATOM   4206  N   PRO B 128     -29.502  -1.095  45.992  1.00  0.85           N  
ATOM   4207  CA  PRO B 128     -30.365  -1.248  44.827  1.00  0.85           C  
ATOM   4208  C   PRO B 128     -30.094  -0.212  43.746  1.00  0.85           C  
ATOM   4209  O   PRO B 128     -29.646   0.895  44.039  1.00  0.85           O  
ATOM   4210  CB  PRO B 128     -31.800  -1.089  45.386  1.00  0.85           C  
ATOM   4211  CG  PRO B 128     -31.649  -1.059  46.915  1.00  0.85           C  
ATOM   4212  CD  PRO B 128     -30.233  -0.537  47.126  1.00  0.85           C  
ATOM   4213  N   ILE B 129     -30.380  -0.544  42.478  1.00  0.88           N  
ATOM   4214  CA  ILE B 129     -30.359   0.402  41.377  1.00  0.88           C  
ATOM   4215  C   ILE B 129     -31.791   0.564  40.960  1.00  0.88           C  
ATOM   4216  O   ILE B 129     -32.474  -0.412  40.648  1.00  0.88           O  
ATOM   4217  CB  ILE B 129     -29.535  -0.079  40.184  1.00  0.88           C  
ATOM   4218  CG1 ILE B 129     -28.043  -0.090  40.572  1.00  0.88           C  
ATOM   4219  CG2 ILE B 129     -29.767   0.833  38.951  1.00  0.88           C  
ATOM   4220  CD1 ILE B 129     -27.146  -0.825  39.570  1.00  0.88           C  
ATOM   4221  N   ILE B 130     -32.284   1.811  40.952  1.00  0.89           N  
ATOM   4222  CA  ILE B 130     -33.654   2.080  40.587  1.00  0.89           C  
ATOM   4223  C   ILE B 130     -33.621   2.849  39.302  1.00  0.89           C  
ATOM   4224  O   ILE B 130     -33.023   3.919  39.209  1.00  0.89           O  
ATOM   4225  CB  ILE B 130     -34.398   2.857  41.657  1.00  0.89           C  
ATOM   4226  CG1 ILE B 130     -34.447   1.990  42.939  1.00  0.89           C  
ATOM   4227  CG2 ILE B 130     -35.810   3.185  41.110  1.00  0.89           C  
ATOM   4228  CD1 ILE B 130     -34.828   2.731  44.220  1.00  0.89           C  
ATOM   4229  N   ILE B 131     -34.263   2.315  38.255  1.00  0.89           N  
ATOM   4230  CA  ILE B 131     -34.320   3.001  36.986  1.00  0.89           C  
ATOM   4231  C   ILE B 131     -35.709   3.582  36.826  1.00  0.89           C  
ATOM   4232  O   ILE B 131     -36.712   2.884  36.969  1.00  0.89           O  
ATOM   4233  CB  ILE B 131     -33.986   2.132  35.781  1.00  0.89           C  
ATOM   4234  CG1 ILE B 131     -32.671   1.335  35.944  1.00  0.89           C  
ATOM   4235  CG2 ILE B 131     -33.834   3.081  34.575  1.00  0.89           C  
ATOM   4236  CD1 ILE B 131     -32.466   0.279  34.849  1.00  0.89           C  
ATOM   4237  N   GLY B 132     -35.795   4.890  36.532  1.00  0.91           N  
ATOM   4238  CA  GLY B 132     -37.013   5.566  36.132  1.00  0.91           C  
ATOM   4239  C   GLY B 132     -37.034   5.687  34.641  1.00  0.91           C  
ATOM   4240  O   GLY B 132     -36.278   6.459  34.055  1.00  0.91           O  
ATOM   4241  N   HIS B 133     -37.910   4.923  33.977  1.00  0.85           N  
ATOM   4242  CA  HIS B 133     -37.991   4.898  32.531  1.00  0.85           C  
ATOM   4243  C   HIS B 133     -39.041   5.853  32.058  1.00  0.85           C  
ATOM   4244  O   HIS B 133     -40.201   5.739  32.446  1.00  0.85           O  
ATOM   4245  CB  HIS B 133     -38.439   3.526  31.974  1.00  0.85           C  
ATOM   4246  CG  HIS B 133     -37.768   2.384  32.627  1.00  0.85           C  
ATOM   4247  ND1 HIS B 133     -36.410   2.439  32.804  1.00  0.85           N  
ATOM   4248  CD2 HIS B 133     -38.254   1.193  33.046  1.00  0.85           C  
ATOM   4249  CE1 HIS B 133     -36.081   1.283  33.319  1.00  0.85           C  
ATOM   4250  NE2 HIS B 133     -37.158   0.493  33.488  1.00  0.85           N  
ATOM   4251  N   HIS B 134     -38.706   6.799  31.170  1.00  0.84           N  
ATOM   4252  CA  HIS B 134     -39.717   7.609  30.512  1.00  0.84           C  
ATOM   4253  C   HIS B 134     -40.694   6.739  29.727  1.00  0.84           C  
ATOM   4254  O   HIS B 134     -40.281   5.970  28.872  1.00  0.84           O  
ATOM   4255  CB  HIS B 134     -39.052   8.610  29.550  1.00  0.84           C  
ATOM   4256  CG  HIS B 134     -39.977   9.667  29.051  1.00  0.84           C  
ATOM   4257  ND1 HIS B 134     -39.592  10.435  27.975  1.00  0.84           N  
ATOM   4258  CD2 HIS B 134     -41.182  10.081  29.520  1.00  0.84           C  
ATOM   4259  CE1 HIS B 134     -40.566  11.303  27.804  1.00  0.84           C  
ATOM   4260  NE2 HIS B 134     -41.553  11.130  28.713  1.00  0.84           N  
ATOM   4261  N   ALA B 135     -42.012   6.785  30.013  1.00  0.83           N  
ATOM   4262  CA  ALA B 135     -42.899   5.743  29.523  1.00  0.83           C  
ATOM   4263  C   ALA B 135     -43.505   6.045  28.164  1.00  0.83           C  
ATOM   4264  O   ALA B 135     -44.166   5.209  27.549  1.00  0.83           O  
ATOM   4265  CB  ALA B 135     -44.050   5.591  30.533  1.00  0.83           C  
ATOM   4266  N   HIS B 136     -43.275   7.261  27.654  1.00  0.75           N  
ATOM   4267  CA  HIS B 136     -43.941   7.784  26.487  1.00  0.75           C  
ATOM   4268  C   HIS B 136     -42.994   7.851  25.317  1.00  0.75           C  
ATOM   4269  O   HIS B 136     -41.784   7.970  25.485  1.00  0.75           O  
ATOM   4270  CB  HIS B 136     -44.427   9.218  26.786  1.00  0.75           C  
ATOM   4271  CG  HIS B 136     -45.112   9.940  25.663  1.00  0.75           C  
ATOM   4272  ND1 HIS B 136     -46.286   9.445  25.128  1.00  0.75           N  
ATOM   4273  CD2 HIS B 136     -44.807  11.140  25.104  1.00  0.75           C  
ATOM   4274  CE1 HIS B 136     -46.679  10.364  24.266  1.00  0.75           C  
ATOM   4275  NE2 HIS B 136     -45.819  11.408  24.209  1.00  0.75           N  
ATOM   4276  N   ALA B 137     -43.569   7.832  24.100  1.00  0.80           N  
ATOM   4277  CA  ALA B 137     -42.898   8.175  22.867  1.00  0.80           C  
ATOM   4278  C   ALA B 137     -41.591   7.438  22.551  1.00  0.80           C  
ATOM   4279  O   ALA B 137     -41.482   6.232  22.787  1.00  0.80           O  
ATOM   4280  CB  ALA B 137     -42.771   9.703  22.855  1.00  0.80           C  
ATOM   4281  N   ASP B 138     -40.606   8.124  21.924  1.00  0.81           N  
ATOM   4282  CA  ASP B 138     -39.453   7.532  21.267  1.00  0.81           C  
ATOM   4283  C   ASP B 138     -39.838   6.356  20.353  1.00  0.81           C  
ATOM   4284  O   ASP B 138     -40.817   6.419  19.606  1.00  0.81           O  
ATOM   4285  CB  ASP B 138     -38.301   7.184  22.258  1.00  0.81           C  
ATOM   4286  CG  ASP B 138     -37.830   8.327  23.153  1.00  0.81           C  
ATOM   4287  OD1 ASP B 138     -38.281   9.491  23.017  1.00  0.81           O  
ATOM   4288  OD2 ASP B 138     -36.953   8.019  24.006  1.00  0.81           O  
ATOM   4289  N   GLN B 139     -39.093   5.231  20.390  1.00  0.76           N  
ATOM   4290  CA  GLN B 139     -39.329   4.063  19.551  1.00  0.76           C  
ATOM   4291  C   GLN B 139     -40.694   3.405  19.764  1.00  0.76           C  
ATOM   4292  O   GLN B 139     -41.179   2.670  18.909  1.00  0.76           O  
ATOM   4293  CB  GLN B 139     -38.243   2.963  19.755  1.00  0.76           C  
ATOM   4294  CG  GLN B 139     -36.820   3.292  19.225  1.00  0.76           C  
ATOM   4295  CD  GLN B 139     -35.966   4.093  20.209  1.00  0.76           C  
ATOM   4296  OE1 GLN B 139     -36.444   4.677  21.178  1.00  0.76           O  
ATOM   4297  NE2 GLN B 139     -34.633   4.108  19.977  1.00  0.76           N  
ATOM   4298  N   TYR B 140     -41.368   3.671  20.898  1.00  0.76           N  
ATOM   4299  CA  TYR B 140     -42.559   2.960  21.334  1.00  0.76           C  
ATOM   4300  C   TYR B 140     -43.815   3.672  20.883  1.00  0.76           C  
ATOM   4301  O   TYR B 140     -44.936   3.229  21.133  1.00  0.76           O  
ATOM   4302  CB  TYR B 140     -42.584   2.824  22.879  1.00  0.76           C  
ATOM   4303  CG  TYR B 140     -41.392   2.018  23.296  1.00  0.76           C  
ATOM   4304  CD1 TYR B 140     -40.128   2.621  23.405  1.00  0.76           C  
ATOM   4305  CD2 TYR B 140     -41.508   0.632  23.488  1.00  0.76           C  
ATOM   4306  CE1 TYR B 140     -38.988   1.840  23.608  1.00  0.76           C  
ATOM   4307  CE2 TYR B 140     -40.370  -0.141  23.754  1.00  0.76           C  
ATOM   4308  CZ  TYR B 140     -39.109   0.460  23.781  1.00  0.76           C  
ATOM   4309  OH  TYR B 140     -37.969  -0.333  23.980  1.00  0.76           O  
ATOM   4310  N   LYS B 141     -43.643   4.772  20.134  1.00  0.74           N  
ATOM   4311  CA  LYS B 141     -44.732   5.418  19.445  1.00  0.74           C  
ATOM   4312  C   LYS B 141     -44.223   5.958  18.124  1.00  0.74           C  
ATOM   4313  O   LYS B 141     -44.682   6.969  17.601  1.00  0.74           O  
ATOM   4314  CB  LYS B 141     -45.372   6.520  20.323  1.00  0.74           C  
ATOM   4315  CG  LYS B 141     -46.808   6.891  19.922  1.00  0.74           C  
ATOM   4316  CD  LYS B 141     -47.822   5.759  20.150  1.00  0.74           C  
ATOM   4317  CE  LYS B 141     -49.233   6.163  19.719  1.00  0.74           C  
ATOM   4318  NZ  LYS B 141     -50.238   5.297  20.371  1.00  0.74           N  
ATOM   4319  N   ALA B 142     -43.231   5.264  17.545  1.00  0.82           N  
ATOM   4320  CA  ALA B 142     -42.655   5.610  16.273  1.00  0.82           C  
ATOM   4321  C   ALA B 142     -43.525   5.190  15.095  1.00  0.82           C  
ATOM   4322  O   ALA B 142     -44.450   4.386  15.218  1.00  0.82           O  
ATOM   4323  CB  ALA B 142     -41.262   4.959  16.169  1.00  0.82           C  
ATOM   4324  N   THR B 143     -43.221   5.751  13.912  1.00  0.78           N  
ATOM   4325  CA  THR B 143     -43.873   5.374  12.664  1.00  0.78           C  
ATOM   4326  C   THR B 143     -42.794   4.855  11.751  1.00  0.78           C  
ATOM   4327  O   THR B 143     -41.968   5.635  11.271  1.00  0.78           O  
ATOM   4328  CB  THR B 143     -44.571   6.537  11.960  1.00  0.78           C  
ATOM   4329  OG1 THR B 143     -45.565   7.103  12.802  1.00  0.78           O  
ATOM   4330  CG2 THR B 143     -45.302   6.050  10.705  1.00  0.78           C  
ATOM   4331  N   ASP B 144     -42.746   3.528  11.502  1.00  0.80           N  
ATOM   4332  CA  ASP B 144     -41.697   2.888  10.740  1.00  0.80           C  
ATOM   4333  C   ASP B 144     -42.201   2.187   9.486  1.00  0.80           C  
ATOM   4334  O   ASP B 144     -43.341   1.741   9.379  1.00  0.80           O  
ATOM   4335  CB  ASP B 144     -40.853   1.935  11.636  1.00  0.80           C  
ATOM   4336  CG  ASP B 144     -41.580   0.697  12.138  1.00  0.80           C  
ATOM   4337  OD1 ASP B 144     -42.705   0.817  12.673  1.00  0.80           O  
ATOM   4338  OD2 ASP B 144     -40.985  -0.405  11.992  1.00  0.80           O  
ATOM   4339  N   PHE B 145     -41.332   2.094   8.464  1.00  0.80           N  
ATOM   4340  CA  PHE B 145     -41.705   1.493   7.205  1.00  0.80           C  
ATOM   4341  C   PHE B 145     -40.489   0.946   6.479  1.00  0.80           C  
ATOM   4342  O   PHE B 145     -39.340   1.316   6.722  1.00  0.80           O  
ATOM   4343  CB  PHE B 145     -42.546   2.435   6.290  1.00  0.80           C  
ATOM   4344  CG  PHE B 145     -41.889   3.763   6.027  1.00  0.80           C  
ATOM   4345  CD1 PHE B 145     -42.057   4.827   6.928  1.00  0.80           C  
ATOM   4346  CD2 PHE B 145     -41.158   3.978   4.847  1.00  0.80           C  
ATOM   4347  CE1 PHE B 145     -41.502   6.082   6.661  1.00  0.80           C  
ATOM   4348  CE2 PHE B 145     -40.621   5.239   4.565  1.00  0.80           C  
ATOM   4349  CZ  PHE B 145     -40.792   6.292   5.474  1.00  0.80           C  
ATOM   4350  N   VAL B 146     -40.737   0.008   5.544  1.00  0.82           N  
ATOM   4351  CA  VAL B 146     -39.733  -0.483   4.617  1.00  0.82           C  
ATOM   4352  C   VAL B 146     -39.704   0.487   3.458  1.00  0.82           C  
ATOM   4353  O   VAL B 146     -40.744   0.876   2.931  1.00  0.82           O  
ATOM   4354  CB  VAL B 146     -40.034  -1.898   4.113  1.00  0.82           C  
ATOM   4355  CG1 VAL B 146     -39.077  -2.334   2.982  1.00  0.82           C  
ATOM   4356  CG2 VAL B 146     -39.899  -2.879   5.291  1.00  0.82           C  
ATOM   4357  N   VAL B 147     -38.503   0.913   3.039  1.00  0.81           N  
ATOM   4358  CA  VAL B 147     -38.318   1.725   1.855  1.00  0.81           C  
ATOM   4359  C   VAL B 147     -38.270   0.740   0.693  1.00  0.81           C  
ATOM   4360  O   VAL B 147     -37.402  -0.129   0.726  1.00  0.81           O  
ATOM   4361  CB  VAL B 147     -37.028   2.537   1.936  1.00  0.81           C  
ATOM   4362  CG1 VAL B 147     -36.775   3.326   0.638  1.00  0.81           C  
ATOM   4363  CG2 VAL B 147     -37.150   3.497   3.134  1.00  0.81           C  
ATOM   4364  N   PRO B 148     -39.142   0.745  -0.316  1.00  0.83           N  
ATOM   4365  CA  PRO B 148     -39.267  -0.397  -1.226  1.00  0.83           C  
ATOM   4366  C   PRO B 148     -38.286  -0.314  -2.373  1.00  0.83           C  
ATOM   4367  O   PRO B 148     -38.171  -1.270  -3.135  1.00  0.83           O  
ATOM   4368  CB  PRO B 148     -40.702  -0.277  -1.769  1.00  0.83           C  
ATOM   4369  CG  PRO B 148     -41.014   1.216  -1.665  1.00  0.83           C  
ATOM   4370  CD  PRO B 148     -40.329   1.600  -0.357  1.00  0.83           C  
ATOM   4371  N   GLY B 149     -37.603   0.822  -2.563  1.00  0.80           N  
ATOM   4372  CA  GLY B 149     -36.712   0.987  -3.688  1.00  0.80           C  
ATOM   4373  C   GLY B 149     -36.145   2.362  -3.666  1.00  0.80           C  
ATOM   4374  O   GLY B 149     -36.311   3.094  -2.693  1.00  0.80           O  
ATOM   4375  N   ALA B 150     -35.459   2.751  -4.754  1.00  0.78           N  
ATOM   4376  CA  ALA B 150     -34.855   4.054  -4.907  1.00  0.78           C  
ATOM   4377  C   ALA B 150     -35.826   5.223  -4.771  1.00  0.78           C  
ATOM   4378  O   ALA B 150     -36.980   5.165  -5.200  1.00  0.78           O  
ATOM   4379  CB  ALA B 150     -34.143   4.136  -6.273  1.00  0.78           C  
ATOM   4380  N   GLY B 151     -35.372   6.325  -4.156  1.00  0.77           N  
ATOM   4381  CA  GLY B 151     -36.243   7.428  -3.809  1.00  0.77           C  
ATOM   4382  C   GLY B 151     -35.779   8.088  -2.557  1.00  0.77           C  
ATOM   4383  O   GLY B 151     -34.907   7.594  -1.851  1.00  0.77           O  
ATOM   4384  N   LYS B 152     -36.382   9.228  -2.220  1.00  0.72           N  
ATOM   4385  CA  LYS B 152     -35.941  10.046  -1.116  1.00  0.72           C  
ATOM   4386  C   LYS B 152     -36.926   9.974   0.016  1.00  0.72           C  
ATOM   4387  O   LYS B 152     -38.132   9.783  -0.169  1.00  0.72           O  
ATOM   4388  CB  LYS B 152     -35.741  11.525  -1.524  1.00  0.72           C  
ATOM   4389  CG  LYS B 152     -37.014  12.218  -2.036  1.00  0.72           C  
ATOM   4390  CD  LYS B 152     -36.736  13.629  -2.572  1.00  0.72           C  
ATOM   4391  CE  LYS B 152     -37.917  14.222  -3.346  1.00  0.72           C  
ATOM   4392  NZ  LYS B 152     -38.641  15.225  -2.548  1.00  0.72           N  
ATOM   4393  N   LEU B 153     -36.414  10.129   1.245  1.00  0.76           N  
ATOM   4394  CA  LEU B 153     -37.249  10.281   2.404  1.00  0.76           C  
ATOM   4395  C   LEU B 153     -36.971  11.617   3.029  1.00  0.76           C  
ATOM   4396  O   LEU B 153     -35.827  12.029   3.221  1.00  0.76           O  
ATOM   4397  CB  LEU B 153     -37.053   9.194   3.463  1.00  0.76           C  
ATOM   4398  CG  LEU B 153     -37.825   7.897   3.178  1.00  0.76           C  
ATOM   4399  CD1 LEU B 153     -37.380   7.029   2.002  1.00  0.76           C  
ATOM   4400  CD2 LEU B 153     -37.651   7.040   4.403  1.00  0.76           C  
ATOM   4401  N   GLU B 154     -38.052  12.329   3.356  1.00  0.73           N  
ATOM   4402  CA  GLU B 154     -38.013  13.670   3.877  1.00  0.73           C  
ATOM   4403  C   GLU B 154     -38.911  13.724   5.089  1.00  0.73           C  
ATOM   4404  O   GLU B 154     -39.963  13.088   5.120  1.00  0.73           O  
ATOM   4405  CB  GLU B 154     -38.562  14.667   2.833  1.00  0.73           C  
ATOM   4406  CG  GLU B 154     -37.730  14.729   1.532  1.00  0.73           C  
ATOM   4407  CD  GLU B 154     -38.479  15.438   0.418  1.00  0.73           C  
ATOM   4408  OE1 GLU B 154     -39.597  15.000   0.024  1.00  0.73           O  
ATOM   4409  OE2 GLU B 154     -37.936  16.407  -0.167  1.00  0.73           O  
ATOM   4410  N   ILE B 155     -38.539  14.496   6.118  1.00  0.75           N  
ATOM   4411  CA  ILE B 155     -39.378  14.723   7.282  1.00  0.75           C  
ATOM   4412  C   ILE B 155     -39.763  16.175   7.275  1.00  0.75           C  
ATOM   4413  O   ILE B 155     -38.969  17.060   6.963  1.00  0.75           O  
ATOM   4414  CB  ILE B 155     -38.756  14.285   8.607  1.00  0.75           C  
ATOM   4415  CG1 ILE B 155     -39.687  14.547   9.824  1.00  0.75           C  
ATOM   4416  CG2 ILE B 155     -37.361  14.917   8.803  1.00  0.75           C  
ATOM   4417  CD1 ILE B 155     -39.282  13.811  11.110  1.00  0.75           C  
ATOM   4418  N   LYS B 156     -41.049  16.460   7.522  1.00  0.75           N  
ATOM   4419  CA  LYS B 156     -41.578  17.791   7.389  1.00  0.75           C  
ATOM   4420  C   LYS B 156     -42.260  18.221   8.657  1.00  0.75           C  
ATOM   4421  O   LYS B 156     -42.898  17.424   9.341  1.00  0.75           O  
ATOM   4422  CB  LYS B 156     -42.552  17.898   6.188  1.00  0.75           C  
ATOM   4423  CG  LYS B 156     -41.839  17.536   4.874  1.00  0.75           C  
ATOM   4424  CD  LYS B 156     -42.608  17.903   3.595  1.00  0.75           C  
ATOM   4425  CE  LYS B 156     -41.814  17.507   2.334  1.00  0.75           C  
ATOM   4426  NZ  LYS B 156     -42.456  17.975   1.081  1.00  0.75           N  
ATOM   4427  N   PHE B 157     -42.142  19.523   8.966  1.00  0.78           N  
ATOM   4428  CA  PHE B 157     -42.884  20.186  10.011  1.00  0.78           C  
ATOM   4429  C   PHE B 157     -43.815  21.164   9.339  1.00  0.78           C  
ATOM   4430  O   PHE B 157     -43.412  21.987   8.516  1.00  0.78           O  
ATOM   4431  CB  PHE B 157     -41.938  20.904  11.025  1.00  0.78           C  
ATOM   4432  CG  PHE B 157     -42.639  21.743  12.084  1.00  0.78           C  
ATOM   4433  CD1 PHE B 157     -43.741  21.278  12.830  1.00  0.78           C  
ATOM   4434  CD2 PHE B 157     -42.170  23.043  12.335  1.00  0.78           C  
ATOM   4435  CE1 PHE B 157     -44.338  22.080  13.811  1.00  0.78           C  
ATOM   4436  CE2 PHE B 157     -42.785  23.861  13.292  1.00  0.78           C  
ATOM   4437  CZ  PHE B 157     -43.864  23.375  14.039  1.00  0.78           C  
ATOM   4438  N   VAL B 158     -45.108  21.070   9.676  1.00  0.79           N  
ATOM   4439  CA  VAL B 158     -46.105  22.022   9.247  1.00  0.79           C  
ATOM   4440  C   VAL B 158     -46.654  22.614  10.517  1.00  0.79           C  
ATOM   4441  O   VAL B 158     -47.297  21.930  11.314  1.00  0.79           O  
ATOM   4442  CB  VAL B 158     -47.236  21.378   8.455  1.00  0.79           C  
ATOM   4443  CG1 VAL B 158     -48.291  22.426   8.042  1.00  0.79           C  
ATOM   4444  CG2 VAL B 158     -46.668  20.612   7.242  1.00  0.79           C  
ATOM   4445  N   SER B 159     -46.383  23.904  10.753  1.00  0.78           N  
ATOM   4446  CA  SER B 159     -46.857  24.645  11.903  1.00  0.78           C  
ATOM   4447  C   SER B 159     -48.371  24.792  11.953  1.00  0.78           C  
ATOM   4448  O   SER B 159     -49.067  24.850  10.940  1.00  0.78           O  
ATOM   4449  CB  SER B 159     -46.182  26.031  11.966  1.00  0.78           C  
ATOM   4450  OG  SER B 159     -46.329  26.691  10.713  1.00  0.78           O  
ATOM   4451  N   ALA B 160     -48.945  24.833  13.171  1.00  0.82           N  
ATOM   4452  CA  ALA B 160     -50.384  24.902  13.347  1.00  0.82           C  
ATOM   4453  C   ALA B 160     -50.972  26.282  13.079  1.00  0.82           C  
ATOM   4454  O   ALA B 160     -52.182  26.429  12.921  1.00  0.82           O  
ATOM   4455  CB  ALA B 160     -50.763  24.482  14.779  1.00  0.82           C  
ATOM   4456  N   ASP B 161     -50.128  27.328  13.006  1.00  0.79           N  
ATOM   4457  CA  ASP B 161     -50.549  28.698  12.824  1.00  0.79           C  
ATOM   4458  C   ASP B 161     -50.544  29.103  11.351  1.00  0.79           C  
ATOM   4459  O   ASP B 161     -50.935  30.211  10.987  1.00  0.79           O  
ATOM   4460  CB  ASP B 161     -49.636  29.622  13.682  1.00  0.79           C  
ATOM   4461  CG  ASP B 161     -48.148  29.558  13.355  1.00  0.79           C  
ATOM   4462  OD1 ASP B 161     -47.737  28.841  12.404  1.00  0.79           O  
ATOM   4463  OD2 ASP B 161     -47.378  30.245  14.064  1.00  0.79           O  
ATOM   4464  N   GLY B 162     -50.140  28.176  10.453  1.00  0.75           N  
ATOM   4465  CA  GLY B 162     -50.125  28.408   9.015  1.00  0.75           C  
ATOM   4466  C   GLY B 162     -48.906  29.126   8.508  1.00  0.75           C  
ATOM   4467  O   GLY B 162     -48.856  29.526   7.347  1.00  0.75           O  
ATOM   4468  N   THR B 163     -47.887  29.324   9.363  1.00  0.74           N  
ATOM   4469  CA  THR B 163     -46.571  29.812   8.962  1.00  0.74           C  
ATOM   4470  C   THR B 163     -45.796  28.852   8.055  1.00  0.74           C  
ATOM   4471  O   THR B 163     -46.282  27.808   7.623  1.00  0.74           O  
ATOM   4472  CB  THR B 163     -45.716  30.307  10.127  1.00  0.74           C  
ATOM   4473  OG1 THR B 163     -45.422  29.291  11.073  1.00  0.74           O  
ATOM   4474  CG2 THR B 163     -46.454  31.443  10.852  1.00  0.74           C  
ATOM   4475  N   GLN B 164     -44.555  29.214   7.657  1.00  0.74           N  
ATOM   4476  CA  GLN B 164     -43.779  28.442   6.700  1.00  0.74           C  
ATOM   4477  C   GLN B 164     -43.476  27.004   7.117  1.00  0.74           C  
ATOM   4478  O   GLN B 164     -42.832  26.729   8.127  1.00  0.74           O  
ATOM   4479  CB  GLN B 164     -42.445  29.164   6.367  1.00  0.74           C  
ATOM   4480  CG  GLN B 164     -41.542  28.475   5.307  1.00  0.74           C  
ATOM   4481  CD  GLN B 164     -42.254  28.293   3.965  1.00  0.74           C  
ATOM   4482  OE1 GLN B 164     -42.630  29.258   3.301  1.00  0.74           O  
ATOM   4483  NE2 GLN B 164     -42.459  27.024   3.549  1.00  0.74           N  
ATOM   4484  N   THR B 165     -43.913  26.039   6.285  1.00  0.74           N  
ATOM   4485  CA  THR B 165     -43.555  24.635   6.397  1.00  0.74           C  
ATOM   4486  C   THR B 165     -42.058  24.405   6.256  1.00  0.74           C  
ATOM   4487  O   THR B 165     -41.388  25.047   5.449  1.00  0.74           O  
ATOM   4488  CB  THR B 165     -44.292  23.755   5.386  1.00  0.74           C  
ATOM   4489  OG1 THR B 165     -44.042  24.143   4.043  1.00  0.74           O  
ATOM   4490  CG2 THR B 165     -45.799  23.913   5.587  1.00  0.74           C  
ATOM   4491  N   ILE B 166     -41.490  23.461   7.028  1.00  0.76           N  
ATOM   4492  CA  ILE B 166     -40.059  23.176   7.031  1.00  0.76           C  
ATOM   4493  C   ILE B 166     -39.888  21.743   6.568  1.00  0.76           C  
ATOM   4494  O   ILE B 166     -40.690  20.873   6.904  1.00  0.76           O  
ATOM   4495  CB  ILE B 166     -39.420  23.415   8.402  1.00  0.76           C  
ATOM   4496  CG1 ILE B 166     -39.563  24.914   8.777  1.00  0.76           C  
ATOM   4497  CG2 ILE B 166     -37.934  22.983   8.398  1.00  0.76           C  
ATOM   4498  CD1 ILE B 166     -39.104  25.260  10.199  1.00  0.76           C  
ATOM   4499  N   GLN B 167     -38.879  21.466   5.716  1.00  0.72           N  
ATOM   4500  CA  GLN B 167     -38.635  20.152   5.162  1.00  0.72           C  
ATOM   4501  C   GLN B 167     -37.179  19.791   5.335  1.00  0.72           C  
ATOM   4502  O   GLN B 167     -36.307  20.525   4.885  1.00  0.72           O  
ATOM   4503  CB  GLN B 167     -38.923  20.076   3.637  1.00  0.72           C  
ATOM   4504  CG  GLN B 167     -40.311  20.597   3.202  1.00  0.72           C  
ATOM   4505  CD  GLN B 167     -40.356  22.107   2.965  1.00  0.72           C  
ATOM   4506  OE1 GLN B 167     -39.583  22.672   2.197  1.00  0.72           O  
ATOM   4507  NE2 GLN B 167     -41.346  22.770   3.594  1.00  0.72           N  
ATOM   4508  N   GLU B 168     -36.896  18.636   5.955  1.00  0.73           N  
ATOM   4509  CA  GLU B 168     -35.544  18.169   6.158  1.00  0.73           C  
ATOM   4510  C   GLU B 168     -35.349  16.857   5.435  1.00  0.73           C  
ATOM   4511  O   GLU B 168     -36.149  15.923   5.546  1.00  0.73           O  
ATOM   4512  CB  GLU B 168     -35.246  17.918   7.654  1.00  0.73           C  
ATOM   4513  CG  GLU B 168     -35.275  19.188   8.536  1.00  0.73           C  
ATOM   4514  CD  GLU B 168     -34.140  20.161   8.222  1.00  0.73           C  
ATOM   4515  OE1 GLU B 168     -33.128  19.731   7.611  1.00  0.73           O  
ATOM   4516  OE2 GLU B 168     -34.281  21.344   8.625  1.00  0.73           O  
ATOM   4517  N   THR B 169     -34.255  16.735   4.662  1.00  0.77           N  
ATOM   4518  CA  THR B 169     -33.848  15.472   4.053  1.00  0.77           C  
ATOM   4519  C   THR B 169     -33.457  14.456   5.107  1.00  0.77           C  
ATOM   4520  O   THR B 169     -32.632  14.710   5.983  1.00  0.77           O  
ATOM   4521  CB  THR B 169     -32.693  15.601   3.062  1.00  0.77           C  
ATOM   4522  OG1 THR B 169     -33.052  16.513   2.038  1.00  0.77           O  
ATOM   4523  CG2 THR B 169     -32.387  14.271   2.351  1.00  0.77           C  
ATOM   4524  N   VAL B 170     -34.041  13.247   5.054  1.00  0.75           N  
ATOM   4525  CA  VAL B 170     -33.606  12.150   5.898  1.00  0.75           C  
ATOM   4526  C   VAL B 170     -32.493  11.421   5.189  1.00  0.75           C  
ATOM   4527  O   VAL B 170     -31.377  11.307   5.687  1.00  0.75           O  
ATOM   4528  CB  VAL B 170     -34.752  11.188   6.178  1.00  0.75           C  
ATOM   4529  CG1 VAL B 170     -34.292  10.060   7.124  1.00  0.75           C  
ATOM   4530  CG2 VAL B 170     -35.900  12.010   6.788  1.00  0.75           C  
ATOM   4531  N   PHE B 171     -32.770  10.954   3.957  1.00  0.78           N  
ATOM   4532  CA  PHE B 171     -31.768  10.341   3.123  1.00  0.78           C  
ATOM   4533  C   PHE B 171     -32.330  10.237   1.713  1.00  0.78           C  
ATOM   4534  O   PHE B 171     -33.548  10.276   1.522  1.00  0.78           O  
ATOM   4535  CB  PHE B 171     -31.375   8.947   3.679  1.00  0.78           C  
ATOM   4536  CG  PHE B 171     -30.126   8.363   3.079  1.00  0.78           C  
ATOM   4537  CD1 PHE B 171     -28.860   8.927   3.312  1.00  0.78           C  
ATOM   4538  CD2 PHE B 171     -30.213   7.187   2.325  1.00  0.78           C  
ATOM   4539  CE1 PHE B 171     -27.702   8.301   2.823  1.00  0.78           C  
ATOM   4540  CE2 PHE B 171     -29.063   6.530   1.879  1.00  0.78           C  
ATOM   4541  CZ  PHE B 171     -27.804   7.091   2.124  1.00  0.78           C  
ATOM   4542  N   ASP B 172     -31.449  10.090   0.709  1.00  0.78           N  
ATOM   4543  CA  ASP B 172     -31.789   9.808  -0.668  1.00  0.78           C  
ATOM   4544  C   ASP B 172     -31.275   8.395  -0.949  1.00  0.78           C  
ATOM   4545  O   ASP B 172     -30.075   8.115  -0.871  1.00  0.78           O  
ATOM   4546  CB  ASP B 172     -31.132  10.873  -1.583  1.00  0.78           C  
ATOM   4547  CG  ASP B 172     -31.617  10.792  -3.021  1.00  0.78           C  
ATOM   4548  OD1 ASP B 172     -32.546   9.993  -3.295  1.00  0.78           O  
ATOM   4549  OD2 ASP B 172     -31.069  11.559  -3.851  1.00  0.78           O  
ATOM   4550  N   PHE B 173     -32.188   7.442  -1.207  1.00  0.72           N  
ATOM   4551  CA  PHE B 173     -31.899   6.024  -1.250  1.00  0.72           C  
ATOM   4552  C   PHE B 173     -31.817   5.577  -2.692  1.00  0.72           C  
ATOM   4553  O   PHE B 173     -32.608   5.962  -3.546  1.00  0.72           O  
ATOM   4554  CB  PHE B 173     -32.993   5.108  -0.611  1.00  0.72           C  
ATOM   4555  CG  PHE B 173     -33.222   5.368   0.848  1.00  0.72           C  
ATOM   4556  CD1 PHE B 173     -32.748   4.481   1.835  1.00  0.72           C  
ATOM   4557  CD2 PHE B 173     -33.894   6.528   1.253  1.00  0.72           C  
ATOM   4558  CE1 PHE B 173     -32.943   4.758   3.197  1.00  0.72           C  
ATOM   4559  CE2 PHE B 173     -34.069   6.812   2.604  1.00  0.72           C  
ATOM   4560  CZ  PHE B 173     -33.639   5.912   3.573  1.00  0.72           C  
ATOM   4561  N   LYS B 174     -30.866   4.680  -2.998  1.00  0.65           N  
ATOM   4562  CA  LYS B 174     -30.724   4.127  -4.332  1.00  0.65           C  
ATOM   4563  C   LYS B 174     -31.324   2.737  -4.440  1.00  0.65           C  
ATOM   4564  O   LYS B 174     -31.286   2.103  -5.490  1.00  0.65           O  
ATOM   4565  CB  LYS B 174     -29.230   4.033  -4.692  1.00  0.65           C  
ATOM   4566  CG  LYS B 174     -28.560   5.410  -4.749  1.00  0.65           C  
ATOM   4567  CD  LYS B 174     -27.100   5.285  -5.193  1.00  0.65           C  
ATOM   4568  CE  LYS B 174     -26.401   6.638  -5.301  1.00  0.65           C  
ATOM   4569  NZ  LYS B 174     -25.001   6.428  -5.723  1.00  0.65           N  
ATOM   4570  N   GLY B 175     -31.918   2.230  -3.351  1.00  0.72           N  
ATOM   4571  CA  GLY B 175     -32.453   0.888  -3.313  1.00  0.72           C  
ATOM   4572  C   GLY B 175     -33.259   0.749  -2.066  1.00  0.72           C  
ATOM   4573  O   GLY B 175     -33.374   1.725  -1.323  1.00  0.72           O  
ATOM   4574  N   PRO B 176     -33.859  -0.402  -1.816  1.00  0.81           N  
ATOM   4575  CA  PRO B 176     -34.631  -0.644  -0.612  1.00  0.81           C  
ATOM   4576  C   PRO B 176     -33.868  -0.489   0.700  1.00  0.81           C  
ATOM   4577  O   PRO B 176     -32.634  -0.477   0.752  1.00  0.81           O  
ATOM   4578  CB  PRO B 176     -35.236  -2.051  -0.805  1.00  0.81           C  
ATOM   4579  CG  PRO B 176     -34.935  -2.458  -2.254  1.00  0.81           C  
ATOM   4580  CD  PRO B 176     -33.722  -1.610  -2.627  1.00  0.81           C  
ATOM   4581  N   GLY B 177     -34.622  -0.330   1.791  1.00  0.84           N  
ATOM   4582  CA  GLY B 177     -34.061  -0.174   3.114  1.00  0.84           C  
ATOM   4583  C   GLY B 177     -35.163  -0.039   4.107  1.00  0.84           C  
ATOM   4584  O   GLY B 177     -36.263  -0.560   3.935  1.00  0.84           O  
ATOM   4585  N   VAL B 178     -34.915   0.715   5.181  1.00  0.82           N  
ATOM   4586  CA  VAL B 178     -35.912   0.992   6.194  1.00  0.82           C  
ATOM   4587  C   VAL B 178     -35.786   2.408   6.651  1.00  0.82           C  
ATOM   4588  O   VAL B 178     -34.747   3.051   6.500  1.00  0.82           O  
ATOM   4589  CB  VAL B 178     -35.821   0.118   7.439  1.00  0.82           C  
ATOM   4590  CG1 VAL B 178     -36.350  -1.272   7.085  1.00  0.82           C  
ATOM   4591  CG2 VAL B 178     -34.382   0.046   7.990  1.00  0.82           C  
ATOM   4592  N   SER B 179     -36.866   2.931   7.245  1.00  0.80           N  
ATOM   4593  CA  SER B 179     -36.813   4.222   7.878  1.00  0.80           C  
ATOM   4594  C   SER B 179     -37.923   4.366   8.862  1.00  0.80           C  
ATOM   4595  O   SER B 179     -38.887   3.602   8.871  1.00  0.80           O  
ATOM   4596  CB  SER B 179     -36.953   5.362   6.870  1.00  0.80           C  
ATOM   4597  OG  SER B 179     -36.588   6.638   7.404  1.00  0.80           O  
ATOM   4598  N   LEU B 180     -37.798   5.368   9.727  1.00  0.82           N  
ATOM   4599  CA  LEU B 180     -38.801   5.661  10.693  1.00  0.82           C  
ATOM   4600  C   LEU B 180     -38.710   7.100  11.065  1.00  0.82           C  
ATOM   4601  O   LEU B 180     -37.742   7.796  10.752  1.00  0.82           O  
ATOM   4602  CB  LEU B 180     -38.692   4.761  11.956  1.00  0.82           C  
ATOM   4603  CG  LEU B 180     -37.398   4.811  12.803  1.00  0.82           C  
ATOM   4604  CD1 LEU B 180     -37.269   6.051  13.699  1.00  0.82           C  
ATOM   4605  CD2 LEU B 180     -37.351   3.575  13.712  1.00  0.82           C  
ATOM   4606  N   SER B 181     -39.732   7.544  11.793  1.00  0.84           N  
ATOM   4607  CA  SER B 181     -39.687   8.774  12.540  1.00  0.84           C  
ATOM   4608  C   SER B 181     -40.119   8.503  13.942  1.00  0.84           C  
ATOM   4609  O   SER B 181     -40.915   7.601  14.198  1.00  0.84           O  
ATOM   4610  CB  SER B 181     -40.699   9.796  12.046  1.00  0.84           C  
ATOM   4611  OG  SER B 181     -40.317  10.262  10.770  1.00  0.84           O  
ATOM   4612  N   MET B 182     -39.651   9.322  14.888  1.00  0.79           N  
ATOM   4613  CA  MET B 182     -40.097   9.225  16.255  1.00  0.79           C  
ATOM   4614  C   MET B 182     -39.930  10.572  16.891  1.00  0.79           C  
ATOM   4615  O   MET B 182     -39.246  11.443  16.364  1.00  0.79           O  
ATOM   4616  CB  MET B 182     -39.350   8.157  17.085  1.00  0.79           C  
ATOM   4617  CG  MET B 182     -37.837   8.374  17.248  1.00  0.79           C  
ATOM   4618  SD  MET B 182     -37.088   7.123  18.331  1.00  0.79           S  
ATOM   4619  CE  MET B 182     -35.589   6.829  17.368  1.00  0.79           C  
ATOM   4620  N   TYR B 183     -40.586  10.794  18.034  1.00  0.83           N  
ATOM   4621  CA  TYR B 183     -40.778  12.121  18.555  1.00  0.83           C  
ATOM   4622  C   TYR B 183     -40.811  12.049  20.057  1.00  0.83           C  
ATOM   4623  O   TYR B 183     -40.776  10.953  20.601  1.00  0.83           O  
ATOM   4624  CB  TYR B 183     -42.093  12.737  18.002  1.00  0.83           C  
ATOM   4625  CG  TYR B 183     -43.331  11.985  18.437  1.00  0.83           C  
ATOM   4626  CD1 TYR B 183     -43.790  10.851  17.743  1.00  0.83           C  
ATOM   4627  CD2 TYR B 183     -44.046  12.424  19.565  1.00  0.83           C  
ATOM   4628  CE1 TYR B 183     -44.961  10.193  18.150  1.00  0.83           C  
ATOM   4629  CE2 TYR B 183     -45.206  11.759  19.979  1.00  0.83           C  
ATOM   4630  CZ  TYR B 183     -45.678  10.662  19.255  1.00  0.83           C  
ATOM   4631  OH  TYR B 183     -46.938  10.128  19.584  1.00  0.83           O  
ATOM   4632  N   ASN B 184     -40.879  13.196  20.751  1.00  0.84           N  
ATOM   4633  CA  ASN B 184     -41.234  13.231  22.153  1.00  0.84           C  
ATOM   4634  C   ASN B 184     -41.785  14.626  22.425  1.00  0.84           C  
ATOM   4635  O   ASN B 184     -41.645  15.517  21.590  1.00  0.84           O  
ATOM   4636  CB  ASN B 184     -40.039  12.851  23.074  1.00  0.84           C  
ATOM   4637  CG  ASN B 184     -40.533  12.148  24.337  1.00  0.84           C  
ATOM   4638  OD1 ASN B 184     -41.413  12.647  25.046  1.00  0.84           O  
ATOM   4639  ND2 ASN B 184     -39.988  10.942  24.609  1.00  0.84           N  
ATOM   4640  N   THR B 185     -42.462  14.842  23.566  1.00  0.84           N  
ATOM   4641  CA  THR B 185     -43.235  16.058  23.844  1.00  0.84           C  
ATOM   4642  C   THR B 185     -42.662  16.731  25.062  1.00  0.84           C  
ATOM   4643  O   THR B 185     -42.404  16.057  26.059  1.00  0.84           O  
ATOM   4644  CB  THR B 185     -44.711  15.785  24.146  1.00  0.84           C  
ATOM   4645  OG1 THR B 185     -45.323  15.126  23.049  1.00  0.84           O  
ATOM   4646  CG2 THR B 185     -45.506  17.081  24.381  1.00  0.84           C  
ATOM   4647  N   ASP B 186     -42.477  18.072  25.049  1.00  0.87           N  
ATOM   4648  CA  ASP B 186     -41.817  18.807  26.121  1.00  0.87           C  
ATOM   4649  C   ASP B 186     -42.428  18.610  27.504  1.00  0.87           C  
ATOM   4650  O   ASP B 186     -41.709  18.357  28.468  1.00  0.87           O  
ATOM   4651  CB  ASP B 186     -41.822  20.323  25.810  1.00  0.87           C  
ATOM   4652  CG  ASP B 186     -40.639  20.735  24.965  1.00  0.87           C  
ATOM   4653  OD1 ASP B 186     -39.833  19.894  24.499  1.00  0.87           O  
ATOM   4654  OD2 ASP B 186     -40.470  21.971  24.820  1.00  0.87           O  
ATOM   4655  N   ASP B 187     -43.770  18.652  27.630  1.00  0.84           N  
ATOM   4656  CA  ASP B 187     -44.476  18.398  28.875  1.00  0.84           C  
ATOM   4657  C   ASP B 187     -44.206  17.006  29.438  1.00  0.84           C  
ATOM   4658  O   ASP B 187     -43.893  16.826  30.609  1.00  0.84           O  
ATOM   4659  CB  ASP B 187     -45.996  18.586  28.665  1.00  0.84           C  
ATOM   4660  CG  ASP B 187     -46.267  20.012  28.228  1.00  0.84           C  
ATOM   4661  OD1 ASP B 187     -45.658  20.943  28.813  1.00  0.84           O  
ATOM   4662  OD2 ASP B 187     -47.055  20.176  27.260  1.00  0.84           O  
ATOM   4663  N   SER B 188     -44.209  15.979  28.572  1.00  0.82           N  
ATOM   4664  CA  SER B 188     -43.876  14.608  28.943  1.00  0.82           C  
ATOM   4665  C   SER B 188     -42.439  14.453  29.435  1.00  0.82           C  
ATOM   4666  O   SER B 188     -42.168  13.767  30.418  1.00  0.82           O  
ATOM   4667  CB  SER B 188     -44.136  13.656  27.748  1.00  0.82           C  
ATOM   4668  OG  SER B 188     -44.121  12.282  28.133  1.00  0.82           O  
ATOM   4669  N   ILE B 189     -41.469  15.128  28.780  1.00  0.85           N  
ATOM   4670  CA  ILE B 189     -40.082  15.213  29.234  1.00  0.85           C  
ATOM   4671  C   ILE B 189     -39.960  15.963  30.565  1.00  0.85           C  
ATOM   4672  O   ILE B 189     -39.202  15.582  31.457  1.00  0.85           O  
ATOM   4673  CB  ILE B 189     -39.175  15.844  28.174  1.00  0.85           C  
ATOM   4674  CG1 ILE B 189     -39.245  15.044  26.849  1.00  0.85           C  
ATOM   4675  CG2 ILE B 189     -37.715  15.899  28.686  1.00  0.85           C  
ATOM   4676  CD1 ILE B 189     -38.477  15.701  25.694  1.00  0.85           C  
ATOM   4677  N   ARG B 190     -40.733  17.050  30.750  1.00  0.79           N  
ATOM   4678  CA  ARG B 190     -40.817  17.807  31.986  1.00  0.79           C  
ATOM   4679  C   ARG B 190     -41.356  16.995  33.162  1.00  0.79           C  
ATOM   4680  O   ARG B 190     -40.776  17.005  34.250  1.00  0.79           O  
ATOM   4681  CB  ARG B 190     -41.688  19.070  31.738  1.00  0.79           C  
ATOM   4682  CG  ARG B 190     -41.901  20.002  32.946  1.00  0.79           C  
ATOM   4683  CD  ARG B 190     -42.647  21.290  32.584  1.00  0.79           C  
ATOM   4684  NE  ARG B 190     -42.589  22.164  33.808  1.00  0.79           N  
ATOM   4685  CZ  ARG B 190     -43.244  23.324  33.948  1.00  0.79           C  
ATOM   4686  NH1 ARG B 190     -43.999  23.810  32.970  1.00  0.79           N  
ATOM   4687  NH2 ARG B 190     -43.130  24.018  35.083  1.00  0.79           N  
ATOM   4688  N   ASP B 191     -42.439  16.224  32.960  1.00  0.86           N  
ATOM   4689  CA  ASP B 191     -42.989  15.294  33.930  1.00  0.86           C  
ATOM   4690  C   ASP B 191     -42.024  14.168  34.277  1.00  0.86           C  
ATOM   4691  O   ASP B 191     -41.844  13.812  35.444  1.00  0.86           O  
ATOM   4692  CB  ASP B 191     -44.310  14.699  33.396  1.00  0.86           C  
ATOM   4693  CG  ASP B 191     -45.382  15.773  33.315  1.00  0.86           C  
ATOM   4694  OD1 ASP B 191     -45.266  16.793  34.043  1.00  0.86           O  
ATOM   4695  OD2 ASP B 191     -46.348  15.542  32.545  1.00  0.86           O  
ATOM   4696  N   PHE B 192     -41.320  13.623  33.262  1.00  0.88           N  
ATOM   4697  CA  PHE B 192     -40.256  12.648  33.421  1.00  0.88           C  
ATOM   4698  C   PHE B 192     -39.120  13.179  34.301  1.00  0.88           C  
ATOM   4699  O   PHE B 192     -38.661  12.505  35.226  1.00  0.88           O  
ATOM   4700  CB  PHE B 192     -39.740  12.254  32.001  1.00  0.88           C  
ATOM   4701  CG  PHE B 192     -38.529  11.358  31.971  1.00  0.88           C  
ATOM   4702  CD1 PHE B 192     -38.375  10.297  32.877  1.00  0.88           C  
ATOM   4703  CD2 PHE B 192     -37.512  11.605  31.032  1.00  0.88           C  
ATOM   4704  CE1 PHE B 192     -37.205   9.532  32.882  1.00  0.88           C  
ATOM   4705  CE2 PHE B 192     -36.341  10.836  31.028  1.00  0.88           C  
ATOM   4706  CZ  PHE B 192     -36.187   9.808  31.963  1.00  0.88           C  
ATOM   4707  N   ALA B 193     -38.679  14.431  34.069  1.00  0.90           N  
ATOM   4708  CA  ALA B 193     -37.703  15.101  34.901  1.00  0.90           C  
ATOM   4709  C   ALA B 193     -38.169  15.310  36.333  1.00  0.90           C  
ATOM   4710  O   ALA B 193     -37.481  14.938  37.282  1.00  0.90           O  
ATOM   4711  CB  ALA B 193     -37.359  16.458  34.264  1.00  0.90           C  
ATOM   4712  N   HIS B 194     -39.402  15.826  36.527  1.00  0.81           N  
ATOM   4713  CA  HIS B 194     -39.984  16.017  37.847  1.00  0.81           C  
ATOM   4714  C   HIS B 194     -40.117  14.734  38.639  1.00  0.81           C  
ATOM   4715  O   HIS B 194     -39.786  14.688  39.820  1.00  0.81           O  
ATOM   4716  CB  HIS B 194     -41.394  16.646  37.765  1.00  0.81           C  
ATOM   4717  CG  HIS B 194     -41.350  18.106  37.485  1.00  0.81           C  
ATOM   4718  ND1 HIS B 194     -40.743  18.931  38.407  1.00  0.81           N  
ATOM   4719  CD2 HIS B 194     -41.806  18.826  36.435  1.00  0.81           C  
ATOM   4720  CE1 HIS B 194     -40.827  20.142  37.900  1.00  0.81           C  
ATOM   4721  NE2 HIS B 194     -41.463  20.133  36.705  1.00  0.81           N  
ATOM   4722  N   ALA B 195     -40.581  13.642  38.008  1.00  0.85           N  
ATOM   4723  CA  ALA B 195     -40.668  12.345  38.645  1.00  0.85           C  
ATOM   4724  C   ALA B 195     -39.310  11.796  39.065  1.00  0.85           C  
ATOM   4725  O   ALA B 195     -39.144  11.312  40.182  1.00  0.85           O  
ATOM   4726  CB  ALA B 195     -41.376  11.368  37.688  1.00  0.85           C  
ATOM   4727  N   SER B 196     -38.290  11.907  38.194  1.00  0.87           N  
ATOM   4728  CA  SER B 196     -36.926  11.477  38.475  1.00  0.87           C  
ATOM   4729  C   SER B 196     -36.250  12.219  39.615  1.00  0.87           C  
ATOM   4730  O   SER B 196     -35.649  11.598  40.494  1.00  0.87           O  
ATOM   4731  CB  SER B 196     -36.037  11.616  37.219  1.00  0.87           C  
ATOM   4732  OG  SER B 196     -36.428  10.651  36.243  1.00  0.87           O  
ATOM   4733  N   PHE B 197     -36.350  13.567  39.670  1.00  0.88           N  
ATOM   4734  CA  PHE B 197     -35.813  14.345  40.782  1.00  0.88           C  
ATOM   4735  C   PHE B 197     -36.499  14.059  42.110  1.00  0.88           C  
ATOM   4736  O   PHE B 197     -35.841  13.866  43.131  1.00  0.88           O  
ATOM   4737  CB  PHE B 197     -35.909  15.871  40.542  1.00  0.88           C  
ATOM   4738  CG  PHE B 197     -35.013  16.332  39.428  1.00  0.88           C  
ATOM   4739  CD1 PHE B 197     -33.618  16.221  39.537  1.00  0.88           C  
ATOM   4740  CD2 PHE B 197     -35.549  16.943  38.285  1.00  0.88           C  
ATOM   4741  CE1 PHE B 197     -32.784  16.660  38.504  1.00  0.88           C  
ATOM   4742  CE2 PHE B 197     -34.720  17.370  37.241  1.00  0.88           C  
ATOM   4743  CZ  PHE B 197     -33.335  17.216  37.348  1.00  0.88           C  
ATOM   4744  N   LYS B 198     -37.848  13.972  42.118  1.00  0.78           N  
ATOM   4745  CA  LYS B 198     -38.620  13.644  43.306  1.00  0.78           C  
ATOM   4746  C   LYS B 198     -38.286  12.272  43.858  1.00  0.78           C  
ATOM   4747  O   LYS B 198     -38.125  12.096  45.062  1.00  0.78           O  
ATOM   4748  CB  LYS B 198     -40.138  13.679  43.010  1.00  0.78           C  
ATOM   4749  CG  LYS B 198     -40.690  15.099  42.834  1.00  0.78           C  
ATOM   4750  CD  LYS B 198     -42.167  15.087  42.407  1.00  0.78           C  
ATOM   4751  CE  LYS B 198     -42.673  16.488  42.058  1.00  0.78           C  
ATOM   4752  NZ  LYS B 198     -44.115  16.469  41.726  1.00  0.78           N  
ATOM   4753  N   TYR B 199     -38.132  11.268  42.975  1.00  0.79           N  
ATOM   4754  CA  TYR B 199     -37.780   9.915  43.348  1.00  0.79           C  
ATOM   4755  C   TYR B 199     -36.408   9.842  44.021  1.00  0.79           C  
ATOM   4756  O   TYR B 199     -36.220   9.174  45.038  1.00  0.79           O  
ATOM   4757  CB  TYR B 199     -37.839   9.031  42.075  1.00  0.79           C  
ATOM   4758  CG  TYR B 199     -37.997   7.596  42.443  1.00  0.79           C  
ATOM   4759  CD1 TYR B 199     -36.879   6.872  42.859  1.00  0.79           C  
ATOM   4760  CD2 TYR B 199     -39.253   6.967  42.413  1.00  0.79           C  
ATOM   4761  CE1 TYR B 199     -37.014   5.559  43.299  1.00  0.79           C  
ATOM   4762  CE2 TYR B 199     -39.384   5.630  42.814  1.00  0.79           C  
ATOM   4763  CZ  TYR B 199     -38.266   4.939  43.286  1.00  0.79           C  
ATOM   4764  OH  TYR B 199     -38.393   3.606  43.706  1.00  0.79           O  
ATOM   4765  N   ALA B 200     -35.414  10.579  43.486  1.00  0.92           N  
ATOM   4766  CA  ALA B 200     -34.097  10.702  44.075  1.00  0.92           C  
ATOM   4767  C   ALA B 200     -34.104  11.325  45.465  1.00  0.92           C  
ATOM   4768  O   ALA B 200     -33.460  10.826  46.385  1.00  0.92           O  
ATOM   4769  CB  ALA B 200     -33.219  11.527  43.123  1.00  0.92           C  
ATOM   4770  N   LEU B 201     -34.888  12.401  45.666  1.00  0.88           N  
ATOM   4771  CA  LEU B 201     -35.095  13.016  46.966  1.00  0.88           C  
ATOM   4772  C   LEU B 201     -35.802  12.135  47.981  1.00  0.88           C  
ATOM   4773  O   LEU B 201     -35.384  12.041  49.133  1.00  0.88           O  
ATOM   4774  CB  LEU B 201     -35.909  14.313  46.798  1.00  0.88           C  
ATOM   4775  CG  LEU B 201     -35.111  15.427  46.108  1.00  0.88           C  
ATOM   4776  CD1 LEU B 201     -36.054  16.545  45.673  1.00  0.88           C  
ATOM   4777  CD2 LEU B 201     -34.018  15.993  47.024  1.00  0.88           C  
ATOM   4778  N   GLN B 202     -36.877  11.433  47.570  1.00  0.80           N  
ATOM   4779  CA  GLN B 202     -37.617  10.515  48.420  1.00  0.80           C  
ATOM   4780  C   GLN B 202     -36.782   9.334  48.885  1.00  0.80           C  
ATOM   4781  O   GLN B 202     -36.889   8.882  50.023  1.00  0.80           O  
ATOM   4782  CB  GLN B 202     -38.884   9.995  47.697  1.00  0.80           C  
ATOM   4783  CG  GLN B 202     -39.976  11.079  47.544  1.00  0.80           C  
ATOM   4784  CD  GLN B 202     -41.182  10.559  46.761  1.00  0.80           C  
ATOM   4785  OE1 GLN B 202     -41.122   9.596  45.999  1.00  0.80           O  
ATOM   4786  NE2 GLN B 202     -42.342  11.231  46.950  1.00  0.80           N  
ATOM   4787  N   ARG B 203     -35.914   8.801  48.007  1.00  0.78           N  
ATOM   4788  CA  ARG B 203     -35.045   7.704  48.372  1.00  0.78           C  
ATOM   4789  C   ARG B 203     -33.720   8.118  49.004  1.00  0.78           C  
ATOM   4790  O   ARG B 203     -33.060   7.278  49.608  1.00  0.78           O  
ATOM   4791  CB  ARG B 203     -34.711   6.865  47.121  1.00  0.78           C  
ATOM   4792  CG  ARG B 203     -35.894   6.119  46.471  1.00  0.78           C  
ATOM   4793  CD  ARG B 203     -36.553   5.105  47.409  1.00  0.78           C  
ATOM   4794  NE  ARG B 203     -37.353   4.133  46.591  1.00  0.78           N  
ATOM   4795  CZ  ARG B 203     -37.764   2.955  47.079  1.00  0.78           C  
ATOM   4796  NH1 ARG B 203     -37.823   2.737  48.387  1.00  0.78           N  
ATOM   4797  NH2 ARG B 203     -38.151   1.990  46.259  1.00  0.78           N  
ATOM   4798  N   LYS B 204     -33.320   9.404  48.891  1.00  0.83           N  
ATOM   4799  CA  LYS B 204     -32.048   9.951  49.352  1.00  0.83           C  
ATOM   4800  C   LYS B 204     -30.836   9.430  48.588  1.00  0.83           C  
ATOM   4801  O   LYS B 204     -29.797   9.122  49.169  1.00  0.83           O  
ATOM   4802  CB  LYS B 204     -31.811   9.806  50.877  1.00  0.83           C  
ATOM   4803  CG  LYS B 204     -32.933  10.381  51.746  1.00  0.83           C  
ATOM   4804  CD  LYS B 204     -32.716   9.984  53.211  1.00  0.83           C  
ATOM   4805  CE  LYS B 204     -33.777  10.565  54.139  1.00  0.83           C  
ATOM   4806  NZ  LYS B 204     -33.512  10.134  55.528  1.00  0.83           N  
ATOM   4807  N   PHE B 205     -30.926   9.357  47.246  1.00  0.91           N  
ATOM   4808  CA  PHE B 205     -29.843   8.843  46.426  1.00  0.91           C  
ATOM   4809  C   PHE B 205     -29.543   9.801  45.283  1.00  0.91           C  
ATOM   4810  O   PHE B 205     -30.453  10.501  44.838  1.00  0.91           O  
ATOM   4811  CB  PHE B 205     -30.194   7.465  45.804  1.00  0.91           C  
ATOM   4812  CG  PHE B 205     -30.285   6.376  46.832  1.00  0.91           C  
ATOM   4813  CD1 PHE B 205     -29.225   6.112  47.716  1.00  0.91           C  
ATOM   4814  CD2 PHE B 205     -31.431   5.575  46.893  1.00  0.91           C  
ATOM   4815  CE1 PHE B 205     -29.340   5.108  48.687  1.00  0.91           C  
ATOM   4816  CE2 PHE B 205     -31.564   4.586  47.874  1.00  0.91           C  
ATOM   4817  CZ  PHE B 205     -30.519   4.358  48.778  1.00  0.91           C  
ATOM   4818  N   PRO B 206     -28.312   9.903  44.763  1.00  0.93           N  
ATOM   4819  CA  PRO B 206     -28.023  10.672  43.555  1.00  0.93           C  
ATOM   4820  C   PRO B 206     -28.808  10.235  42.327  1.00  0.93           C  
ATOM   4821  O   PRO B 206     -29.257   9.090  42.236  1.00  0.93           O  
ATOM   4822  CB  PRO B 206     -26.506  10.504  43.361  1.00  0.93           C  
ATOM   4823  CG  PRO B 206     -26.192   9.158  44.015  1.00  0.93           C  
ATOM   4824  CD  PRO B 206     -27.141   9.141  45.212  1.00  0.93           C  
ATOM   4825  N   LEU B 207     -28.972  11.156  41.364  1.00  0.92           N  
ATOM   4826  CA  LEU B 207     -29.722  10.930  40.149  1.00  0.92           C  
ATOM   4827  C   LEU B 207     -28.814  11.066  38.948  1.00  0.92           C
[truncated: 140,030 more chars]
